# Supplementary material for: Genomic mapping reveals cisplatin disruption of protein phosphorylation signalling genome-wide
Source: Metallomics. 2026 Jun 5;18(1):mfag016. doi: 10.1093/mtomcs/mfag016 (PMC13309786; doi:10.1093/mtomcs/mfag016)
Supplement: mfag016_Supplemental_Files [file mfag016_supplemental_files.zip]

Archive with 17 entries (17 files):
- MTOMCS-2026-013_Rev-SI-1-MT-clean-submission.docx
- Supplementary Table S1 Information for sequencing samples prepared from genomic DNA extracts of A549 cells.xlsx
- Supplementary Table S10 diseases and biofunctions-cancer.xlsx
- Supplementary Table S11 Cancers and Functions with which cisplatin damaged genes are associated.xlsx
- Supplementary Table S12 toxic functions with which cisplatin damaged genes are associated.xlsx
- Supplementary Table S13 Genes selected for Western Blot Assays.xlsx
- Supplementary Table S14 The software and databases used for gene screening and localization..xlsx
- Supplementary Table S15 Sperm Motility signaling-moleculars.xlsx
- Supplementary Table S16 Mapping data for cisplatin damaged SPAG9 gene.xlsx
- Supplementary Table S2 All Cisplatin damaged genes (CDGs) ranked from high to low by fold-enrichment.xlsx
- Supplementary Table S3 G-density of chromosomes & No. & percentage of cisplatin damaged genes.xlsx
- Supplementary Table S4 cisplatin damaged protein kinases (CDPKG).xlsx
- Supplementary Table S5 cisplatin damaged protein phosphatases (CDPPG).xlsx
- Supplementary Table S6 Prior gene targets for cancer treatment in the ref and the CDG mapped in the this work.xlsx
- Supplementary Table S7 Cisplatin damaged mitochondrial genes (CDMGs).xlsx
- Supplementary Table S8 Signal pathways with sum ratio of CDPKGs or CDPPGs to CDGs.xlsx
- Supplementary Table S9 Protein Kinase A signaling-moleculars.xlsx
