# Supplementary material for: Genomic mapping reveals cisplatin disruption of protein phosphorylation signalling genome-wide
Source: Metallomics. 2026 Jun 5;18(1):mfag016. doi: 10.1093/mtomcs/mfag016 (PMC13309786; doi:10.1093/mtomcs/mfag016)
Supplement: mfag016_Supplemental_Files [file mfag016_supplemental_files.zip › Supplementary Table S1 Information for sequencing samples prepared from genomic DNA extracts of A549 cells.xlsx]

## Sheet: Sheet1
Supplementary Table S1 Information for sequencing samples prepared from genomic DNA extracts of A549 cells with cisplatin treatment (positive sample: PS) or without cisplatin treatment (control sample: CS), statistical analysis of sequencing and rates of reads mapped to the human genome.
Replicate	1	1	2	2
	Positive Sample	Control Sample	Positive Sample	Control Sample
DNA concentration (ng/μL)	17.1	15.7	15.1	17.1
Volume (μL)	260	260	200	200
Total Reads Count	162704730	166832042	235408404	194048372
Total Bases Count (bp)	23334767257	23950671824	34314608427	28416732137
Average Read Length (bp)	143.42	143.56	145.77	146.44
Q10 Bases Count (bp)	23334513721	23950417040	34314572665	28416702861
Q10 Bases Ratio (%)	1	1	1	1
Q20 Bases Count (bp)	23043629520	23642092904	33800146069	27994785627
Q20 Bases Ratio (%)	0.9875	0.9871	0.985	0.9852
Q30 Bases Count (bp)	22389034358	22959532355	32465733778	26882783529
Q30 Bases Ratio (%)	0.9595	0.9586	0.9461	0.946
N Bases Count (bp)	57152	58518	35762	29276
N Bases Ratio (%)	0	0	0	0
GC Bases Count (bp)	13042819189	12964880382	14818176354	11829771086
GC Bases Ratio (%)	0.5589	0.5413	0.4318	0.4163
Total reads	162704730(100.00%)	166832042(100.00%)	186590790(100.00%)	199928074(100.00%)
Total mapped	161812149(99.45%)	165872115(99.42%)	184756224(99.02%)	198808893(99.44%)
Multiple mapped	12953876(7.96%)	11386662(6.83%)	12622909(6.77%)	14897960(7.45%)
Uniquely mapped	148858273(91.49%)	154485453(92.60%)	172133315(92.25%)	183910933(91.99%)
Read-1 mapped	74517147(45.80%)	77310628(46.34%)	86135705(46.16%)	92029339(46.03%)
Read-2 mapped	74341126(45.69%)	77174825(46.26%)	85997610(46.09%)	91881594(45.96%)
Reads map to '+'	74429891(45.75%)	77242602(46.30%)	86075833(46.13%)	91975255(46.00%)
Reads map to '-'	74428382(45.74%)	77242851(46.30%)	86057482(46.12%)	91935678(45.98%)
Reads mapped in proper pairs	143215783(88.02%)	151046514(90.54%)	168403729(90.25%)	181266998(90.67%)
