# Supplementary material for: Genomic mapping reveals cisplatin disruption of protein phosphorylation signalling genome-wide
Source: Metallomics. 2026 Jun 5;18(1):mfag016. doi: 10.1093/mtomcs/mfag016 (PMC13309786; doi:10.1093/mtomcs/mfag016)
Supplement: mfag016_Supplemental_Files [file mfag016_supplemental_files.zip › Supplementary Table S10 diseases and biofunctions-cancer.xlsx]

## Sheet: Sheet0
Supplementary Table S10 diseases and biofunctions-cancer
Categories	Diseases or Functions Annotation	p-value	Predicted Activation State	Activation z-score	Molecules	# Molecules
Cancer,Organismal Injury and Abnormalities	Development of carcinoma	0	Decreased	-2.303	AAAS,AAK1,AAMDC,AARS1,AARS2,AATK,ABAT,ABCA13,ABCA3,ABCA4,ABCA8,ABCB1,ABCB4,ABCB5,ABCB9,ABCC1,ABCC10,ABCC11,ABCC12,ABCC3,ABCC4,ABCC6,ABCC8,ABCG1,ABHD2,ABHD6,ABI3BP,ABL1,ABLIM1,ABLIM2,ABR,ABTB1,ABTB2,ABTB3,ACACB,ACAD10,ACAD9,ACAN,ACBD6,ACE,ACLY,ACO2,ACOT11,ACOT7,ACOT9,ACOX1,ACOX2,ACOX3,ACOXL,ACSBG1,ACSBG2,ACSF2,ACSL6,ACSM3,ACSS1,ACSS2,ACTN1,ACTN2,ACTN4,ACTR1A,ACTR2,ACTR3B,ACTR3C,ACVRL1,ACYP2,ADA,AD…	3984
Cancer,Organismal Injury and Abnormalities	Nonhematologic malignant neoplasm	0	Decreased	-3.835	AAAS,AACS,AAGAB,AAK1,AAMDC,AAR2,AARS1,AARS2,AATK,ABAT,ABCA13,ABCA3,ABCA4,ABCA8,ABCB1,ABCB4,ABCB5,ABCB9,ABCC1,ABCC10,ABCC11,ABCC12,ABCC3,ABCC4,ABCC6,ABCC8,ABCG1,ABHD2,ABHD6,ABI3BP,ABL1,ABLIM1,ABLIM2,ABR,ABTB1,ABTB2,ABTB3,ACACA,ACACB,ACAD10,ACAD9,ACAN,ACBD6,ACE,ACER3,ACLY,ACO2,ACOT11,ACOT7,ACOT9,ACOX1,ACOX2,ACOX3,ACOXL,ACSBG1,ACSBG2,ACSF2,ACSF3,ACSL6,ACSM3,ACSS1,ACSS2,ACTB,ACTL8,ACTN1,ACTN2,ACTN4,A…	4661
Cancer,Dermatological Diseases and Conditions,Organismal Injury and Abnormalities	Skin cancer	0			AAAS,AACS,AAK1,AAR2,AARS1,AARS2,AATK,ABAT,ABCA13,ABCA3,ABCA4,ABCA8,ABCB1,ABCB4,ABCB5,ABCB9,ABCC1,ABCC10,ABCC11,ABCC12,ABCC3,ABCC4,ABCC6,ABCC8,ABCG1,ABHD6,ABI3BP,ABL1,ABLIM1,ABLIM2,ABR,ABTB1,ABTB2,ABTB3,ACACB,ACAD10,ACAD9,ACAN,ACBD6,ACE,ACLY,ACO2,ACOT11,ACOX2,ACOX3,ACOXL,ACSBG1,ACSBG2,ACSF2,ACSL6,ACSM3,ACTB,ACTL8,ACTN1,ACTN2,ACTN4,ACTR2,ACTR3,ACTR3B,ACTR3C,ACVRL1,ACYP2,ADA,ADAM11,ADAM12,ADAM19,ADA…	3892
Cancer,Organismal Injury and Abnormalities	Abdominal carcinoma	0	Decreased	-3.65	AAAS,AACS,AAGAB,AAK1,AAMDC,AARS1,AARS2,AATK,ABAT,ABCA13,ABCA3,ABCA4,ABCA8,ABCB1,ABCB4,ABCB5,ABCB9,ABCC1,ABCC10,ABCC11,ABCC12,ABCC3,ABCC4,ABCC6,ABCC8,ABCG1,ABHD2,ABHD6,ABI3BP,ABL1,ABLIM1,ABLIM2,ABR,ABTB1,ABTB2,ABTB3,ACACA,ACACB,ACAD10,ACAD9,ACAN,ACBD6,ACE,ACER3,ACLY,ACO2,ACOT11,ACOT7,ACOT9,ACOX1,ACOX2,ACOX3,ACOXL,ACSBG1,ACSBG2,ACSF2,ACSF3,ACSL6,ACSM3,ACSS1,ACSS2,ACTB,ACTL8,ACTN1,ACTN2,ACTN4,ACTR1A…	4531
Cancer,Organismal Injury and Abnormalities	Abdominal adenocarcinoma	0	Decreased	-2.262	AAAS,AACS,AAGAB,AAK1,AAMDC,AARS1,AARS2,AATK,ABAT,ABCA13,ABCA3,ABCA4,ABCA8,ABCB1,ABCB4,ABCB5,ABCB9,ABCC1,ABCC10,ABCC11,ABCC12,ABCC3,ABCC4,ABCC6,ABCC8,ABCG1,ABHD2,ABHD6,ABI3BP,ABL1,ABLIM1,ABLIM2,ABR,ABTB1,ABTB2,ABTB3,ACACB,ACAD10,ACAD9,ACAN,ACBD6,ACE,ACER3,ACLY,ACO2,ACOT11,ACOT7,ACOT9,ACOX1,ACOX2,ACOX3,ACOXL,ACSBG1,ACSBG2,ACSF2,ACSF3,ACSL6,ACSM3,ACSS1,ACSS2,ACTB,ACTL8,ACTN1,ACTN2,ACTN4,ACTR1A,ACTR2…	4418
Cancer,Gastrointestinal Disease,Organismal Injury and Abnormalities	Digestive system cancer	0	Decreased	-3.86	AAAS,AACS,AAGAB,AAK1,AAMDC,AARS1,AARS2,AATK,ABAT,ABCA13,ABCA3,ABCA4,ABCA8,ABCB1,ABCB4,ABCB5,ABCB9,ABCC1,ABCC10,ABCC11,ABCC12,ABCC3,ABCC4,ABCC6,ABCC8,ABCG1,ABHD2,ABI3BP,ABL1,ABLIM1,ABLIM2,ABR,ABTB1,ABTB2,ABTB3,ACACA,ACACB,ACAD10,ACAD9,ACAN,ACBD6,ACE,ACER3,ACLY,ACO2,ACOT11,ACOT7,ACOT9,ACOX1,ACOX2,ACOX3,ACOXL,ACSBG1,ACSBG2,ACSF2,ACSF3,ACSL6,ACSM3,ACSS1,ACSS2,ACTB,ACTL8,ACTN1,ACTN2,ACTN4,ACTR1A,ACTR2…	4413
Cancer,Endocrine System Disorders,Organismal Injury and Abnormalities	Endocrine carcinoma	0			AAAS,AACS,AAGAB,AAK1,AAMDC,AARS1,AARS2,AATK,ABAT,ABCA13,ABCA3,ABCA4,ABCA8,ABCB1,ABCB4,ABCB5,ABCB9,ABCC1,ABCC10,ABCC11,ABCC12,ABCC3,ABCC4,ABCC6,ABCC8,ABCG1,ABHD2,ABI3BP,ABL1,ABLIM1,ABLIM2,ABR,ABTB1,ABTB2,ABTB3,ACACB,ACAD10,ACAD9,ACAN,ACBD6,ACE,ACER3,ACLY,ACO2,ACOT11,ACOT7,ACOT9,ACOX1,ACOX2,ACOX3,ACSBG1,ACSBG2,ACSF2,ACSF3,ACSL6,ACSM3,ACSS1,ACSS2,ACTL8,ACTN1,ACTN2,ACTN4,ACTR1A,ACTR2,ACTR3,ACTR3B,ACT…	4203
Cancer,Dermatological Diseases and Conditions,Organismal Injury and Abnormalities	Skin tumor	0		0.189	AAAS,AACS,AAK1,AAR2,AARS1,AARS2,AATK,ABAT,ABCA13,ABCA3,ABCA4,ABCA8,ABCB1,ABCB4,ABCB5,ABCB9,ABCC1,ABCC10,ABCC11,ABCC12,ABCC3,ABCC4,ABCC6,ABCC8,ABCG1,ABHD6,ABI3BP,ABL1,ABLIM1,ABLIM2,ABR,ABTB1,ABTB2,ABTB3,ACACB,ACAD10,ACAD9,ACAN,ACBD6,ACE,ACLY,ACO2,ACOT11,ACOX2,ACOX3,ACOXL,ACSBG1,ACSBG2,ACSF2,ACSL6,ACSM3,ACTB,ACTL8,ACTN1,ACTN2,ACTN4,ACTR2,ACTR3,ACTR3B,ACTR3C,ACVRL1,ACYP2,ADA,ADAM11,ADAM12,ADAM19,ADA…	3894
Cancer,Organismal Injury and Abnormalities	Head and neck cancer	0		-1.012	AAAS,AACS,AAGAB,AAK1,AAMDC,AARS1,AARS2,AATK,ABAT,ABCA13,ABCA3,ABCA4,ABCA8,ABCB1,ABCB4,ABCB5,ABCB9,ABCC1,ABCC10,ABCC11,ABCC12,ABCC3,ABCC4,ABCC6,ABCC8,ABCG1,ABHD2,ABI3BP,ABL1,ABLIM1,ABLIM2,ABR,ABTB1,ABTB2,ABTB3,ACACB,ACAD10,ACAD9,ACAN,ACBD6,ACE,ACER3,ACLY,ACO2,ACOT11,ACOT7,ACOT9,ACOX1,ACOX2,ACOX3,ACOXL,ACSBG1,ACSBG2,ACSF2,ACSF3,ACSL6,ACSM3,ACSS1,ACSS2,ACTB,ACTL8,ACTN1,ACTN2,ACTN4,ACTR1A,ACTR2,ACTR3…	4316
Cancer,Gastrointestinal Disease,Organismal Injury and Abnormalities	Large intestine adenocarcinoma	0			AAAS,AACS,AAGAB,AAK1,AAMDC,AARS1,AARS2,AATK,ABCA13,ABCA3,ABCA4,ABCA8,ABCB1,ABCB4,ABCB5,ABCB9,ABCC1,ABCC10,ABCC11,ABCC12,ABCC3,ABCC4,ABCC6,ABCC8,ABCG1,ABHD2,ABI3BP,ABL1,ABLIM1,ABLIM2,ABR,ABTB1,ABTB2,ABTB3,ACACB,ACAD10,ACAD9,ACAN,ACBD6,ACE,ACER3,ACLY,ACO2,ACOT11,ACOT7,ACOT9,ACOX1,ACOX2,ACOX3,ACOXL,ACSBG1,ACSBG2,ACSF3,ACSM3,ACSS1,ACSS2,ACTB,ACTL8,ACTN1,ACTN2,ACTN4,ACTR1A,ACTR3B,ACVRL1,ACYP2,ADA,ADAM…	4019
Cancer,Endocrine System Disorders,Organismal Injury and Abnormalities	Thyroid gland tumor	0			AAAS,AACS,AAGAB,AAK1,AAMDC,AARS1,AARS2,AATK,ABAT,ABCA13,ABCA3,ABCA4,ABCA8,ABCB1,ABCB4,ABCB5,ABCB9,ABCC1,ABCC10,ABCC11,ABCC12,ABCC3,ABCC4,ABCC6,ABCC8,ABCG1,ABHD2,ABI3BP,ABL1,ABLIM1,ABLIM2,ABR,ABTB1,ABTB2,ABTB3,ACACB,ACAD10,ACAD9,ACAN,ACBD6,ACE,ACER3,ACLY,ACO2,ACOT11,ACOT7,ACOT9,ACOX1,ACOX2,ACOX3,ACSBG1,ACSBG2,ACSF2,ACSF3,ACSL6,ACSM3,ACSS1,ACSS2,ACTL8,ACTN1,ACTN2,ACTN4,ACTR1A,ACTR2,ACTR3,ACVRL1,ADA…	4134
Cancer,Neurological Disease,Organismal Injury and Abnormalities	Glioma	0	Decreased	-2.895	AAK1,AAMDC,AARS1,AARS2,AATK,ABAT,ABCA13,ABCA3,ABCA4,ABCA8,ABCB1,ABCB4,ABCB5,ABCB9,ABCC1,ABCC10,ABCC11,ABCC12,ABCC3,ABCC4,ABCC6,ABCC8,ABHD2,ABHD6,ABI3BP,ABL1,ABLIM2,ABR,ABTB1,ABTB2,ABTB3,ACACA,ACACB,ACAD10,ACAD9,ACAN,ACE,ACER3,ACLY,ACOT11,ACOT7,ACOT9,ACOX1,ACOX2,ACOX3,ACOXL,ACSBG1,ACSF2,ACSF3,ACSL6,ACSM3,ACSS1,ACSS2,ACTB,ACTN1,ACTN2,ACTN4,ACTR1A,ACTR3B,ACVRL1,ACYP2,ADA,ADAM11,ADAM12,ADAM19,ADAM22,…	3578
Cancer,Organismal Injury and Abnormalities	Tumorigenesis of epithelial neoplasm	0	Decreased	-2.107	AAAS,AAK1,AAMDC,AARS1,AARS2,AATK,ABAT,ABCA13,ABCA3,ABCA4,ABCA8,ABCB1,ABCB4,ABCB5,ABCB9,ABCC1,ABCC10,ABCC11,ABCC12,ABCC3,ABCC4,ABCC6,ABCC8,ABCG1,ABHD2,ABHD6,ABI3BP,ABL1,ABLIM1,ABLIM2,ABR,ABTB1,ABTB2,ABTB3,ACACB,ACAD10,ACAD9,ACAN,ACBD6,ACE,ACLY,ACO2,ACOT11,ACOT7,ACOT9,ACOX1,ACOX2,ACOX3,ACOXL,ACSBG1,ACSBG2,ACSF2,ACSL6,ACSM3,ACSS1,ACSS2,ACTN1,ACTN2,ACTN4,ACTR1A,ACTR2,ACTR3B,ACTR3C,ACVRL1,ACYP2,ADA,AD…	4012
Cancer,Neurological Disease,Organismal Injury and Abnormalities	Brain glioma	0			AAK1,AAMDC,AARS1,AARS2,AATK,ABAT,ABCA13,ABCA3,ABCA4,ABCA8,ABCB1,ABCB4,ABCB5,ABCB9,ABCC1,ABCC10,ABCC11,ABCC12,ABCC3,ABCC4,ABCC6,ABCC8,ABHD2,ABHD6,ABI3BP,ABL1,ABLIM2,ABR,ABTB1,ABTB2,ABTB3,ACACB,ACAD10,ACAD9,ACAN,ACE,ACER3,ACLY,ACOT11,ACOT7,ACOT9,ACOX1,ACOX2,ACOX3,ACOXL,ACSBG1,ACSF2,ACSF3,ACSL6,ACSM3,ACSS1,ACSS2,ACTB,ACTN1,ACTN2,ACTN4,ACTR1A,ACTR3B,ACVRL1,ACYP2,ADA,ADAM11,ADAM12,ADAM19,ADAM22,ADAMTS…	3488
Cancer,Organismal Injury and Abnormalities	Carcinoma	0	Decreased	-3.702	AAAS,AACS,AAGAB,AAK1,AAMDC,AAR2,AARS1,AARS2,AATK,ABAT,ABCA13,ABCA3,ABCA4,ABCA8,ABCB1,ABCB4,ABCB5,ABCB9,ABCC1,ABCC10,ABCC11,ABCC12,ABCC3,ABCC4,ABCC6,ABCC8,ABCG1,ABHD2,ABHD6,ABI3BP,ABL1,ABLIM1,ABLIM2,ABR,ABTB1,ABTB2,ABTB3,ACACA,ACACB,ACAD10,ACAD9,ACAN,ACBD6,ACE,ACER3,ACLY,ACO2,ACOT11,ACOT7,ACOT9,ACOX1,ACOX2,ACOX3,ACOXL,ACSBG1,ACSBG2,ACSF2,ACSF3,ACSL6,ACSM3,ACSS1,ACSS2,ACTB,ACTL8,ACTN1,ACTN2,ACTN4,A…	4647
Cancer,Organismal Injury and Abnormalities	Formation of solid tumor	0	Decreased	-2.83	AAAS,AAK1,AAMDC,AARS1,AARS2,AATK,ABAT,ABCA13,ABCA3,ABCA4,ABCA8,ABCB1,ABCB4,ABCB5,ABCB9,ABCC1,ABCC10,ABCC11,ABCC12,ABCC3,ABCC4,ABCC6,ABCC8,ABCG1,ABHD2,ABHD6,ABI3BP,ABL1,ABLIM1,ABLIM2,ABR,ABTB1,ABTB2,ABTB3,ACACA,ACACB,ACAD10,ACAD9,ACAN,ACBD6,ACE,ACER3,ACLY,ACO2,ACOT11,ACOT7,ACOT9,ACOX1,ACOX2,ACOX3,ACOXL,ACSBG1,ACSBG2,ACSF2,ACSF3,ACSL6,ACSM3,ACSS1,ACSS2,ACTB,ACTL8,ACTN1,ACTN2,ACTN4,ACTR1A,ACTR2,ACTR…	4456
Cancer,Organismal Injury and Abnormalities	Neck neoplasm	0			AAAS,AACS,AAGAB,AAK1,AAMDC,AARS1,AARS2,AATK,ABAT,ABCA13,ABCA3,ABCA4,ABCA8,ABCB1,ABCB4,ABCB5,ABCB9,ABCC1,ABCC10,ABCC11,ABCC12,ABCC3,ABCC4,ABCC6,ABCC8,ABCG1,ABHD2,ABI3BP,ABL1,ABLIM1,ABLIM2,ABR,ABTB1,ABTB2,ABTB3,ACACB,ACAD10,ACAD9,ACAN,ACBD6,ACE,ACER3,ACLY,ACO2,ACOT11,ACOT7,ACOT9,ACOX1,ACOX2,ACOX3,ACSBG1,ACSBG2,ACSF2,ACSF3,ACSL6,ACSM3,ACSS1,ACSS2,ACTL8,ACTN1,ACTN2,ACTN4,ACTR1A,ACTR2,ACTR3,ACVRL1,ADA…	4154
Cancer,Organismal Injury and Abnormalities	Genitourinary carcinoma	0	Decreased	-2.376	AAAS,AAK1,AAMDC,AARS1,AARS2,AATK,ABAT,ABCA13,ABCA3,ABCA4,ABCA8,ABCB1,ABCB4,ABCB5,ABCB9,ABCC1,ABCC10,ABCC11,ABCC12,ABCC3,ABCC4,ABCC6,ABCC8,ABCG1,ABHD2,ABHD6,ABI3BP,ABL1,ABLIM1,ABLIM2,ABR,ABTB1,ABTB2,ABTB3,ACACB,ACAD10,ACAD9,ACAN,ACBD6,ACE,ACER3,ACLY,ACO2,ACOT11,ACOT7,ACOT9,ACOX1,ACOX2,ACOX3,ACOXL,ACSBG1,ACSBG2,ACSF2,ACSL6,ACSM3,ACSS1,ACSS2,ACTB,ACTL8,ACTN1,ACTN2,ACTN4,ACTR1A,ACTR2,ACVRL1,ACYP2,ADA…	4011
Cancer,Organismal Injury and Abnormalities	Head and neck tumor	0		-1.155	AAAS,AACS,AAGAB,AAK1,AAMDC,AARS1,AARS2,AATK,ABAT,ABCA13,ABCA3,ABCA4,ABCA8,ABCB1,ABCB4,ABCB5,ABCB9,ABCC1,ABCC10,ABCC11,ABCC12,ABCC3,ABCC4,ABCC6,ABCC8,ABCG1,ABHD2,ABHD6,ABI3BP,ABL1,ABLIM1,ABLIM2,ABR,ABTB1,ABTB2,ABTB3,ACACB,ACAD10,ACAD9,ACAN,ACBD6,ACE,ACER3,ACLY,ACO2,ACOT11,ACOT7,ACOT9,ACOX1,ACOX2,ACOX3,ACOXL,ACSBG1,ACSBG2,ACSF2,ACSF3,ACSL6,ACSM3,ACSS1,ACSS2,ACTB,ACTL8,ACTN1,ACTN2,ACTN4,ACTR1A,ACTR2…	4470
Cancer,Gastrointestinal Disease,Organismal Injury and Abnormalities	Malignant neoplasm of large intestine	0	Decreased	-2.22	AAAS,AACS,AAGAB,AAK1,AAMDC,AARS1,AARS2,AATK,ABCA13,ABCA3,ABCA4,ABCA8,ABCB1,ABCB4,ABCB5,ABCB9,ABCC1,ABCC10,ABCC11,ABCC12,ABCC3,ABCC4,ABCC6,ABCC8,ABCG1,ABHD2,ABI3BP,ABL1,ABLIM1,ABLIM2,ABR,ABTB1,ABTB2,ABTB3,ACACB,ACAD10,ACAD9,ACAN,ACBD6,ACE,ACER3,ACLY,ACO2,ACOT11,ACOT7,ACOT9,ACOX1,ACOX2,ACOX3,ACOXL,ACSBG1,ACSBG2,ACSF3,ACSL6,ACSM3,ACSS1,ACSS2,ACTB,ACTL8,ACTN1,ACTN2,ACTN4,ACTR1A,ACTR3B,ACVRL1,ACYP2,AD…	4092
Cancer,Organismal Injury and Abnormalities	Abdominal cancer	0	Decreased	-3.504	AAAS,AACS,AAGAB,AAK1,AAMDC,AAR2,AARS1,AARS2,AATK,ABAT,ABCA13,ABCA3,ABCA4,ABCA8,ABCB1,ABCB4,ABCB5,ABCB9,ABCC1,ABCC10,ABCC11,ABCC12,ABCC3,ABCC4,ABCC6,ABCC8,ABCG1,ABHD2,ABHD6,ABI3BP,ABL1,ABLIM1,ABLIM2,ABR,ABTB1,ABTB2,ABTB3,ACACA,ACACB,ACAD10,ACAD9,ACAN,ACBD6,ACE,ACER3,ACLY,ACO2,ACOT11,ACOT7,ACOT9,ACOX1,ACOX2,ACOX3,ACOXL,ACSBG1,ACSBG2,ACSF2,ACSF3,ACSL6,ACSM3,ACSS1,ACSS2,ACTB,ACTL8,ACTN1,ACTN2,ACTN4,A…	4563
Cancer,Gastrointestinal Disease,Organismal Injury and Abnormalities	Intestinal cancer	0	Decreased	-2.22	AAAS,AACS,AAGAB,AAK1,AAMDC,AARS1,AARS2,AATK,ABCA13,ABCA3,ABCA4,ABCA8,ABCB1,ABCB4,ABCB5,ABCB9,ABCC1,ABCC10,ABCC11,ABCC12,ABCC3,ABCC4,ABCC6,ABCC8,ABCG1,ABHD2,ABI3BP,ABL1,ABLIM1,ABLIM2,ABR,ABTB1,ABTB2,ABTB3,ACACB,ACAD10,ACAD9,ACAN,ACBD6,ACE,ACER3,ACLY,ACO2,ACOT11,ACOT7,ACOT9,ACOX1,ACOX2,ACOX3,ACOXL,ACSBG1,ACSBG2,ACSF3,ACSL6,ACSM3,ACSS1,ACSS2,ACTB,ACTL8,ACTN1,ACTN2,ACTN4,ACTR1A,ACTR3B,ACVRL1,ACYP2,AD…	4094
Cancer,Organismal Injury and Abnormalities	Development of malignant tumor	0	Decreased	-2.38	AAAS,AAK1,AAMDC,AARS1,AARS2,AATK,ABAT,ABCA13,ABCA3,ABCA4,ABCA8,ABCB1,ABCB4,ABCB5,ABCB9,ABCC1,ABCC10,ABCC11,ABCC12,ABCC3,ABCC4,ABCC6,ABCC8,ABCG1,ABHD2,ABHD6,ABI3BP,ABL1,ABLIM1,ABLIM2,ABR,ABTB1,ABTB2,ABTB3,ACACB,ACAD10,ACAD9,ACAN,ACBD6,ACE,ACLY,ACO2,ACOT11,ACOT7,ACOT9,ACOX1,ACOX2,ACOX3,ACOXL,ACSBG1,ACSBG2,ACSF2,ACSL6,ACSM3,ACSS1,ACSS2,ACTN1,ACTN2,ACTN4,ACTR1A,ACTR2,ACTR3B,ACTR3C,ACVRL1,ACYP2,ADA,AD…	4002
Cancer,Organismal Injury and Abnormalities	Malignant solid organ tumor	0		-0.232	AAAS,AACS,AAK1,AAR2,AARS1,AARS2,AATK,ABAT,ABCA13,ABCA3,ABCA4,ABCA8,ABCB1,ABCB4,ABCB5,ABCB9,ABCC1,ABCC10,ABCC11,ABCC12,ABCC3,ABCC4,ABCC6,ABCC8,ABCG1,ABHD6,ABI3BP,ABL1,ABLIM1,ABLIM2,ABR,ABTB1,ABTB2,ABTB3,ACACB,ACAD10,ACAD9,ACAN,ACBD6,ACE,ACLY,ACO2,ACOT11,ACOX2,ACOX3,ACOXL,ACSBG1,ACSBG2,ACSF2,ACSL6,ACSM3,ACTB,ACTL8,ACTN1,ACTN2,ACTN4,ACTR2,ACTR3,ACTR3B,ACTR3C,ACVRL1,ACYP2,ADA,ADAM11,ADAM12,ADAM19,ADA…	3910
Cancer,Organismal Injury and Abnormalities	Pelvic carcinoma	0			AAAS,AAK1,AARS1,AARS2,AATK,ABCA13,ABCA3,ABCA4,ABCA8,ABCB1,ABCB4,ABCB5,ABCB9,ABCC1,ABCC10,ABCC11,ABCC12,ABCC3,ABCC4,ABCC6,ABCC8,ABCG1,ABHD2,ABHD6,ABI3BP,ABL1,ABLIM1,ABLIM2,ABR,ABTB1,ABTB2,ABTB3,ACACB,ACAD10,ACAD9,ACAN,ACE,ACER3,ACLY,ACOT11,ACOT7,ACOT9,ACOX1,ACOX2,ACOX3,ACOXL,ACSBG1,ACSBG2,ACSF2,ACSL6,ACSM3,ACSS1,ACSS2,ACTB,ACTN1,ACTN2,ACTN4,ACTR1A,ACTR2,ACVRL1,ACYP2,ADA,ADAM11,ADAM12,ADAM19,ADAM22…	3777
Cancer,Gastrointestinal Disease,Organismal Injury and Abnormalities	Gastrointestinal carcinoma	0	Decreased	-2.607	AAAS,AACS,AAGAB,AAK1,AAMDC,AARS1,AARS2,AATK,ABAT,ABCA13,ABCA3,ABCA4,ABCA8,ABCB1,ABCB4,ABCB5,ABCB9,ABCC1,ABCC10,ABCC11,ABCC12,ABCC3,ABCC4,ABCC6,ABCC8,ABCG1,ABHD2,ABI3BP,ABL1,ABLIM1,ABLIM2,ABR,ABTB1,ABTB2,ABTB3,ACACB,ACAD10,ACAD9,ACAN,ACBD6,ACE,ACER3,ACLY,ACO2,ACOT11,ACOT7,ACOT9,ACOX1,ACOX2,ACOX3,ACOXL,ACSBG1,ACSBG2,ACSF2,ACSF3,ACSL6,ACSM3,ACSS1,ACSS2,ACTB,ACTL8,ACTN1,ACTN2,ACTN4,ACTR1A,ACTR3B,ACTR…	4213
Cancer,Organismal Injury and Abnormalities	Uveal or cutaneous melanoma	0			AAAS,AACS,AAK1,AARS1,AARS2,AATK,ABAT,ABCA13,ABCA3,ABCA4,ABCA8,ABCB1,ABCB4,ABCB5,ABCB9,ABCC1,ABCC10,ABCC11,ABCC12,ABCC3,ABCC4,ABCC6,ABCC8,ABCG1,ABHD6,ABI3BP,ABL1,ABLIM1,ABLIM2,ABR,ABTB1,ABTB2,ABTB3,ACACB,ACAD10,ACAD9,ACAN,ACBD6,ACE,ACO2,ACOT11,ACOX2,ACOX3,ACOXL,ACSBG1,ACSBG2,ACSF2,ACSL6,ACSM3,ACTB,ACTL8,ACTN1,ACTN2,ACTN4,ACTR2,ACTR3,ACTR3B,ACTR3C,ACVRL1,ADA,ADAM11,ADAM19,ADAM22,ADAMTS10,ADAMTS12,A…	3688
Cancer,Neurological Disease,Organismal Injury and Abnormalities	Central nervous system cancer	0		-1.867	AAK1,AAMDC,AARS1,AARS2,AATK,ABAT,ABCA13,ABCA3,ABCA4,ABCA8,ABCB1,ABCB4,ABCB5,ABCB9,ABCC1,ABCC10,ABCC11,ABCC12,ABCC3,ABCC4,ABCC6,ABCC8,ABHD2,ABHD6,ABI3BP,ABL1,ABLIM2,ABR,ABTB1,ABTB2,ABTB3,ACACA,ACACB,ACAD10,ACAD9,ACAN,ACE,ACER3,ACLY,ACOT11,ACOT7,ACOT9,ACOX1,ACOX2,ACOX3,ACOXL,ACSBG1,ACSF2,ACSF3,ACSL6,ACSM3,ACSS1,ACSS2,ACTB,ACTN1,ACTN2,ACTN4,ACTR1A,ACTR3B,ACVRL1,ACYP2,ADA,ADAM11,ADAM12,ADAM19,ADAM22,…	3565
Cancer,Endocrine System Disorders,Organismal Injury and Abnormalities	Nonpituitary endocrine tumor	0			AAAS,AACS,AAGAB,AAK1,AAMDC,AARS1,AARS2,AATK,ABAT,ABCA13,ABCA3,ABCA4,ABCA8,ABCB1,ABCB4,ABCB5,ABCB9,ABCC1,ABCC10,ABCC11,ABCC12,ABCC3,ABCC4,ABCC6,ABCC8,ABCG1,ABHD2,ABI3BP,ABL1,ABLIM1,ABLIM2,ABR,ABTB1,ABTB2,ABTB3,ACACB,ACAD10,ACAD9,ACAN,ACBD6,ACE,ACER3,ACLY,ACO2,ACOT11,ACOT7,ACOT9,ACOX1,ACOX2,ACOX3,ACSBG1,ACSBG2,ACSF2,ACSF3,ACSL6,ACSM3,ACSS1,ACSS2,ACTL8,ACTN1,ACTN2,ACTN4,ACTR1A,ACTR2,ACTR3,ACVRL1,ADA…	4172
Cancer,Organismal Injury and Abnormalities	Formation of epithelial neoplasm	0	Decreased	-2.107	AAAS,AAK1,AAMDC,AARS1,AARS2,AATK,ABAT,ABCA13,ABCA3,ABCA4,ABCA8,ABCB1,ABCB4,ABCB5,ABCB9,ABCC1,ABCC10,ABCC11,ABCC12,ABCC3,ABCC4,ABCC6,ABCC8,ABCG1,ABHD2,ABHD6,ABI3BP,ABL1,ABLIM1,ABLIM2,ABR,ABTB1,ABTB2,ABTB3,ACACB,ACAD10,ACAD9,ACAN,ACBD6,ACE,ACLY,ACO2,ACOT11,ACOT7,ACOT9,ACOX1,ACOX2,ACOX3,ACOXL,ACSBG1,ACSBG2,ACSF2,ACSL6,ACSM3,ACSS1,ACSS2,ACTN1,ACTN2,ACTN4,ACTR1A,ACTR2,ACTR3B,ACTR3C,ACVRL1,ACYP2,ADA,AD…	4012
Cancer,Organismal Injury and Abnormalities	Pelvic tumor	0		-1.858	AAAS,AAK1,AAR2,AARS1,AARS2,AATK,ABAT,ABCA13,ABCA3,ABCA4,ABCA8,ABCB1,ABCB4,ABCB5,ABCB9,ABCC1,ABCC10,ABCC11,ABCC12,ABCC3,ABCC4,ABCC6,ABCC8,ABCG1,ABHD2,ABHD6,ABI3BP,ABL1,ABLIM1,ABLIM2,ABR,ABTB1,ABTB2,ABTB3,ACACB,ACAD10,ACAD9,ACAN,ACE,ACER3,ACLY,ACOT11,ACOT7,ACOT9,ACOX1,ACOX2,ACOX3,ACOXL,ACSBG1,ACSBG2,ACSF2,ACSL6,ACSM3,ACSS1,ACSS2,ACTB,ACTN1,ACTN2,ACTN4,ACTR1A,ACTR2,ACTR3,ACTR3B,ACVRL1,ACYP2,ADA,ADAM…	3910
Cancer,Endocrine System Disorders,Organismal Injury and Abnormalities	Endocrine cancer	0			AAAS,AACS,AAGAB,AAK1,AAMDC,AARS1,AARS2,AATK,ABAT,ABCA13,ABCA3,ABCA4,ABCA8,ABCB1,ABCB4,ABCB5,ABCB9,ABCC1,ABCC10,ABCC11,ABCC12,ABCC3,ABCC4,ABCC6,ABCC8,ABCG1,ABHD2,ABI3BP,ABL1,ABLIM1,ABLIM2,ABR,ABTB1,ABTB2,ABTB3,ACACB,ACAD10,ACAD9,ACAN,ACBD6,ACE,ACER3,ACLY,ACO2,ACOT11,ACOT7,ACOT9,ACOX1,ACOX2,ACOX3,ACSBG1,ACSBG2,ACSF2,ACSF3,ACSL6,ACSM3,ACSS1,ACSS2,ACTL8,ACTN1,ACTN2,ACTN4,ACTR1A,ACTR2,ACTR3,ACTR3B,ACT…	4205
Cancer,Gastrointestinal Disease,Organismal Injury and Abnormalities	Intestinal tumor	0		-1.907	AAAS,AACS,AAGAB,AAK1,AAMDC,AARS1,AARS2,AATK,ABCA13,ABCA3,ABCA4,ABCA8,ABCB1,ABCB4,ABCB5,ABCB9,ABCC1,ABCC10,ABCC11,ABCC12,ABCC3,ABCC4,ABCC6,ABCC8,ABCG1,ABHD2,ABI3BP,ABL1,ABLIM1,ABLIM2,ABR,ABTB1,ABTB2,ABTB3,ACACB,ACAD10,ACAD9,ACAN,ACBD6,ACE,ACER3,ACLY,ACO2,ACOT11,ACOT7,ACOT9,ACOX1,ACOX2,ACOX3,ACOXL,ACSBG1,ACSBG2,ACSF3,ACSL6,ACSM3,ACSS1,ACSS2,ACTB,ACTL8,ACTN1,ACTN2,ACTN4,ACTR1A,ACTR3B,ACVRL1,ACYP2,AD…	4106
Cancer,Organismal Injury and Abnormalities	Adenocarcinoma	0		-1.315	AAAS,AACS,AAGAB,AAK1,AAMDC,AARS1,AARS2,AATK,ABAT,ABCA13,ABCA3,ABCA4,ABCA8,ABCB1,ABCB4,ABCB5,ABCB9,ABCC1,ABCC10,ABCC11,ABCC12,ABCC3,ABCC4,ABCC6,ABCC8,ABCG1,ABHD2,ABHD6,ABI3BP,ABL1,ABLIM1,ABLIM2,ABR,ABTB1,ABTB2,ABTB3,ACACB,ACAD10,ACAD9,ACAN,ACBD6,ACE,ACER3,ACLY,ACO2,ACOT11,ACOT7,ACOT9,ACOX1,ACOX2,ACOX3,ACOXL,ACSBG1,ACSBG2,ACSF2,ACSF3,ACSL6,ACSM3,ACSS1,ACSS2,ACTB,ACTL8,ACTN1,ACTN2,ACTN4,ACTR1A,ACTR2…	4455
Cancer,Endocrine System Disorders,Organismal Injury and Abnormalities	Thyroid carcinoma	0			AAAS,AACS,AAGAB,AAK1,AAMDC,AARS1,AARS2,AATK,ABAT,ABCA13,ABCA3,ABCA4,ABCA8,ABCB1,ABCB4,ABCB5,ABCB9,ABCC1,ABCC10,ABCC11,ABCC12,ABCC3,ABCC4,ABCC6,ABCC8,ABCG1,ABHD2,ABI3BP,ABL1,ABLIM1,ABLIM2,ABR,ABTB1,ABTB2,ABTB3,ACACB,ACAD10,ACAD9,ACAN,ACBD6,ACE,ACER3,ACLY,ACO2,ACOT11,ACOT7,ACOT9,ACOX1,ACOX2,ACOX3,ACSBG1,ACSBG2,ACSF2,ACSF3,ACSL6,ACSM3,ACSS1,ACSS2,ACTL8,ACTN1,ACTN2,ACTN4,ACTR1A,ACTR2,ACTR3,ACVRL1,ADA…	4109
Cancer,Organismal Injury and Abnormalities	Generation of tumor	0	Decreased	-3.384	AAAS,AAK1,AAMDC,AARS1,AARS2,AATK,ABAT,ABCA13,ABCA3,ABCA4,ABCA8,ABCB1,ABCB4,ABCB5,ABCB9,ABCC1,ABCC10,ABCC11,ABCC12,ABCC3,ABCC4,ABCC6,ABCC8,ABCG1,ABHD2,ABHD6,ABI3BP,ABL1,ABLIM1,ABLIM2,ABR,ABTB1,ABTB2,ABTB3,ACACA,ACACB,ACAD10,ACAD9,ACAN,ACBD6,ACE,ACER3,ACLY,ACO2,ACOT11,ACOT7,ACOT9,ACOX1,ACOX2,ACOX3,ACOXL,ACSBG1,ACSBG2,ACSF2,ACSF3,ACSL6,ACSM3,ACSS1,ACSS2,ACTB,ACTN1,ACTN2,ACTN4,ACTR1A,ACTR2,ACTR3B,ACT…	4379
Cancer,Gastrointestinal Disease,Organismal Injury and Abnormalities	Large intestine carcinoma	0		-1.724	AAAS,AACS,AAGAB,AAK1,AAMDC,AARS1,AARS2,AATK,ABCA13,ABCA3,ABCA4,ABCA8,ABCB1,ABCB4,ABCB5,ABCB9,ABCC1,ABCC10,ABCC11,ABCC12,ABCC3,ABCC4,ABCC6,ABCC8,ABCG1,ABHD2,ABI3BP,ABL1,ABLIM1,ABLIM2,ABR,ABTB1,ABTB2,ABTB3,ACACB,ACAD10,ACAD9,ACAN,ACBD6,ACE,ACER3,ACLY,ACO2,ACOT11,ACOT7,ACOT9,ACOX1,ACOX2,ACOX3,ACOXL,ACSBG1,ACSBG2,ACSF3,ACSM3,ACSS1,ACSS2,ACTB,ACTL8,ACTN1,ACTN2,ACTN4,ACTR1A,ACTR3B,ACVRL1,ACYP2,ADA,ADAM…	4033
Cancer,Gastrointestinal Disease,Organismal Injury and Abnormalities	Gastrointestinal tumor	0	Decreased	-2.704	AAAS,AACS,AAGAB,AAK1,AAMDC,AARS1,AARS2,AATK,ABAT,ABCA13,ABCA3,ABCA4,ABCA8,ABCB1,ABCB4,ABCB5,ABCB9,ABCC1,ABCC10,ABCC11,ABCC12,ABCC3,ABCC4,ABCC6,ABCC8,ABCG1,ABHD2,ABI3BP,ABL1,ABLIM1,ABLIM2,ABR,ABTB1,ABTB2,ABTB3,ACACB,ACAD10,ACAD9,ACAN,ACBD6,ACE,ACER3,ACLY,ACO2,ACOT11,ACOT7,ACOT9,ACOX1,ACOX2,ACOX3,ACOXL,ACSBG1,ACSBG2,ACSF2,ACSF3,ACSL6,ACSM3,ACSS1,ACSS2,ACTB,ACTL8,ACTN1,ACTN2,ACTN4,ACTR1A,ACTR3B,ACTR…	4269
Cancer,Organismal Injury and Abnormalities	Melanoma	0		-1.007	AAAS,AACS,AAK1,AAMDC,AARS1,AARS2,AATK,ABAT,ABCA13,ABCA3,ABCA4,ABCA8,ABCB1,ABCB4,ABCB5,ABCB9,ABCC1,ABCC10,ABCC11,ABCC12,ABCC3,ABCC4,ABCC6,ABCC8,ABCG1,ABHD6,ABI3BP,ABL1,ABLIM1,ABLIM2,ABR,ABTB1,ABTB2,ABTB3,ACACB,ACAD10,ACAD9,ACAN,ACBD6,ACE,ACLY,ACO2,ACOT11,ACOT9,ACOX2,ACOX3,ACOXL,ACSBG1,ACSBG2,ACSF2,ACSL6,ACSM3,ACSS2,ACTB,ACTL8,ACTN1,ACTN2,ACTN4,ACTR2,ACTR3,ACTR3B,ACTR3C,ACVRL1,ADA,ADAM11,ADAM19,ADA…	3889
Cancer,Organismal Injury and Abnormalities	Intraabdominal organ tumor	0	Decreased	-2.696	AAAS,AACS,AAGAB,AAK1,AAMDC,AARS1,AARS2,AATK,ABAT,ABCA13,ABCA3,ABCA4,ABCA8,ABCB1,ABCB4,ABCB5,ABCB9,ABCC1,ABCC10,ABCC11,ABCC12,ABCC3,ABCC4,ABCC6,ABCC8,ABCG1,ABHD2,ABHD6,ABI3BP,ABL1,ABLIM1,ABLIM2,ABR,ABTB1,ABTB2,ABTB3,ACACA,ACACB,ACAD10,ACAD9,ACAN,ACBD6,ACE,ACER3,ACLY,ACO2,ACOT11,ACOT7,ACOT9,ACOX1,ACOX2,ACOX3,ACOXL,ACSBG1,ACSBG2,ACSF2,ACSF3,ACSL6,ACSM3,ACSS1,ACSS2,ACTB,ACTL8,ACTN1,ACTN2,ACTN4,ACTR1A…	4539
Cancer,Gastrointestinal Disease,Organismal Injury and Abnormalities	Intestinal carcinoma	0		-1.724	AAAS,AACS,AAGAB,AAK1,AAMDC,AARS1,AARS2,AATK,ABCA13,ABCA3,ABCA4,ABCA8,ABCB1,ABCB4,ABCB5,ABCB9,ABCC1,ABCC10,ABCC11,ABCC12,ABCC3,ABCC4,ABCC6,ABCC8,ABCG1,ABHD2,ABI3BP,ABL1,ABLIM1,ABLIM2,ABR,ABTB1,ABTB2,ABTB3,ACACB,ACAD10,ACAD9,ACAN,ACBD6,ACE,ACER3,ACLY,ACO2,ACOT11,ACOT7,ACOT9,ACOX1,ACOX2,ACOX3,ACOXL,ACSBG1,ACSBG2,ACSF3,ACSM3,ACSS1,ACSS2,ACTB,ACTL8,ACTN1,ACTN2,ACTN4,ACTR1A,ACTR3B,ACVRL1,ACYP2,ADA,ADAM…	4034
Cancer,Gastrointestinal Disease,Organismal Injury and Abnormalities	Large intestine neoplasm	0		-1.907	AAAS,AACS,AAGAB,AAK1,AAMDC,AARS1,AARS2,AATK,ABCA13,ABCA3,ABCA4,ABCA8,ABCB1,ABCB4,ABCB5,ABCB9,ABCC1,ABCC10,ABCC11,ABCC12,ABCC3,ABCC4,ABCC6,ABCC8,ABCG1,ABHD2,ABI3BP,ABL1,ABLIM1,ABLIM2,ABR,ABTB1,ABTB2,ABTB3,ACACB,ACAD10,ACAD9,ACAN,ACBD6,ACE,ACER3,ACLY,ACO2,ACOT11,ACOT7,ACOT9,ACOX1,ACOX2,ACOX3,ACOXL,ACSBG1,ACSBG2,ACSF3,ACSL6,ACSM3,ACSS1,ACSS2,ACTB,ACTL8,ACTN1,ACTN2,ACTN4,ACTR1A,ACTR3B,ACVRL1,ACYP2,AD…	4102
Cancer,Organismal Injury and Abnormalities	Urogenital cancer	0	Decreased	-2.493	AAAS,AAK1,AAMDC,AARS1,AARS2,AATK,ABAT,ABCA13,ABCA3,ABCA4,ABCA8,ABCB1,ABCB4,ABCB5,ABCB9,ABCC1,ABCC10,ABCC11,ABCC12,ABCC3,ABCC4,ABCC6,ABCC8,ABCG1,ABHD2,ABHD6,ABI3BP,ABL1,ABLIM1,ABLIM2,ABR,ABTB1,ABTB2,ABTB3,ACACA,ACACB,ACAD10,ACAD9,ACAN,ACBD6,ACE,ACER3,ACLY,ACO2,ACOT11,ACOT7,ACOT9,ACOX1,ACOX2,ACOX3,ACOXL,ACSBG1,ACSBG2,ACSF2,ACSL6,ACSM3,ACSS1,ACSS2,ACTB,ACTL8,ACTN1,ACTN2,ACTN4,ACTR1A,ACTR2,ACTR3,ACVR…	4132
Cancer,Neurological Disease,Organismal Injury and Abnormalities	Glioma cancer	0	Decreased	-2.284	AAK1,AAMDC,AARS1,AARS2,AATK,ABAT,ABCA13,ABCA3,ABCA4,ABCA8,ABCB1,ABCB4,ABCB5,ABCB9,ABCC1,ABCC10,ABCC11,ABCC12,ABCC3,ABCC4,ABCC6,ABCC8,ABHD2,ABHD6,ABI3BP,ABL1,ABLIM2,ABR,ABTB1,ABTB2,ABTB3,ACACA,ACACB,ACAD10,ACAD9,ACAN,ACE,ACER3,ACLY,ACOT11,ACOT7,ACOT9,ACOX1,ACOX2,ACOX3,ACOXL,ACSBG1,ACSF2,ACSF3,ACSL6,ACSM3,ACSS1,ACSS2,ACTB,ACTN1,ACTN2,ACTN4,ACTR1A,ACTR3B,ACVRL1,ACYP2,ADA,ADAM11,ADAM12,ADAM19,ADAM22,…	3535
Cancer,Organismal Injury and Abnormalities	Malignant genitourinary solid tumor	0	Decreased	-2.493	AAAS,AAK1,AAMDC,AARS1,AARS2,AATK,ABAT,ABCA13,ABCA3,ABCA4,ABCA8,ABCB1,ABCB4,ABCB5,ABCB9,ABCC1,ABCC10,ABCC11,ABCC12,ABCC3,ABCC4,ABCC6,ABCC8,ABCG1,ABHD2,ABHD6,ABI3BP,ABL1,ABLIM1,ABLIM2,ABR,ABTB1,ABTB2,ABTB3,ACACB,ACAD10,ACAD9,ACAN,ACBD6,ACE,ACER3,ACLY,ACO2,ACOT11,ACOT7,ACOT9,ACOX1,ACOX2,ACOX3,ACOXL,ACSBG1,ACSBG2,ACSF2,ACSL6,ACSM3,ACSS1,ACSS2,ACTB,ACTL8,ACTN1,ACTN2,ACTN4,ACTR1A,ACTR2,ACTR3,ACVRL1,ACY…	4130
Cancer,Gastrointestinal Disease,Organismal Injury and Abnormalities	Intestinal adenocarcinoma	0			AAAS,AACS,AAGAB,AAK1,AAMDC,AARS1,AARS2,AATK,ABCA13,ABCA3,ABCA4,ABCA8,ABCB1,ABCB4,ABCB5,ABCB9,ABCC1,ABCC10,ABCC11,ABCC12,ABCC3,ABCC4,ABCC6,ABCC8,ABCG1,ABHD2,ABI3BP,ABL1,ABLIM1,ABLIM2,ABR,ABTB1,ABTB2,ABTB3,ACACB,ACAD10,ACAD9,ACAN,ACBD6,ACE,ACER3,ACLY,ACO2,ACOT11,ACOT7,ACOT9,ACOX1,ACOX2,ACOX3,ACOXL,ACSBG1,ACSBG2,ACSF3,ACSM3,ACSS1,ACSS2,ACTB,ACTL8,ACTN1,ACTN2,ACTN4,ACTR1A,ACTR3B,ACVRL1,ACYP2,ADA,ADAM…	4020
Cancer,Organismal Injury and Abnormalities	Head and neck carcinoma	0		-1.234	AAAS,AACS,AAGAB,AAK1,AAMDC,AARS1,AARS2,AATK,ABAT,ABCA13,ABCA3,ABCA4,ABCA8,ABCB1,ABCB4,ABCB5,ABCB9,ABCC1,ABCC10,ABCC11,ABCC12,ABCC3,ABCC4,ABCC6,ABCC8,ABCG1,ABHD2,ABI3BP,ABL1,ABLIM1,ABLIM2,ABR,ABTB1,ABTB2,ABTB3,ACACB,ACAD10,ACAD9,ACAN,ACBD6,ACE,ACER3,ACLY,ACO2,ACOT11,ACOT7,ACOT9,ACOX1,ACOX2,ACOX3,ACOXL,ACSBG1,ACSBG2,ACSF2,ACSF3,ACSL6,ACSM3,ACSS1,ACSS2,ACTB,ACTL8,ACTN1,ACTN2,ACTN4,ACTR1A,ACTR2,ACTR3…	4239
Cancer,Endocrine System Disorders,Organismal Injury and Abnormalities	Thyroid cancer	0			AAAS,AACS,AAGAB,AAK1,AAMDC,AARS1,AARS2,AATK,ABAT,ABCA13,ABCA3,ABCA4,ABCA8,ABCB1,ABCB4,ABCB5,ABCB9,ABCC1,ABCC10,ABCC11,ABCC12,ABCC3,ABCC4,ABCC6,ABCC8,ABCG1,ABHD2,ABI3BP,ABL1,ABLIM1,ABLIM2,ABR,ABTB1,ABTB2,ABTB3,ACACB,ACAD10,ACAD9,ACAN,ACBD6,ACE,ACER3,ACLY,ACO2,ACOT11,ACOT7,ACOT9,ACOX1,ACOX2,ACOX3,ACSBG1,ACSBG2,ACSF2,ACSF3,ACSL6,ACSM3,ACSS1,ACSS2,ACTL8,ACTN1,ACTN2,ACTN4,ACTR1A,ACTR2,ACTR3,ACVRL1,ADA…	4113
Cancer,Gastrointestinal Disease,Organismal Injury and Abnormalities	Gastrointestinal adenocarcinoma	0			AAAS,AACS,AAGAB,AAK1,AAMDC,AARS1,AARS2,AATK,ABAT,ABCA13,ABCA3,ABCA4,ABCA8,ABCB1,ABCB4,ABCB5,ABCB9,ABCC1,ABCC10,ABCC11,ABCC12,ABCC3,ABCC4,ABCC6,ABCC8,ABCG1,ABHD2,ABI3BP,ABL1,ABLIM1,ABLIM2,ABR,ABTB1,ABTB2,ABTB3,ACACB,ACAD10,ACAD9,ACAN,ACBD6,ACE,ACER3,ACLY,ACO2,ACOT11,ACOT7,ACOT9,ACOX1,ACOX2,ACOX3,ACOXL,ACSBG1,ACSBG2,ACSF2,ACSF3,ACSM3,ACSS1,ACSS2,ACTB,ACTL8,ACTN1,ACTN2,ACTN4,ACTR1A,ACTR3B,ACVRL1,ACY…	4097
Cancer,Organismal Injury and Abnormalities	Pelvic cancer	0		-1.698	AAAS,AAK1,AAR2,AARS1,AARS2,AATK,ABAT,ABCA13,ABCA3,ABCA4,ABCA8,ABCB1,ABCB4,ABCB5,ABCB9,ABCC1,ABCC10,ABCC11,ABCC12,ABCC3,ABCC4,ABCC6,ABCC8,ABCG1,ABHD2,ABHD6,ABI3BP,ABL1,ABLIM1,ABLIM2,ABR,ABTB1,ABTB2,ABTB3,ACACB,ACAD10,ACAD9,ACAN,ACE,ACER3,ACLY,ACOT11,ACOT7,ACOT9,ACOX1,ACOX2,ACOX3,ACOXL,ACSBG1,ACSBG2,ACSF2,ACSL6,ACSM3,ACSS1,ACSS2,ACTB,ACTN1,ACTN2,ACTN4,ACTR1A,ACTR2,ACTR3,ACTR3B,ACVRL1,ACYP2,ADA,ADAM…	3885
Cancer,Dermatological Diseases and Conditions,Organismal Injury and Abnormalities	Cutaneous melanoma	0			AAAS,AACS,AAK1,AARS1,AARS2,AATK,ABAT,ABCA13,ABCA3,ABCA4,ABCA8,ABCB1,ABCB4,ABCB5,ABCB9,ABCC1,ABCC10,ABCC11,ABCC12,ABCC3,ABCC4,ABCC6,ABCC8,ABCG1,ABHD6,ABI3BP,ABL1,ABLIM1,ABLIM2,ABR,ABTB1,ABTB2,ABTB3,ACACB,ACAD10,ACAD9,ACAN,ACBD6,ACE,ACO2,ACOT11,ACOX2,ACOX3,ACOXL,ACSBG1,ACSBG2,ACSF2,ACSL6,ACSM3,ACTB,ACTL8,ACTN1,ACTN2,ACTN4,ACTR2,ACTR3,ACTR3B,ACTR3C,ACVRL1,ADA,ADAM11,ADAM19,ADAM22,ADAMTS10,ADAMTS12,A…	3686
Cancer,Organismal Injury and Abnormalities	Cancer of secretory structure	0		-1.444	AAAS,AACS,AAGAB,AAK1,AAMDC,AARS1,AARS2,AATK,ABAT,ABCA13,ABCA3,ABCA4,ABCA8,ABCB1,ABCB4,ABCB5,ABCB9,ABCC1,ABCC10,ABCC11,ABCC12,ABCC3,ABCC4,ABCC6,ABCC8,ABCG1,ABHD2,ABI3BP,ABL1,ABLIM1,ABLIM2,ABR,ABTB1,ABTB2,ABTB3,ACACB,ACAD10,ACAD9,ACAN,ACBD6,ACE,ACER3,ACLY,ACO2,ACOT11,ACOT7,ACOT9,ACOX1,ACOX2,ACOX3,ACOXL,ACSBG1,ACSBG2,ACSF2,ACSF3,ACSL6,ACSM3,ACSS1,ACSS2,ACTB,ACTL8,ACTN1,ACTN2,ACTN4,ACTR1A,ACTR2,ACTR3…	4328
Cancer,Endocrine System Disorders,Organismal Injury and Abnormalities	Endocrine gland tumor	0			AAAS,AACS,AAGAB,AAK1,AAMDC,AARS1,AARS2,AATK,ABAT,ABCA13,ABCA3,ABCA4,ABCA8,ABCB1,ABCB4,ABCB5,ABCB9,ABCC1,ABCC10,ABCC11,ABCC12,ABCC3,ABCC4,ABCC6,ABCC8,ABCG1,ABHD2,ABI3BP,ABL1,ABLIM1,ABLIM2,ABR,ABTB1,ABTB2,ABTB3,ACACB,ACAD10,ACAD9,ACAN,ACBD6,ACE,ACER3,ACLY,ACO2,ACOT11,ACOT7,ACOT9,ACOX1,ACOX2,ACOX3,ACSBG1,ACSBG2,ACSF2,ACSF3,ACSL6,ACSM3,ACSS1,ACSS2,ACTL8,ACTN1,ACTN2,ACTN4,ACTR1A,ACTR2,ACTR3,ACTR3B,ACT…	4238
Cancer,Organismal Injury and Abnormalities	Genitourinary adenocarcinoma	0			AAAS,AAK1,AAMDC,AARS1,AARS2,ABAT,ABCA13,ABCA3,ABCA4,ABCA8,ABCB1,ABCB4,ABCB5,ABCB9,ABCC1,ABCC10,ABCC11,ABCC12,ABCC3,ABCC4,ABCC6,ABCC8,ABCG1,ABHD2,ABHD6,ABI3BP,ABL1,ABLIM1,ABLIM2,ABR,ABTB1,ABTB2,ABTB3,ACACB,ACAD10,ACAD9,ACAN,ACBD6,ACE,ACLY,ACOT11,ACOT7,ACOT9,ACOX1,ACOX2,ACOX3,ACOXL,ACSBG1,ACSBG2,ACSF2,ACSL6,ACSM3,ACSS1,ACSS2,ACTN1,ACTN2,ACTN4,ACTR1A,ACTR2,ACVRL1,ACYP2,ADA,ADAM19,ADAM22,ADAMTS10,ADA…	3489
Cancer,Neurological Disease,Organismal Injury and Abnormalities	Central nervous system tumor	0	Decreased	-2.651	AAK1,AAMDC,AARS1,AARS2,AATK,ABAT,ABCA13,ABCA3,ABCA4,ABCA8,ABCB1,ABCB4,ABCB5,ABCB9,ABCC1,ABCC10,ABCC11,ABCC12,ABCC3,ABCC4,ABCC6,ABCC8,ABHD2,ABHD6,ABI3BP,ABL1,ABLIM2,ABR,ABTB1,ABTB2,ABTB3,ACACA,ACACB,ACAD10,ACAD9,ACAN,ACE,ACER3,ACLY,ACOT11,ACOT7,ACOT9,ACOX1,ACOX2,ACOX3,ACOXL,ACSBG1,ACSF2,ACSF3,ACSL6,ACSM3,ACSS1,ACSS2,ACTB,ACTN1,ACTN2,ACTN4,ACTR1A,ACTR3B,ACVRL1,ACYP2,ADA,ADAM11,ADAM12,ADAM19,ADAM22,…	3625
Cancer,Organismal Injury and Abnormalities	Epithelial neoplasm	0	Decreased	-4.039	AAAS,AACS,AAGAB,AAK1,AAMDC,AAR2,AARS1,AARS2,AATK,ABAT,ABCA13,ABCA3,ABCA4,ABCA8,ABCB1,ABCB4,ABCB5,ABCB9,ABCC1,ABCC10,ABCC11,ABCC12,ABCC3,ABCC4,ABCC6,ABCC8,ABCG1,ABHD2,ABHD6,ABI3BP,ABL1,ABLIM1,ABLIM2,ABR,ABTB1,ABTB2,ABTB3,ACACA,ACACB,ACAD10,ACAD9,ACAN,ACBD6,ACE,ACER3,ACLY,ACO2,ACOT11,ACOT7,ACOT9,ACOX1,ACOX2,ACOX3,ACOXL,ACSBG1,ACSBG2,ACSF2,ACSF3,ACSL6,ACSM3,ACSS1,ACSS2,ACTB,ACTL8,ACTN1,ACTN2,ACTN4,A…	4650
Cancer,Organismal Injury and Abnormalities	Frequency of tumor	0	Decreased	-2.537	AAAS,AAK1,AAMDC,AARS1,AARS2,AATK,ABAT,ABCA13,ABCA3,ABCA4,ABCA8,ABCB1,ABCB4,ABCB5,ABCB9,ABCC1,ABCC10,ABCC11,ABCC12,ABCC3,ABCC4,ABCC6,ABCC8,ABCG1,ABHD2,ABHD6,ABI3BP,ABL1,ABLIM1,ABLIM2,ABR,ABTB1,ABTB2,ABTB3,ACACB,ACAD10,ACAD9,ACAN,ACBD6,ACE,ACLY,ACO2,ACOT11,ACOT7,ACOT9,ACOX1,ACOX2,ACOX3,ACOXL,ACSBG1,ACSBG2,ACSF2,ACSL6,ACSM3,ACSS1,ACSS2,ACTN1,ACTN2,ACTN4,ACTR1A,ACTR2,ACTR3B,ACTR3C,ACVRL1,ACYP2,ADA,AD…	4038
Cancer,Neurological Disease,Organismal Injury and Abnormalities	Central nervous system solid tumor	0	Decreased	-2.651	AAK1,AAMDC,AARS1,AARS2,AATK,ABAT,ABCA13,ABCA3,ABCA4,ABCA8,ABCB1,ABCB4,ABCB5,ABCB9,ABCC1,ABCC10,ABCC11,ABCC12,ABCC3,ABCC4,ABCC6,ABCC8,ABHD2,ABHD6,ABI3BP,ABL1,ABLIM2,ABR,ABTB1,ABTB2,ABTB3,ACACA,ACACB,ACAD10,ACAD9,ACAN,ACE,ACER3,ACLY,ACOT11,ACOT7,ACOT9,ACOX1,ACOX2,ACOX3,ACOXL,ACSBG1,ACSF2,ACSF3,ACSL6,ACSM3,ACSS1,ACSS2,ACTB,ACTN1,ACTN2,ACTN4,ACTR1A,ACTR3B,ACVRL1,ACYP2,ADA,ADAM11,ADAM12,ADAM19,ADAM22,…	3623
Cancer,Gastrointestinal Disease,Organismal Injury and Abnormalities	Digestive organ tumor	0	Decreased	-3.674	AAAS,AACS,AAGAB,AAK1,AAMDC,AARS1,AARS2,AATK,ABAT,ABCA13,ABCA3,ABCA4,ABCA8,ABCB1,ABCB4,ABCB5,ABCB9,ABCC1,ABCC10,ABCC11,ABCC12,ABCC3,ABCC4,ABCC6,ABCC8,ABCG1,ABHD2,ABI3BP,ABL1,ABLIM1,ABLIM2,ABR,ABTB1,ABTB2,ABTB3,ACACA,ACACB,ACAD10,ACAD9,ACAN,ACBD6,ACE,ACER3,ACLY,ACO2,ACOT11,ACOT7,ACOT9,ACOX1,ACOX2,ACOX3,ACOXL,ACSBG1,ACSBG2,ACSF2,ACSF3,ACSL6,ACSM3,ACSS1,ACSS2,ACTB,ACTL8,ACTN1,ACTN2,ACTN4,ACTR1A,ACTR2…	4445
Cancer,Gastrointestinal Disease,Organismal Injury and Abnormalities	Gastrointestinal tract cancer	0	Decreased	-2.958	AAAS,AACS,AAGAB,AAK1,AAMDC,AARS1,AARS2,AATK,ABAT,ABCA13,ABCA3,ABCA4,ABCA8,ABCB1,ABCB4,ABCB5,ABCB9,ABCC1,ABCC10,ABCC11,ABCC12,ABCC3,ABCC4,ABCC6,ABCC8,ABCG1,ABHD2,ABI3BP,ABL1,ABLIM1,ABLIM2,ABR,ABTB1,ABTB2,ABTB3,ACACB,ACAD10,ACAD9,ACAN,ACBD6,ACE,ACER3,ACLY,ACO2,ACOT11,ACOT7,ACOT9,ACOX1,ACOX2,ACOX3,ACOXL,ACSBG1,ACSBG2,ACSF2,ACSF3,ACSL6,ACSM3,ACSS1,ACSS2,ACTB,ACTL8,ACTN1,ACTN2,ACTN4,ACTR1A,ACTR3B,ACTR…	4253
Cancer,Neurological Disease,Organismal Injury and Abnormalities	Nervous system neoplasm	0	Decreased	-2.358	AAK1,AAMDC,AARS1,AARS2,AATK,ABAT,ABCA13,ABCA3,ABCA4,ABCA8,ABCB1,ABCB4,ABCB5,ABCB9,ABCC1,ABCC10,ABCC11,ABCC12,ABCC3,ABCC4,ABCC6,ABCC8,ABCG1,ABHD2,ABHD6,ABI3BP,ABL1,ABLIM2,ABR,ABTB1,ABTB2,ABTB3,ACACA,ACACB,ACAD10,ACAD9,ACAN,ACE,ACER3,ACLY,ACOT11,ACOT7,ACOT9,ACOX1,ACOX2,ACOX3,ACOXL,ACSBG1,ACSF2,ACSF3,ACSL6,ACSM3,ACSS1,ACSS2,ACTB,ACTN1,ACTN2,ACTN4,ACTR1A,ACTR3B,ACVRL1,ACYP2,ADA,ADAM11,ADAM12,ADAM19,A…	3654
Cancer,Organismal Injury and Abnormalities	Abdominal neoplasm	0	Decreased	-3.23	AAAS,AACS,AAGAB,AAK1,AAMDC,AAR2,AARS1,AARS2,AATK,ABAT,ABCA13,ABCA3,ABCA4,ABCA8,ABCB1,ABCB4,ABCB5,ABCB9,ABCC1,ABCC10,ABCC11,ABCC12,ABCC3,ABCC4,ABCC6,ABCC8,ABCG1,ABHD2,ABHD6,ABI3BP,ABL1,ABLIM1,ABLIM2,ABR,ABTB1,ABTB2,ABTB3,ACACA,ACACB,ACAD10,ACAD9,ACAN,ACBD6,ACE,ACER3,ACLY,ACO2,ACOT11,ACOT7,ACOT9,ACOX1,ACOX2,ACOX3,ACOXL,ACSBG1,ACSBG2,ACSF2,ACSF3,ACSL6,ACSM3,ACSS1,ACSS2,ACTB,ACTL8,ACTN1,ACTN2,ACTN4,A…	4575
Cancer,Neurological Disease,Organismal Injury and Abnormalities	Brain tumor	0		0.378	AAK1,AAMDC,AARS1,AARS2,AATK,ABAT,ABCA13,ABCA3,ABCA4,ABCA8,ABCB1,ABCB4,ABCB5,ABCB9,ABCC1,ABCC10,ABCC11,ABCC12,ABCC3,ABCC4,ABCC6,ABCC8,ABHD2,ABHD6,ABI3BP,ABL1,ABLIM2,ABR,ABTB1,ABTB2,ABTB3,ACACB,ACAD10,ACAD9,ACAN,ACE,ACER3,ACLY,ACOT11,ACOT7,ACOT9,ACOX1,ACOX2,ACOX3,ACOXL,ACSBG1,ACSF2,ACSF3,ACSL6,ACSM3,ACSS1,ACSS2,ACTB,ACTN1,ACTN2,ACTN4,ACTR1A,ACTR3B,ACVRL1,ACYP2,ADA,ADAM11,ADAM12,ADAM19,ADAM22,ADAMTS…	3512
Cancer,Organismal Injury and Abnormalities	Genitourinary tumor	0	Decreased	-2.57	AAAS,AAK1,AAMDC,AARS1,AARS2,AATK,ABAT,ABCA13,ABCA3,ABCA4,ABCA8,ABCB1,ABCB4,ABCB5,ABCB9,ABCC1,ABCC10,ABCC11,ABCC12,ABCC3,ABCC4,ABCC6,ABCC8,ABCG1,ABHD2,ABHD6,ABI3BP,ABL1,ABLIM1,ABLIM2,ABR,ABTB1,ABTB2,ABTB3,ACACA,ACACB,ACAD10,ACAD9,ACAN,ACBD6,ACE,ACER3,ACLY,ACO2,ACOT11,ACOT7,ACOT9,ACOX1,ACOX2,ACOX3,ACOXL,ACSBG1,ACSBG2,ACSF2,ACSL6,ACSM3,ACSS1,ACSS2,ACTB,ACTL8,ACTN1,ACTN2,ACTN4,ACTR1A,ACTR2,ACTR3,ACVR…	4147
Cancer,Organismal Injury and Abnormalities	Grade 3-4 tumor	0			AAK1,AAMDC,AARS2,AATK,ABAT,ABCA13,ABCA3,ABCA4,ABCB1,ABCB4,ABCB5,ABCB9,ABCC1,ABCC10,ABCC11,ABCC12,ABCC3,ABCC4,ABCC6,ABCC8,ABHD6,ABI3BP,ABL1,ABLIM2,ABR,ABTB1,ABTB2,ABTB3,ACACB,ACAD10,ACAD9,ACAN,ACE,ACLY,ACOT11,ACOT7,ACOT9,ACOX1,ACOX2,ACOX3,ACOXL,ACSBG1,ACSF2,ACSF3,ACSL6,ACSM3,ACSS1,ACSS2,ACTN1,ACTN2,ACTN4,ACTR1A,ACTR3B,ACVRL1,ACYP2,ADA,ADAM12,ADAM19,ADAM22,ADAMTS10,ADAMTS12,ADAMTS13,ADAMTS14,ADAMTS…	3168
Cancer,Organismal Injury and Abnormalities	Tumorigenesis of tissue	0	Decreased	-4.309	AAAS,AACS,AAGAB,AAK1,AAMDC,AAR2,AARS1,AARS2,AATK,ABAT,ABCA13,ABCA3,ABCA4,ABCA8,ABCB1,ABCB4,ABCB5,ABCB9,ABCC1,ABCC10,ABCC11,ABCC12,ABCC3,ABCC4,ABCC6,ABCC8,ABCG1,ABHD2,ABHD6,ABI3BP,ABL1,ABLIM1,ABLIM2,ABR,ABTB1,ABTB2,ABTB3,ACACA,ACACB,ACAD10,ACAD9,ACAN,ACBD6,ACE,ACER3,ACLY,ACO2,ACOT11,ACOT7,ACOT9,ACOX1,ACOX2,ACOX3,ACOXL,ACSBG1,ACSBG2,ACSF2,ACSF3,ACSL6,ACSM3,ACSS1,ACSS2,ACTB,ACTL8,ACTN1,ACTN2,ACTN4,A…	4652
Cancer,Neurological Disease,Organismal Injury and Abnormalities	Grade 3-4 glioma	0			AAK1,AAMDC,AARS2,AATK,ABAT,ABCA13,ABCA3,ABCA4,ABCB1,ABCB4,ABCB5,ABCB9,ABCC1,ABCC10,ABCC11,ABCC12,ABCC3,ABCC4,ABCC6,ABCC8,ABHD6,ABI3BP,ABL1,ABLIM2,ABR,ABTB1,ABTB2,ABTB3,ACACB,ACAD10,ACAD9,ACAN,ACE,ACLY,ACOT11,ACOT7,ACOT9,ACOX1,ACOX2,ACOX3,ACOXL,ACSBG1,ACSF2,ACSF3,ACSL6,ACSM3,ACSS1,ACSS2,ACTN1,ACTN2,ACTN4,ACTR1A,ACTR3B,ACVRL1,ACYP2,ADA,ADAM12,ADAM19,ADAM22,ADAMTS10,ADAMTS12,ADAMTS13,ADAMTS14,ADAMTS…	3155
Cancer,Organismal Injury and Abnormalities	Non-melanoma solid tumor	0	Decreased	-4.54	AAAS,AACS,AAGAB,AAK1,AAMDC,AAR2,AARS1,AARS2,AATK,ABAT,ABCA13,ABCA3,ABCA4,ABCA8,ABCB1,ABCB4,ABCB5,ABCB9,ABCC1,ABCC10,ABCC11,ABCC12,ABCC3,ABCC4,ABCC6,ABCC8,ABCG1,ABHD2,ABHD6,ABI3BP,ABL1,ABLIM1,ABLIM2,ABR,ABTB1,ABTB2,ABTB3,ACACA,ACACB,ACAD10,ACAD9,ACAN,ACBD6,ACE,ACER3,ACLY,ACO2,ACOT11,ACOT7,ACOT9,ACOX1,ACOX2,ACOX3,ACOXL,ACSBG1,ACSBG2,ACSF2,ACSF3,ACSL6,ACSM3,ACSS1,ACSS2,ACTB,ACTL8,ACTN1,ACTN2,ACTN4,A…	4659
Cancer,Neurological Disease,Organismal Injury and Abnormalities	Grade 3-4 glioma cancer	0			AAK1,AAMDC,AARS2,AATK,ABAT,ABCA13,ABCA3,ABCA4,ABCB1,ABCB4,ABCB5,ABCB9,ABCC1,ABCC10,ABCC11,ABCC12,ABCC3,ABCC4,ABCC6,ABCC8,ABHD6,ABI3BP,ABL1,ABLIM2,ABR,ABTB1,ABTB2,ABTB3,ACACB,ACAD10,ACAD9,ACAN,ACE,ACLY,ACOT11,ACOT7,ACOT9,ACOX1,ACOX2,ACOX3,ACOXL,ACSBG1,ACSF2,ACSF3,ACSL6,ACSM3,ACSS1,ACSS2,ACTN1,ACTN2,ACTN4,ACTR1A,ACTR3B,ACVRL1,ACYP2,ADA,ADAM12,ADAM19,ADAM22,ADAMTS10,ADAMTS12,ADAMTS13,ADAMTS14,ADAMTS…	3153
Cancer,Organismal Injury and Abnormalities	Incidence of tumor	0	Decreased	-2.448	AAAS,AAK1,AAMDC,AARS1,AARS2,AATK,ABAT,ABCA13,ABCA3,ABCA4,ABCA8,ABCB1,ABCB4,ABCB5,ABCB9,ABCC1,ABCC10,ABCC11,ABCC12,ABCC3,ABCC4,ABCC6,ABCC8,ABCG1,ABHD2,ABHD6,ABI3BP,ABL1,ABLIM1,ABLIM2,ABR,ABTB1,ABTB2,ABTB3,ACACB,ACAD10,ACAD9,ACAN,ACBD6,ACE,ACLY,ACO2,ACOT11,ACOT7,ACOT9,ACOX1,ACOX2,ACOX3,ACOXL,ACSBG1,ACSBG2,ACSF2,ACSL6,ACSM3,ACSS1,ACSS2,ACTB,ACTN1,ACTN2,ACTN4,ACTR1A,ACTR2,ACTR3,ACTR3B,ACTR3C,ACVRL1,A…	4084
Cancer,Organismal Injury and Abnormalities	Non-hematological solid tumor	0	Decreased	-4.432	AAAS,AACS,AAGAB,AAK1,AAMDC,AAR2,AARS1,AARS2,AATK,ABAT,ABCA13,ABCA3,ABCA4,ABCA8,ABCB1,ABCB4,ABCB5,ABCB9,ABCC1,ABCC10,ABCC11,ABCC12,ABCC3,ABCC4,ABCC6,ABCC8,ABCG1,ABHD2,ABHD6,ABI3BP,ABL1,ABLIM1,ABLIM2,ABR,ABTB1,ABTB2,ABTB3,ACACA,ACACB,ACAD10,ACAD9,ACAN,ACBD6,ACE,ACER3,ACLY,ACO2,ACOT11,ACOT7,ACOT9,ACOX1,ACOX2,ACOX3,ACOXL,ACSBG1,ACSBG2,ACSF2,ACSF3,ACSL6,ACSM3,ACSS1,ACSS2,ACTB,ACTL8,ACTN1,ACTN2,ACTN4,A…	4664
Cancer,Organismal Injury and Abnormalities	Pelvic adenocarcinoma	1.17e-297			AAAS,AAK1,AARS1,AARS2,ABCA13,ABCA3,ABCA4,ABCA8,ABCB1,ABCB4,ABCB5,ABCB9,ABCC1,ABCC10,ABCC11,ABCC12,ABCC3,ABCC4,ABCC6,ABCC8,ABCG1,ABHD2,ABHD6,ABI3BP,ABL1,ABLIM1,ABLIM2,ABR,ABTB1,ABTB2,ABTB3,ACACB,ACAD10,ACAN,ACE,ACLY,ACOT11,ACOT7,ACOT9,ACOX1,ACOX2,ACOX3,ACOXL,ACSBG1,ACSBG2,ACSF2,ACSL6,ACSM3,ACSS1,ACSS2,ACTN1,ACTN2,ACTN4,ACTR1A,ACTR2,ACVRL1,ACYP2,ADA,ADAM19,ADAM22,ADAMTS10,ADAMTS12,ADAMTS13,ADAMTS14…	3229
Cancer,Neurological Disease,Organismal Injury and Abnormalities	Astrocytoma	7.64e-293	Decreased	-2.004	AAK1,AAMDC,AARS2,AATK,ABAT,ABCA13,ABCA3,ABCA4,ABCA8,ABCB1,ABCB4,ABCB5,ABCB9,ABCC1,ABCC10,ABCC11,ABCC12,ABCC3,ABCC4,ABCC6,ABCC8,ABHD6,ABI3BP,ABL1,ABLIM2,ABR,ABTB2,ABTB3,ACACA,ACACB,ACAD10,ACAD9,ACAN,ACE,ACLY,ACOT11,ACOT7,ACOT9,ACOX1,ACOX2,ACOXL,ACSBG1,ACSF2,ACSF3,ACSL6,ACSM3,ACSS1,ACSS2,ACTN1,ACTN2,ACTN4,ACTR1A,ACVRL1,ACYP2,ADA,ADAM12,ADAM19,ADAM22,ADAMTS10,ADAMTS12,ADAMTS13,ADAMTS14,ADAMTS15,ADAM…	3039
Cancer,Organismal Injury and Abnormalities	Extrapancreatic malignant tumor	1.16e-291	Decreased	-4.653	AAAS,AACS,AAGAB,AAK1,AAMDC,AAR2,AARS1,AARS2,AATK,ABAT,ABCA13,ABCA3,ABCA4,ABCA8,ABCB1,ABCB4,ABCB5,ABCB9,ABCC1,ABCC10,ABCC11,ABCC12,ABCC3,ABCC4,ABCC6,ABCC8,ABCG1,ABHD2,ABHD6,ABI3BP,ABL1,ABLIM1,ABLIM2,ABR,ABTB1,ABTB2,ABTB3,ACACA,ACACB,ACAD10,ACAD9,ACAN,ACBD6,ACE,ACER3,ACLY,ACO2,ACOT11,ACOT7,ACOT9,ACOX1,ACOX2,ACOX3,ACOXL,ACSBG1,ACSBG2,ACSF2,ACSF3,ACSL6,ACSM3,ACSS1,ACSS2,ACTB,ACTL8,ACTN1,ACTN2,ACTN4,A…	4634
Cancer,Organismal Injury and Abnormalities,Reproductive System Disease	Genital carcinoma	5.62e-291			AAAS,AAK1,AARS1,AARS2,AATK,ABCA13,ABCA3,ABCA4,ABCA8,ABCB1,ABCB4,ABCB5,ABCB9,ABCC1,ABCC10,ABCC11,ABCC12,ABCC3,ABCC4,ABCC6,ABCC8,ABCG1,ABHD2,ABHD6,ABI3BP,ABL1,ABLIM1,ABLIM2,ABR,ABTB1,ABTB2,ABTB3,ACACB,ACAD10,ACAN,ACE,ACLY,ACOT11,ACOT7,ACOT9,ACOX1,ACOX2,ACOX3,ACOXL,ACSBG1,ACSBG2,ACSF2,ACSL6,ACSM3,ACSS1,ACSS2,ACTB,ACTL8,ACTN1,ACTN2,ACTN4,ACTR1A,ACTR2,ACVRL1,ACYP2,ADA,ADAM19,ADAM22,ADAMTS10,ADAMTS12,A…	3314
Cancer,Organismal Injury and Abnormalities,Reproductive System Disease	Genital tumor	9.48e-290		-1.488	AAAS,AAK1,AARS1,AARS2,AATK,ABAT,ABCA13,ABCA3,ABCA4,ABCA8,ABCB1,ABCB4,ABCB5,ABCB9,ABCC1,ABCC10,ABCC11,ABCC12,ABCC3,ABCC4,ABCC6,ABCC8,ABCG1,ABHD2,ABHD6,ABI3BP,ABL1,ABLIM1,ABLIM2,ABR,ABTB1,ABTB2,ABTB3,ACACB,ACAD10,ACAD9,ACAN,ACE,ACLY,ACOT11,ACOT7,ACOT9,ACOX1,ACOX2,ACOX3,ACOXL,ACSBG1,ACSBG2,ACSF2,ACSL6,ACSM3,ACSS1,ACSS2,ACTB,ACTL8,ACTN1,ACTN2,ACTN4,ACTR1A,ACTR2,ACTR3,ACVRL1,ACYP2,ADA,ADAM12,ADAM19,AD…	3508
Cancer,Neurological Disease,Organismal Injury and Abnormalities	Brain astrocytoma	2.2e-289			AAK1,AAMDC,AARS2,AATK,ABAT,ABCA13,ABCA3,ABCA4,ABCB1,ABCB4,ABCB5,ABCB9,ABCC1,ABCC10,ABCC11,ABCC12,ABCC3,ABCC4,ABCC6,ABCC8,ABHD6,ABI3BP,ABL1,ABLIM2,ABR,ABTB2,ABTB3,ACACB,ACAD10,ACAD9,ACAN,ACE,ACLY,ACOT11,ACOT7,ACOT9,ACOX1,ACOX2,ACOXL,ACSBG1,ACSF2,ACSF3,ACSM3,ACSS1,ACSS2,ACTN1,ACTN2,ACTN4,ACTR1A,ACVRL1,ACYP2,ADA,ADAM12,ADAM19,ADAM22,ADAMTS10,ADAMTS12,ADAMTS13,ADAMTS14,ADAMTS15,ADAMTS16,ADAMTS17,ADAM…	2927
Cancer,Organismal Injury and Abnormalities	Anogenital cancer	2.21e-289		-1.432	AAAS,AAK1,AARS1,AARS2,AATK,ABAT,ABCA13,ABCA3,ABCA4,ABCA8,ABCB1,ABCB4,ABCB5,ABCB9,ABCC1,ABCC10,ABCC11,ABCC12,ABCC3,ABCC4,ABCC6,ABCC8,ABCG1,ABHD2,ABHD6,ABI3BP,ABL1,ABLIM1,ABLIM2,ABR,ABTB1,ABTB2,ABTB3,ACACB,ACAD10,ACAN,ACE,ACLY,ACOT11,ACOT7,ACOT9,ACOX1,ACOX2,ACOX3,ACOXL,ACSBG1,ACSBG2,ACSF2,ACSL6,ACSM3,ACSS1,ACSS2,ACTB,ACTL8,ACTN1,ACTN2,ACTN4,ACTR1A,ACTR2,ACTR3,ACVRL1,ACYP2,ADA,ADAM19,ADAM22,ADAMTS10…	3473
Cancer,Neurological Disease,Organismal Injury and Abnormalities	Grade 1-4 astrocytoma	1.15e-288			AAK1,AAMDC,AARS2,AATK,ABAT,ABCA13,ABCA3,ABCA4,ABCB1,ABCB4,ABCB5,ABCB9,ABCC1,ABCC10,ABCC11,ABCC12,ABCC3,ABCC4,ABCC6,ABCC8,ABHD6,ABI3BP,ABL1,ABLIM2,ABR,ABTB2,ABTB3,ACACB,ACAD10,ACAD9,ACAN,ACE,ACLY,ACOT11,ACOT7,ACOT9,ACOX1,ACOX2,ACOXL,ACSBG1,ACSF2,ACSF3,ACSM3,ACSS1,ACSS2,ACTN1,ACTN2,ACTN4,ACTR1A,ACVRL1,ACYP2,ADA,ADAM12,ADAM19,ADAM22,ADAMTS10,ADAMTS12,ADAMTS13,ADAMTS14,ADAMTS15,ADAMTS16,ADAMTS17,ADAM…	2930
Cancer,Organismal Injury and Abnormalities,Reproductive System Disease	Genital tract cancer	3.31e-288		-1.432	AAAS,AAK1,AARS1,AARS2,AATK,ABAT,ABCA13,ABCA3,ABCA4,ABCA8,ABCB1,ABCB4,ABCB5,ABCB9,ABCC1,ABCC10,ABCC11,ABCC12,ABCC3,ABCC4,ABCC6,ABCC8,ABCG1,ABHD2,ABHD6,ABI3BP,ABL1,ABLIM1,ABLIM2,ABR,ABTB1,ABTB2,ABTB3,ACACB,ACAD10,ACAN,ACE,ACLY,ACOT11,ACOT7,ACOT9,ACOX1,ACOX2,ACOX3,ACOXL,ACSBG1,ACSBG2,ACSF2,ACSL6,ACSM3,ACSS1,ACSS2,ACTB,ACTL8,ACTN1,ACTN2,ACTN4,ACTR1A,ACTR2,ACTR3,ACVRL1,ACYP2,ADA,ADAM19,ADAM22,ADAMTS10…	3466
Cancer,Neurological Disease,Organismal Injury and Abnormalities	High grade astrocytoma	6.11e-288	Decreased	-2.319	AAK1,AAMDC,AARS2,AATK,ABAT,ABCA13,ABCA3,ABCA4,ABCA8,ABCB1,ABCB4,ABCB5,ABCB9,ABCC1,ABCC10,ABCC11,ABCC12,ABCC3,ABCC4,ABCC6,ABCC8,ABHD6,ABI3BP,ABL1,ABLIM2,ABR,ABTB2,ABTB3,ACACA,ACACB,ACAD10,ACAD9,ACAN,ACE,ACLY,ACOT11,ACOT7,ACOT9,ACOX1,ACOX2,ACOXL,ACSBG1,ACSF2,ACSF3,ACSL6,ACSM3,ACSS1,ACSS2,ACTN1,ACTN2,ACTN4,ACTR1A,ACVRL1,ACYP2,ADA,ADAM12,ADAM19,ADAM22,ADAMTS10,ADAMTS12,ADAMTS13,ADAMTS14,ADAMTS15,ADAM…	3018
Cancer,Neurological Disease,Organismal Injury and Abnormalities	High grade glioma	8.03e-288	Decreased	-2.284	AAK1,AAMDC,AARS2,AATK,ABAT,ABCA13,ABCA3,ABCA4,ABCA8,ABCB1,ABCB4,ABCB5,ABCB9,ABCC1,ABCC10,ABCC11,ABCC12,ABCC3,ABCC4,ABCC6,ABCC8,ABHD6,ABI3BP,ABL1,ABLIM2,ABR,ABTB2,ABTB3,ACACA,ACACB,ACAD10,ACAD9,ACAN,ACE,ACLY,ACOT11,ACOT7,ACOT9,ACOX1,ACOX2,ACOXL,ACSBG1,ACSF2,ACSF3,ACSL6,ACSM3,ACSS1,ACSS2,ACTN1,ACTN2,ACTN4,ACTR1A,ACVRL1,ACYP2,ADA,ADAM12,ADAM19,ADAM22,ADAMTS10,ADAMTS12,ADAMTS13,ADAMTS14,ADAMTS15,ADAM…	3019
Cancer,Neurological Disease,Organismal Injury and Abnormalities	Grade 4 high grade glioma	1.61e-283			AAK1,AAMDC,AARS2,AATK,ABAT,ABCA13,ABCA3,ABCA4,ABCB1,ABCB4,ABCB5,ABCB9,ABCC1,ABCC10,ABCC11,ABCC12,ABCC3,ABCC4,ABCC6,ABCC8,ABHD6,ABI3BP,ABL1,ABLIM2,ABR,ABTB2,ABTB3,ACACB,ACAD10,ACAD9,ACAN,ACE,ACLY,ACOT11,ACOT7,ACOT9,ACOX1,ACOX2,ACOXL,ACSBG1,ACSF2,ACSF3,ACSM3,ACSS1,ACSS2,ACTN1,ACTN2,ACTN4,ACTR1A,ACVRL1,ACYP2,ADA,ADAM12,ADAM19,ADAM22,ADAMTS10,ADAMTS12,ADAMTS13,ADAMTS14,ADAMTS15,ADAMTS16,ADAMTS17,ADAM…	2908
Cancer,Neurological Disease,Organismal Injury and Abnormalities	Grade 4 astrocytoma	2.29e-283			AAK1,AAMDC,AARS2,AATK,ABAT,ABCA13,ABCA3,ABCA4,ABCB1,ABCB4,ABCB5,ABCB9,ABCC1,ABCC10,ABCC11,ABCC12,ABCC3,ABCC4,ABCC6,ABCC8,ABHD6,ABI3BP,ABL1,ABLIM2,ABR,ABTB2,ABTB3,ACACB,ACAD10,ACAD9,ACAN,ACE,ACLY,ACOT11,ACOT7,ACOT9,ACOX1,ACOX2,ACOXL,ACSBG1,ACSF2,ACSF3,ACSM3,ACSS1,ACSS2,ACTN1,ACTN2,ACTN4,ACTR1A,ACVRL1,ACYP2,ADA,ADAM12,ADAM19,ADAM22,ADAMTS10,ADAMTS12,ADAMTS13,ADAMTS14,ADAMTS15,ADAMTS16,ADAMTS17,ADAM…	2910
Cancer,Gastrointestinal Disease,Organismal Injury and Abnormalities	Development of digestive organ tumor	8.57e-279	Decreased	-2.729	AAAS,AAK1,AARS1,AARS2,AATK,ABAT,ABCA13,ABCA3,ABCA4,ABCA8,ABCB1,ABCB4,ABCB5,ABCB9,ABCC1,ABCC10,ABCC11,ABCC3,ABCC4,ABCC6,ABCC8,ABCG1,ABHD2,ABI3BP,ABL1,ABLIM1,ABLIM2,ABR,ABTB1,ABTB3,ACACB,ACAD9,ACAN,ACBD6,ACLY,ACO2,ACOT11,ACOT7,ACOT9,ACOX1,ACOX3,ACSBG2,ACSF2,ACSM3,ACSS1,ACTN1,ACTN2,ACTN4,ACTR1A,ACTR3B,ACTR3C,ACVRL1,ACYP2,ADA,ADAM11,ADAM12,ADAM19,ADAM22,ADAMTS10,ADAMTS12,ADAMTS14,ADAMTS15,ADAMTS16,AD…	3237
Cancer,Organismal Injury and Abnormalities	Extracranial solid tumor	1.27e-278	Decreased	-3.906	AAAS,AACS,AAGAB,AAK1,AAMDC,AAR2,AARS1,AARS2,AATK,ABAT,ABCA13,ABCA3,ABCA4,ABCA8,ABCB1,ABCB4,ABCB5,ABCB9,ABCC1,ABCC10,ABCC11,ABCC12,ABCC3,ABCC4,ABCC6,ABCC8,ABCG1,ABHD2,ABHD6,ABI3BP,ABL1,ABLIM1,ABLIM2,ABR,ABTB1,ABTB2,ABTB3,ACACA,ACACB,ACAD10,ACAD9,ACAN,ACBD6,ACE,ACER3,ACLY,ACO2,ACOT11,ACOT7,ACOT9,ACOX1,ACOX2,ACOX3,ACOXL,ACSBG1,ACSBG2,ACSF2,ACSF3,ACSL6,ACSM3,ACSS1,ACSS2,ACTB,ACTL8,ACTN1,ACTN2,ACTN4,A…	4674
Cancer,Organismal Injury and Abnormalities	Upper abdominal cancer	3.9e-276	Decreased	-2.606	AAAS,AAK1,AAMDC,AARS1,AARS2,AATK,ABAT,ABCA13,ABCA3,ABCA4,ABCA8,ABCB1,ABCB4,ABCB5,ABCB9,ABCC1,ABCC10,ABCC11,ABCC12,ABCC3,ABCC4,ABCC6,ABCC8,ABCG1,ABI3BP,ABL1,ABLIM2,ABR,ABTB2,ABTB3,ACACA,ACACB,ACAD9,ACAN,ACE,ACLY,ACO2,ACOT11,ACOT7,ACOT9,ACOX1,ACOX2,ACOX3,ACOXL,ACSBG2,ACSF2,ACSF3,ACSL6,ACSM3,ACSS1,ACSS2,ACTB,ACTL8,ACTN1,ACTN2,ACTN4,ACTR1A,ACTR2,ACTR3,ACTR3B,ACTR3C,ACVRL1,ACYP2,ADA,ADAM11,ADAM12,ADAM…	3651
Cancer,Organismal Injury and Abnormalities	Malignant solid tumor	6.38e-274	Decreased	-4.376	AAAS,AACS,AAGAB,AAK1,AAMDC,AAR2,AARS1,AARS2,AATK,ABAT,ABCA13,ABCA3,ABCA4,ABCA8,ABCB1,ABCB4,ABCB5,ABCB9,ABCC1,ABCC10,ABCC11,ABCC12,ABCC3,ABCC4,ABCC6,ABCC8,ABCG1,ABHD2,ABHD6,ABI3BP,ABL1,ABLIM1,ABLIM2,ABR,ABTB1,ABTB2,ABTB3,ACACA,ACACB,ACAD10,ACAD9,ACAN,ACBD6,ACE,ACER3,ACLY,ACO2,ACOT11,ACOT7,ACOT9,ACOX1,ACOX2,ACOX3,ACOXL,ACSBG1,ACSBG2,ACSF2,ACSF3,ACSL6,ACSM3,ACSS1,ACSS2,ACTB,ACTL8,ACTN1,ACTN2,ACTN4,A…	4674
Cancer,Organismal Injury and Abnormalities	Non-central nervous system malignant neoplasm	1.57e-272	Decreased	-4.346	AAAS,AACS,AAGAB,AAK1,AAMDC,AAR2,AARS1,AARS2,AATK,ABAT,ABCA13,ABCA3,ABCA4,ABCA8,ABCB1,ABCB4,ABCB5,ABCB9,ABCC1,ABCC10,ABCC11,ABCC12,ABCC3,ABCC4,ABCC6,ABCC8,ABCG1,ABHD2,ABHD6,ABI3BP,ABL1,ABLIM1,ABLIM2,ABR,ABTB1,ABTB2,ABTB3,ACACA,ACACB,ACAD10,ACAD9,ACAN,ACBD6,ACE,ACER3,ACLY,ACO2,ACOT11,ACOT7,ACOT9,ACOX1,ACOX2,ACOX3,ACOXL,ACSBG1,ACSBG2,ACSF2,ACSF3,ACSL6,ACSM3,ACSS1,ACSS2,ACTB,ACTL8,ACTN1,ACTN2,ACTN4,A…	4672
Cancer,Organismal Injury and Abnormalities	Solid tumor	9.27e-263	Decreased	-4.552	AAAS,AACS,AAGAB,AAK1,AAMDC,AAR2,AARS1,AARS2,AATK,ABAT,ABCA13,ABCA3,ABCA4,ABCA8,ABCB1,ABCB4,ABCB5,ABCB9,ABCC1,ABCC10,ABCC11,ABCC12,ABCC3,ABCC4,ABCC6,ABCC8,ABCG1,ABHD2,ABHD6,ABI3BP,ABL1,ABLIM1,ABLIM2,ABR,ABTB1,ABTB2,ABTB3,ACACA,ACACB,ACAD10,ACAD9,ACAN,ACBD6,ACE,ACER3,ACLY,ACO2,ACOT11,ACOT7,ACOT9,ACOX1,ACOX2,ACOX3,ACOXL,ACSBG1,ACSBG2,ACSF2,ACSF3,ACSL6,ACSM3,ACSS1,ACSS2,ACTB,ACTL8,ACTN1,ACTN2,ACTN4,A…	4677
Cancer,Organismal Injury and Abnormalities	Cancer	7.22e-257	Decreased	-5.643	AAAS,AACS,AAGAB,AAK1,AAMDC,AAR2,AARS1,AARS2,AATK,ABAT,ABCA13,ABCA3,ABCA4,ABCA8,ABCB1,ABCB4,ABCB5,ABCB9,ABCC1,ABCC10,ABCC11,ABCC12,ABCC3,ABCC4,ABCC6,ABCC8,ABCG1,ABHD2,ABHD6,ABI3BP,ABL1,ABLIM1,ABLIM2,ABR,ABTB1,ABTB2,ABTB3,ACACA,ACACB,ACAD10,ACAD9,ACAN,ACBD6,ACE,ACER3,ACLY,ACO2,ACOT11,ACOT7,ACOT9,ACOX1,ACOX2,ACOX3,ACOXL,ACSBG1,ACSBG2,ACSF2,ACSF3,ACSL6,ACSM3,ACSS1,ACSS2,ACTB,ACTL8,ACTN1,ACTN2,ACTN4,A…	4676
Cancer,Organismal Injury and Abnormalities,Reproductive System Disease	Breast or gynecological cancer	1.92e-255		-1.836	AAAS,AAK1,AAMDC,AARS1,AARS2,AATK,ABAT,ABCA13,ABCA3,ABCA4,ABCA8,ABCB1,ABCB4,ABCB5,ABCB9,ABCC1,ABCC10,ABCC11,ABCC12,ABCC3,ABCC4,ABCC6,ABCC8,ABCG1,ABHD2,ABHD6,ABI3BP,ABL1,ABLIM1,ABLIM2,ABR,ABTB2,ABTB3,ACACA,ACACB,ACAD10,ACAD9,ACAN,ACBD6,ACE,ACO2,ACOT11,ACOT9,ACOX1,ACOX2,ACOXL,ACSBG1,ACSBG2,ACSL6,ACSM3,ACSS1,ACSS2,ACTB,ACTL8,ACTN1,ACTN2,ACTN4,ACTR1A,ACTR2,ACTR3,ACVRL1,ACYP2,ADA,ADAM11,ADAM12,ADAM19,A…	3414
Cancer,Organismal Injury and Abnormalities	Development of adenocarcinoma	1.91e-250		-1.066	AAAS,AAK1,AAMDC,AARS2,AATK,ABCA13,ABCA3,ABCA4,ABCA8,ABCB1,ABCB4,ABCB5,ABCB9,ABCC1,ABCC10,ABCC11,ABCC12,ABCC3,ABCC4,ABCC6,ABCC8,ABCG1,ABHD2,ABHD6,ABI3BP,ABL1,ABLIM1,ABLIM2,ABR,ABTB2,ABTB3,ACACB,ACAD10,ACAN,ACE,ACOT11,ACOT7,ACOT9,ACOX1,ACOX2,ACOXL,ACSBG1,ACSBG2,ACSF2,ACSL6,ACSM3,ACSS1,ACSS2,ACTN1,ACTN2,ACTN4,ACTR1A,ACTR2,ACVRL1,ACYP2,ADA,ADAM19,ADAM22,ADAMTS10,ADAMTS12,ADAMTS14,ADAMTS16,ADAMTS17,AD…	3157
Cancer,Organismal Injury and Abnormalities	Breast or gastric cancer	2.04e-245		-1.836	AAK1,AAMDC,AARS1,AARS2,ABAT,ABCA13,ABCA3,ABCA4,ABCA8,ABCB1,ABCB4,ABCB5,ABCB9,ABCC1,ABCC11,ABCC12,ABCC3,ABCC4,ABCC8,ABCG1,ABHD2,ABHD6,ABI3BP,ABL1,ABLIM1,ABLIM2,ABR,ABTB3,ACACA,ACACB,ACAD10,ACAD9,ACAN,ACBD6,ACE,ACO2,ACOT11,ACOT9,ACOX1,ACOX3,ACOXL,ACSBG2,ACSF2,ACSM3,ACSS1,ACSS2,ACTL8,ACTN2,ACTN4,ACTR1A,ACTR2,ACTR3C,ACVRL1,ACYP2,ADA,ADAM11,ADAM12,ADAM19,ADAM22,ADAMTS10,ADAMTS12,ADAMTS14,ADAMTS15,ADAM…	3234
Cancer,Organismal Injury and Abnormalities	Breast or colorectal cancer	3.68e-237	Decreased	-2.941	AAAS,AAK1,AAMDC,AARS1,AARS2,AATK,ABAT,ABCA13,ABCA3,ABCA4,ABCA8,ABCB1,ABCB4,ABCB5,ABCB9,ABCC1,ABCC10,ABCC11,ABCC12,ABCC3,ABCC4,ABCC6,ABCC8,ABHD2,ABI3BP,ABL1,ABLIM1,ABLIM2,ABR,ABTB1,ABTB3,ACACB,ACAD10,ACAD9,ACAN,ACBD6,ACE,ACLY,ACO2,ACOT11,ACOT7,ACOT9,ACOX1,ACOX2,ACOX3,ACOXL,ACSBG2,ACSL6,ACSM3,ACSS2,ACTL8,ACTN1,ACTN2,ACTN4,ACTR3B,ACVRL1,ACYP2,ADA,ADAM11,ADAM12,ADAM19,ADAM22,ADAMTS10,ADAMTS12,ADAMTS1…	3419
Cancer,Gastrointestinal Disease,Organismal Injury and Abnormalities	Colon tumor	1.26e-234		-1.625	AAAS,AARS1,AARS2,AATK,ABCA13,ABCA3,ABCA4,ABCA8,ABCB1,ABCB5,ABCB9,ABCC1,ABCC10,ABCC11,ABCC12,ABCC3,ABCC4,ABCC6,ABCC8,ABHD2,ABI3BP,ABL1,ABLIM1,ABLIM2,ABTB1,ABTB3,ACACB,ACAD9,ACAN,ACBD6,ACLY,ACO2,ACOT11,ACOT7,ACOT9,ACOX1,ACOX3,ACSBG2,ACSM3,ACTN1,ACTN2,ACTR3B,ACVRL1,ACYP2,ADA,ADAM11,ADAM12,ADAM19,ADAM22,ADAMTS12,ADAMTS14,ADAMTS15,ADAMTS16,ADAMTS18,ADAMTS19,ADAMTS2,ADAMTS20,ADAMTS8,ADAMTS9,ADAP2,ADAR,…	2625
Cancer,Gastrointestinal Disease,Organismal Injury and Abnormalities	Hepato-pancreato-biliary cancer	2.88e-234	Decreased	-2.771	AAAS,AAK1,AAMDC,AARS1,AARS2,AATK,ABAT,ABCA13,ABCA3,ABCA4,ABCA8,ABCB4,ABCB5,ABCC1,ABCC10,ABCC11,ABCC12,ABCC3,ABCC4,ABCC6,ABCC8,ABCG1,ABI3BP,ABL1,ABLIM2,ABR,ABTB2,ABTB3,ACACA,ACACB,ACAD9,ACAN,ACE,ACLY,ACO2,ACOT11,ACOT7,ACOT9,ACOX1,ACOX2,ACOX3,ACOXL,ACSBG2,ACSF2,ACSF3,ACSL6,ACSM3,ACSS2,ACTB,ACTL8,ACTN1,ACTN2,ACTN4,ACTR1A,ACTR2,ACTR3,ACTR3B,ACVRL1,ACYP2,ADA,ADAM11,ADAM12,ADAM19,ADAM22,ADAMTS10,ADAMTS…	3079
Cancer,Gastrointestinal Disease,Organismal Injury and Abnormalities	Upper gastrointestinal carcinoma	5.09e-234		-1.964	AAK1,AARS2,ABAT,ABCA13,ABCA4,ABCA8,ABCB1,ABCB4,ABCB5,ABCB9,ABCC1,ABCC4,ABCC8,ABCG1,ABI3BP,ABL1,ABLIM1,ABLIM2,ABR,ABTB2,ABTB3,ACACB,ACAD10,ACAN,ACOT11,ACOT9,ACOX3,ACOXL,ACSBG1,ACSBG2,ACSF2,ACSL6,ACSS1,ACTB,ACTN2,ACTN4,ACTR1A,ACTR3C,ACYP2,ADA,ADAM12,ADAM22,ADAMTS10,ADAMTS12,ADAMTS14,ADAMTS16,ADAMTS17,ADAMTS18,ADAMTS2,ADAMTS20,ADAMTS6,ADAMTS9,ADAMTSL1,ADAMTSL2,ADAMTSL3,ADAR,ADARB1,ADARB2,ADCK1,ADCY1…	2636
Cancer,Gastrointestinal Disease,Organismal Injury and Abnormalities	Development of colorectal tumor	1.01e-233		-1.724	AAAS,AARS1,AARS2,AATK,ABCA13,ABCA3,ABCA4,ABCA8,ABCB1,ABCB5,ABCB9,ABCC1,ABCC10,ABCC11,ABCC3,ABCC4,ABCC6,ABCC8,ABHD2,ABI3BP,ABL1,ABLIM1,ABLIM2,ABTB1,ABTB3,ACACB,ACAD9,ACAN,ACBD6,ACLY,ACO2,ACOT11,ACOT7,ACOT9,ACOX1,ACOX3,ACSBG2,ACSM3,ACTN1,ACTN2,ACTR3B,ACVRL1,ACYP2,ADA,ADAM11,ADAM12,ADAM19,ADAM22,ADAMTS12,ADAMTS14,ADAMTS15,ADAMTS16,ADAMTS18,ADAMTS19,ADAMTS2,ADAMTS20,ADAMTS8,ADAMTS9,ADAP2,ADAR,ADARB1,…	2659
Cancer,Gastrointestinal Disease,Organismal Injury and Abnormalities	Colon carcinoma	5.22e-233		-1.724	AAAS,AARS1,AARS2,AATK,ABCA13,ABCA3,ABCA4,ABCA8,ABCB1,ABCB5,ABCB9,ABCC1,ABCC10,ABCC11,ABCC3,ABCC4,ABCC6,ABCC8,ABHD2,ABI3BP,ABL1,ABLIM1,ABLIM2,ABTB1,ABTB3,ACACB,ACAD9,ACAN,ACBD6,ACLY,ACO2,ACOT11,ACOT7,ACOT9,ACOX1,ACOX3,ACSBG2,ACSM3,ACTN1,ACTN2,ACTR3B,ACVRL1,ACYP2,ADA,ADAM11,ADAM12,ADAM19,ADAM22,ADAMTS12,ADAMTS14,ADAMTS15,ADAMTS16,ADAMTS18,ADAMTS19,ADAMTS2,ADAMTS20,ADAMTS8,ADAMTS9,ADAP2,ADAR,ADARB1,…	2537
Cancer,Organismal Injury and Abnormalities,Renal and Urological Disease	Urinary tract carcinoma	2.01e-232			AAAS,AAK1,AAMDC,AARS2,AATK,ABCA13,ABCA4,ABCA8,ABCB1,ABCB4,ABCB5,ABCB9,ABCC1,ABCC10,ABCC11,ABCC12,ABCC3,ABCC4,ABCC6,ABCC8,ABCG1,ABI3BP,ABL1,ABLIM1,ABLIM2,ABR,ABTB2,ABTB3,ACACB,ACAD9,ACAN,ACE,ACER3,ACOT7,ACOT9,ACOX1,ACOX2,ACOXL,ACSL6,ACSS1,ACTB,ACTN2,ADA,ADAM11,ADAM12,ADAM19,ADAM22,ADAMTS12,ADAMTS13,ADAMTS14,ADAMTS16,ADAMTS18,ADAMTS19,ADAMTS2,ADAMTS20,ADAMTS6,ADAMTS7,ADAMTS8,ADAMTS9,ADAMTSL2,ADAMTS…	2572
Cancer,Gastrointestinal Disease,Organismal Injury and Abnormalities	Colorectal carcinoma	2.77e-232		-1.724	AAAS,AARS1,AARS2,AATK,ABCA13,ABCA3,ABCA4,ABCA8,ABCB1,ABCB5,ABCB9,ABCC1,ABCC10,ABCC11,ABCC3,ABCC4,ABCC6,ABCC8,ABHD2,ABI3BP,ABL1,ABLIM1,ABLIM2,ABTB1,ABTB3,ACACB,ACAD9,ACAN,ACBD6,ACLY,ACO2,ACOT11,ACOT7,ACOT9,ACOX1,ACOX3,ACSBG2,ACSM3,ACTN1,ACTN2,ACTR3B,ACVRL1,ACYP2,ADA,ADAM11,ADAM12,ADAM19,ADAM22,ADAMTS12,ADAMTS14,ADAMTS15,ADAMTS16,ADAMTS18,ADAMTS19,ADAMTS2,ADAMTS20,ADAMTS8,ADAMTS9,ADAP2,ADAR,ADARB1,…	2654
Cancer,Organismal Injury and Abnormalities,Renal and Urological Disease	Urinary tract cancer	1.24e-231		-0.711	AAAS,AAK1,AAMDC,AARS2,AATK,ABCA13,ABCA4,ABCA8,ABCB1,ABCB4,ABCB5,ABCB9,ABCC1,ABCC10,ABCC11,ABCC12,ABCC3,ABCC4,ABCC6,ABCC8,ABCG1,ABI3BP,ABL1,ABLIM1,ABLIM2,ABR,ABTB2,ABTB3,ACACB,ACAD9,ACAN,ACE,ACER3,ACLY,ACOT7,ACOT9,ACOX1,ACOX2,ACOXL,ACSL6,ACSS1,ACTB,ACTN2,ADA,ADAM11,ADAM12,ADAM19,ADAM22,ADAMTS12,ADAMTS13,ADAMTS14,ADAMTS16,ADAMTS18,ADAMTS19,ADAMTS2,ADAMTS20,ADAMTS6,ADAMTS7,ADAMTS8,ADAMTS9,ADAMTSL2,A…	2635
Cancer,Gastrointestinal Disease,Organismal Injury and Abnormalities	Colon cancer	7.7e-231		-1.988	AAAS,AARS1,AARS2,AATK,ABCA13,ABCA3,ABCA4,ABCA8,ABCB1,ABCB5,ABCB9,ABCC1,ABCC10,ABCC11,ABCC12,ABCC3,ABCC4,ABCC6,ABCC8,ABHD2,ABI3BP,ABL1,ABLIM1,ABLIM2,ABTB1,ABTB3,ACACB,ACAD9,ACAN,ACBD6,ACLY,ACO2,ACOT11,ACOT7,ACOT9,ACOX1,ACOX3,ACSBG2,ACSM3,ACTN1,ACTN2,ACTR3B,ACVRL1,ACYP2,ADA,ADAM11,ADAM12,ADAM19,ADAM22,ADAMTS12,ADAMTS14,ADAMTS15,ADAMTS16,ADAMTS18,ADAMTS19,ADAMTS2,ADAMTS20,ADAMTS8,ADAMTS9,ADAP2,ADAR,…	2599
Cancer,Gastrointestinal Disease,Organismal Injury and Abnormalities	Colon adenocarcinoma	2.44e-230			AAAS,AARS1,AARS2,AATK,ABCA13,ABCA3,ABCA4,ABCA8,ABCB5,ABCB9,ABCC1,ABCC10,ABCC11,ABCC3,ABCC4,ABCC6,ABCC8,ABHD2,ABI3BP,ABL1,ABLIM1,ABLIM2,ABTB1,ABTB3,ACACB,ACAD9,ACAN,ACBD6,ACLY,ACO2,ACOT11,ACOT9,ACOX3,ACSBG2,ACSM3,ACTN1,ACTN2,ACTR3B,ACVRL1,ACYP2,ADA,ADAM11,ADAM12,ADAM19,ADAM22,ADAMTS12,ADAMTS14,ADAMTS15,ADAMTS16,ADAMTS18,ADAMTS19,ADAMTS2,ADAMTS20,ADAMTS8,ADAMTS9,ADAP2,ADAR,ADARB1,ADCY1,ADCY10,ADCY2…	2503
Cancer,Gastrointestinal Disease,Organismal Injury and Abnormalities	Colorectal adenocarcinoma	2.85e-230			AAAS,AARS1,AARS2,AATK,ABCA13,ABCA3,ABCA4,ABCA8,ABCB1,ABCB5,ABCB9,ABCC1,ABCC10,ABCC11,ABCC3,ABCC4,ABCC6,ABCC8,ABHD2,ABI3BP,ABL1,ABLIM1,ABLIM2,ABTB1,ABTB3,ACACB,ACAD9,ACAN,ACBD6,ACLY,ACO2,ACOT11,ACOT9,ACOX3,ACSBG2,ACSM3,ACTN1,ACTN2,ACTR3B,ACVRL1,ACYP2,ADA,ADAM11,ADAM12,ADAM19,ADAM22,ADAMTS12,ADAMTS14,ADAMTS15,ADAMTS16,ADAMTS18,ADAMTS19,ADAMTS2,ADAMTS20,ADAMTS8,ADAMTS9,ADAP2,ADAR,ADARB1,ADCY1,ADCY10…	2606
Cancer,Organismal Injury and Abnormalities	Breast or pancreatic cancer	8.36e-230		-1.513	AAK1,AAMDC,AARS1,AARS2,AATK,ABAT,ABCA13,ABCA3,ABCA4,ABCA8,ABCB1,ABCB4,ABCB5,ABCB9,ABCC1,ABCC10,ABCC11,ABCC12,ABCC3,ABCC4,ABCC8,ABCG1,ABHD2,ABHD6,ABI3BP,ABL1,ABLIM1,ABLIM2,ABR,ABTB2,ABTB3,ACACA,ACACB,ACAD10,ACAD9,ACAN,ACBD6,ACE,ACLY,ACO2,ACOT11,ACOT9,ACOX1,ACOXL,ACSBG2,ACSF2,ACSF3,ACSM3,ACSS2,ACTL8,ACTN2,ACTN4,ACTR2,ACTR3,ACVRL1,ACYP2,ADA,ADAM11,ADAM12,ADAM19,ADAM22,ADAMTS10,ADAMTS12,ADAMTS13,ADAM…	2953
Cancer,Organismal Injury and Abnormalities,Renal and Urological Disease	Urinary tract tumor	3.45e-229		-0.971	AAAS,AAK1,AAMDC,AARS2,AATK,ABCA13,ABCA4,ABCA8,ABCB1,ABCB4,ABCB5,ABCB9,ABCC1,ABCC10,ABCC11,ABCC12,ABCC3,ABCC4,ABCC6,ABCC8,ABCG1,ABI3BP,ABL1,ABLIM1,ABLIM2,ABR,ABTB2,ABTB3,ACACB,ACAD9,ACAN,ACE,ACER3,ACLY,ACOT7,ACOT9,ACOX1,ACOX2,ACOXL,ACSL6,ACSS1,ACTB,ACTN2,ADA,ADAM11,ADAM12,ADAM19,ADAM22,ADAMTS12,ADAMTS13,ADAMTS14,ADAMTS16,ADAMTS18,ADAMTS19,ADAMTS2,ADAMTS20,ADAMTS6,ADAMTS7,ADAMTS8,ADAMTS9,ADAMTSL2,A…	2642
Cancer,Gastrointestinal Disease,Organismal Injury and Abnormalities	Non-colon gastrointestinal cancer	7.24e-229		-1.964	AAK1,AARS2,ABAT,ABCA13,ABCA4,ABCA8,ABCB1,ABCB4,ABCB5,ABCB9,ABCC1,ABCC4,ABCC8,ABCG1,ABI3BP,ABL1,ABLIM1,ABLIM2,ABR,ABTB2,ABTB3,ACACB,ACAD10,ACAN,ACOT11,ACOT9,ACOX3,ACOXL,ACSBG1,ACSBG2,ACSF2,ACSL6,ACSS1,ACTB,ACTN2,ACTN4,ACTR1A,ACTR3C,ACYP2,ADA,ADAM12,ADAM22,ADAMTS10,ADAMTS12,ADAMTS14,ADAMTS16,ADAMTS17,ADAMTS18,ADAMTS2,ADAMTS20,ADAMTS6,ADAMTS9,ADAMTSL1,ADAMTSL2,ADAMTSL3,ADAR,ADARB1,ADARB2,ADCK1,ADCY1…	2801
Cancer,Gastrointestinal Disease,Organismal Injury and Abnormalities	Non-colorectal gastrointestinal cancer	1.41e-220		-1.964	AAK1,AARS2,ABAT,ABCA13,ABCA4,ABCA8,ABCB1,ABCB4,ABCB5,ABCB9,ABCC1,ABCC4,ABCC8,ABCG1,ABI3BP,ABL1,ABLIM1,ABLIM2,ABR,ABTB2,ABTB3,ACACB,ACAD10,ACAN,ACOT11,ACOT9,ACOX3,ACOXL,ACSBG1,ACSBG2,ACSF2,ACSL6,ACSS1,ACTB,ACTN2,ACTN4,ACTR1A,ACTR3C,ACYP2,ADA,ADAM12,ADAM22,ADAMTS10,ADAMTS12,ADAMTS14,ADAMTS16,ADAMTS17,ADAMTS18,ADAMTS2,ADAMTS20,ADAMTS6,ADAMTS9,ADAMTSL1,ADAMTSL2,ADAMTSL3,ADAR,ADARB1,ADARB2,ADCK1,ADCY1…	2697
Cancer,Gastrointestinal Disease,Organismal Injury and Abnormalities	Upper gastrointestinal tract cancer	4.62e-220		-1.964	AAK1,AARS2,ABAT,ABCA13,ABCA4,ABCA8,ABCB1,ABCB4,ABCB5,ABCB9,ABCC1,ABCC4,ABCC8,ABCG1,ABI3BP,ABL1,ABLIM1,ABLIM2,ABR,ABTB2,ABTB3,ACACB,ACAD10,ACAN,ACOT11,ACOT9,ACOX3,ACOXL,ACSBG1,ACSBG2,ACSF2,ACSL6,ACSS1,ACTB,ACTN2,ACTN4,ACTR1A,ACTR3C,ACYP2,ADA,ADAM12,ADAM22,ADAMTS10,ADAMTS12,ADAMTS14,ADAMTS16,ADAMTS17,ADAMTS18,ADAMTS2,ADAMTS20,ADAMTS6,ADAMTS9,ADAMTSL1,ADAMTSL2,ADAMTSL3,ADAR,ADARB1,ADARB2,ADCK1,ADCY1…	2684
Cancer	Cell transformation	9.11e-220	Decreased	-5.363	AAAS,AACS,AAK1,AARS1,AARS2,AATK,ABAT,ABCA13,ABCA4,ABCA8,ABCB1,ABCB4,ABCB5,ABCB9,ABCC1,ABCC11,ABCC3,ABCC4,ABCC6,ABCG1,ABHD6,ABI3BP,ABL1,ABLIM1,ABLIM2,ABTB1,ABTB2,ACACA,ACAD10,ACAN,ACE,ACLY,ACO2,ACOT11,ACOT9,ACOX1,ACOX2,ACOXL,ACSBG1,ACSBG2,ACSF2,ACSL6,ACSM3,ACSS1,ACSS2,ACTB,ACTL8,ACTN1,ACTN2,ACTN4,ACTR2,ACVRL1,ADA,ADAM12,ADAM19,ADAM22,ADAMTS10,ADAMTS12,ADAMTS14,ADAMTS15,ADAMTS16,ADAMTS17,ADAMTS18,A…	3280
Cancer,Organismal Injury and Abnormalities	Neoplasia of cells	1.41e-217	Decreased	-4.002	AAAS,AACS,AAK1,AARS1,AARS2,AATK,ABAT,ABCA13,ABCA4,ABCA8,ABCB1,ABCB4,ABCB5,ABCB9,ABCC1,ABCC11,ABCC3,ABCC4,ABCC6,ABCG1,ABHD6,ABI3BP,ABL1,ABLIM1,ABLIM2,ABTB1,ABTB2,ACACA,ACAD10,ACAN,ACE,ACLY,ACO2,ACOT11,ACOT9,ACOX1,ACOX2,ACOXL,ACSBG1,ACSBG2,ACSF2,ACSL6,ACSM3,ACSS1,ACSS2,ACTB,ACTL8,ACTN1,ACTN2,ACTN4,ACTR2,ACVRL1,ADA,ADAM12,ADAM19,ADAM22,ADAMTS10,ADAMTS12,ADAMTS14,ADAMTS15,ADAMTS16,ADAMTS17,ADAMTS18,A…	3268
Cancer,Organismal Injury and Abnormalities,Reproductive System Disease	Female genital neoplasm	4.39e-217		-0.426	AAAS,AAK1,AARS2,AATK,ABAT,ABCA13,ABCA3,ABCA4,ABCA8,ABCB1,ABCB4,ABCB5,ABCB9,ABCC1,ABCC10,ABCC11,ABCC12,ABCC3,ABCC4,ABCC6,ABCC8,ABCG1,ABHD2,ABHD6,ABI3BP,ABL1,ABLIM1,ABLIM2,ABR,ABTB2,ABTB3,ACACB,ACAD10,ACAN,ACE,ACOT11,ACOT9,ACOX1,ACOX2,ACOXL,ACSBG1,ACSBG2,ACSL6,ACSM3,ACSS1,ACSS2,ACTB,ACTN1,ACTN2,ACTN4,ACTR1A,ACTR2,ACTR3,ACVRL1,ACYP2,ADA,ADAM12,ADAM19,ADAM22,ADAMTS10,ADAMTS12,ADAMTS14,ADAMTS16,ADAMTS…	2875
Cancer,Organismal Injury and Abnormalities,Reproductive System Disease	Tumorigenesis of reproductive tract	1.8e-216		-0.426	AAAS,AAK1,AARS2,ABAT,ABCA13,ABCA3,ABCA4,ABCA8,ABCB1,ABCB4,ABCB5,ABCB9,ABCC1,ABCC10,ABCC11,ABCC12,ABCC3,ABCC4,ABCC6,ABCC8,ABCG1,ABHD2,ABHD6,ABI3BP,ABL1,ABLIM1,ABLIM2,ABR,ABTB2,ABTB3,ACACB,ACAD10,ACAN,ACE,ACOT11,ACOT9,ACOX1,ACOX2,ACOXL,ACSBG1,ACSBG2,ACSL6,ACSM3,ACSS1,ACSS2,ACTB,ACTN1,ACTN2,ACTN4,ACTR1A,ACTR2,ACTR3,ACVRL1,ACYP2,ADA,ADAM12,ADAM19,ADAM22,ADAMTS10,ADAMTS12,ADAMTS14,ADAMTS16,ADAMTS17,AD…	2864
Cancer,Organismal Injury and Abnormalities	Endometrioid carcinoma	7.8e-215			AAAS,AAK1,AARS2,ABCA13,ABCA3,ABCA4,ABCB1,ABCB4,ABCB5,ABCB9,ABCC1,ABCC10,ABCC11,ABCC12,ABCC3,ABCC4,ABCC6,ABCC8,ABHD2,ABHD6,ABI3BP,ABL1,ABLIM1,ABLIM2,ABR,ABTB2,ABTB3,ACACB,ACAD10,ACAN,ACE,ACOT11,ACOT9,ACOX1,ACOX2,ACSBG1,ACSBG2,ACSL6,ACSM3,ACSS1,ACSS2,ACTN1,ACTN2,ACTN4,ACTR1A,ACTR2,ACVRL1,ACYP2,ADAM19,ADAM22,ADAMTS10,ADAMTS12,ADAMTS14,ADAMTS16,ADAMTS18,ADAMTS19,ADAMTS2,ADAMTS20,ADAMTS7,ADAMTS9,ADAMT…	2361
Cancer,Organismal Injury and Abnormalities	Non rhabdoid tumor	9.34e-215	Decreased	-2.424	AAAS,AACS,AAK1,AARS1,AARS2,AATK,ABAT,ABCA13,ABCA4,ABCA8,ABCB1,ABCB4,ABCB5,ABCB9,ABCC1,ABCC10,ABCC11,ABCC12,ABCC3,ABCC4,ABCC6,ABCC8,ABCG1,ABI3BP,ABL1,ABLIM1,ABLIM2,ABR,ABTB1,ABTB2,ACACA,ACACB,ACAD9,ACAN,ACE,ACLY,ACOT11,ACOT9,ACOX1,ACOX2,ACOXL,ACSBG2,ACSF2,ACSL6,ACSM3,ACSS1,ACSS2,ACTB,ACTN1,ACTN2,ACTN4,ACTR2,ACTR3B,ACTR3C,ACVRL1,ADA,ADAM12,ADAM19,ADAM22,ADAMTS12,ADAMTS14,ADAMTS15,ADAMTS16,ADAMTS17,…	3301
Cancer,Organismal Injury and Abnormalities,Reproductive System Disease	Female genital tract adenocarcinoma	1.68e-214			AAAS,AAK1,AARS2,ABCA13,ABCA3,ABCA4,ABCA8,ABCB1,ABCB4,ABCB5,ABCB9,ABCC1,ABCC10,ABCC11,ABCC12,ABCC3,ABCC4,ABCC6,ABCC8,ABCG1,ABHD2,ABHD6,ABI3BP,ABL1,ABLIM1,ABLIM2,ABR,ABTB2,ABTB3,ACACB,ACAD10,ACAN,ACE,ACOT11,ACOT9,ACOX1,ACOX2,ACOXL,ACSBG1,ACSBG2,ACSL6,ACSM3,ACSS1,ACSS2,ACTN1,ACTN2,ACTN4,ACTR1A,ACTR2,ACVRL1,ACYP2,ADA,ADAM19,ADAM22,ADAMTS10,ADAMTS12,ADAMTS14,ADAMTS16,ADAMTS17,ADAMTS18,ADAMTS19,ADAMTS2…	2550
Cancer,Organismal Injury and Abnormalities,Reproductive System Disease	Female genital tract cancer	1.75e-214			AAAS,AAK1,AARS2,AATK,ABAT,ABCA13,ABCA3,ABCA4,ABCA8,ABCB1,ABCB4,ABCB5,ABCB9,ABCC1,ABCC10,ABCC11,ABCC12,ABCC3,ABCC4,ABCC6,ABCC8,ABCG1,ABHD2,ABHD6,ABI3BP,ABL1,ABLIM1,ABLIM2,ABR,ABTB2,ABTB3,ACACB,ACAD10,ACAN,ACE,ACOT11,ACOT9,ACOX1,ACOX2,ACOXL,ACSBG1,ACSBG2,ACSL6,ACSM3,ACSS1,ACSS2,ACTB,ACTN1,ACTN2,ACTN4,ACTR1A,ACTR2,ACTR3,ACVRL1,ACYP2,ADA,ADAM19,ADAM22,ADAMTS10,ADAMTS12,ADAMTS14,ADAMTS16,ADAMTS17,ADAM…	2813
Cancer,Organismal Injury and Abnormalities,Reproductive System Disease	Development of genital tumor	4e-214			AAAS,AAK1,AARS2,ABAT,ABCA13,ABCA3,ABCA4,ABCA8,ABCB1,ABCB4,ABCB5,ABCB9,ABCC1,ABCC10,ABCC11,ABCC12,ABCC3,ABCC4,ABCC6,ABCC8,ABCG1,ABHD2,ABHD6,ABI3BP,ABL1,ABLIM1,ABLIM2,ABR,ABTB2,ABTB3,ACACB,ACAD10,ACAN,ACE,ACOT11,ACOT9,ACOX1,ACOX2,ACOXL,ACSBG1,ACSBG2,ACSL6,ACSM3,ACSS1,ACSS2,ACTB,ACTN1,ACTN2,ACTN4,ACTR1A,ACTR2,ACTR3,ACVRL1,ACYP2,ADA,ADAM12,ADAM19,ADAM22,ADAMTS10,ADAMTS12,ADAMTS14,ADAMTS16,ADAMTS17,AD…	2795
Cancer,Gastrointestinal Disease,Organismal Injury and Abnormalities	Upper gastrointestinal tract tumor	1.39e-212		-1.964	AAK1,AARS2,AATK,ABAT,ABCA13,ABCA4,ABCA8,ABCB1,ABCB4,ABCB5,ABCB9,ABCC1,ABCC4,ABCC8,ABCG1,ABI3BP,ABL1,ABLIM1,ABLIM2,ABR,ABTB2,ABTB3,ACACB,ACAD10,ACAN,ACOT11,ACOT9,ACOX3,ACOXL,ACSBG1,ACSBG2,ACSF2,ACSL6,ACSS1,ACTB,ACTN2,ACTN4,ACTR1A,ACTR3C,ACYP2,ADA,ADAM12,ADAM22,ADAMTS10,ADAMTS12,ADAMTS14,ADAMTS16,ADAMTS17,ADAMTS18,ADAMTS2,ADAMTS20,ADAMTS6,ADAMTS9,ADAMTSL1,ADAMTSL2,ADAMTSL3,ADAR,ADARB1,ADARB2,ADCK1,…	2713
Cancer,Organismal Injury and Abnormalities,Reproductive System Disease	Female genital carcinoma	4.09e-210			AAAS,AAK1,AARS2,AATK,ABCA13,ABCA3,ABCA4,ABCA8,ABCB1,ABCB4,ABCB5,ABCB9,ABCC1,ABCC10,ABCC11,ABCC12,ABCC3,ABCC4,ABCC6,ABCC8,ABCG1,ABHD2,ABHD6,ABI3BP,ABL1,ABLIM1,ABLIM2,ABR,ABTB2,ABTB3,ACACB,ACAD10,ACAN,ACE,ACOT11,ACOT9,ACOX1,ACOX2,ACOXL,ACSBG1,ACSBG2,ACSL6,ACSM3,ACSS1,ACSS2,ACTB,ACTN1,ACTN2,ACTN4,ACTR1A,ACTR2,ACVRL1,ACYP2,ADA,ADAM19,ADAM22,ADAMTS10,ADAMTS12,ADAMTS14,ADAMTS16,ADAMTS17,ADAMTS18,ADAMTS…	2661
Cancer,Gastrointestinal Disease,Organismal Injury and Abnormalities	Colorectal tumor	4.53e-209		-1.907	AAAS,AARS1,AARS2,AATK,ABCA13,ABCA3,ABCA4,ABCA8,ABCB1,ABCB5,ABCB9,ABCC1,ABCC10,ABCC11,ABCC12,ABCC3,ABCC4,ABCC6,ABCC8,ABHD2,ABI3BP,ABL1,ABLIM1,ABLIM2,ABTB1,ABTB3,ACACB,ACAD10,ACAD9,ACAN,ACBD6,ACLY,ACO2,ACOT11,ACOT7,ACOT9,ACOX1,ACOX2,ACOX3,ACOXL,ACSBG2,ACSL6,ACSM3,ACTL8,ACTN1,ACTN2,ACTR3B,ACVRL1,ACYP2,ADA,ADAM11,ADAM12,ADAM19,ADAM22,ADAMTS12,ADAMTS14,ADAMTS15,ADAMTS16,ADAMTS18,ADAMTS19,ADAMTS2,ADAMT…	2907
Cancer,Gastrointestinal Disease,Organismal Injury and Abnormalities	Colorectal cancer	7.48e-209	Decreased	-2.22	AAAS,AARS1,AARS2,AATK,ABCA13,ABCA3,ABCA4,ABCA8,ABCB1,ABCB5,ABCB9,ABCC1,ABCC10,ABCC11,ABCC12,ABCC3,ABCC4,ABCC6,ABCC8,ABHD2,ABI3BP,ABL1,ABLIM1,ABLIM2,ABTB1,ABTB3,ACACB,ACAD10,ACAD9,ACAN,ACBD6,ACLY,ACO2,ACOT11,ACOT7,ACOT9,ACOX1,ACOX2,ACOX3,ACOXL,ACSBG2,ACSL6,ACSM3,ACTL8,ACTN1,ACTN2,ACTR3B,ACVRL1,ACYP2,ADA,ADAM11,ADAM12,ADAM19,ADAM22,ADAMTS12,ADAMTS14,ADAMTS15,ADAMTS16,ADAMTS18,ADAMTS19,ADAMTS2,ADAMT…	2878
Cancer,Gastrointestinal Disease,Organismal Injury and Abnormalities	Hepatobiliary neoplasm	1.27e-207	Decreased	-2.51	AAAS,AAK1,AAMDC,AARS2,AATK,ABAT,ABCA13,ABCA3,ABCA4,ABCA8,ABCB4,ABCB5,ABCC1,ABCC10,ABCC11,ABCC12,ABCC3,ABCC4,ABCC6,ABCC8,ABCG1,ABI3BP,ABL1,ABLIM2,ABTB3,ACACA,ACACB,ACAD9,ACAN,ACE,ACLY,ACO2,ACOT11,ACOT7,ACOT9,ACOX1,ACOX2,ACOX3,ACOXL,ACSL6,ACSM3,ACSS2,ACTB,ACTL8,ACTN1,ACTR1A,ACTR2,ACTR3,ACTR3B,ACTR3C,ACVRL1,ACYP2,ADA,ADAM12,ADAM19,ADAMTS10,ADAMTS12,ADAMTS13,ADAMTS14,ADAMTS16,ADAMTS17,ADAMTS18,ADAMTS…	2875
Cancer,Organismal Injury and Abnormalities,Renal and Urological Disease	Bladder carcinoma	1.4e-203			AAAS,AAK1,AARS2,AATK,ABCA13,ABCA4,ABCA8,ABCB4,ABCB5,ABCB9,ABCC1,ABCC11,ABCC12,ABCC3,ABCC4,ABCC6,ABCC8,ABI3BP,ABL1,ABLIM1,ABLIM2,ABR,ABTB2,ABTB3,ACACB,ACAD9,ACAN,ACE,ACER3,ACOT9,ACOX1,ACOX2,ACOXL,ACSS1,ACTB,ACTN2,ADA,ADAM11,ADAM12,ADAM19,ADAM22,ADAMTS12,ADAMTS13,ADAMTS14,ADAMTS16,ADAMTS18,ADAMTS19,ADAMTS2,ADAMTS20,ADAMTS6,ADAMTS7,ADAMTS8,ADAMTS9,ADAMTSL2,ADAMTSL3,ADAP1,ADAR,ADARB1,ADCK1,ADCY3,ADCY…	2203
Cancer,Organismal Injury and Abnormalities,Reproductive System Disease	Breast or ovarian carcinoma	3.85e-203		-0.577	AAK1,AAMDC,ABAT,ABCA13,ABCA3,ABCA4,ABCA8,ABCB4,ABCB5,ABCB9,ABCC11,ABCC12,ABCC3,ABCC4,ABCC8,ABCG1,ABHD2,ABHD6,ABL1,ABLIM1,ABLIM2,ABR,ABTB3,ACACB,ACAD10,ACAD9,ACAN,ACBD6,ACE,ACO2,ACOT9,ACOX1,ACOXL,ACSM3,ACSS2,ACTN2,ACTN4,ACTR2,ACVRL1,ACYP2,ADA,ADAM11,ADAM19,ADAMTS10,ADAMTS12,ADAMTS14,ADAMTS15,ADAMTS16,ADAMTS17,ADAMTS18,ADAMTS19,ADAMTS2,ADAMTS20,ADAMTS6,ADAMTS7,ADAMTS8,ADAMTS9,ADAMTSL1,ADAMTSL3,ADAP…	2205
Cancer,Organismal Injury and Abnormalities	Cancer of head	3.48e-202		-0.378	AARS1,AARS2,AATK,ABAT,ABCA13,ABCA4,ABCA8,ABCB1,ABCB4,ABCB5,ABCC1,ABCC10,ABCC11,ABCC4,ABCC8,ABCG1,ABHD2,ABL1,ABTB2,ABTB3,ACACB,ACAD10,ACAN,ACE,ACER3,ACLY,ACOT11,ACSL6,ACTB,ACTN2,ADAM11,ADAM12,ADAMTS12,ADAMTS17,ADAMTS6,ADAMTS8,ADAMTS9,ADAMTSL1,ADAMTSL2,ADAMTSL3,ADARB2,ADCK1,ADCY10,ADCY2,ADCY3,ADCY5,ADCY9,ADD1,ADD2,ADD3,ADGRA2,ADGRD1,ADGRF5,ADGRG2,ADGRG3,ADGRG6,ADGRV1,ADNP,AFF4,AGAP1,AGO1,AGO4,AGPAT…	2001
Cancer,Organismal Injury and Abnormalities,Renal and Urological Disease	Bladder cancer	5.93e-202			AAAS,AAK1,AARS2,AATK,ABCA13,ABCA4,ABCA8,ABCB4,ABCB5,ABCB9,ABCC1,ABCC11,ABCC12,ABCC3,ABCC4,ABCC6,ABCC8,ABI3BP,ABL1,ABLIM1,ABLIM2,ABR,ABTB2,ABTB3,ACACB,ACAD9,ACAN,ACE,ACER3,ACLY,ACOT9,ACOX1,ACOX2,ACOXL,ACSS1,ACTB,ACTN2,ADA,ADAM11,ADAM12,ADAM19,ADAM22,ADAMTS12,ADAMTS13,ADAMTS14,ADAMTS16,ADAMTS18,ADAMTS19,ADAMTS2,ADAMTS20,ADAMTS6,ADAMTS7,ADAMTS8,ADAMTS9,ADAMTSL2,ADAMTSL3,ADAP1,ADAR,ADARB1,ADCK1,ADCY3…	2244
Cancer,Gastrointestinal Disease,Hepatic System Disease,Organismal Injury and Abnormalities	Hepatobiliary carcinoma	4.69e-201	Decreased	-2.916	AAAS,AAMDC,AARS2,AATK,ABAT,ABCA13,ABCA3,ABCA4,ABCA8,ABCB4,ABCB5,ABCC1,ABCC10,ABCC11,ABCC12,ABCC3,ABCC4,ABCC6,ABCC8,ABCG1,ABI3BP,ABL1,ABLIM2,ABTB3,ACACA,ACACB,ACAD9,ACAN,ACE,ACLY,ACO2,ACOT11,ACOT7,ACOT9,ACOX1,ACOX2,ACOX3,ACOXL,ACSL6,ACSM3,ACSS2,ACTB,ACTL8,ACTN1,ACTR1A,ACTR2,ACTR3,ACTR3B,ACVRL1,ACYP2,ADA,ADAM12,ADAM19,ADAMTS10,ADAMTS12,ADAMTS13,ADAMTS16,ADAMTS17,ADAMTS18,ADAMTS19,ADAMTS2,ADAMTS20,A…	2594
Cancer,Gastrointestinal Disease,Organismal Injury and Abnormalities	Gastroesophageal carcinoma	1.58e-200			AAK1,AARS2,ABAT,ABCA13,ABCA4,ABCA8,ABCB1,ABCB4,ABCB5,ABCB9,ABCC1,ABCC4,ABCC8,ABCG1,ABI3BP,ABL1,ABLIM1,ABLIM2,ABR,ABTB3,ACACB,ACAD10,ACAN,ACOT11,ACOT9,ACOX3,ACOXL,ACSBG1,ACSBG2,ACSF2,ACSS1,ACTN2,ACTN4,ACTR1A,ACTR3C,ACYP2,ADA,ADAM12,ADAM22,ADAMTS10,ADAMTS12,ADAMTS14,ADAMTS16,ADAMTS17,ADAMTS18,ADAMTS2,ADAMTS20,ADAMTS9,ADAMTSL1,ADAMTSL2,ADAR,ADARB1,ADARB2,ADCK1,ADCY10,ADCY2,ADCY5,ADCY7,ADCY9,ADD3,ADG…	2251
Cancer,Organismal Injury and Abnormalities,Renal and Urological Disease	Bladder tumor	1.82e-198			AAAS,AAK1,AARS2,AATK,ABCA13,ABCA4,ABCA8,ABCB4,ABCB5,ABCB9,ABCC1,ABCC11,ABCC12,ABCC3,ABCC4,ABCC6,ABCC8,ABI3BP,ABL1,ABLIM1,ABLIM2,ABR,ABTB2,ABTB3,ACACB,ACAD9,ACAN,ACE,ACER3,ACLY,ACOT9,ACOX1,ACOX2,ACOXL,ACSS1,ACTB,ACTN2,ADA,ADAM11,ADAM12,ADAM19,ADAM22,ADAMTS12,ADAMTS13,ADAMTS14,ADAMTS16,ADAMTS18,ADAMTS19,ADAMTS2,ADAMTS20,ADAMTS6,ADAMTS7,ADAMTS8,ADAMTS9,ADAMTSL2,ADAMTSL3,ADAP1,ADAR,ADARB1,ADCK1,ADCY3…	2245
Cancer,Organismal Injury and Abnormalities,Reproductive System Disease	Prostatic carcinoma	1.79e-197			AAK1,AARS1,AARS2,ABCA13,ABCA4,ABCB1,ABCB4,ABCB5,ABCB9,ABCC1,ABCC10,ABCC11,ABCC4,ABCC8,ABI3BP,ABL1,ABLIM2,ABR,ABTB1,ACACB,ACAD10,ACAN,ACLY,ACOT7,ACOX1,ACOX2,ACOX3,ACSBG2,ACSF2,ACSM3,ACSS2,ACTR1A,ACVRL1,ADAMTS13,ADAMTS14,ADAMTS15,ADAMTS16,ADAMTS19,ADAMTS2,ADAMTS20,ADAMTS6,ADAMTS7,ADAMTSL1,ADAMTSL3,ADAP2,ADAR,ADARB2,ADAT1,ADCY1,ADCY10,ADCY2,ADCY7,ADCY9,ADD2,ADD3,ADGRA2,ADGRD1,ADGRD2,ADGRE5,ADGRG1,AD…	1943
Cancer,Gastrointestinal Disease,Hepatic System Disease,Organismal Injury and Abnormalities	Liver tumor	1.26e-196	Decreased	-2.529	AAAS,AAK1,AAMDC,AARS2,AATK,ABAT,ABCA13,ABCA3,ABCA4,ABCA8,ABCB4,ABCB5,ABCC1,ABCC10,ABCC11,ABCC12,ABCC3,ABCC4,ABCC6,ABCC8,ABCG1,ABI3BP,ABL1,ABLIM2,ABTB3,ACACA,ACACB,ACAD9,ACAN,ACE,ACLY,ACO2,ACOT11,ACOT7,ACOT9,ACOX1,ACOX2,ACOX3,ACOXL,ACSL6,ACSM3,ACSS2,ACTB,ACTL8,ACTN1,ACTR1A,ACTR2,ACTR3,ACTR3B,ACTR3C,ACVRL1,ACYP2,ADA,ADAM12,ADAM19,ADAMTS10,ADAMTS12,ADAMTS13,ADAMTS14,ADAMTS16,ADAMTS17,ADAMTS18,ADAMTS…	2729
Cancer,Organismal Injury and Abnormalities,Reproductive System Disease	Endometrium tumor	3.14e-195			AAAS,AAK1,AARS2,ABCA13,ABCA3,ABCA4,ABCA8,ABCB1,ABCB4,ABCB5,ABCC1,ABCC10,ABCC11,ABCC12,ABCC6,ABCC8,ABHD2,ABHD6,ABI3BP,ABL1,ABLIM1,ABLIM2,ABR,ABTB2,ABTB3,ACACB,ACAD10,ACAN,ACE,ACOT11,ACOT9,ACOX1,ACOX2,ACSBG1,ACSBG2,ACSL6,ACSM3,ACSS1,ACSS2,ACTN1,ACTN2,ACTN4,ACTR1A,ACVRL1,ACYP2,ADA,ADAM12,ADAM19,ADAM22,ADAMTS12,ADAMTS14,ADAMTS16,ADAMTS18,ADAMTS19,ADAMTS2,ADAMTS9,ADAMTSL1,ADAMTSL2,ADAMTSL3,ADARB2,ADCK…	2356
Cancer,Organismal Injury and Abnormalities,Reproductive System Disease	Male genital neoplasm	2.32e-194		-1.937	AAK1,AARS1,AARS2,AATK,ABCA13,ABCA3,ABCA4,ABCB1,ABCB4,ABCB5,ABCB9,ABCC1,ABCC10,ABCC11,ABCC4,ABCC8,ABI3BP,ABL1,ABLIM2,ABR,ABTB1,ABTB3,ACACB,ACAD10,ACAD9,ACAN,ACLY,ACOT7,ACOX1,ACOX2,ACOX3,ACSBG2,ACSF2,ACSM3,ACSS2,ACTL8,ACTR1A,ACVRL1,ADAMTS13,ADAMTS14,ADAMTS15,ADAMTS16,ADAMTS19,ADAMTS2,ADAMTS20,ADAMTS6,ADAMTS7,ADAMTSL1,ADAMTSL3,ADAP2,ADAR,ADARB2,ADAT1,ADCY1,ADCY10,ADCY2,ADCY7,ADCY9,ADD2,ADD3,ADGRA2,A…	2173
Cancer,Hematological Disease,Organismal Injury and Abnormalities	Hematologic cancer	4.1e-194		-1.004	AAAS,AACS,AAK1,AARS1,AARS2,AATK,ABAT,ABCA13,ABCA4,ABCA8,ABCB1,ABCB4,ABCB5,ABCB9,ABCC1,ABCC11,ABCC3,ABCC4,ABCC6,ABCG1,ABI3BP,ABL1,ABLIM1,ABLIM2,ABTB1,ABTB2,ACACA,ACAN,ACE,ACLY,ACOT11,ACOT9,ACOX2,ACOXL,ACSBG2,ACSL6,ACSM3,ACSS1,ACSS2,ACTB,ACTN1,ACTN2,ACTR2,ACVRL1,ADA,ADAM12,ADAM19,ADAM22,ADAMTS12,ADAMTS14,ADAMTS15,ADAMTS16,ADAMTS17,ADAMTS19,ADAMTS2,ADAMTS6,ADAMTS7,ADAMTS9,ADAMTSL1,ADAMTSL3,ADAR,ADAR…	2567
Cancer,Organismal Injury and Abnormalities	Lymphohematopoietic cancer	9.4e-194		-1.425	AAAS,AACS,AAK1,AARS1,AARS2,AATK,ABAT,ABCA13,ABCA4,ABCA8,ABCB1,ABCB4,ABCB5,ABCB9,ABCC1,ABCC11,ABCC3,ABCC4,ABCC6,ABCG1,ABI3BP,ABL1,ABLIM1,ABLIM2,ABTB1,ABTB2,ACACA,ACAN,ACE,ACLY,ACOT11,ACOT9,ACOX2,ACOXL,ACSBG2,ACSL6,ACSM3,ACSS1,ACSS2,ACTB,ACTN1,ACTN2,ACTR2,ACVRL1,ADA,ADAM12,ADAM19,ADAM22,ADAMTS12,ADAMTS14,ADAMTS15,ADAMTS16,ADAMTS17,ADAMTS19,ADAMTS2,ADAMTS6,ADAMTS7,ADAMTS9,ADAMTSL1,ADAMTSL3,ADAR,ADAR…	2570
Cancer,Organismal Injury and Abnormalities,Reproductive System Disease	Endometrial cancer	1.57e-192			AAAS,AAK1,AARS2,ABCA13,ABCA3,ABCA4,ABCA8,ABCB1,ABCB4,ABCB5,ABCC1,ABCC10,ABCC11,ABCC12,ABCC6,ABCC8,ABHD2,ABHD6,ABI3BP,ABL1,ABLIM1,ABLIM2,ABR,ABTB2,ABTB3,ACACB,ACAD10,ACAN,ACE,ACOT11,ACOT9,ACOX1,ACOX2,ACSBG1,ACSBG2,ACSL6,ACSM3,ACSS1,ACSS2,ACTN1,ACTN2,ACTN4,ACTR1A,ACVRL1,ACYP2,ADA,ADAM19,ADAM22,ADAMTS12,ADAMTS14,ADAMTS16,ADAMTS18,ADAMTS19,ADAMTS2,ADAMTS9,ADAMTSL1,ADAMTSL2,ADAMTSL3,ADARB2,ADCK1,ADCY1…	2346
Cancer,Hematological Disease,Organismal Injury and Abnormalities	Myeloid or lymphoid neoplasm	1.98e-192		-1.207	AAAS,AACS,AAK1,AARS1,AARS2,AATK,ABAT,ABCA13,ABCA4,ABCA8,ABCB1,ABCB4,ABCB5,ABCB9,ABCC1,ABCC11,ABCC3,ABCC4,ABCC6,ABCG1,ABI3BP,ABL1,ABLIM1,ABLIM2,ABTB1,ABTB2,ACACA,ACAN,ACE,ACLY,ACOT11,ACOT9,ACOX2,ACOXL,ACSBG2,ACSL6,ACSM3,ACSS1,ACSS2,ACTB,ACTN1,ACTN2,ACTR2,ACVRL1,ADA,ADAM12,ADAM19,ADAM22,ADAMTS12,ADAMTS14,ADAMTS15,ADAMTS16,ADAMTS17,ADAMTS19,ADAMTS2,ADAMTS6,ADAMTS7,ADAMTS9,ADAMTSL1,ADAMTSL3,ADAR,ADAR…	2575
Cancer,Organismal Injury and Abnormalities,Reproductive System Disease	Malignant neoplasm of male genital organ	2.19e-192		-1.98	AAK1,AARS1,AARS2,AATK,ABCA13,ABCA3,ABCA4,ABCB1,ABCB4,ABCB5,ABCB9,ABCC1,ABCC10,ABCC11,ABCC4,ABCC8,ABI3BP,ABL1,ABLIM2,ABR,ABTB1,ABTB3,ACACB,ACAD10,ACAN,ACLY,ACOT7,ACOX1,ACOX2,ACOX3,ACSBG2,ACSF2,ACSM3,ACSS2,ACTL8,ACTR1A,ACVRL1,ADAMTS13,ADAMTS14,ADAMTS15,ADAMTS16,ADAMTS19,ADAMTS2,ADAMTS20,ADAMTS6,ADAMTS7,ADAMTSL1,ADAMTSL3,ADAP2,ADAR,ADARB2,ADAT1,ADCY1,ADCY10,ADCY2,ADCY7,ADCY9,ADD2,ADD3,ADGRA2,ADGRD1,…	2150
Cancer,Hematological Disease,Organismal Injury and Abnormalities	Hematopoietic neoplasm	2.29e-191	Decreased	-2.736	AAAS,AACS,AAK1,AARS1,AARS2,AATK,ABAT,ABCA13,ABCA4,ABCA8,ABCB1,ABCB4,ABCB5,ABCB9,ABCC1,ABCC11,ABCC3,ABCC4,ABCC6,ABCG1,ABI3BP,ABL1,ABLIM1,ABLIM2,ABTB1,ABTB2,ACACA,ACAN,ACE,ACLY,ACOT11,ACOT9,ACOX2,ACOXL,ACSBG2,ACSL6,ACSM3,ACSS1,ACSS2,ACTB,ACTN1,ACTN2,ACTR2,ACVRL1,ADA,ADAM12,ADAM19,ADAM22,ADAMTS12,ADAMTS14,ADAMTS15,ADAMTS16,ADAMTS17,ADAMTS19,ADAMTS2,ADAMTS6,ADAMTS7,ADAMTS9,ADAMTSL1,ADAMTSL3,ADAR,ADAR…	2584
Cancer,Organismal Injury and Abnormalities	Lymphohematopoietic neoplasia	2.76e-191	Decreased	-2.987	AAAS,AACS,AAK1,AARS1,AARS2,AATK,ABAT,ABCA13,ABCA4,ABCA8,ABCB1,ABCB4,ABCB5,ABCB9,ABCC1,ABCC11,ABCC3,ABCC4,ABCC6,ABCG1,ABI3BP,ABL1,ABLIM1,ABLIM2,ABTB1,ABTB2,ACACA,ACAN,ACE,ACLY,ACOT11,ACOT9,ACOX2,ACOXL,ACSBG2,ACSL6,ACSM3,ACSS1,ACSS2,ACTB,ACTN1,ACTN2,ACTR2,ACVRL1,ADA,ADAM12,ADAM19,ADAM22,ADAMTS12,ADAMTS14,ADAMTS15,ADAMTS16,ADAMTS17,ADAMTS19,ADAMTS2,ADAMTS6,ADAMTS7,ADAMTS9,ADAMTSL1,ADAMTSL3,ADAR,ADAR…	2587
Cancer,Organismal Injury and Abnormalities,Reproductive System Disease	Endometrial carcinoma	4.87e-191			AAAS,AAK1,AARS2,ABCA13,ABCA4,ABCB1,ABCB4,ABCB5,ABCC1,ABCC10,ABCC11,ABCC12,ABCC6,ABCC8,ABHD2,ABHD6,ABI3BP,ABL1,ABLIM1,ABLIM2,ABR,ABTB2,ABTB3,ACACB,ACAD10,ACAN,ACE,ACOT11,ACOT9,ACOX1,ACOX2,ACSBG1,ACSBG2,ACSL6,ACSM3,ACSS1,ACSS2,ACTN1,ACTN2,ACTN4,ACTR1A,ACVRL1,ACYP2,ADA,ADAM19,ADAM22,ADAMTS12,ADAMTS14,ADAMTS16,ADAMTS18,ADAMTS19,ADAMTS2,ADAMTS9,ADAMTSL1,ADAMTSL2,ADAMTSL3,ADARB2,ADCK1,ADCY1,ADCY10,ADCY…	2210
Cancer,Organismal Injury and Abnormalities	Hematological or lymphatic system tumor	1.06e-190	Decreased	-3.108	AAAS,AACS,AAK1,AARS1,AARS2,AATK,ABAT,ABCA13,ABCA4,ABCA8,ABCB1,ABCB4,ABCB5,ABCB9,ABCC1,ABCC11,ABCC3,ABCC4,ABCC6,ABCG1,ABI3BP,ABL1,ABLIM1,ABLIM2,ABTB1,ABTB2,ACACA,ACAN,ACE,ACLY,ACOT11,ACOT9,ACOX2,ACOXL,ACSBG2,ACSL6,ACSM3,ACSS1,ACSS2,ACTB,ACTN1,ACTN2,ACTR2,ACVRL1,ADA,ADAM12,ADAM19,ADAM22,ADAMTS12,ADAMTS14,ADAMTS15,ADAMTS16,ADAMTS17,ADAMTS19,ADAMTS2,ADAMTS6,ADAMTS7,ADAMTS9,ADAMTSL1,ADAMTSL3,ADAR,ADAR…	2592
Cancer,Organismal Injury and Abnormalities,Reproductive System Disease	Endometrioid endometrial adenocarcinoma	1.42e-189			AAAS,AAK1,AARS2,ABCA13,ABCA4,ABCB1,ABCB4,ABCB5,ABCC1,ABCC10,ABCC11,ABCC12,ABCC6,ABCC8,ABHD2,ABHD6,ABI3BP,ABL1,ABLIM1,ABLIM2,ABR,ABTB2,ABTB3,ACACB,ACAD10,ACAN,ACE,ACOT11,ACOT9,ACOX1,ACOX2,ACSBG1,ACSBG2,ACSL6,ACSM3,ACSS1,ACSS2,ACTN1,ACTN2,ACTN4,ACTR1A,ACVRL1,ACYP2,ADAM19,ADAM22,ADAMTS12,ADAMTS14,ADAMTS16,ADAMTS18,ADAMTS19,ADAMTS2,ADAMTS9,ADAMTSL1,ADAMTSL2,ADAMTSL3,ADARB2,ADCK1,ADCY1,ADCY10,ADCY2,AD…	2150
Cancer,Organismal Injury and Abnormalities	Multiple cancers	1.63e-189		-1.836	AAK1,AAMDC,AARS1,AARS2,AATK,ABAT,ABCA13,ABCA3,ABCA4,ABCA8,ABCB1,ABCB4,ABCB5,ABCB9,ABCC1,ABCC11,ABCC12,ABCC3,ABCC4,ABCC8,ABCG1,ABHD2,ABHD6,ABL1,ABLIM1,ABLIM2,ABR,ABTB3,ACACA,ACACB,ACAD10,ACAD9,ACAN,ACBD6,ACE,ACO2,ACOT9,ACOX1,ACOXL,ACSM3,ACSS2,ACTL8,ACTN2,ACTN4,ACTR2,ACVRL1,ACYP2,ADA,ADAM11,ADAM12,ADAM19,ADAMTS10,ADAMTS12,ADAMTS14,ADAMTS15,ADAMTS16,ADAMTS17,ADAMTS18,ADAMTS19,ADAMTS2,ADAMTS20,ADAMTS…	2563
Cancer,Organismal Injury and Abnormalities,Reproductive System Disease	Breast or ovarian cancer	5.08e-189		-1.836	AAK1,AAMDC,AARS1,AARS2,ABAT,ABCA13,ABCA3,ABCA4,ABCA8,ABCB1,ABCB4,ABCB5,ABCB9,ABCC1,ABCC11,ABCC12,ABCC3,ABCC4,ABCC8,ABCG1,ABHD2,ABHD6,ABL1,ABLIM1,ABLIM2,ABR,ABTB3,ACACA,ACACB,ACAD10,ACAD9,ACAN,ACBD6,ACE,ACO2,ACOT9,ACOX1,ACOXL,ACSM3,ACSS2,ACTL8,ACTN2,ACTN4,ACTR2,ACVRL1,ACYP2,ADA,ADAM11,ADAM12,ADAM19,ADAMTS10,ADAMTS12,ADAMTS14,ADAMTS15,ADAMTS16,ADAMTS17,ADAMTS18,ADAMTS19,ADAMTS2,ADAMTS20,ADAMTS6,ADA…	2488
Cancer,Gastrointestinal Disease,Hepatic System Disease,Organismal Injury and Abnormalities	Hepatobiliary system cancer	5.76e-189	Decreased	-3.223	AAAS,AAMDC,AARS2,AATK,ABAT,ABCA13,ABCA3,ABCA4,ABCA8,ABCB4,ABCB5,ABCC1,ABCC10,ABCC11,ABCC12,ABCC3,ABCC4,ABCC6,ABCC8,ABCG1,ABI3BP,ABL1,ABLIM2,ABTB3,ACACA,ACACB,ACAD9,ACAN,ACE,ACLY,ACO2,ACOT11,ACOT7,ACOT9,ACOX1,ACOX2,ACOX3,ACOXL,ACSL6,ACSM3,ACSS2,ACTB,ACTL8,ACTN1,ACTR1A,ACTR2,ACTR3,ACTR3B,ACVRL1,ACYP2,ADA,ADAM12,ADAM19,ADAMTS10,ADAMTS12,ADAMTS13,ADAMTS16,ADAMTS17,ADAMTS18,ADAMTS19,ADAMTS2,ADAMTS20,A…	2626
Cancer,Gastrointestinal Disease,Organismal Injury and Abnormalities	Malignant hepatobiliary neoplasm	5.76e-189	Decreased	-3.223	AAAS,AAMDC,AARS2,AATK,ABAT,ABCA13,ABCA3,ABCA4,ABCA8,ABCB4,ABCB5,ABCC1,ABCC10,ABCC11,ABCC12,ABCC3,ABCC4,ABCC6,ABCC8,ABCG1,ABI3BP,ABL1,ABLIM2,ABTB3,ACACA,ACACB,ACAD9,ACAN,ACE,ACLY,ACO2,ACOT11,ACOT7,ACOT9,ACOX1,ACOX2,ACOX3,ACOXL,ACSL6,ACSM3,ACSS2,ACTB,ACTL8,ACTN1,ACTR1A,ACTR2,ACTR3,ACTR3B,ACVRL1,ACYP2,ADA,ADAM12,ADAM19,ADAMTS10,ADAMTS12,ADAMTS13,ADAMTS16,ADAMTS17,ADAMTS18,ADAMTS19,ADAMTS2,ADAMTS20,A…	2626
Cancer,Organismal Injury and Abnormalities,Reproductive System Disease	Prostate cancer	8.41e-189		-1.98	AAK1,AARS1,AARS2,AATK,ABCA13,ABCA3,ABCA4,ABCB1,ABCB4,ABCB5,ABCB9,ABCC1,ABCC10,ABCC11,ABCC4,ABCC8,ABI3BP,ABL1,ABLIM2,ABR,ABTB1,ABTB3,ACACB,ACAD10,ACAN,ACLY,ACOT7,ACOX1,ACOX2,ACOX3,ACSBG2,ACSF2,ACSM3,ACSS2,ACTR1A,ACVRL1,ADAMTS13,ADAMTS14,ADAMTS15,ADAMTS16,ADAMTS19,ADAMTS2,ADAMTS20,ADAMTS6,ADAMTS7,ADAMTSL1,ADAMTSL3,ADAP2,ADAR,ADARB2,ADAT1,ADCY1,ADCY10,ADCY2,ADCY7,ADCY9,ADD2,ADD3,ADGRA2,ADGRD1,ADGRD2…	2115
Cancer,Organismal Injury and Abnormalities,Reproductive System Disease	Prostatic tumor	9.65e-189		-1.937	AAK1,AARS1,AARS2,AATK,ABCA13,ABCA3,ABCA4,ABCB1,ABCB4,ABCB5,ABCB9,ABCC1,ABCC10,ABCC11,ABCC4,ABCC8,ABI3BP,ABL1,ABLIM2,ABR,ABTB1,ABTB3,ACACB,ACAD10,ACAN,ACLY,ACOT7,ACOX1,ACOX2,ACOX3,ACSBG2,ACSF2,ACSM3,ACSS2,ACTR1A,ACVRL1,ADAMTS13,ADAMTS14,ADAMTS15,ADAMTS16,ADAMTS19,ADAMTS2,ADAMTS20,ADAMTS6,ADAMTS7,ADAMTSL1,ADAMTSL3,ADAP2,ADAR,ADARB2,ADAT1,ADCY1,ADCY10,ADCY2,ADCY7,ADCY9,ADD2,ADD3,ADGRA2,ADGRD1,ADGRD2…	2119
Cancer,Organismal Injury and Abnormalities,Reproductive System Disease	Uterine tumor	1.02e-187			AAAS,AAK1,AARS2,ABAT,ABCA13,ABCA3,ABCA4,ABCA8,ABCB1,ABCB4,ABCB5,ABCC1,ABCC10,ABCC11,ABCC12,ABCC6,ABCC8,ABHD2,ABHD6,ABI3BP,ABL1,ABLIM1,ABLIM2,ABR,ABTB2,ABTB3,ACACB,ACAD10,ACAN,ACE,ACOT11,ACOT9,ACOX1,ACOX2,ACSBG1,ACSBG2,ACSL6,ACSM3,ACSS1,ACSS2,ACTB,ACTN1,ACTN2,ACTN4,ACTR1A,ACTR3,ACVRL1,ACYP2,ADA,ADAM12,ADAM19,ADAM22,ADAMTS12,ADAMTS14,ADAMTS16,ADAMTS18,ADAMTS19,ADAMTS2,ADAMTS7,ADAMTS9,ADAMTSL1,ADAMT…	2517
Cancer,Gastrointestinal Disease,Organismal Injury and Abnormalities	Gastric carcinoma	1.7e-187			AAK1,AARS2,ABAT,ABCA13,ABCA8,ABCB1,ABCB4,ABCB5,ABCB9,ABCC1,ABCC4,ABCC8,ABCG1,ABI3BP,ABL1,ABLIM2,ABR,ABTB3,ACACB,ACAN,ACOT11,ACOX3,ACSBG2,ACSF2,ACSS1,ACTN2,ACTN4,ACTR1A,ACTR3C,ADAM12,ADAM22,ADAMTS10,ADAMTS12,ADAMTS14,ADAMTS16,ADAMTS17,ADAMTS18,ADAMTS2,ADAMTS20,ADAMTS9,ADAMTSL1,ADAMTSL2,ADAR,ADARB1,ADARB2,ADCK1,ADCY10,ADCY2,ADCY5,ADCY9,ADD3,ADGRA1,ADGRA2,ADGRB1,ADGRB2,ADGRD1,ADGRL2,ADGRV1,ADK,ADNP,…	2028
Cancer,Hematological Disease,Organismal Injury and Abnormalities	Neoplasia of blood cells	2.01e-187		-1.414	AAAS,AACS,AAK1,AARS1,AARS2,AATK,ABAT,ABCA13,ABCA4,ABCA8,ABCB1,ABCB4,ABCB5,ABCB9,ABCC1,ABCC11,ABCC3,ABCC4,ABCC6,ABCG1,ABI3BP,ABL1,ABLIM1,ABLIM2,ABTB1,ABTB2,ACACA,ACAN,ACE,ACLY,ACOT11,ACOT9,ACOX2,ACOXL,ACSBG2,ACSL6,ACSM3,ACSS1,ACSS2,ACTB,ACTN1,ACTN2,ACTR2,ACVRL1,ADA,ADAM12,ADAM19,ADAM22,ADAMTS12,ADAMTS14,ADAMTS15,ADAMTS16,ADAMTS17,ADAMTS19,ADAMTS2,ADAMTS6,ADAMTS7,ADAMTS9,ADAMTSL1,ADAMTSL3,ADAR,ADAR…	2512
Cancer,Organismal Injury and Abnormalities	Ductal neoplasm	2.41e-187	Decreased	-2.005	AAK1,AARS1,AARS2,AATK,ABAT,ABCA13,ABCA3,ABCB4,ABCB5,ABCC10,ABCC11,ABCC3,ABCC4,ABCC8,ABI3BP,ABL1,ABR,ABTB2,ACACB,ACAD9,ACAN,ACBD6,ACE,ACLY,ACOT11,ACOXL,ACSBG2,ACSF2,ACSF3,ACSM3,ACTN2,ACTN4,ACTR3,ACVRL1,ADA,ADAM11,ADAM12,ADAM19,ADAM22,ADAMTS10,ADAMTS12,ADAMTS13,ADAMTS15,ADAMTS17,ADAMTS18,ADAMTS19,ADAMTS2,ADAMTS20,ADAMTS6,ADAMTS7,ADAMTS8,ADAMTS9,ADAMTSL1,ADAMTSL3,ADAP1,ADAR,ADARB1,ADARB2,ADCK1,ADCY1…	1921
Cancer,Organismal Injury and Abnormalities,Reproductive System Disease	Endometrial adenocarcinoma	4.1e-187			AAAS,AAK1,AARS2,ABCA13,ABCA4,ABCB1,ABCB4,ABCB5,ABCC1,ABCC10,ABCC11,ABCC12,ABCC6,ABCC8,ABHD2,ABHD6,ABI3BP,ABL1,ABLIM1,ABLIM2,ABR,ABTB2,ABTB3,ACACB,ACAD10,ACAN,ACE,ACOT11,ACOT9,ACOX1,ACOX2,ACSBG1,ACSBG2,ACSL6,ACSM3,ACSS1,ACSS2,ACTN1,ACTN2,ACTN4,ACTR1A,ACVRL1,ACYP2,ADA,ADAM19,ADAM22,ADAMTS12,ADAMTS14,ADAMTS16,ADAMTS18,ADAMTS19,ADAMTS2,ADAMTS9,ADAMTSL1,ADAMTSL2,ADAMTSL3,ADARB2,ADCK1,ADCY1,ADCY10,ADCY…	2186
Cancer,Organismal Injury and Abnormalities	Ductal carcinoma	5.3e-187	Decreased	-2.005	AAK1,AARS1,AARS2,AATK,ABAT,ABCA13,ABCA3,ABCB4,ABCB5,ABCC10,ABCC11,ABCC3,ABCC4,ABCC8,ABI3BP,ABL1,ABR,ABTB2,ACACB,ACAD9,ACAN,ACBD6,ACE,ACLY,ACOT11,ACOXL,ACSBG2,ACSF2,ACSF3,ACSM3,ACTN2,ACTN4,ACTR3,ACVRL1,ADA,ADAM11,ADAM12,ADAM19,ADAM22,ADAMTS10,ADAMTS12,ADAMTS13,ADAMTS15,ADAMTS17,ADAMTS18,ADAMTS19,ADAMTS2,ADAMTS20,ADAMTS6,ADAMTS7,ADAMTS8,ADAMTS9,ADAMTSL1,ADAMTSL3,ADAP1,ADAR,ADARB1,ADARB2,ADCK1,ADCY1…	1920
Cancer,Organismal Injury and Abnormalities,Reproductive System Disease	Prostatic adenocarcinoma	1.65e-186			AAK1,AARS1,AARS2,ABCA13,ABCA4,ABCB1,ABCB4,ABCB5,ABCB9,ABCC1,ABCC10,ABCC11,ABCC4,ABCC8,ABI3BP,ABL1,ABLIM2,ABR,ABTB1,ACACB,ACAD10,ACAN,ACLY,ACOT7,ACOX1,ACOX2,ACOX3,ACSBG2,ACSF2,ACSM3,ACSS2,ACTR1A,ACVRL1,ADAMTS13,ADAMTS14,ADAMTS15,ADAMTS16,ADAMTS19,ADAMTS2,ADAMTS20,ADAMTS6,ADAMTS7,ADAMTSL3,ADAP2,ADAR,ADARB2,ADAT1,ADCY1,ADCY10,ADCY2,ADCY7,ADCY9,ADD2,ADD3,ADGRA2,ADGRD1,ADGRD2,ADGRE5,ADGRG6,ADGRV1,AFAP…	1787
Cancer,Gastrointestinal Disease,Organismal Injury and Abnormalities	Formation of stomach tumor	5.14e-186			AAK1,AARS2,ABAT,ABCA13,ABCA8,ABCB1,ABCB4,ABCB5,ABCB9,ABCC1,ABCC4,ABCC8,ABCG1,ABI3BP,ABL1,ABLIM2,ABR,ABTB3,ACACB,ACAN,ACOT11,ACOX3,ACSBG2,ACSF2,ACSS1,ACTN2,ACTN4,ACTR1A,ACTR3C,ADAM12,ADAM22,ADAMTS10,ADAMTS12,ADAMTS14,ADAMTS16,ADAMTS17,ADAMTS18,ADAMTS2,ADAMTS20,ADAMTS9,ADAMTSL1,ADAMTSL2,ADAR,ADARB1,ADARB2,ADCK1,ADCY10,ADCY2,ADCY5,ADCY9,ADD3,ADGRA1,ADGRA2,ADGRB1,ADGRB2,ADGRD1,ADGRL2,ADGRV1,ADK,ADNP,…	2030
Cancer,Organismal Injury and Abnormalities,Reproductive System Disease	Uterine cancer	2.56e-185			AAAS,AAK1,AARS2,ABAT,ABCA13,ABCA3,ABCA4,ABCA8,ABCB1,ABCB4,ABCB5,ABCC1,ABCC10,ABCC11,ABCC12,ABCC6,ABCC8,ABHD2,ABHD6,ABI3BP,ABL1,ABLIM1,ABLIM2,ABR,ABTB2,ABTB3,ACACB,ACAD10,ACAN,ACE,ACOT11,ACOT9,ACOX1,ACOX2,ACSBG1,ACSBG2,ACSL6,ACSM3,ACSS1,ACSS2,ACTB,ACTN1,ACTN2,ACTN4,ACTR1A,ACTR3,ACVRL1,ACYP2,ADA,ADAM19,ADAM22,ADAMTS12,ADAMTS14,ADAMTS16,ADAMTS18,ADAMTS19,ADAMTS2,ADAMTS7,ADAMTS9,ADAMTSL1,ADAMTSL2,ADA…	2450
Cancer,Gastrointestinal Disease,Organismal Injury and Abnormalities	Gastroesophageal cancer	6.03e-185			AAK1,AARS2,ABAT,ABCA13,ABCA4,ABCA8,ABCB1,ABCB4,ABCB5,ABCB9,ABCC1,ABCC4,ABCC8,ABCG1,ABI3BP,ABL1,ABLIM1,ABLIM2,ABR,ABTB3,ACACB,ACAD10,ACAN,ACOT11,ACOT9,ACOX3,ACOXL,ACSBG1,ACSBG2,ACSF2,ACSS1,ACTN2,ACTN4,ACTR1A,ACTR3C,ACYP2,ADA,ADAM12,ADAM22,ADAMTS10,ADAMTS12,ADAMTS14,ADAMTS16,ADAMTS17,ADAMTS18,ADAMTS2,ADAMTS20,ADAMTS9,ADAMTSL1,ADAMTSL2,ADAR,ADARB1,ADARB2,ADCK1,ADCY10,ADCY2,ADCY5,ADCY7,ADCY9,ADD3,ADG…	2299
Cancer,Gastrointestinal Disease,Hepatic System Disease,Organismal Injury and Abnormalities	Liver carcinoma	7.4e-185	Decreased	-2.897	AAAS,AAMDC,AARS2,AATK,ABAT,ABCA13,ABCA3,ABCA4,ABCA8,ABCB4,ABCB5,ABCC1,ABCC10,ABCC11,ABCC12,ABCC3,ABCC4,ABCC6,ABCC8,ABCG1,ABI3BP,ABL1,ABLIM2,ABTB3,ACACA,ACACB,ACAD9,ACAN,ACE,ACLY,ACO2,ACOT7,ACOT9,ACOX1,ACOX2,ACOX3,ACOXL,ACSL6,ACSM3,ACSS2,ACTB,ACTL8,ACTN1,ACTR1A,ACTR2,ACTR3,ACTR3B,ACVRL1,ACYP2,ADA,ADAM12,ADAM19,ADAMTS10,ADAMTS12,ADAMTS13,ADAMTS16,ADAMTS17,ADAMTS18,ADAMTS19,ADAMTS2,ADAMTS20,ADAMTS6,…	2420
Cancer,Organismal Injury and Abnormalities	Cancer of cells	7.43e-185		-1.531	AAAS,AAK1,AARS1,AARS2,AATK,ABAT,ABCA13,ABCA4,ABCA8,ABCB1,ABCB4,ABCC1,ABCC11,ABCC3,ABCC4,ABCC6,ABCG1,ABHD6,ABI3BP,ABL1,ABLIM1,ABLIM2,ABTB2,ACAD10,ACAN,ACE,ACLY,ACO2,ACOT11,ACOT9,ACOX1,ACOX2,ACOXL,ACSBG1,ACSF2,ACSL6,ACSS1,ACSS2,ACTB,ACTL8,ACTN2,ACTN4,ACTR2,ACVRL1,ADA,ADAM12,ADAM19,ADAM22,ADAMTS10,ADAMTS12,ADAMTS14,ADAMTS15,ADAMTS16,ADAMTS17,ADAMTS18,ADAMTS19,ADAMTS2,ADAMTS20,ADAMTS6,ADAMTS7,ADAMTS9…	2879
Cancer,Organismal Injury and Abnormalities	Breast or ovarian neoplasm	9.16e-185		-1.973	AAK1,AAMDC,AARS1,AARS2,ABAT,ABCA13,ABCA3,ABCA4,ABCA8,ABCB1,ABCB4,ABCB5,ABCB9,ABCC1,ABCC11,ABCC12,ABCC3,ABCC4,ABCC8,ABCG1,ABHD2,ABHD6,ABL1,ABLIM1,ABLIM2,ABR,ABTB3,ACACA,ACACB,ACAD10,ACAD9,ACAN,ACBD6,ACE,ACO2,ACOT9,ACOX1,ACOXL,ACSM3,ACSS2,ACTL8,ACTN2,ACTN4,ACTR2,ACVRL1,ACYP2,ADA,ADAM11,ADAM12,ADAM19,ADAMTS10,ADAMTS12,ADAMTS14,ADAMTS15,ADAMTS16,ADAMTS17,ADAMTS18,ADAMTS19,ADAMTS2,ADAMTS20,ADAMTS6,ADA…	2502
Cancer,Organismal Injury and Abnormalities	Lymphoreticular neoplasm	1.74e-181		-0.429	AACS,AAK1,AARS1,AARS2,ABAT,ABCA13,ABCA4,ABCA8,ABCB1,ABCB4,ABCB5,ABCB9,ABCC1,ABCC11,ABCC3,ABCC4,ABCC6,ABCG1,ABI3BP,ABL1,ABLIM1,ABLIM2,ABTB1,ABTB2,ACACA,ACAN,ACE,ACLY,ACOT11,ACOX2,ACOXL,ACSBG2,ACSL6,ACSM3,ACSS1,ACSS2,ACTB,ACTN1,ACTN2,ACTR2,ACVRL1,ADA,ADAM12,ADAM19,ADAM22,ADAMTS12,ADAMTS14,ADAMTS15,ADAMTS16,ADAMTS17,ADAMTS19,ADAMTS2,ADAMTS6,ADAMTS7,ADAMTS9,ADAMTSL1,ADAMTSL3,ADAR,ADARB1,ADARB2,ADCY1,…	2162
Cancer,Organismal Injury and Abnormalities,Reproductive System Disease	Uterine carcinoma	1.95e-180			AAAS,AAK1,AARS2,ABCA13,ABCA4,ABCA8,ABCB1,ABCB4,ABCB5,ABCC1,ABCC10,ABCC11,ABCC12,ABCC6,ABCC8,ABHD2,ABHD6,ABI3BP,ABL1,ABLIM1,ABLIM2,ABR,ABTB2,ABTB3,ACACB,ACAD10,ACAN,ACE,ACOT11,ACOT9,ACOX1,ACOX2,ACSBG1,ACSBG2,ACSL6,ACSM3,ACSS1,ACSS2,ACTB,ACTN1,ACTN2,ACTN4,ACTR1A,ACVRL1,ACYP2,ADA,ADAM19,ADAM22,ADAMTS12,ADAMTS14,ADAMTS16,ADAMTS18,ADAMTS19,ADAMTS2,ADAMTS7,ADAMTS9,ADAMTSL1,ADAMTSL2,ADAMTSL3,ADARB2,ADCK…	2314
Cancer,Gastrointestinal Disease,Hepatic System Disease,Organismal Injury and Abnormalities	Liver cancer	2.67e-177	Decreased	-3.368	AAAS,AAMDC,AARS2,AATK,ABAT,ABCA13,ABCA3,ABCA4,ABCA8,ABCB4,ABCB5,ABCC1,ABCC10,ABCC11,ABCC12,ABCC3,ABCC4,ABCC6,ABCC8,ABCG1,ABI3BP,ABL1,ABLIM2,ABTB3,ACACA,ACACB,ACAD9,ACAN,ACE,ACLY,ACO2,ACOT7,ACOT9,ACOX1,ACOX2,ACOX3,ACOXL,ACSL6,ACSM3,ACSS2,ACTB,ACTL8,ACTN1,ACTR1A,ACTR2,ACTR3,ACTR3B,ACVRL1,ACYP2,ADA,ADAM12,ADAM19,ADAMTS10,ADAMTS12,ADAMTS13,ADAMTS16,ADAMTS17,ADAMTS18,ADAMTS19,ADAMTS2,ADAMTS20,ADAMTS6,…	2451
Cancer,Organismal Injury and Abnormalities	Ductal adenocarcinoma	5.48e-172	Decreased	-2.005	AAK1,AARS1,AARS2,AATK,ABAT,ABCA3,ABCB4,ABCB5,ABCC10,ABCC11,ABCC3,ABCC4,ABCC8,ABI3BP,ABR,ABTB2,ACACB,ACAD9,ACAN,ACBD6,ACE,ACLY,ACOT11,ACOXL,ACSBG2,ACSF2,ACSF3,ACSM3,ACTN2,ACTN4,ACTR3,ACVRL1,ADA,ADAM11,ADAM12,ADAM19,ADAM22,ADAMTS10,ADAMTS12,ADAMTS13,ADAMTS15,ADAMTS17,ADAMTS18,ADAMTS19,ADAMTS2,ADAMTS20,ADAMTS6,ADAMTS7,ADAMTS8,ADAMTS9,ADAMTSL1,ADAMTSL3,ADAP1,ADAR,ADARB1,ADARB2,ADCK1,ADCY1,ADCY2,ADCYA…	1772
Cancer,Gastrointestinal Disease,Organismal Injury and Abnormalities	Gastric cancer	3.25e-169			AAK1,AARS2,ABAT,ABCA13,ABCA8,ABCB1,ABCB4,ABCB5,ABCB9,ABCC1,ABCC4,ABCC8,ABCG1,ABI3BP,ABL1,ABLIM2,ABR,ABTB3,ACACB,ACAN,ACOT11,ACOX3,ACSBG2,ACSF2,ACSS1,ACTN2,ACTN4,ACTR1A,ACTR3C,ADAM12,ADAM22,ADAMTS10,ADAMTS12,ADAMTS14,ADAMTS16,ADAMTS17,ADAMTS18,ADAMTS2,ADAMTS20,ADAMTS9,ADAMTSL1,ADAMTSL2,ADAR,ADARB1,ADARB2,ADCK1,ADCY10,ADCY2,ADCY5,ADCY9,ADD3,ADGRA1,ADGRA2,ADGRB1,ADGRB2,ADGRD1,ADGRL2,ADGRV1,ADK,ADNP,…	2078
Cancer,Organismal Injury and Abnormalities	Extraadrenal retroperitoneal tumor	1.32e-168		-0.936	AAK1,AAMDC,AARS1,AARS2,AATK,ABCA13,ABCA3,ABCA8,ABCB1,ABCB4,ABCB9,ABCC10,ABCC3,ABCC4,ABCC8,ABCG1,ABI3BP,ABL1,ABLIM2,ABR,ABTB2,ABTB3,ACACB,ACAN,ACLY,ACOT11,ACOT7,ACOX1,ACOX2,ACOXL,ACSBG2,ACSF2,ACSF3,ACSL6,ACSM3,ACSS1,ACTB,ACTN2,ACTN4,ACTR3,ADA,ADAM11,ADAM12,ADAM19,ADAM22,ADAMTS10,ADAMTS12,ADAMTS13,ADAMTS15,ADAMTS17,ADAMTS18,ADAMTS19,ADAMTS2,ADAMTS20,ADAMTS6,ADAMTS7,ADAMTS9,ADAMTSL1,ADAMTSL3,ADAP1,A…	2112
Cancer,Gastrointestinal Disease,Organismal Injury and Abnormalities	Stomach tumor	5.57e-168			AAK1,AARS2,AATK,ABAT,ABCA13,ABCA8,ABCB1,ABCB4,ABCB5,ABCB9,ABCC1,ABCC4,ABCC8,ABCG1,ABI3BP,ABL1,ABLIM2,ABR,ABTB3,ACACB,ACAN,ACOT11,ACOX3,ACSBG2,ACSF2,ACSS1,ACTN2,ACTN4,ACTR1A,ACTR3C,ADAM12,ADAM22,ADAMTS10,ADAMTS12,ADAMTS14,ADAMTS16,ADAMTS17,ADAMTS18,ADAMTS2,ADAMTS20,ADAMTS9,ADAMTSL1,ADAMTSL2,ADAR,ADARB1,ADARB2,ADCK1,ADCY10,ADCY2,ADCY5,ADCY9,ADD3,ADGRA1,ADGRA2,ADGRB1,ADGRB2,ADGRD1,ADGRL2,ADGRV1,ADK,…	2088
Cancer,Hematological Disease,Immunological Disease,Organismal Injury and Abnormalities	Acute leukemia	1.97e-167		-1.969	AACS,AARS1,AATK,ABCA13,ABCA4,ABCA8,ABCB1,ABCB4,ABCB5,ABCB9,ABCC1,ABCC11,ABCC3,ABCC4,ABI3BP,ABL1,ABLIM1,ABTB1,ABTB2,ACACA,ACAN,ACE,ACLY,ACOT11,ACOXL,ACSBG2,ACSL6,ACSM3,ACSS1,ACSS2,ACTB,ACTN2,ADA,ADAM12,ADAM22,ADAMTS12,ADAMTS14,ADAMTS16,ADAMTS19,ADAMTS2,ADAMTS7,ADAMTS9,ADAMTSL3,ADARB1,ADARB2,ADCY1,ADCY10,ADCY2,ADCY3,ADCY5,ADCY7,ADCYAP1R1,ADD2,ADD3,ADGRA2,ADGRB1,ADGRD1,ADGRF5,ADGRG6,ADGRV1,ADORA1,AD…	1751
Cancer,Gastrointestinal Disease,Organismal Injury and Abnormalities	Pancreaticobiliary carcinoma	6.42e-164		-0.978	AAK1,AARS1,AARS2,AATK,ABCA13,ABCA3,ABCB4,ABCC10,ABCC4,ABCC8,ABCG1,ABI3BP,ABL1,ABLIM2,ABR,ABTB2,ABTB3,ACACB,ACAN,ACE,ACLY,ACOT11,ACOXL,ACSBG2,ACSF2,ACSF3,ACSM3,ACTN2,ACTN4,ACTR3,ADA,ADAM11,ADAM12,ADAM19,ADAM22,ADAMTS10,ADAMTS12,ADAMTS13,ADAMTS15,ADAMTS17,ADAMTS18,ADAMTS19,ADAMTS2,ADAMTS20,ADAMTS6,ADAMTS7,ADAMTS9,ADAMTSL1,ADAMTSL3,ADAP1,ADAR,ADARB1,ADARB2,ADCY1,ADCY10,ADCYAP1R1,ADGRA1,ADGRB2,ADGRD1…	1747
Cancer,Hematological Disease,Immunological Disease,Organismal Injury and Abnormalities	Leukemia	6.59e-163		-1.709	AAAS,AACS,AARS1,AATK,ABCA13,ABCA4,ABCA8,ABCB1,ABCB4,ABCB5,ABCB9,ABCC1,ABCC11,ABCC3,ABCC4,ABI3BP,ABL1,ABLIM1,ABTB1,ABTB2,ACACA,ACAN,ACE,ACLY,ACOT11,ACOT9,ACOXL,ACSBG2,ACSL6,ACSM3,ACSS1,ACSS2,ACTB,ACTN2,ADA,ADAM12,ADAM22,ADAMTS12,ADAMTS14,ADAMTS15,ADAMTS16,ADAMTS19,ADAMTS2,ADAMTS7,ADAMTS9,ADAMTSL3,ADARB1,ADARB2,ADCY1,ADCY10,ADCY2,ADCY3,ADCY5,ADCY7,ADCYAP1R1,ADD2,ADD3,ADGRA2,ADGRB1,ADGRD1,ADGRF5,ADG…	1973
Cancer,Organismal Injury and Abnormalities	Malignant neoplasm of retroperitoneum	1.09e-162		-0.444	AAK1,AAMDC,AARS1,AARS2,AATK,ABCA13,ABCA3,ABCA8,ABCB1,ABCB4,ABCB9,ABCC10,ABCC3,ABCC4,ABCC8,ABCG1,ABI3BP,ABL1,ABLIM2,ABR,ABTB2,ABTB3,ACACB,ACAN,ACLY,ACOT11,ACOT7,ACOX1,ACOX2,ACOXL,ACSBG2,ACSF2,ACSF3,ACSL6,ACSM3,ACSS1,ACTB,ACTN2,ACTN4,ACTR3,ADA,ADAM11,ADAM12,ADAM19,ADAM22,ADAMTS10,ADAMTS12,ADAMTS13,ADAMTS15,ADAMTS17,ADAMTS18,ADAMTS19,ADAMTS2,ADAMTS20,ADAMTS6,ADAMTS7,ADAMTSL1,ADAMTSL3,ADAP1,ADAR,ADAR…	1987
Cancer,Neurological Disease,Organismal Injury and Abnormalities	Brain cancer	5.08e-162		0.447	AARS1,AARS2,AATK,ABAT,ABCA13,ABCA4,ABCA8,ABCB4,ABCB5,ABCC10,ABCC11,ABCC4,ABCC8,ABHD2,ABL1,ACACB,ACAN,ACE,ACER3,ACLY,ACTB,ADAM11,ADAM12,ADAMTS12,ADAMTS6,ADAMTS8,ADAMTS9,ADAMTSL1,ADAMTSL2,ADAMTSL3,ADARB2,ADCK1,ADCY10,ADCY2,ADCY3,ADD1,ADD2,ADGRA2,ADGRD1,ADGRF5,ADGRG2,ADGRG3,ADGRV1,ADNP,AFF4,AGAP1,AGO1,AGO4,AGPAT3,AGTPBP1,AHNAK,AHNAK2,AKAP1,AKAP13,AKAP9,AKNAD1,AKT3,ALDH1A2,ALDH3A2,ALDH5A1,ALK,ALMS1,A…	1495
Cancer,Organismal Injury and Abnormalities	Thoracic carcinoma	7.7e-162		-0.132	AARS1,AARS2,AATK,ABCA13,ABCA4,ABCA8,ABCB1,ABCB4,ABCB5,ABCB9,ABCC1,ABCC10,ABCC12,ABCC3,ABCC8,ABHD6,ABI3BP,ABL1,ABR,ABTB3,ACAD10,ACAN,ACE,ACOT11,ACOX1,ACOX2,ACOXL,ACSF2,ACSF3,ACSL6,ACSS1,ACTB,ACTN1,ACTN2,ACTN4,ACTR2,ACTR3,ACTR3B,ACTR3C,ADA,ADAM12,ADAM19,ADAM22,ADAMTS12,ADAMTS13,ADAMTS14,ADAMTS16,ADAMTS17,ADAMTS18,ADAMTS2,ADAMTS20,ADAMTS6,ADAMTS7,ADAMTS8,ADAMTSL1,ADAMTSL2,ADAMTSL3,ADAP1,ADAR,ADARB1,…	2534
Cancer,Hematological Disease,Organismal Injury and Abnormalities	Myelodysplastic syndrome or leukemia	8.73e-161		-1.287	AAAS,AACS,AARS1,AATK,ABCA13,ABCA4,ABCA8,ABCB1,ABCB4,ABCB5,ABCB9,ABCC1,ABCC11,ABCC3,ABCC4,ABI3BP,ABL1,ABLIM1,ABTB1,ABTB2,ACACA,ACAN,ACE,ACLY,ACOT11,ACOT9,ACOXL,ACSBG2,ACSL6,ACSM3,ACSS1,ACSS2,ACTB,ACTN2,ADA,ADAM12,ADAM22,ADAMTS12,ADAMTS14,ADAMTS15,ADAMTS16,ADAMTS17,ADAMTS19,ADAMTS2,ADAMTS7,ADAMTS9,ADAMTSL3,ADARB1,ADARB2,ADCY1,ADCY10,ADCY2,ADCY3,ADCY5,ADCY7,ADCYAP1R1,ADD2,ADD3,ADGRA2,ADGRB1,ADGRD1,A…	1998
Cancer,Organismal Injury and Abnormalities,Respiratory Disease	Lung carcinoma	1.11e-160		-0.132	AARS1,AARS2,AATK,ABCA13,ABCA4,ABCA8,ABCB1,ABCB4,ABCB5,ABCB9,ABCC1,ABCC10,ABCC12,ABCC3,ABCC8,ABHD6,ABI3BP,ABL1,ABR,ABTB3,ACAD10,ACAN,ACE,ACOT11,ACOX1,ACOX2,ACOXL,ACSF2,ACSF3,ACSL6,ACSS1,ACTB,ACTN1,ACTN2,ACTN4,ACTR2,ACTR3,ACTR3B,ACTR3C,ADA,ADAM12,ADAM19,ADAM22,ADAMTS12,ADAMTS13,ADAMTS14,ADAMTS16,ADAMTS17,ADAMTS18,ADAMTS2,ADAMTS20,ADAMTS6,ADAMTS7,ADAMTS8,ADAMTSL1,ADAMTSL2,ADAMTSL3,ADAP1,ADAR,ADARB1,…	2527
Cancer,Organismal Injury and Abnormalities,Respiratory Disease	Malignant neoplasm of respiratory system	7.89e-160		-1.512	AARS1,AARS2,AATK,ABCA13,ABCA4,ABCA8,ABCB1,ABCB4,ABCB5,ABCB9,ABCC1,ABCC10,ABCC12,ABCC3,ABCC4,ABCC8,ABHD6,ABI3BP,ABL1,ABR,ABTB3,ACAD10,ACAN,ACE,ACLY,ACOT11,ACOX1,ACOX2,ACOXL,ACSF2,ACSF3,ACSL6,ACSS1,ACSS2,ACTB,ACTL8,ACTN1,ACTN2,ACTN4,ACTR2,ACTR3,ACTR3B,ACTR3C,ADA,ADAM12,ADAM19,ADAM22,ADAMTS12,ADAMTS13,ADAMTS14,ADAMTS16,ADAMTS17,ADAMTS18,ADAMTS2,ADAMTS20,ADAMTS6,ADAMTS7,ADAMTS8,ADAMTSL1,ADAMTSL2,ADAM…	2671
Cancer,Organismal Injury and Abnormalities,Respiratory Disease	Respiratory system tumor	1.79e-159		-1.922	AARS1,AARS2,AATK,ABCA13,ABCA4,ABCA8,ABCB1,ABCB4,ABCB5,ABCB9,ABCC1,ABCC10,ABCC12,ABCC3,ABCC4,ABCC8,ABHD6,ABI3BP,ABL1,ABR,ABTB3,ACAD10,ACAN,ACE,ACLY,ACOT11,ACOX1,ACOX2,ACOXL,ACSF2,ACSF3,ACSL6,ACSS1,ACSS2,ACTB,ACTL8,ACTN1,ACTN2,ACTN4,ACTR2,ACTR3,ACTR3B,ACTR3C,ADA,ADAM12,ADAM19,ADAM22,ADAMTS12,ADAMTS13,ADAMTS14,ADAMTS16,ADAMTS17,ADAMTS18,ADAMTS2,ADAMTS20,ADAMTS6,ADAMTS7,ADAMTS8,ADAMTSL1,ADAMTSL2,ADAM…	2680
Cancer,Organismal Injury and Abnormalities,Respiratory Disease	Lung tumor	1.24e-158		-1.439	AARS1,AARS2,AATK,ABCA13,ABCA4,ABCA8,ABCB1,ABCB4,ABCB5,ABCB9,ABCC1,ABCC10,ABCC12,ABCC3,ABCC4,ABCC8,ABHD6,ABI3BP,ABL1,ABR,ABTB3,ACAD10,ACAN,ACE,ACLY,ACOT11,ACOX1,ACOX2,ACOXL,ACSF2,ACSF3,ACSL6,ACSS1,ACSS2,ACTB,ACTN1,ACTN2,ACTN4,ACTR2,ACTR3,ACTR3B,ACTR3C,ADA,ADAM12,ADAM19,ADAM22,ADAMTS12,ADAMTS13,ADAMTS14,ADAMTS16,ADAMTS17,ADAMTS18,ADAMTS2,ADAMTS20,ADAMTS6,ADAMTS7,ADAMTS8,ADAMTSL1,ADAMTSL2,ADAMTSL3,A…	2580
Cancer,Organismal Injury and Abnormalities	Liquid tumor	1.35e-158		-1.534	AAAS,AACS,AARS1,AATK,ABCA13,ABCA4,ABCA8,ABCB1,ABCB4,ABCB5,ABCB9,ABCC1,ABCC11,ABCC3,ABCC4,ABI3BP,ABL1,ABLIM1,ABTB1,ABTB2,ACACA,ACAN,ACE,ACLY,ACOT11,ACOT9,ACOXL,ACSBG2,ACSL6,ACSM3,ACSS1,ACSS2,ACTB,ACTN1,ACTN2,ADA,ADAM12,ADAM22,ADAMTS12,ADAMTS14,ADAMTS15,ADAMTS16,ADAMTS17,ADAMTS19,ADAMTS2,ADAMTS7,ADAMTS9,ADAMTSL3,ADARB1,ADARB2,ADCY1,ADCY10,ADCY2,ADCY3,ADCY5,ADCY7,ADCYAP1R1,ADD2,ADD3,ADGRA2,ADGRB1,AD…	2021
Cancer,Gastrointestinal Disease,Organismal Injury and Abnormalities	Pancreaticobiliary neoplasm	2.35e-158		-1.425	AAK1,AARS1,AARS2,AATK,ABCA13,ABCA3,ABCB4,ABCC10,ABCC3,ABCC4,ABCC8,ABCG1,ABI3BP,ABL1,ABLIM2,ABR,ABTB2,ABTB3,ACACB,ACAN,ACE,ACLY,ACOT11,ACOXL,ACSBG2,ACSF2,ACSF3,ACSM3,ACTN2,ACTN4,ACTR3,ADA,ADAM11,ADAM12,ADAM19,ADAM22,ADAMTS10,ADAMTS12,ADAMTS13,ADAMTS15,ADAMTS17,ADAMTS18,ADAMTS19,ADAMTS2,ADAMTS20,ADAMTS6,ADAMTS7,ADAMTS9,ADAMTSL1,ADAMTSL3,ADAP1,ADAR,ADARB1,ADARB2,ADCY1,ADCY10,ADCY2,ADCY9,ADCYAP1R1,AD…	1920
Cancer,Organismal Injury and Abnormalities	Intrathoracic organ tumor	3.28e-158		-1.601	AARS1,AARS2,AATK,ABCA13,ABCA4,ABCA8,ABCB1,ABCB4,ABCB5,ABCB9,ABCC1,ABCC10,ABCC12,ABCC3,ABCC4,ABCC8,ABHD6,ABI3BP,ABL1,ABR,ABTB3,ACAD10,ACAN,ACE,ACLY,ACOT11,ACOX1,ACOX2,ACOXL,ACSF2,ACSF3,ACSL6,ACSS1,ACSS2,ACTB,ACTN1,ACTN2,ACTN4,ACTR2,ACTR3,ACTR3B,ACTR3C,ADA,ADAM12,ADAM19,ADAM22,ADAMTS12,ADAMTS13,ADAMTS14,ADAMTS16,ADAMTS17,ADAMTS18,ADAMTS2,ADAMTS20,ADAMTS6,ADAMTS7,ADAMTS8,ADAMTSL1,ADAMTSL2,ADAMTSL3,A…	2581
Cancer,Organismal Injury and Abnormalities	Thoracic neoplasm	4.75e-158		-1.601	AARS1,AARS2,AATK,ABCA13,ABCA4,ABCA8,ABCB1,ABCB4,ABCB5,ABCB9,ABCC1,ABCC10,ABCC12,ABCC3,ABCC4,ABCC8,ABHD6,ABI3BP,ABL1,ABR,ABTB3,ACAD10,ACAN,ACE,ACLY,ACOT11,ACOX1,ACOX2,ACOXL,ACSF2,ACSF3,ACSL6,ACSS1,ACSS2,ACTB,ACTN1,ACTN2,ACTN4,ACTR2,ACTR3,ACTR3B,ACTR3C,ADA,ADAM12,ADAM19,ADAM22,ADAMTS12,ADAMTS13,ADAMTS14,ADAMTS16,ADAMTS17,ADAMTS18,ADAMTS2,ADAMTS20,ADAMTS6,ADAMTS7,ADAMTS8,ADAMTSL1,ADAMTSL2,ADAMTSL3,A…	2590
Cancer,Organismal Injury and Abnormalities,Respiratory Disease	Lung cancer	1.08e-157		-0.966	AARS1,AARS2,AATK,ABCA13,ABCA4,ABCA8,ABCB1,ABCB4,ABCB5,ABCB9,ABCC1,ABCC10,ABCC12,ABCC3,ABCC4,ABCC8,ABHD6,ABI3BP,ABL1,ABR,ABTB3,ACAD10,ACAN,ACE,ACLY,ACOT11,ACOX1,ACOX2,ACOXL,ACSF2,ACSF3,ACSL6,ACSS1,ACTB,ACTN1,ACTN2,ACTN4,ACTR2,ACTR3,ACTR3B,ACTR3C,ADA,ADAM12,ADAM19,ADAM22,ADAMTS12,ADAMTS13,ADAMTS14,ADAMTS16,ADAMTS17,ADAMTS18,ADAMTS2,ADAMTS20,ADAMTS6,ADAMTS7,ADAMTS8,ADAMTSL1,ADAMTSL2,ADAMTSL3,ADAP1,A…	2570
Cancer,Organismal Injury and Abnormalities	Intrathoracic malignant tumor	4e-157		-0.966	AARS1,AARS2,AATK,ABCA13,ABCA4,ABCA8,ABCB1,ABCB4,ABCB5,ABCB9,ABCC1,ABCC10,ABCC12,ABCC3,ABCC4,ABCC8,ABHD6,ABI3BP,ABL1,ABR,ABTB3,ACAD10,ACAN,ACE,ACLY,ACOT11,ACOX1,ACOX2,ACOXL,ACSF2,ACSF3,ACSL6,ACSS1,ACTB,ACTN1,ACTN2,ACTN4,ACTR2,ACTR3,ACTR3B,ACTR3C,ADA,ADAM12,ADAM19,ADAM22,ADAMTS12,ADAMTS13,ADAMTS14,ADAMTS16,ADAMTS17,ADAMTS18,ADAMTS2,ADAMTS20,ADAMTS6,ADAMTS7,ADAMTS8,ADAMTSL1,ADAMTSL2,ADAMTSL3,ADAP1,A…	2579
Cancer,Organismal Injury and Abnormalities,Reproductive System Disease	Breast carcinoma	6.06e-157		-0.577	AAK1,AAMDC,ABAT,ABCA13,ABCA8,ABCB4,ABCB5,ABCC11,ABCC12,ABCC3,ABCC4,ABL1,ABLIM1,ABR,ABTB3,ACACB,ACAD9,ACBD6,ACE,ACO2,ACOT9,ACOX1,ACOXL,ACSM3,ACSS2,ACTN2,ACVRL1,ADAM11,ADAMTS10,ADAMTS14,ADAMTS15,ADAMTS16,ADAMTS18,ADAMTS19,ADAMTS2,ADAMTS20,ADAMTS6,ADAMTS8,ADAMTS9,ADARB2,ADCK1,ADCY2,ADCY3,ADCY9,ADCYAP1R1,ADD3,ADGRA1,ADGRB1,ADGRD1,ADGRG6,ADGRL2,ADGRV1,ADNP,ADORA1,ADORA3,AGAP3,AGO3,AGRN,AGTPBP1,AHCTF1,…	1710
Cancer,Hematological Disease,Immunological Disease,Organismal Injury and Abnormalities	Myeloid leukemia	6.77e-156			AACS,AARS1,ABCA13,ABCA4,ABCA8,ABCB1,ABCB4,ABCB5,ABCB9,ABCC1,ABCC11,ABCC3,ABCC4,ABI3BP,ABL1,ABLIM1,ABTB1,ABTB2,ACACA,ACAN,ACE,ACOT11,ACOXL,ACSBG2,ACSM3,ACSS1,ACSS2,ACTB,ACTN2,ADA,ADAM12,ADAM22,ADAMTS12,ADAMTS14,ADAMTS16,ADAMTS19,ADAMTS2,ADAMTS7,ADAMTS9,ADAMTSL3,ADARB1,ADARB2,ADCY1,ADCY10,ADCY5,ADCY7,ADCYAP1R1,ADD2,ADGRA2,ADGRF5,ADGRG6,ADGRV1,ADORA1,ADORA2A,ADORA3,ADTRP,AFF3,AFF4,AGBL4,AGPAT4,AHCYL…	1542
Cancer,Organismal Injury and Abnormalities,Renal and Urological Disease	Urothelial cancer	1.43e-155			AAAS,AAK1,AARS2,AATK,ABCA13,ABCA4,ABCA8,ABCB1,ABCB4,ABCB5,ABCC1,ABCC11,ABCC12,ABCC3,ABCC4,ABCC6,ABI3BP,ABL1,ABLIM1,ABLIM2,ABR,ABTB2,ABTB3,ACACB,ACAN,ACE,ACER3,ACOT9,ACOX1,ACOX2,ACOXL,ACSS1,ACTB,ACTN2,ADAM11,ADAM12,ADAM19,ADAM22,ADAMTS12,ADAMTS13,ADAMTS14,ADAMTS16,ADAMTS18,ADAMTS19,ADAMTS2,ADAMTS7,ADAMTS8,ADAMTSL2,ADAMTSL3,ADAP1,ADAR,ADARB1,ADCK1,ADCY3,ADCY7,ADGRA1,ADGRA2,ADGRB1,ADGRD1,ADGRF5,ADGR…	1753
Cancer,Organismal Injury and Abnormalities,Renal and Urological Disease	Urothelial transitional cell carcinoma	2.77e-155			AAAS,AAK1,AARS2,AATK,ABCA13,ABCA4,ABCA8,ABCB4,ABCB5,ABCC1,ABCC11,ABCC12,ABCC3,ABCC4,ABCC6,ABI3BP,ABL1,ABLIM1,ABLIM2,ABR,ABTB2,ABTB3,ACACB,ACAN,ACE,ACER3,ACOT9,ACOX1,ACOX2,ACOXL,ACSS1,ACTB,ACTN2,ADAM11,ADAM12,ADAM19,ADAM22,ADAMTS12,ADAMTS13,ADAMTS14,ADAMTS16,ADAMTS18,ADAMTS19,ADAMTS2,ADAMTS7,ADAMTS8,ADAMTSL2,ADAMTSL3,ADAP1,ADAR,ADARB1,ADCK1,ADCY3,ADCY7,ADGRA1,ADGRA2,ADGRB1,ADGRD1,ADGRF5,ADGRG6,ADG…	1743
Cancer,Organismal Injury and Abnormalities,Renal and Urological Disease	Urothelial carcinoma	3.35e-155			AAAS,AAK1,AARS2,AATK,ABCA13,ABCA4,ABCA8,ABCB4,ABCB5,ABCC1,ABCC11,ABCC12,ABCC3,ABCC4,ABCC6,ABI3BP,ABL1,ABLIM1,ABLIM2,ABR,ABTB2,ABTB3,ACACB,ACAN,ACE,ACER3,ACOT9,ACOX1,ACOX2,ACOXL,ACSS1,ACTB,ACTN2,ADAM11,ADAM12,ADAM19,ADAM22,ADAMTS12,ADAMTS13,ADAMTS14,ADAMTS16,ADAMTS18,ADAMTS19,ADAMTS2,ADAMTS7,ADAMTS8,ADAMTSL2,ADAMTSL3,ADAP1,ADAR,ADARB1,ADCK1,ADCY3,ADCY7,ADGRA1,ADGRA2,ADGRB1,ADGRD1,ADGRF5,ADGRG6,ADG…	1744
Cancer,Organismal Injury and Abnormalities	Transitional-cell carcinoma	5.3e-155			AAAS,AAK1,AARS2,AATK,ABCA13,ABCA4,ABCA8,ABCB4,ABCB5,ABCC1,ABCC11,ABCC12,ABCC3,ABCC4,ABCC6,ABI3BP,ABL1,ABLIM1,ABLIM2,ABR,ABTB2,ABTB3,ACACB,ACAN,ACE,ACER3,ACOT9,ACOX1,ACOX2,ACOXL,ACSS1,ACTB,ACTN2,ADAM11,ADAM12,ADAM19,ADAM22,ADAMTS12,ADAMTS13,ADAMTS14,ADAMTS16,ADAMTS18,ADAMTS19,ADAMTS2,ADAMTS7,ADAMTS8,ADAMTSL2,ADAMTSL3,ADAP1,ADAR,ADARB1,ADCK1,ADCY3,ADCY7,ADGRA1,ADGRA2,ADGRB1,ADGRD1,ADGRF5,ADGRG6,ADG…	1744
Cancer,Hematological Disease,Immunological Disease,Organismal Injury and Abnormalities	Acute myeloid leukemia	1.54e-154			AACS,AARS1,ABCA13,ABCA4,ABCA8,ABCB1,ABCB4,ABCB5,ABCB9,ABCC1,ABCC11,ABCC3,ABCC4,ABI3BP,ABL1,ABLIM1,ABTB1,ABTB2,ACACA,ACAN,ACE,ACOT11,ACOXL,ACSBG2,ACSM3,ACSS1,ACSS2,ACTB,ACTN2,ADA,ADAM12,ADAM22,ADAMTS12,ADAMTS14,ADAMTS16,ADAMTS19,ADAMTS2,ADAMTS7,ADAMTS9,ADAMTSL3,ADARB1,ADARB2,ADCY1,ADCY10,ADCY5,ADCY7,ADCYAP1R1,ADD2,ADGRA2,ADGRF5,ADGRG6,ADGRV1,ADORA1,ADORA2A,ADORA3,ADTRP,AFF3,AFF4,AGBL4,AGPAT4,AHCYL…	1521
Cancer,Organismal Injury and Abnormalities,Renal and Urological Disease	Urothelial bladder carcinoma	2.61e-154			AAAS,AAK1,AARS2,AATK,ABCA13,ABCA4,ABCA8,ABCB4,ABCB5,ABCC1,ABCC11,ABCC12,ABCC3,ABCC4,ABCC6,ABI3BP,ABL1,ABLIM1,ABLIM2,ABR,ABTB2,ABTB3,ACACB,ACAN,ACE,ACER3,ACOT9,ACOX1,ACOX2,ACOXL,ACSS1,ACTB,ACTN2,ADAM11,ADAM12,ADAM19,ADAM22,ADAMTS12,ADAMTS13,ADAMTS14,ADAMTS16,ADAMTS18,ADAMTS19,ADAMTS2,ADAMTS7,ADAMTS8,ADAMTSL2,ADAMTSL3,ADAP1,ADAR,ADARB1,ADCK1,ADCY3,ADCY7,ADGRA1,ADGRA2,ADGRB1,ADGRD1,ADGRF5,ADGRG6,ADG…	1739
Cancer,Neurological Disease,Organismal Injury and Abnormalities	Malignant brain glioma	9.25e-154			AARS1,AARS2,AATK,ABAT,ABCA13,ABCA4,ABCA8,ABCB4,ABCB5,ABCC10,ABCC11,ABCC8,ABHD2,ABL1,ACACB,ACAN,ACE,ACER3,ACLY,ACTB,ADAM11,ADAMTS12,ADAMTS8,ADAMTS9,ADAMTSL1,ADAMTSL2,ADAMTSL3,ADARB2,ADCK1,ADCY10,ADCY2,ADCY3,ADD1,ADD2,ADGRD1,ADGRF5,ADGRG2,ADGRG3,ADGRV1,ADNP,AFF4,AGAP1,AGO1,AGO4,AGPAT3,AGTPBP1,AHNAK,AHNAK2,AKAP1,AKAP13,AKAP9,AKNAD1,ALDH1A2,ALDH3A2,ALDH5A1,ALK,ALMS1,ALOXE3,ALPL,AMPH,ANAPC1,ANGPTL2,AN…	1406
Cancer,Neurological Disease,Organismal Injury and Abnormalities	Multifocal glioma	1.93e-153			AARS1,AARS2,AATK,ABAT,ABCA13,ABCA4,ABCA8,ABCB4,ABCB5,ABCC10,ABCC11,ABCC8,ABHD2,ABL1,ACACB,ACAN,ACE,ACER3,ACLY,ACTB,ADAM11,ADAMTS12,ADAMTS8,ADAMTS9,ADAMTSL1,ADAMTSL2,ADAMTSL3,ADARB2,ADCK1,ADCY10,ADCY2,ADCY3,ADD1,ADD2,ADGRD1,ADGRF5,ADGRG2,ADGRG3,ADGRV1,ADNP,AFF4,AGAP1,AGO1,AGO4,AGPAT3,AGTPBP1,AHNAK,AHNAK2,AKAP1,AKAP13,AKAP9,AKNAD1,ALDH1A2,ALDH3A2,ALDH5A1,ALK,ALMS1,ALOXE3,ALPL,AMPH,ANAPC1,ANGPTL2,AN…	1403
Cancer,Organismal Injury and Abnormalities	Neoplasia of epithelial cells	2.78e-153		-1.998	AARS2,AATK,ABCA13,ABCA4,ABCB1,ABCB4,ABCC1,ABCC3,ABCC4,ABCG1,ABHD6,ABI3BP,ABL1,ABLIM1,ABTB2,ACAD10,ACAN,ACE,ACLY,ACO2,ACOT11,ACOX1,ACOX2,ACOXL,ACSBG1,ACSF2,ACSL6,ACSS2,ACTB,ACTL8,ACTN2,ACTN4,ACVRL1,ADA,ADAM12,ADAM19,ADAM22,ADAMTS10,ADAMTS12,ADAMTS14,ADAMTS15,ADAMTS16,ADAMTS17,ADAMTS18,ADAMTS19,ADAMTS2,ADAMTS20,ADAMTS6,ADAMTS7,ADAMTSL1,ADAMTSL2,ADAMTSL3,ADAP1,ADAR,ADARB1,ADARB2,ADCY1,ADCY10,ADCY3,A…	2253
Cancer,Neurological Disease,Organismal Injury and Abnormalities	Gliomatosis cerebri	4.21e-153			AARS1,AARS2,AATK,ABAT,ABCA13,ABCA4,ABCA8,ABCB4,ABCB5,ABCC10,ABCC11,ABCC8,ABHD2,ABL1,ACACB,ACAN,ACE,ACER3,ACLY,ACTB,ADAM11,ADAMTS12,ADAMTS8,ADAMTS9,ADAMTSL1,ADAMTSL2,ADAMTSL3,ADARB2,ADCK1,ADCY10,ADCY2,ADCY3,ADD1,ADD2,ADGRD1,ADGRF5,ADGRG2,ADGRG3,ADGRV1,ADNP,AFF4,AGAP1,AGO1,AGO4,AGPAT3,AGTPBP1,AHNAK,AHNAK2,AKAP1,AKAP13,AKAP9,AKNAD1,ALDH1A2,ALDH3A2,ALDH5A1,ALK,ALMS1,ALOXE3,ALPL,AMPH,ANAPC1,ANGPTL2,AN…	1402
Cancer,Gastrointestinal Disease,Organismal Injury and Abnormalities	Pancreaticobiliary cancer	5.46e-153		-0.978	AAK1,AARS1,AARS2,AATK,ABCA13,ABCA3,ABCB4,ABCC10,ABCC4,ABCC8,ABCG1,ABI3BP,ABL1,ABLIM2,ABR,ABTB2,ABTB3,ACACB,ACAN,ACE,ACLY,ACOT11,ACOXL,ACSBG2,ACSF2,ACSF3,ACSM3,ACTN2,ACTN4,ACTR3,ADA,ADAM11,ADAM12,ADAM19,ADAM22,ADAMTS10,ADAMTS12,ADAMTS13,ADAMTS15,ADAMTS17,ADAMTS18,ADAMTS19,ADAMTS2,ADAMTS20,ADAMTS6,ADAMTS7,ADAMTS9,ADAMTSL1,ADAMTSL3,ADAP1,ADAR,ADARB1,ADARB2,ADCY1,ADCY10,ADCYAP1R1,ADGRA1,ADGRB2,ADGRD1…	1790
Cancer,Organismal Injury and Abnormalities	Squamous-cell carcinoma	1.23e-152		-1.177	AARS2,AATK,ABCA13,ABCA4,ABCB1,ABCB4,ABCC1,ABCC3,ABCC4,ABCG1,ABHD6,ABI3BP,ABL1,ABLIM1,ABTB2,ACAD10,ACAN,ACE,ACLY,ACO2,ACOT11,ACOX1,ACOX2,ACOXL,ACSBG1,ACSF2,ACSL6,ACSS2,ACTB,ACTL8,ACTN2,ACTN4,ACVRL1,ADA,ADAM12,ADAM19,ADAM22,ADAMTS10,ADAMTS12,ADAMTS14,ADAMTS15,ADAMTS16,ADAMTS17,ADAMTS18,ADAMTS19,ADAMTS2,ADAMTS20,ADAMTS6,ADAMTS7,ADAMTSL1,ADAMTSL2,ADAMTSL3,ADAP1,ADAR,ADARB1,ADARB2,ADCY1,ADCY10,ADCY3,A…	2250
Cancer,Hematological Disease,Organismal Injury and Abnormalities	Bone marrow cancer	1.08e-151			AACS,AARS1,ABCA13,ABCA4,ABCA8,ABCB1,ABCB4,ABCB5,ABCB9,ABCC1,ABCC11,ABCC3,ABCC4,ABI3BP,ABL1,ABLIM1,ABTB1,ABTB2,ACACA,ACAN,ACE,ACOT11,ACOXL,ACSBG2,ACSM3,ACSS1,ACSS2,ACTB,ACTN2,ADA,ADAM12,ADAM22,ADAMTS12,ADAMTS14,ADAMTS16,ADAMTS17,ADAMTS19,ADAMTS2,ADAMTS7,ADAMTS9,ADAMTSL3,ADARB1,ADARB2,ADCY1,ADCY10,ADCY5,ADCY7,ADCYAP1R1,ADD2,ADGRA2,ADGRF5,ADGRG6,ADGRV1,ADORA1,ADORA2A,ADORA3,ADTRP,AFF3,AFF4,AGBL4,AGP…	1581
Cancer,Hematological Disease,Organismal Injury and Abnormalities	Bone marrow neoplasm	6.12e-151		-1.091	AACS,AARS1,ABCA13,ABCA4,ABCA8,ABCB1,ABCB4,ABCB5,ABCB9,ABCC1,ABCC11,ABCC3,ABCC4,ABI3BP,ABL1,ABLIM1,ABTB1,ABTB2,ACACA,ACAN,ACE,ACOT11,ACOXL,ACSBG2,ACSM3,ACSS1,ACSS2,ACTB,ACTN1,ACTN2,ADA,ADAM12,ADAM22,ADAMTS12,ADAMTS14,ADAMTS16,ADAMTS17,ADAMTS19,ADAMTS2,ADAMTS7,ADAMTS9,ADAMTSL3,ADARB1,ADARB2,ADCY1,ADCY10,ADCY5,ADCY7,ADCYAP1R1,ADD2,ADGRA2,ADGRF5,ADGRG6,ADGRV1,ADORA1,ADORA2A,ADORA3,ADTRP,AFF3,AFF4,AGB…	1613
Cancer,Hematological Disease,Organismal Injury and Abnormalities	Myeloid neoplasm	2.57e-150		-1.4	AACS,AARS1,ABCA13,ABCA4,ABCA8,ABCB1,ABCB4,ABCB5,ABCB9,ABCC1,ABCC11,ABCC3,ABCC4,ABI3BP,ABL1,ABLIM1,ABTB1,ABTB2,ACACA,ACAN,ACE,ACOT11,ACOXL,ACSBG2,ACSM3,ACSS1,ACSS2,ACTB,ACTN1,ACTN2,ADA,ADAM12,ADAM22,ADAMTS12,ADAMTS14,ADAMTS16,ADAMTS17,ADAMTS19,ADAMTS2,ADAMTS7,ADAMTS9,ADAMTSL3,ADARB1,ADARB2,ADCY1,ADCY10,ADCY5,ADCY7,ADCYAP1R1,ADD2,ADGRA2,ADGRF5,ADGRG6,ADGRV1,ADORA1,ADORA2A,ADORA3,ADTRP,AFF3,AFF4,AGB…	1622
Cancer,Hematological Disease,Organismal Injury and Abnormalities	Malignant myeloid neoplasm	4.16e-150			AACS,AARS1,ABCA13,ABCA4,ABCA8,ABCB1,ABCB4,ABCB5,ABCB9,ABCC1,ABCC11,ABCC3,ABCC4,ABI3BP,ABL1,ABLIM1,ABTB1,ABTB2,ACACA,ACAN,ACE,ACOT11,ACOXL,ACSBG2,ACSM3,ACSS1,ACSS2,ACTB,ACTN1,ACTN2,ADA,ADAM12,ADAM22,ADAMTS12,ADAMTS14,ADAMTS16,ADAMTS17,ADAMTS19,ADAMTS2,ADAMTS7,ADAMTS9,ADAMTSL3,ADARB1,ADARB2,ADCY1,ADCY10,ADCY5,ADCY7,ADCYAP1R1,ADD2,ADGRA2,ADGRF5,ADGRG6,ADGRV1,ADORA1,ADORA2A,ADORA3,ADTRP,AFF3,AFF4,AGB…	1580
Cancer,Organismal Injury and Abnormalities	Extrapulmonary squamous cell carcinoma	2.32e-147		-0.728	AARS2,AATK,ABCA13,ABCA4,ABCB1,ABCB4,ABCC1,ABCC3,ABCC4,ABCG1,ABHD6,ABL1,ABLIM1,ABTB2,ACAD10,ACAN,ACE,ACLY,ACO2,ACOT11,ACOX2,ACOXL,ACSBG1,ACSL6,ACSS2,ACTB,ACTL8,ACTN2,ACTN4,ACVRL1,ADA,ADAM12,ADAM19,ADAM22,ADAMTS10,ADAMTS12,ADAMTS14,ADAMTS15,ADAMTS16,ADAMTS17,ADAMTS18,ADAMTS19,ADAMTS2,ADAMTS20,ADAMTS6,ADAMTS7,ADAMTSL1,ADAMTSL2,ADAMTSL3,ADAP1,ADARB1,ADARB2,ADCY1,ADCY10,ADCY3,ADCY5,ADCY7,ADCY9,ADD1,AD…	2054
Cancer,Organismal Injury and Abnormalities,Reproductive System Disease	Breast cancer	1.41e-144		-1.936	AAK1,AAMDC,AARS1,AARS2,ABAT,ABCA13,ABCA8,ABCB1,ABCB4,ABCB5,ABCC1,ABCC11,ABCC12,ABCC3,ABCC4,ABL1,ABLIM1,ABR,ABTB3,ACACB,ACAD9,ACBD6,ACE,ACO2,ACOT9,ACOX1,ACOXL,ACSM3,ACSS2,ACTL8,ACTN2,ACTN4,ACVRL1,ADAM11,ADAM12,ADAMTS10,ADAMTS14,ADAMTS15,ADAMTS16,ADAMTS18,ADAMTS19,ADAMTS2,ADAMTS20,ADAMTS6,ADAMTS8,ADAMTS9,ADAP2,ADARB2,ADCK1,ADCY2,ADCY3,ADCY9,ADCYAP1R1,ADD3,ADGRA1,ADGRA2,ADGRB1,ADGRD1,ADGRF5,ADGRG6,A…	2012
Cancer,Organismal Injury and Abnormalities,Reproductive System Disease	Mammary tumor	7.95e-140		-1.988	AAK1,AAMDC,AARS1,AARS2,ABAT,ABCA13,ABCA8,ABCB1,ABCB4,ABCB5,ABCC1,ABCC11,ABCC12,ABCC3,ABCC4,ABL1,ABLIM1,ABR,ABTB3,ACACB,ACAD9,ACBD6,ACE,ACO2,ACOT9,ACOX1,ACOXL,ACSM3,ACSS2,ACTL8,ACTN2,ACTN4,ACVRL1,ADAM11,ADAM12,ADAMTS10,ADAMTS14,ADAMTS15,ADAMTS16,ADAMTS18,ADAMTS19,ADAMTS2,ADAMTS20,ADAMTS6,ADAMTS8,ADAMTS9,ADAP2,ADARB2,ADCK1,ADCY2,ADCY3,ADCY9,ADCYAP1R1,ADD3,ADGRA1,ADGRA2,ADGRB1,ADGRD1,ADGRF5,ADGRG6,A…	2025
Cancer,Endocrine System Disorders,Gastrointestinal Disease,Organismal Injury and Abnormalities	Pancreatic carcinoma	1.06e-137		-0.186	AAK1,AARS1,AATK,ABCA3,ABCB4,ABCC10,ABCC4,ABCC8,ABCG1,ABI3BP,ABLIM2,ABR,ABTB2,ABTB3,ACACB,ACAN,ACLY,ACOT11,ACOXL,ACSBG2,ACSF2,ACSF3,ACSM3,ACTN2,ACTN4,ACTR3,ADA,ADAM11,ADAM12,ADAM22,ADAMTS10,ADAMTS12,ADAMTS13,ADAMTS15,ADAMTS17,ADAMTS18,ADAMTS19,ADAMTS2,ADAMTS20,ADAMTS6,ADAMTS7,ADAMTSL1,ADAMTSL3,ADAP1,ADAR,ADARB1,ADARB2,ADCY1,ADCYAP1R1,ADGRA1,ADGRB2,ADGRD1,ADGRG2,ADGRL2,ADGRV1,ADNP,ADORA3,ADPRHL1,AF…	1406
Cancer,Dermatological Diseases and Conditions,Organismal Injury and Abnormalities	Skin carcinoma	5.08e-136			AAK1,AAR2,AARS2,AATK,ABAT,ABCA13,ABCA4,ABCB1,ABCB4,ABCB5,ABCB9,ABCC1,ABCC11,ABCC3,ABCC4,ABCC8,ABCG1,ABL1,ACACB,ACAD10,ACAN,ACE,ACLY,ACOX2,ACOX3,ACSL6,ACTB,ACTN1,ACVRL1,ACYP2,ADAM12,ADAM19,ADAMTS10,ADAMTS12,ADAMTS13,ADAMTS14,ADAMTS15,ADAMTS16,ADAMTS18,ADAMTS20,ADAMTS6,ADAMTSL1,ADAMTSL2,ADAMTSL3,ADAP1,ADARB1,ADARB2,ADAT1,ADCY1,ADCY10,ADCY2,ADCY5,ADCY9,ADCYAP1R1,ADD2,ADGRA1,ADGRA2,ADGRB1,ADGRD1,ADGR…	1669
Cancer,Gastrointestinal Disease,Organismal Injury and Abnormalities	Pancreatobiliary adenocarcinoma	3.02e-135		-1.632	AAK1,AARS1,AARS2,AATK,ABCA3,ABCB4,ABCC10,ABCC4,ABCC8,ABCG1,ABI3BP,ABR,ABTB2,ACACB,ACAN,ACE,ACLY,ACOT11,ACOXL,ACSBG2,ACSF2,ACSF3,ACSM3,ACTN2,ACTN4,ACTR3,ADA,ADAM11,ADAM12,ADAM19,ADAM22,ADAMTS10,ADAMTS12,ADAMTS13,ADAMTS15,ADAMTS17,ADAMTS18,ADAMTS19,ADAMTS2,ADAMTS20,ADAMTS6,ADAMTS7,ADAMTS9,ADAMTSL1,ADAMTSL3,ADAP1,ADAR,ADARB1,ADARB2,ADCY1,ADCYAP1R1,ADGRA1,ADGRB2,ADGRD1,ADGRE5,ADGRG2,ADGRL2,ADGRV1,ADN…	1483
Cancer,Endocrine System Disorders,Gastrointestinal Disease,Organismal Injury and Abnormalities	Pancreatic tumor	9.66e-135		-0.895	AAK1,AARS1,AARS2,AATK,ABCA3,ABCB4,ABCC10,ABCC3,ABCC4,ABCC8,ABCG1,ABI3BP,ABL1,ABLIM2,ABR,ABTB2,ABTB3,ACACB,ACAN,ACLY,ACOT11,ACOXL,ACSBG2,ACSF2,ACSF3,ACSM3,ACTN2,ACTN4,ACTR3,ADA,ADAM11,ADAM12,ADAM22,ADAMTS10,ADAMTS12,ADAMTS13,ADAMTS15,ADAMTS17,ADAMTS18,ADAMTS19,ADAMTS2,ADAMTS20,ADAMTS6,ADAMTS7,ADAMTSL1,ADAMTSL3,ADAP1,ADAR,ADARB1,ADARB2,ADCY1,ADCY2,ADCY9,ADCYAP1R1,ADD1,ADGRA1,ADGRA2,ADGRB2,ADGRD1,AD…	1602
Cancer,Gastrointestinal Disease,Organismal Injury and Abnormalities	Gastroesophageal adenocarcinoma	6.66e-134			AARS2,ABAT,ABCA13,ABCA8,ABCB1,ABCB5,ABCB9,ABCC1,ABCC4,ABCC8,ABI3BP,ABL1,ABLIM2,ABTB3,ACACB,ACAN,ACOT9,ACOX3,ACSBG2,ACSF2,ACTN2,ACTR1A,ADAM22,ADAMTS10,ADAMTS12,ADAMTS14,ADAMTS16,ADAMTS18,ADAMTS2,ADAMTS20,ADAR,ADARB1,ADCK1,ADCY2,ADCY5,ADCY9,ADD3,ADGRA1,ADGRA2,ADGRB1,ADGRB2,ADGRD1,ADGRL1,ADGRL2,ADGRV1,ADNP,AFAP1,AFAP1L2,AFF3,AGAP3,AGBL4,AGO1,AGRN,AGTPBP1,AHCTF1,AHNAK,AHNAK2,AJAP1,AKAP13,AKAP9,AKNA,A…	1464
Cancer,Endocrine System Disorders,Gastrointestinal Disease,Organismal Injury and Abnormalities	Pancreatic cancer	1.28e-131		-0.186	AAK1,AARS1,AATK,ABCA3,ABCB4,ABCC10,ABCC4,ABCC8,ABCG1,ABI3BP,ABL1,ABLIM2,ABR,ABTB2,ABTB3,ACACB,ACAN,ACLY,ACOT11,ACOXL,ACSBG2,ACSF2,ACSF3,ACSM3,ACTN2,ACTN4,ACTR3,ADA,ADAM11,ADAM12,ADAM22,ADAMTS10,ADAMTS12,ADAMTS13,ADAMTS15,ADAMTS17,ADAMTS18,ADAMTS19,ADAMTS2,ADAMTS20,ADAMTS6,ADAMTS7,ADAMTSL1,ADAMTSL3,ADAP1,ADAR,ADARB1,ADARB2,ADCY1,ADCYAP1R1,ADGRA1,ADGRB2,ADGRD1,ADGRG2,ADGRL2,ADGRV1,ADNP,ADORA3,ADPRH…	1455
Cancer,Endocrine System Disorders,Gastrointestinal Disease,Organismal Injury and Abnormalities	Malignant neoplasm of pancreatic duct	8.86e-128			AAK1,AARS1,AATK,ABCA3,ABCB4,ABCC10,ABCC4,ABCC8,ABI3BP,ABR,ABTB2,ACACB,ACAN,ACLY,ACOT11,ACOXL,ACSBG2,ACSF2,ACSF3,ACSM3,ACTN2,ACTN4,ACTR3,ADAM11,ADAM12,ADAM22,ADAMTS10,ADAMTS12,ADAMTS13,ADAMTS15,ADAMTS17,ADAMTS18,ADAMTS19,ADAMTS2,ADAMTS20,ADAMTS6,ADAMTS7,ADAMTSL1,ADAMTSL3,ADAP1,ADAR,ADARB1,ADARB2,ADCY1,ADCYAP1R1,ADGRA1,ADGRB2,ADGRD1,ADGRG2,ADGRL2,ADGRV1,ADNP,ADPRHL1,AFAP1L2,AFF4,AGBL2,AGO1,AGO4,AGR…	1262
Cancer,Endocrine System Disorders,Gastrointestinal Disease,Organismal Injury and Abnormalities	Pancreatic ductal adenocarcinoma	1.09e-127			AAK1,AARS1,AATK,ABCA3,ABCB4,ABCC10,ABCC4,ABCC8,ABI3BP,ABR,ABTB2,ACACB,ACAN,ACLY,ACOT11,ACOXL,ACSBG2,ACSF2,ACSF3,ACSM3,ACTN2,ACTN4,ACTR3,ADAM11,ADAM12,ADAM22,ADAMTS10,ADAMTS12,ADAMTS13,ADAMTS15,ADAMTS17,ADAMTS18,ADAMTS19,ADAMTS2,ADAMTS20,ADAMTS6,ADAMTS7,ADAMTSL1,ADAMTSL3,ADAP1,ADAR,ADARB1,ADARB2,ADCY1,ADCYAP1R1,ADGRA1,ADGRB2,ADGRD1,ADGRG2,ADGRL2,ADGRV1,ADNP,ADPRHL1,AFAP1L2,AFF4,AGBL2,AGO1,AGO4,AGR…	1260
Cancer,Endocrine System Disorders,Gastrointestinal Disease,Organismal Injury and Abnormalities	Pancreatic ductal carcinoma	1.85e-127			AAK1,AARS1,AATK,ABCA3,ABCB4,ABCC10,ABCC4,ABCC8,ABI3BP,ABR,ABTB2,ACACB,ACAN,ACLY,ACOT11,ACOXL,ACSBG2,ACSF2,ACSF3,ACSM3,ACTN2,ACTN4,ACTR3,ADAM11,ADAM12,ADAM22,ADAMTS10,ADAMTS12,ADAMTS13,ADAMTS15,ADAMTS17,ADAMTS18,ADAMTS19,ADAMTS2,ADAMTS20,ADAMTS6,ADAMTS7,ADAMTSL1,ADAMTSL3,ADAP1,ADAR,ADARB1,ADARB2,ADCY1,ADCYAP1R1,ADGRA1,ADGRB2,ADGRD1,ADGRG2,ADGRL2,ADGRV1,ADNP,ADPRHL1,AFAP1L2,AFF4,AGBL2,AGO1,AGO4,AGR…	1261
Cancer,Endocrine System Disorders,Gastrointestinal Disease,Organismal Injury and Abnormalities	Pancreatic adenocarcinoma	8.6e-126		-1.091	AAK1,AARS1,AATK,ABCA3,ABCB4,ABCC10,ABCC4,ABCC8,ABCG1,ABI3BP,ABR,ABTB2,ACACB,ACAN,ACLY,ACOT11,ACOXL,ACSBG2,ACSF2,ACSF3,ACSM3,ACTN2,ACTN4,ACTR3,ADA,ADAM11,ADAM12,ADAM22,ADAMTS10,ADAMTS12,ADAMTS13,ADAMTS15,ADAMTS17,ADAMTS18,ADAMTS19,ADAMTS2,ADAMTS20,ADAMTS6,ADAMTS7,ADAMTSL1,ADAMTSL3,ADAP1,ADAR,ADARB1,ADARB2,ADCY1,ADCYAP1R1,ADGRA1,ADGRB2,ADGRD1,ADGRG2,ADGRL2,ADGRV1,ADNP,ADPRHL1,AFAP1L2,AFF4,AGBL2,AGO…	1307
Cancer,Organismal Injury and Abnormalities	Head and neck squamous cell carcinoma	9.64e-126		-0.277	AARS2,ABCA4,ABCB1,ABCB4,ABCC1,ABCC3,ABCC4,ABCG1,ABTB2,ACAD10,ACAN,ACE,ACO2,ACOT11,ACOX2,ACOXL,ACSL6,ACSS2,ACTB,ACTL8,ACTN2,ADA,ADAM12,ADAM19,ADAM22,ADAMTS12,ADAMTS14,ADAMTS15,ADAMTS16,ADAMTS17,ADAMTS18,ADAMTS19,ADAMTS20,ADAMTS6,ADAMTS7,ADAMTSL2,ADAMTSL3,ADARB1,ADARB2,ADCY1,ADCY10,ADCY3,ADCY5,ADCY9,ADD1,ADD3,ADGRB1,ADGRD1,ADGRE5,ADGRG6,ADGRL1,ADGRV1,ADORA1,AFF4,AGAP1,AGO2,AHNAK,AHNAK2,AIFM2,AK2,AK…	1625
Cancer,Gastrointestinal Disease,Organismal Injury and Abnormalities	Gastric adenocarcinoma	2.29e-123			AARS2,ABAT,ABCA13,ABCB1,ABCB5,ABCB9,ABCC1,ABCC4,ABCC8,ABI3BP,ABL1,ABLIM2,ABTB3,ACACB,ACAN,ACOX3,ACSBG2,ACTN2,ACTR1A,ADAM22,ADAMTS10,ADAMTS12,ADAMTS14,ADAMTS16,ADAMTS18,ADAMTS2,ADAMTS20,ADAR,ADARB1,ADCK1,ADCY2,ADCY5,ADCY9,ADD3,ADGRA1,ADGRA2,ADGRB1,ADGRB2,ADGRD1,ADGRL2,ADGRV1,ADNP,AFAP1,AFAP1L2,AFF3,AGAP3,AGBL4,AGO1,AGRN,AGTPBP1,AHCTF1,AHNAK,AHNAK2,AJAP1,AKAP13,AKAP9,AKNA,AKT2,ALDH2,ALK,ALX4,AMBRA1…	1329
Cancer,Organismal Injury and Abnormalities	Malignant neoplasm of aerodigestive tract	7.42e-122		-1.964	AARS2,ABCA4,ABCA8,ABCB1,ABCB4,ABCC1,ABCC4,ABCG1,ABL1,ABLIM1,ABTB2,ABTB3,ACAD10,ACOT11,ACOT9,ACOXL,ACSBG1,ACSF2,ACSL6,ACSS2,ACTB,ACTL8,ACTN2,ACYP2,ADA,ADAM12,ADAM19,ADAM22,ADAMTS12,ADAMTS14,ADAMTS16,ADAMTS17,ADAMTS2,ADAMTS20,ADAMTS6,ADAMTSL1,ADAMTSL2,ADAMTSL3,ADARB1,ADARB2,ADCY1,ADCY10,ADCY2,ADCY3,ADCY5,ADCY7,ADCY9,ADD1,ADD3,ADGRA1,ADGRB2,ADGRE2,ADGRE5,ADGRG6,ADGRL1,ADGRL2,ADGRV1,ADORA1,AFF4,AGAP1…	1547
Cancer,Organismal Injury and Abnormalities	Connective or soft tissue tumor	1.39e-121	Decreased	-2.567	AAK1,AAR2,AARS2,AATK,ABCA13,ABCA3,ABCA4,ABCA8,ABCB1,ABCB5,ABCC1,ABCC10,ABCC11,ABCC12,ABCC3,ABCC4,ABCC6,ABCC8,ABI3BP,ABL1,ABTB2,ABTB3,ACACA,ACACB,ACAN,ACE,ACER3,ACOX1,ACSBG1,ACSBG2,ACSF3,ACSM3,ACSS1,ACSS2,ACTL8,ACTR3B,ACYP2,ADA,ADAM12,ADAM19,ADAM22,ADAMTS10,ADAMTS12,ADAMTS13,ADAMTS14,ADAMTS16,ADAMTS17,ADAMTS18,ADAMTS19,ADAMTS2,ADAMTS20,ADAMTS6,ADAMTS7,ADAMTS8,ADAMTSL1,ADAMTSL3,ADAP1,ADAR,ADARB1,AD…	2272
Cancer,Organismal Injury and Abnormalities	Upper aerodigestive tract carcinoma	8.99e-121		-1.964	AARS2,ABCA4,ABCA8,ABCB1,ABCB4,ABCC1,ABCC4,ABCG1,ABL1,ABLIM1,ABTB2,ACAD10,ACOT11,ACOT9,ACOXL,ACSBG1,ACSF2,ACSL6,ACSS2,ACTB,ACTL8,ACTN2,ACYP2,ADA,ADAM12,ADAM19,ADAM22,ADAMTS12,ADAMTS14,ADAMTS16,ADAMTS17,ADAMTS2,ADAMTS20,ADAMTS6,ADAMTSL1,ADAMTSL2,ADAMTSL3,ADARB1,ADARB2,ADCY1,ADCY10,ADCY3,ADCY5,ADCY7,ADCY9,ADD1,ADD3,ADGRA1,ADGRB2,ADGRE2,ADGRE5,ADGRG6,ADGRL1,ADGRL2,ADGRV1,ADORA1,AFF4,AGAP1,AGBL4,AGO2,…	1507
Cancer,Hematological Disease,Immunological Disease,Organismal Injury and Abnormalities	Lymphocytic cancer	2.19e-120		-0.426	AAAS,AAK1,AARS1,AARS2,AATK,ABAT,ABCA13,ABCA4,ABCA8,ABCB1,ABCC1,ABCC11,ABCC3,ABCC4,ABCC6,ABCG1,ABI3BP,ABL1,ABLIM1,ABLIM2,ACAN,ACE,ACLY,ACOT11,ACOT9,ACOX2,ACOXL,ACSL6,ACSS1,ACTB,ACTR2,ACVRL1,ADA,ADAM19,ADAM22,ADAMTS12,ADAMTS14,ADAMTS15,ADAMTS16,ADAMTS19,ADAMTS6,ADAMTS7,ADAMTS9,ADAMTSL1,ADAMTSL3,ADAR,ADARB2,ADCY1,ADCY2,ADCY3,ADCY5,ADCYAP1R1,ADD1,ADD2,ADD3,ADGRA1,ADGRA2,ADGRB1,ADGRD1,ADGRE2,ADGRF5,AD…	1817
Cancer,Hematological Disease,Organismal Injury and Abnormalities	Malignant lymphocytic neoplasm	2.19e-120		-0.426	AAAS,AAK1,AARS1,AARS2,AATK,ABAT,ABCA13,ABCA4,ABCA8,ABCB1,ABCC1,ABCC11,ABCC3,ABCC4,ABCC6,ABCG1,ABI3BP,ABL1,ABLIM1,ABLIM2,ACAN,ACE,ACLY,ACOT11,ACOT9,ACOX2,ACOXL,ACSL6,ACSS1,ACTB,ACTR2,ACVRL1,ADA,ADAM19,ADAM22,ADAMTS12,ADAMTS14,ADAMTS15,ADAMTS16,ADAMTS19,ADAMTS6,ADAMTS7,ADAMTS9,ADAMTSL1,ADAMTSL3,ADAR,ADARB2,ADCY1,ADCY2,ADCY3,ADCY5,ADCYAP1R1,ADD1,ADD2,ADD3,ADGRA1,ADGRA2,ADGRB1,ADGRD1,ADGRE2,ADGRF5,AD…	1817
Cancer,Organismal Injury and Abnormalities	Lymphoid cancer	1.08e-119		-1.212	AAAS,AAK1,AARS1,AARS2,AATK,ABAT,ABCA13,ABCA4,ABCA8,ABCB1,ABCC1,ABCC11,ABCC3,ABCC4,ABCC6,ABCG1,ABI3BP,ABL1,ABLIM1,ABLIM2,ACAN,ACE,ACLY,ACOT11,ACOT9,ACOX2,ACOXL,ACSL6,ACSS1,ACTB,ACTR2,ACVRL1,ADA,ADAM19,ADAM22,ADAMTS12,ADAMTS14,ADAMTS15,ADAMTS16,ADAMTS19,ADAMTS6,ADAMTS7,ADAMTS9,ADAMTSL1,ADAMTSL3,ADAR,ADARB2,ADCY1,ADCY2,ADCY3,ADCY5,ADCYAP1R1,ADD1,ADD2,ADD3,ADGRA1,ADGRA2,ADGRB1,ADGRD1,ADGRE2,ADGRF5,AD…	1821
Cancer,Organismal Injury and Abnormalities	Lymphatic system tumor	1.5e-119		-1.648	AAAS,AAK1,AARS1,AARS2,AATK,ABAT,ABCA13,ABCA4,ABCA8,ABCB1,ABCC1,ABCC11,ABCC3,ABCC4,ABCC6,ABCG1,ABI3BP,ABL1,ABLIM1,ABLIM2,ACAN,ACE,ACLY,ACOT11,ACOT9,ACOX2,ACOXL,ACSL6,ACSS1,ACTB,ACTR2,ACVRL1,ADA,ADAM19,ADAM22,ADAMTS12,ADAMTS14,ADAMTS15,ADAMTS16,ADAMTS19,ADAMTS6,ADAMTS7,ADAMTS9,ADAMTSL1,ADAMTSL3,ADAR,ADARB2,ADCY1,ADCY2,ADCY3,ADCY5,ADCYAP1R1,ADD1,ADD2,ADD3,ADGRA1,ADGRA2,ADGRB1,ADGRD1,ADGRE2,ADGRF5,AD…	1832
Cancer,Organismal Injury and Abnormalities	Epithelial basal cell carcinoma	2.75e-119			AAK1,AAR2,AARS2,AATK,ABAT,ABCA13,ABCB1,ABCB4,ABCB5,ABCB9,ABCC1,ABCC11,ABCC3,ABCC4,ABCC8,ABCG1,ABL1,ACACB,ACAD10,ACAN,ACE,ACOX2,ACOX3,ACSL6,ACTB,ACTN1,ACYP2,ADAM12,ADAM19,ADAMTS12,ADAMTS13,ADAMTS14,ADAMTS15,ADAMTS16,ADAMTS18,ADAMTS20,ADAMTS6,ADAMTSL1,ADAMTSL2,ADAP1,ADARB1,ADARB2,ADAT1,ADCY1,ADCY10,ADCY2,ADCY5,ADCY9,ADCYAP1R1,ADD2,ADGRA1,ADGRA2,ADGRD1,ADGRF5,ADGRG2,ADGRG6,ADGRL2,ADGRV1,AFF3,AFG3L2,…	1500
Cancer,Dermatological Diseases and Conditions,Organismal Injury and Abnormalities	Basal cell carcinoma	6.25e-117			AAK1,AAR2,AARS2,AATK,ABAT,ABCA13,ABCB1,ABCB4,ABCB5,ABCB9,ABCC1,ABCC11,ABCC3,ABCC4,ABCC8,ABCG1,ABL1,ACACB,ACAD10,ACAN,ACE,ACOX2,ACOX3,ACSL6,ACTB,ACTN1,ACYP2,ADAM12,ADAM19,ADAMTS12,ADAMTS13,ADAMTS14,ADAMTS15,ADAMTS16,ADAMTS18,ADAMTS20,ADAMTS6,ADAMTSL1,ADAMTSL2,ADAP1,ADARB1,ADARB2,ADAT1,ADCY1,ADCY10,ADCY2,ADCY5,ADCY9,ADCYAP1R1,ADD2,ADGRA1,ADGRA2,ADGRD1,ADGRF5,ADGRG2,ADGRG6,ADGRL2,ADGRV1,AFF3,AFG3L2,…	1470
Cancer,Organismal Injury and Abnormalities	Blue round small cell tumor	5.85e-115		-0.302	AARS1,AATK,ABCA13,ABCA4,ABCB1,ABCB5,ABCB9,ABCC1,ABCC10,ABCC12,ABCC3,ABCC4,ABCC8,ABCG1,ABI3BP,ABL1,ABR,ACACB,ACAD9,ACAN,ACE,ACOT11,ACOX1,ACTR3B,ACTR3C,ADA,ADAM12,ADAM19,ADAM22,ADAMTS12,ADAMTS14,ADAMTS16,ADAMTS17,ADAMTS18,ADAMTS2,ADAMTS20,ADAMTS6,ADAMTS8,ADAMTSL1,ADAMTSL2,ADAMTSL3,ADAP1,ADAR,ADARB2,ADCY1,ADCY10,ADCY5,ADCY9,ADCYAP1R1,ADD1,ADD2,ADD3,ADGRD1,ADGRD2,ADGRE2,ADGRE5,ADGRG2,ADGRG5,ADGRG6,AD…	1661
Cancer,Neurological Disease,Organismal Injury and Abnormalities	Grade 2-3 glioma	3.68e-112			AAK1,AARS2,AATK,ABCA13,ABCA3,ABCB4,ABCC10,ABCC3,ABCC8,ABL1,ABLIM2,ABTB1,ACACB,ACE,ACLY,ACOX3,ACSF2,ACSL6,ACTN1,ACTN4,ACTR3B,ADAM22,ADAMTS17,ADAMTS18,ADAMTS2,ADAMTS6,ADARB2,ADCY9,ADD2,ADGRA1,ADGRB1,ADGRG2,ADGRG6,ADGRL1,ADGRV1,ADORA2A,AFAP1,AGFG2,AGTPBP1,AHNAK,AHNAK2,AKAP13,AKAP9,ALDH1A2,ALDH3B1,ALDH5A1,ALG8,ALK,ALPL,AMBRA1,AMOTL1,AMPD3,AMPH,ANK1,ANK3,ANKHD1,ANKMY1,ANKRD36,ANO7,AP3B1,APBA2,APBB3,AP…	977
Cancer,Neurological Disease,Organismal Injury and Abnormalities	Grade 3 glioma	2.45e-111			AAK1,AARS2,AATK,ABCA13,ABCA3,ABCB4,ABCC10,ABCC3,ABCC8,ABL1,ABLIM2,ABTB1,ACACB,ACE,ACLY,ACOX3,ACSF2,ACSL6,ACTN1,ACTN4,ACTR3B,ADAM22,ADAMTS17,ADAMTS18,ADAMTS2,ADAMTS6,ADARB2,ADD2,ADGRA1,ADGRB1,ADGRG2,ADGRG6,ADGRL1,ADGRV1,ADORA2A,AFAP1,AGFG2,AGTPBP1,AHNAK,AHNAK2,AKAP13,AKAP9,ALDH1A2,ALDH3B1,ALDH5A1,ALG8,ALK,ALPL,AMBRA1,AMOTL1,AMPD3,AMPH,ANK1,ANK3,ANKHD1,ANKMY1,ANKRD36,ANO7,AP3B1,APBA2,APBB3,APEH,ARA…	958
Cancer,Endocrine System Disorders,Organismal Injury and Abnormalities	Extrapancreatic neuroendocrine tumor	9.41e-111			AARS1,AATK,ABCA13,ABCB1,ABCB5,ABCB9,ABCC1,ABCC12,ABCC3,ABCC8,ABI3BP,ABL1,ABR,ACAD9,ACAN,ACE,ACOT11,ACOX1,ACTN4,ACTR3B,ACTR3C,ADA,ADAM12,ADAM19,ADAM22,ADAMTS12,ADAMTS16,ADAMTS17,ADAMTS18,ADAMTS2,ADAMTS20,ADAMTS6,ADAMTS8,ADAMTSL1,ADAMTSL2,ADAP1,ADAR,ADARB1,ADARB2,ADCY1,ADCY10,ADCY2,ADCY9,ADCYAP1R1,ADD1,ADD2,ADD3,ADGRD1,ADGRD2,ADGRE2,ADGRE5,ADGRG5,ADGRL2,ADGRV1,ADORA2A,ADORA3,AFAP1L2,AFF3,AFF4,AGAP1…	1574
Cancer,Neurological Disease,Organismal Injury and Abnormalities	Grade 3 malignant glioma	1.56e-110			AAK1,AARS2,AATK,ABCA13,ABCA3,ABCB4,ABCC10,ABCC3,ABCC8,ABL1,ABLIM2,ABTB1,ACACB,ACE,ACLY,ACOX3,ACSF2,ACSL6,ACTN1,ACTN4,ACTR3B,ADAM22,ADAMTS17,ADAMTS18,ADAMTS2,ADAMTS6,ADARB2,ADD2,ADGRA1,ADGRB1,ADGRG2,ADGRG6,ADGRL1,ADGRV1,ADORA2A,AFAP1,AGFG2,AGTPBP1,AHNAK,AHNAK2,AKAP13,AKAP9,ALDH1A2,ALDH3B1,ALDH5A1,ALG8,ALK,ALPL,AMBRA1,AMOTL1,AMPD3,AMPH,ANK1,ANK3,ANKHD1,ANKMY1,ANKRD36,ANO7,AP3B1,APBA2,APBB3,APEH,ARA…	953
Cancer,Hematological Disease,Immunological Disease,Organismal Injury and Abnormalities	Neoplasia of leukocytes	5.17e-110		-0.711	AAAS,AAK1,AARS1,AARS2,AATK,ABAT,ABCA13,ABCA4,ABCA8,ABCB1,ABCC1,ABCC11,ABCC3,ABCC4,ABCC6,ABCG1,ABI3BP,ABL1,ABLIM1,ABLIM2,ACAN,ACE,ACLY,ACOT11,ACOT9,ACOX2,ACOXL,ACSL6,ACSS1,ACTB,ACTR2,ACVRL1,ADA,ADAM19,ADAM22,ADAMTS12,ADAMTS14,ADAMTS15,ADAMTS16,ADAMTS19,ADAMTS6,ADAMTS7,ADAMTS9,ADAMTSL1,ADAMTSL3,ADAR,ADARB2,ADCY1,ADCY2,ADCY3,ADCY5,ADCYAP1R1,ADD2,ADD3,ADGRA1,ADGRA2,ADGRB1,ADGRD1,ADGRF5,ADGRL2,ADGRV1,…	1718
Cancer,Neurological Disease,Organismal Injury and Abnormalities	Oligodendroglioma	4.65e-109			AAK1,AARS2,AATK,ABCA13,ABCA3,ABCB4,ABCC10,ABCC3,ABCC8,ABL1,ABLIM2,ABTB1,ACACB,ACE,ACLY,ACOX3,ACSF2,ACSL6,ACTR3B,ADAM22,ADAMTS17,ADAMTS18,ADAMTS2,ADARB1,ADARB2,ADD2,ADGRA1,ADGRB1,ADGRD1,ADGRG2,ADGRG6,ADGRL1,ADGRV1,ADORA2A,AFAP1,AGFG2,AGTPBP1,AHNAK,AHNAK2,AKAP13,AKAP9,ALDH1A2,ALDH3B1,ALDH5A1,ALG8,ALK,ALPL,AMBRA1,AMOTL1,AMPD3,AMPH,ANK1,ANK3,ANKHD1,ANKMY1,ANKRD36,ANO7,AP3B1,APBA2,APBB3,APEH,ARAP1,ARB…	965
Cancer,Hematological Disease,Immunological Disease,Organismal Injury and Abnormalities	Tumorigenesis of lymphocytes	8.53e-108		0.378	AAK1,AARS1,AARS2,AATK,ABAT,ABCA13,ABCA4,ABCA8,ABCB1,ABCC1,ABCC11,ABCC3,ABCC4,ABCC6,ABCG1,ABI3BP,ABL1,ABLIM1,ABLIM2,ACAN,ACE,ACLY,ACOT11,ACOX2,ACOXL,ACSL6,ACSS1,ACTB,ACTR2,ACVRL1,ADA,ADAM19,ADAM22,ADAMTS12,ADAMTS14,ADAMTS15,ADAMTS16,ADAMTS19,ADAMTS6,ADAMTS9,ADAMTSL1,ADAMTSL3,ADAR,ADCY1,ADCY2,ADCY5,ADCYAP1R1,ADD2,ADD3,ADGRA1,ADGRA2,ADGRB1,ADGRF5,ADGRL2,ADGRV1,ADORA1,ADORA2A,ADORA3,AFAP1L2,AFF3,AGAP…	1546
Cancer,Organismal Injury and Abnormalities	Soft tissue neoplasm	3.08e-107		-1	AAK1,AARS2,AATK,ABCA13,ABCA4,ABCB1,ABCB5,ABCC1,ABCC10,ABCC11,ABCC12,ABCC3,ABCC4,ABCC6,ABCC8,ABI3BP,ABL1,ABTB2,ABTB3,ACACB,ACAN,ACER3,ACOX1,ACSBG1,ACSBG2,ACSF3,ACSM3,ACSS1,ACSS2,ACTL8,ACYP2,ADA,ADAM12,ADAM19,ADAM22,ADAMTS10,ADAMTS12,ADAMTS13,ADAMTS14,ADAMTS16,ADAMTS17,ADAMTS18,ADAMTS19,ADAMTS2,ADAMTS20,ADAMTS7,ADAMTS8,ADAMTSL1,ADAMTSL3,ADAP1,ADAR,ADARB1,ADARB2,ADAT1,ADCY10,ADCY3,ADCY5,ADD1,ADGRD2,…	1913
Cancer,Endocrine System Disorders,Organismal Injury and Abnormalities,Reproductive System Disease	Gonadal tumor	8.97e-107		-0.426	ABAT,ABCA13,ABCA3,ABCA4,ABCA8,ABCB1,ABCB9,ABCC11,ABCC3,ABCC4,ABCC8,ABCG1,ABHD2,ABHD6,ABL1,ABLIM2,ABR,ABTB3,ACAD10,ACAD9,ACAN,ACOXL,ACSS2,ACTL8,ACTN4,ACTR2,ACYP2,ADA,ADAM19,ADAMTS10,ADAMTS12,ADAMTS16,ADAMTS17,ADAMTS19,ADAMTS2,ADAMTS20,ADAMTS6,ADAMTS7,ADAMTS9,ADAMTSL1,ADAMTSL3,ADAP2,ADARB2,ADCY1,ADCY10,ADCY2,ADCYAP1R1,ADD2,ADGRB2,ADGRD2,ADGRF5,ADGRG1,ADGRG2,ADGRL2,ADGRV1,ADK,ADNP,ADORA1,ADORA2A,ADO…	1215
Cancer,Endocrine System Disorders,Organismal Injury and Abnormalities	Neuroendocrine tumor	1.22e-106			AARS1,AATK,ABCA13,ABCB1,ABCB5,ABCB9,ABCC1,ABCC12,ABCC3,ABCC8,ABI3BP,ABL1,ABR,ACAD9,ACAN,ACE,ACOT11,ACOX1,ACTN4,ACTR3B,ACTR3C,ADA,ADAM12,ADAM19,ADAM22,ADAMTS12,ADAMTS16,ADAMTS17,ADAMTS18,ADAMTS2,ADAMTS20,ADAMTS6,ADAMTS8,ADAMTSL1,ADAMTSL2,ADAP1,ADAR,ADARB1,ADARB2,ADCY1,ADCY10,ADCY2,ADCY9,ADCYAP1R1,ADD1,ADD2,ADD3,ADGRD1,ADGRD2,ADGRE2,ADGRE5,ADGRG5,ADGRL2,ADGRV1,ADORA2A,ADORA3,AFAP1L2,AFF3,AFF4,AGAP1…	1605
Cancer,Endocrine System Disorders,Organismal Injury and Abnormalities,Reproductive System Disease	Ovarian carcinoma	2.41e-106			ABCA13,ABCA3,ABCA4,ABCA8,ABCB9,ABCC11,ABCC3,ABCC4,ABCC8,ABCG1,ABHD2,ABHD6,ABL1,ABLIM2,ABR,ABTB3,ACAD10,ACAN,ACOXL,ACTN4,ACTR2,ACYP2,ADA,ADAM19,ADAMTS10,ADAMTS12,ADAMTS16,ADAMTS17,ADAMTS19,ADAMTS2,ADAMTS20,ADAMTS6,ADAMTS7,ADAMTSL1,ADAMTSL3,ADAP2,ADARB2,ADCY1,ADCY10,ADCY2,ADCYAP1R1,ADD2,ADGRB2,ADGRD2,ADGRF5,ADGRG1,ADGRG2,ADGRL2,ADGRV1,ADNP,ADORA1,ADORA2A,ADORA3,AFF3,AGBL4,AGK,AGO4,AGTPBP1,AHNAK,AHN…	1060
Cancer,Hematological Disease,Organismal Injury and Abnormalities	Hematologic cancer of cells	8.25e-105		-0.426	AAAS,AAK1,AARS1,AARS2,AATK,ABAT,ABCA13,ABCA4,ABCA8,ABCB1,ABCC1,ABCC11,ABCC3,ABCC6,ABCG1,ABI3BP,ABL1,ABLIM1,ABLIM2,ACAN,ACE,ACLY,ACOT11,ACOT9,ACOX2,ACOXL,ACSL6,ACSS1,ACTB,ACTR2,ACVRL1,ADA,ADAM19,ADAM22,ADAMTS12,ADAMTS14,ADAMTS15,ADAMTS16,ADAMTS19,ADAMTS6,ADAMTS7,ADAMTS9,ADAMTSL1,ADAMTSL3,ADAR,ADARB2,ADCY2,ADCY3,ADCY5,ADCYAP1R1,ADD2,ADD3,ADGRA1,ADGRA2,ADGRB1,ADGRD1,ADGRF5,ADGRL2,ADGRV1,ADORA1,ADORA…	1593
Cancer,Neurological Disease,Organismal Injury and Abnormalities	Brain oligodendroglioma	1.3e-104			AAK1,AARS2,AATK,ABCA13,ABCA3,ABCB4,ABCC10,ABCC3,ABCC8,ABL1,ABLIM2,ABTB1,ACACB,ACE,ACLY,ACOX3,ACSF2,ACSL6,ACTR3B,ADAM22,ADAMTS17,ADAMTS18,ADAMTS2,ADARB2,ADD2,ADGRA1,ADGRB1,ADGRG2,ADGRG6,ADGRL1,ADGRV1,ADORA2A,AFAP1,AGFG2,AGTPBP1,AHNAK,AHNAK2,AKAP13,AKAP9,ALDH1A2,ALDH3B1,ALDH5A1,ALG8,ALK,ALPL,AMBRA1,AMOTL1,AMPD3,AMPH,ANK1,ANK3,ANKHD1,ANKMY1,ANKRD36,ANO7,AP3B1,APBA2,APBB3,APEH,ARAP1,ARB2A,ARHGAP1,ARH…	932
Cancer,Organismal Injury and Abnormalities	Upper aero-digestive squamous cell carcinoma	9.82e-104			AARS2,ABCA4,ABCB1,ABCB4,ABCC1,ABCC4,ABCG1,ABL1,ABLIM1,ABTB2,ACAD10,ACOT11,ACOXL,ACSBG1,ACSL6,ACSS2,ACTL8,ACTN2,ADA,ADAM12,ADAM19,ADAM22,ADAMTS12,ADAMTS14,ADAMTS17,ADAMTS20,ADAMTS6,ADAMTSL1,ADAMTSL2,ADAMTSL3,ADARB1,ADARB2,ADCY1,ADCY10,ADCY3,ADCY5,ADCY7,ADCY9,ADD1,ADD3,ADGRB2,ADGRE2,ADGRE5,ADGRG6,ADGRV1,ADORA1,AFF4,AGAP1,AGBL4,AGO2,AGPAT3,AHNAK,AHNAK2,AIFM2,AK2,AK5,AKAP8L,AKAP9,AKT3,ALK,ALOX5,AMPH,…	1243
Cancer,Hematological Disease,Immunological Disease,Organismal Injury and Abnormalities	B-cell neoplasm	2.88e-103			AARS1,AARS2,AATK,ABCA13,ABCA4,ABCA8,ABCB1,ABCC1,ABCC3,ABCC4,ABCG1,ABI3BP,ABL1,ABLIM1,ABLIM2,ACE,ACLY,ACOT11,ACOXL,ACSL6,ACSS1,ACTB,ACTR2,ACVRL1,ADA,ADAM22,ADAMTS14,ADAMTS15,ADAMTS16,ADAMTS19,ADAMTS9,ADAMTSL1,ADAMTSL3,ADCY1,ADCY2,ADCYAP1R1,ADD2,ADD3,ADGRA1,ADGRA2,ADGRB1,ADGRF5,ADGRL2,ADGRV1,ADORA1,ADORA2A,ADORA3,AFAP1L2,AFF3,AGAP1,AGBL4,AGK,AGTPBP1,AHCTF1,AHCYL2,AHNAK,AHNAK2,AIG1,AK5,AKAP1,AKAP8,A…	1384
Cancer,Endocrine System Disorders,Organismal Injury and Abnormalities,Reproductive System Disease	Ovarian tumor	1.27e-101		-0.426	ABAT,ABCA13,ABCA3,ABCA4,ABCA8,ABCB1,ABCB9,ABCC11,ABCC3,ABCC4,ABCC8,ABCG1,ABHD2,ABHD6,ABL1,ABLIM2,ABR,ABTB3,ACAD10,ACAN,ACOXL,ACSS2,ACTN4,ACTR2,ACYP2,ADA,ADAM19,ADAMTS10,ADAMTS12,ADAMTS16,ADAMTS17,ADAMTS19,ADAMTS2,ADAMTS20,ADAMTS6,ADAMTS7,ADAMTS9,ADAMTSL1,ADAMTSL3,ADAP2,ADARB2,ADCY1,ADCY10,ADCY2,ADCYAP1R1,ADD2,ADGRB2,ADGRD2,ADGRF5,ADGRG1,ADGRG2,ADGRL2,ADGRV1,ADK,ADNP,ADORA1,ADORA2A,ADORA3,AFF3,AGB…	1156
Cancer,Endocrine System Disorders,Organismal Injury and Abnormalities,Reproductive System Disease	Ovarian cancer	4.31e-100			ABAT,ABCA13,ABCA3,ABCA4,ABCA8,ABCB1,ABCB9,ABCC11,ABCC3,ABCC4,ABCC8,ABCG1,ABHD2,ABHD6,ABL1,ABLIM2,ABR,ABTB3,ACAD10,ACAN,ACOXL,ACTN4,ACTR2,ACYP2,ADA,ADAM19,ADAMTS10,ADAMTS12,ADAMTS16,ADAMTS17,ADAMTS19,ADAMTS2,ADAMTS20,ADAMTS6,ADAMTS7,ADAMTSL1,ADAMTSL3,ADAP2,ADARB2,ADCY1,ADCY10,ADCY2,ADCYAP1R1,ADD2,ADGRB2,ADGRD2,ADGRF5,ADGRG1,ADGRG2,ADGRL2,ADGRV1,ADNP,ADORA1,ADORA2A,ADORA3,AFF3,AGBL4,AGK,AGO4,AGTPBP…	1138
Cancer,Organismal Injury and Abnormalities,Reproductive System Disease	Breast adenocarcinoma	5.75e-99			AAK1,AAMDC,ABAT,ABCB5,ABCC11,ABCC3,ACACB,ACAD9,ACBD6,ACE,ACOXL,ACVRL1,ADAMTS15,ADAMTS18,ADAMTS19,ADAMTS2,ADAMTS20,ADAMTS8,ADCK1,ADCY2,ADCYAP1R1,ADGRD1,ADGRG6,ADGRV1,AGO3,AGRN,AHNAK,AIFM2,AKAP1,AKAP13,AKT2,AKT3,ALDH1A3,ALDH2,ALDH3B1,ALG6,ALMS1,ALOX5,ALPK3,AMBRA1,AMFR,AMHR2,AMPH,ANAPC5,ANK1,ANKRD36,ANKRD36C,ANO2,APAF1,APBA2,APLP2,AQP1,AQP7,ARHGAP20,ARHGAP32,ARHGAP35,ARHGAP8,ARHGEF2,ARID1A,ARID1B,AR…	879
Cancer,Hematological Disease,Immunological Disease,Organismal Injury and Abnormalities	B cell cancer	3.61e-98			AARS1,AARS2,AATK,ABCA13,ABCA4,ABCB1,ABCC1,ABCC4,ABCG1,ABI3BP,ABL1,ABLIM1,ABLIM2,ACE,ACLY,ACOT11,ACOXL,ACSL6,ACSS1,ACTB,ACTR2,ACVRL1,ADA,ADAM22,ADAMTS14,ADAMTS15,ADAMTS16,ADAMTSL1,ADAMTSL3,ADCY1,ADCY2,ADCYAP1R1,ADD2,ADD3,ADGRA1,ADGRA2,ADGRB1,ADGRF5,ADGRV1,ADORA1,ADORA2A,ADORA3,AFAP1L2,AFF3,AGAP1,AGBL4,AGK,AGTPBP1,AHCTF1,AHCYL2,AHNAK,AHNAK2,AK5,AKAP1,AKAP8,AKNA,ALDH1A2,ALDH1L1,ALK,ALKBH5,ALOX5,ALPL…	1313
Cancer,Endocrine System Disorders,Organismal Injury and Abnormalities	Neuroendocrine carcinoma	9.69e-97			AARS1,AATK,ABCA13,ABCB1,ABCB5,ABCB9,ABCC1,ABCC12,ABCC3,ABCC8,ABI3BP,ABL1,ABR,ACAD9,ACAN,ACE,ACOT11,ACOX1,ACTR3B,ACTR3C,ADA,ADAM12,ADAM19,ADAM22,ADAMTS12,ADAMTS16,ADAMTS17,ADAMTS18,ADAMTS2,ADAMTS20,ADAMTS6,ADAMTS8,ADAMTSL1,ADAMTSL2,ADAP1,ADAR,ADARB2,ADCY1,ADCY10,ADCY9,ADCYAP1R1,ADD2,ADD3,ADGRD1,ADGRD2,ADGRE2,ADGRE5,ADGRG5,ADGRL2,ADGRV1,ADORA2A,ADORA3,AFAP1L2,AGAP1,AGBL2,AGBL4,AGK,AGO1,AGO2,AGO3,AH…	1449
Cancer,Endocrine System Disorders,Organismal Injury and Abnormalities	Malignant neuroendocrine neoplasm	2.16e-96			AARS1,AATK,ABCA13,ABCB1,ABCB5,ABCB9,ABCC1,ABCC12,ABCC3,ABCC8,ABI3BP,ABL1,ABR,ACAD9,ACAN,ACE,ACOT11,ACOX1,ACTR3B,ACTR3C,ADA,ADAM12,ADAM19,ADAM22,ADAMTS12,ADAMTS16,ADAMTS17,ADAMTS18,ADAMTS2,ADAMTS20,ADAMTS6,ADAMTS8,ADAMTSL1,ADAMTSL2,ADAP1,ADAR,ADARB2,ADCY1,ADCY10,ADCY9,ADCYAP1R1,ADD2,ADD3,ADGRD1,ADGRD2,ADGRE2,ADGRE5,ADGRG5,ADGRL2,ADGRV1,ADORA2A,ADORA3,AFAP1L2,AGAP1,AGBL2,AGBL4,AGK,AGO1,AGO2,AGO3,AH…	1452
Cancer,Endocrine System Disorders,Organismal Injury and Abnormalities,Reproductive System Disease	Ovarian adenocarcinoma	2.53e-96			ABCA13,ABCA3,ABCA4,ABCA8,ABCB9,ABCC11,ABCC3,ABCC4,ABCG1,ABHD2,ABHD6,ABL1,ABLIM2,ABR,ABTB3,ACAD10,ACAN,ACOXL,ACTN4,ACTR2,ACYP2,ADA,ADAM19,ADAMTS10,ADAMTS12,ADAMTS16,ADAMTS17,ADAMTS19,ADAMTS2,ADAMTS20,ADAMTS7,ADAMTSL1,ADAMTSL3,ADCY1,ADCY10,ADCY2,ADCYAP1R1,ADD2,ADGRB2,ADGRD2,ADGRF5,ADGRG1,ADGRG2,ADGRV1,ADORA1,ADORA2A,ADORA3,AFF3,AGBL4,AGK,AGTPBP1,AHNAK,AHNAK2,AHRR,AKAP9,AKNA,AKT2,ALDH1A2,ALDH1L1,ALD…	972
Cancer,Endocrine System Disorders,Organismal Injury and Abnormalities	Small-cell carcinoma	1.32e-93			AARS1,AATK,ABCA13,ABCB1,ABCB5,ABCB9,ABCC1,ABCC12,ABCC3,ABCC8,ABI3BP,ABL1,ABR,ACAD9,ACAN,ACE,ACOT11,ACOX1,ACTR3B,ACTR3C,ADA,ADAM12,ADAM19,ADAM22,ADAMTS12,ADAMTS16,ADAMTS17,ADAMTS18,ADAMTS2,ADAMTS20,ADAMTS6,ADAMTS8,ADAMTSL1,ADAMTSL2,ADAP1,ADAR,ADARB2,ADCY1,ADCY10,ADCY9,ADCYAP1R1,ADD2,ADD3,ADGRD1,ADGRD2,ADGRE2,ADGRE5,ADGRG5,ADGRL2,ADGRV1,ADORA2A,ADORA3,AFAP1L2,AGAP1,AGBL2,AGBL4,AGK,AGO1,AGO2,AGO3,AH…	1412
Cancer,Organismal Injury and Abnormalities,Respiratory Disease	Non-small cell lung carcinoma	1.74e-92		-0.132	AARS1,AARS2,AATK,ABCA13,ABCA4,ABCB1,ABCB4,ABCB5,ABCC10,ABCC3,ABHD6,ABI3BP,ABL1,ACAD10,ACAN,ACOT11,ACOX1,ACOX2,ACOXL,ACSF2,ACSF3,ACSS1,ACTB,ACTN1,ACTN2,ACTN4,ACTR2,ACTR3,ADA,ADAM12,ADAM19,ADAM22,ADAMTS12,ADAMTS13,ADAMTS14,ADAMTS2,ADAMTS20,ADAMTS6,ADAMTS7,ADAMTS8,ADAMTSL3,ADAR,ADARB1,ADCY1,ADCY10,ADCY2,ADCY5,ADCYAP1R1,ADGRA1,ADGRD1,ADGRG6,ADGRL2,ADGRV1,ADORA1,ADORA2A,ADORA2B,ADORA3,AFAP1,AFAP1L2,AF…	1687
Cancer,Hematological Disease,Organismal Injury and Abnormalities	Mature lymphocytic neoplasm	8.84e-91		0.447	AAAS,AAK1,AARS1,AARS2,AATK,ABCA13,ABCA4,ABCA8,ABCB1,ABCC1,ABCC11,ABCC3,ABCC4,ABCC6,ABCG1,ABI3BP,ABL1,ABLIM1,ABLIM2,ACAN,ACE,ACLY,ACOT11,ACOT9,ACOX2,ACOXL,ACSL6,ACSS1,ACTR2,ACVRL1,ADA,ADAM19,ADAMTS12,ADAMTS15,ADAMTS16,ADAMTS19,ADAMTS6,ADAMTS7,ADAMTS9,ADAMTSL1,ADAMTSL3,ADAR,ADARB2,ADCY1,ADCY5,ADCYAP1R1,ADD2,ADD3,ADGRA1,ADGRB1,ADGRD1,ADGRF5,ADGRL2,ADGRV1,AFAP1L2,AGBL4,AGK,AGRN,AGTPBP1,AHCTF1,AHCYL2,…	1419
Cancer,Gastrointestinal Disease,Organismal Injury and Abnormalities	Oral cavity carcinoma	1.49e-88			AARS2,ABCA8,ABCB1,ABCC1,ABCG1,ABL1,ABTB2,ACAD10,ACOT11,ACSL6,ACTB,ACTN2,ADAM12,ADAMTS17,ADAMTS6,ADAMTSL1,ADAMTSL2,ADAMTSL3,ADARB2,ADCY10,ADCY3,ADCY5,ADCY9,ADD3,ADGRG6,ADGRV1,AFF4,AHNAK,AHNAK2,AIFM2,AK5,AKAP1,AKAP8,AKAP8L,AKAP9,AKT3,ALK,ANKFN1,ANKRD36,ANKS1B,AP1B1,AP2B1,APLP2,ARHGAP26,ARHGEF10,ARHGEF2,ARID1A,ARID2,ARID4B,ARID5B,ARK2C,ARVCF,ARX,ASAP1,ASRGL1,ATM,ATP10A,ATP2A2,ATP2B3,ATP2C2,ATP6V0A2,…	872
Cancer,Gastrointestinal Disease,Organismal Injury and Abnormalities	Oral tumor	1.01e-87			AARS2,ABCA8,ABCB1,ABCC1,ABCG1,ABL1,ABTB2,ABTB3,ACAD10,ACOT11,ACSL6,ACTB,ACTN2,ADAM12,ADAMTS17,ADAMTS6,ADAMTSL1,ADAMTSL2,ADAMTSL3,ADARB2,ADCY10,ADCY3,ADCY5,ADCY9,ADD3,ADGRG6,ADGRV1,AFF4,AHNAK,AHNAK2,AIFM2,AK5,AKAP1,AKAP8,AKAP8L,AKAP9,AKT3,ALDH3A2,ALK,ANKFN1,ANKRD36,ANKS1B,AP1B1,AP2B1,APLP2,ARHGAP26,ARHGEF10,ARHGEF2,ARID1A,ARID2,ARID4B,ARID5B,ARK2C,ARVCF,ARX,ASAP1,ASRGL1,ATM,ATP10A,ATP2A2,ATP2A3,AT…	891
Cancer,Gastrointestinal Disease,Organismal Injury and Abnormalities	Oral cancer	1.13e-87			AARS2,ABCA8,ABCB1,ABCC1,ABCG1,ABL1,ABTB2,ABTB3,ACAD10,ACOT11,ACSL6,ACTB,ACTN2,ADAM12,ADAMTS17,ADAMTS6,ADAMTSL1,ADAMTSL2,ADAMTSL3,ADARB2,ADCY10,ADCY3,ADCY5,ADCY9,ADD3,ADGRG6,ADGRV1,AFF4,AHNAK,AHNAK2,AIFM2,AK5,AKAP1,AKAP8,AKAP8L,AKAP9,AKT3,ALK,ANKFN1,ANKRD36,ANKS1B,AP1B1,AP2B1,APLP2,ARHGAP26,ARHGEF10,ARHGEF2,ARID1A,ARID2,ARID4B,ARID5B,ARK2C,ARVCF,ARX,ASAP1,ASRGL1,ATM,ATP10A,ATP2A2,ATP2A3,ATP2B3,ATP…	888
Cancer,Organismal Injury and Abnormalities,Reproductive System Disease	Ductal breast carcinoma	2.12e-85			AAK1,ABAT,ABCB5,ABCC11,ABCC3,ACACB,ACAD9,ACBD6,ACE,ACVRL1,ADAMTS15,ADAMTS18,ADAMTS19,ADAMTS20,ADAMTS8,ADCK1,ADCY2,ADGRD1,ADGRG6,ADGRV1,AGO3,AHNAK,AIFM2,AKAP1,AKT2,AKT3,ALDH1A3,ALDH2,ALG6,ALMS1,ALOX5,ALPK3,AMBRA1,AMFR,AMHR2,AMPH,ANAPC5,ANK1,ANKRD36,ANKRD36C,APAF1,APBA2,APLP2,AQP7,ARHGAP20,ARHGAP35,ARHGEF2,ARID1A,ARID1B,ARID2,ARIH2,ARNT,ARRB1,ASH1L,ASXL1,ATF1,ATG16L2,ATM,ATP13A1,ATP1A3,ATP2C2,ATP6V…	741
Cancer,Organismal Injury and Abnormalities	Head squamous cell carcinoma	7.43e-85			AARS2,ABCB1,ABCC1,ABCG1,ABTB2,ACAD10,ACOT11,ACSL6,ACTB,ACTN2,ADAM12,ADAMTS17,ADAMTS6,ADAMTSL2,ADAMTSL3,ADARB2,ADCY10,ADCY3,ADCY5,ADCY9,ADD3,ADGRG6,ADGRV1,AFF4,AHNAK,AHNAK2,AIFM2,AK5,AKAP8L,AKAP9,AKT3,ALK,ANKFN1,ANKRD36,ANKS1B,AP1B1,AP2B1,APLP2,ARHGAP26,ARHGEF10,ARHGEF2,ARID1A,ARID2,ARID4B,ARID5B,ARK2C,ARVCF,ARX,ASAP1,ASRGL1,ATP10A,ATP2A2,ATP2B3,ATP2C2,ATP6V0A2,ATP6V1E1,ATP8B4,ATRNL1,ATXN1,ATXN2,A…	829
Cancer,Gastrointestinal Disease,Organismal Injury and Abnormalities	Oral squamous cell carcinoma	2.02e-84			AARS2,ABCB1,ABCC1,ABCG1,ABTB2,ACAD10,ACOT11,ACSL6,ACTN2,ADAM12,ADAMTS17,ADAMTS6,ADAMTSL2,ADAMTSL3,ADARB2,ADCY10,ADCY3,ADCY5,ADCY9,ADD3,ADGRG6,ADGRV1,AFF4,AHNAK,AHNAK2,AIFM2,AK5,AKAP8L,AKAP9,AKT3,ALK,ANKFN1,ANKRD36,ANKS1B,AP1B1,AP2B1,APLP2,ARHGAP26,ARHGEF10,ARHGEF2,ARID1A,ARID2,ARID4B,ARID5B,ARK2C,ARVCF,ARX,ASAP1,ASRGL1,ATP10A,ATP2A2,ATP2B3,ATP2C2,ATP6V0A2,ATP6V1E1,ATP8B4,ATRNL1,ATXN1,ATXN2,AUTS2,…	820
Cancer,Organismal Injury and Abnormalities,Respiratory Disease	Development of respiratory system tumor	1.18e-82		0.378	AARS2,AATK,ABCA13,ABCA4,ABCB4,ABCB5,ABCC10,ABCC3,ABHD6,ACAD10,ACAN,ACOT11,ACOX1,ACOXL,ACSF2,ACSS1,ACTN1,ACTN2,ACTN4,ACTR2,ADA,ADAM19,ADAM22,ADAMTS12,ADAMTS14,ADAMTS2,ADAMTS6,ADAMTS7,ADAMTS8,ADAMTSL3,ADAR,ADCY1,ADCY10,ADCY2,ADCY5,ADCYAP1R1,ADGRA1,ADGRD1,ADGRG6,ADGRL2,ADGRV1,AFAP1,AFAP1L2,AFF3,AGFG2,AGK,AGO1,AGO2,AGO4,AGRN,AGTPBP1,AHCTF1,AHDC1,AHNAK,AHNAK2,AJAP1,AK2,AK4,AK5,AK8,AKAP13,AKAP8,AKAP9,A…	1315
Cancer,Organismal Injury and Abnormalities,Respiratory Disease	Development of lung tumor	3.76e-82		0.816	AARS2,AATK,ABCA13,ABCA4,ABCB4,ABCB5,ABCC10,ABCC3,ABHD6,ACAD10,ACAN,ACOT11,ACOX1,ACOXL,ACSF2,ACSS1,ACTN1,ACTN2,ACTN4,ACTR2,ADA,ADAM19,ADAM22,ADAMTS12,ADAMTS14,ADAMTS2,ADAMTS6,ADAMTS7,ADAMTS8,ADAMTSL3,ADAR,ADCY1,ADCY10,ADCY2,ADCY5,ADCYAP1R1,ADGRA1,ADGRD1,ADGRG6,ADGRL2,ADGRV1,AFAP1,AFAP1L2,AFF3,AGFG2,AGK,AGO1,AGO2,AGO4,AGRN,AGTPBP1,AHCTF1,AHDC1,AHNAK,AHNAK2,AJAP1,AK2,AK4,AK5,AK8,AKAP13,AKAP8,AKAP9,A…	1313
Cancer,Organismal Injury and Abnormalities,Respiratory Disease	Lung adenocarcinoma	5.82e-82		1	AARS2,AATK,ABCA13,ABCA4,ABCB4,ABCB5,ABCC10,ABCC3,ABHD6,ACAD10,ACAN,ACOT11,ACOX1,ACOXL,ACSF2,ACSS1,ACTN1,ACTN2,ACTN4,ACTR2,ADA,ADAM19,ADAM22,ADAMTS12,ADAMTS14,ADAMTS2,ADAMTS6,ADAMTS7,ADAMTS8,ADAMTSL3,ADAR,ADCY1,ADCY10,ADCY2,ADCY5,ADCYAP1R1,ADGRA1,ADGRD1,ADGRG6,ADGRL2,ADGRV1,AFAP1,AFAP1L2,AFF3,AGFG2,AGK,AGO1,AGO2,AGO4,AGRN,AGTPBP1,AHCTF1,AHDC1,AHNAK,AHNAK2,AJAP1,AK2,AK4,AK5,AK8,AKAP13,AKAP8,AKAP9,A…	1311
Cancer,Organismal Injury and Abnormalities,Respiratory Disease	Formation of malignant neoplasm of lung	6.68e-82		1.342	AARS2,AATK,ABCA13,ABCA4,ABCB4,ABCB5,ABCC10,ABCC3,ABHD6,ACAD10,ACAN,ACOT11,ACOX1,ACOXL,ACSF2,ACSS1,ACTN1,ACTN2,ACTN4,ACTR2,ADA,ADAM19,ADAM22,ADAMTS12,ADAMTS14,ADAMTS2,ADAMTS6,ADAMTS7,ADAMTS8,ADAMTSL3,ADAR,ADCY1,ADCY10,ADCY2,ADCY5,ADCYAP1R1,ADGRA1,ADGRD1,ADGRG6,ADGRL2,ADGRV1,AFAP1,AFAP1L2,AFF3,AGFG2,AGK,AGO1,AGO2,AGO4,AGRN,AGTPBP1,AHCTF1,AHDC1,AHNAK,AHNAK2,AJAP1,AK2,AK4,AK5,AK8,AKAP13,AKAP8,AKAP9,A…	1312
Cancer,Organismal Injury and Abnormalities	Mixed neoplasia	1.53e-81			ABCA3,ABCA4,ABCB9,ABCC10,ABCC11,ABCC3,ABCC4,ABL1,ABR,ABTB3,ACE,ACTB,ACTN4,ACTR2,ACYP2,ADA,ADAM19,ADAMTS10,ADAMTS12,ADAMTS18,ADAMTS2,ADAMTS20,ADAMTS7,ADARB2,ADCY10,ADCY2,ADCYAP1R1,ADD2,ADGRD2,ADGRF5,ADGRG2,ADGRV1,ADORA1,AFF3,AGK,AKNA,ALDH1L1,ALK,ALOXE3,AMOTL1,AMPD2,ANK1,ANKIB1,ANKRD11,ANKRD24,ANKRD36,ANKRD52,ANKRD55,ANO3,AOPEP,AP1B1,AP3B2,APBA2,AQP1,AQP7,ARB2A,ARHGAP22,ARHGAP32,ARHGAP39,ARHGAP44,A…	873
Cancer,Organismal Injury and Abnormalities,Respiratory Disease	Nonsquamous non-small cell lung carcinoma	3.99e-81		1	AARS2,AATK,ABCA13,ABCA4,ABCB4,ABCB5,ABCC10,ABCC3,ABHD6,ACAD10,ACAN,ACOT11,ACOX1,ACOXL,ACSF2,ACSS1,ACTN1,ACTN2,ACTN4,ACTR2,ADA,ADAM19,ADAM22,ADAMTS12,ADAMTS14,ADAMTS2,ADAMTS6,ADAMTS7,ADAMTS8,ADAMTSL3,ADAR,ADCY1,ADCY10,ADCY2,ADCY5,ADCYAP1R1,ADGRA1,ADGRD1,ADGRG6,ADGRL2,ADGRV1,AFAP1,AFAP1L2,AFF3,AGFG2,AGK,AGO1,AGO2,AGO4,AGRN,AGTPBP1,AHCTF1,AHDC1,AHNAK,AHNAK2,AJAP1,AK2,AK4,AK5,AK8,AKAP13,AKAP8,AKAP9,A…	1316
Cancer,Organismal Injury and Abnormalities	Stromal neoplasm	1.53e-77			AAK1,AARS2,AATK,ABCA13,ABCB1,ABCB5,ABCC1,ABCC11,ABCC12,ABCC4,ABCC6,ABCC8,ABI3BP,ABL1,ABTB2,ABTB3,ACACB,ACAN,ACER3,ACOX1,ACSBG1,ACSBG2,ACSF3,ACSM3,ACSS1,ACTL8,ACYP2,ADAM12,ADAM19,ADAM22,ADAMTS10,ADAMTS12,ADAMTS13,ADAMTS14,ADAMTS16,ADAMTS17,ADAMTS18,ADAMTS19,ADAMTS2,ADAMTS20,ADAMTS7,ADAMTS8,ADAMTSL1,ADAMTSL3,ADAP1,ADAR,ADARB1,ADARB2,ADAT1,ADCY10,ADCY3,ADD1,ADTRP,AFAP1,AFAP1L2,AFF3,AGAP1,AHDC1,AHNAK…	1565
Cancer,Hematological Disease,Immunological Disease,Organismal Injury and Abnormalities	Mature B-cell neoplasm	3.85e-77			AARS2,AATK,ABCA13,ABCA4,ABCA8,ABCB1,ABCC1,ABCC3,ABCC4,ABCG1,ABI3BP,ABL1,ABLIM1,ABLIM2,ACE,ACLY,ACOT11,ACOXL,ACSL6,ACSS1,ACTR2,ACVRL1,ADA,ADAMTS15,ADAMTS16,ADAMTS19,ADAMTS9,ADAMTSL1,ADAMTSL3,ADCY1,ADCYAP1R1,ADD2,ADGRA1,ADGRB1,ADGRF5,ADGRL2,ADGRV1,AFAP1L2,AGBL4,AGK,AGTPBP1,AHCTF1,AHCYL2,AHNAK,AHNAK2,AIG1,AK5,AKAP1,AKAP8,AKNA,ALDH1A2,ALK,ALKBH5,ALOX5,ALPL,AMPH,ANKFN1,ANKH,ANKLE2,ANKRD11,ANKRD24,ANKR…	1095
Cancer,Hematological Disease,Immunological Disease,Organismal Injury and Abnormalities	Lymphoma	4.5e-77		0.816	AAK1,AARS2,ABAT,ABCA13,ABCA4,ABCB1,ABCC1,ABCC11,ABCC6,ABCG1,ABI3BP,ABL1,ABLIM1,ABLIM2,ACAN,ACE,ACLY,ACOT11,ACOX2,ACSL6,ACSS1,ACTB,ACTR2,ACVRL1,ADA,ADAM19,ADAM22,ADAMTS12,ADAMTS15,ADAMTS16,ADAMTS6,ADAMTS9,ADAMTSL1,ADAMTSL3,ADAR,ADCY5,ADCYAP1R1,ADGRA1,ADGRA2,ADGRF5,ADGRV1,ADORA1,ADORA2A,ADORA3,AFAP1L2,AGBL4,AGK,AGRN,AHNAK,AHNAK2,AK5,AKAP8,AKNA,AKT2,AKT3,ALDH1A2,ALDH2,ALDH5A1,ALK,ALOX5,AMOTL1,AMPH,A…	1074
Cancer,Organismal Injury and Abnormalities	Malignant connective or soft tissue neoplasm	6.65e-77	Decreased	-2.567	AAK1,AAR2,AARS2,ABCA13,ABCA3,ABCA4,ABCA8,ABCB1,ABCB5,ABCC10,ABCC3,ABL1,ACACA,ACACB,ACAN,ACE,ACSS2,ACTR3B,ADA,ADAM22,ADAMTS14,ADAMTS17,ADAMTS18,ADAMTS19,ADAMTS6,ADAMTSL3,ADAP1,ADARB2,ADCY5,ADD1,ADGRA1,ADGRD2,ADGRE5,ADGRF5,ADGRG2,ADGRG6,AFAP1,AFF4,AGBL2,AGMO,AGRN,AGTPBP1,AHCTF1,AHNAK2,AKAP1,AKAP13,ALK,ALMS1,ALPK3,ALPL,ALX4,ANGPT2,ANK1,ANKRD11,ANKRD36C,ANKS1B,ANPEP,AP2A2,AP3B2,AP3D1,APBA2,APBB2,ARB2…	1074
Cancer,Endocrine System Disorders,Organismal Injury and Abnormalities,Respiratory Disease	Neuroendocrine lung tumor	3.02e-76			AARS1,AATK,ABCA13,ABCB1,ABCB5,ABCB9,ABCC1,ABCC12,ABCC8,ABI3BP,ABL1,ABR,ACAN,ACE,ACOT11,ACOX1,ACTN4,ACTR3B,ACTR3C,ADAM19,ADAM22,ADAMTS12,ADAMTS16,ADAMTS17,ADAMTS18,ADAMTS2,ADAMTS20,ADAMTS6,ADAMTS8,ADAMTSL1,ADAMTSL2,ADAP1,ADARB2,ADCY1,ADCY10,ADCY9,ADCYAP1R1,ADD2,ADD3,ADGRD1,ADGRD2,ADGRE2,ADGRE5,ADGRG5,ADGRL2,ADGRV1,ADORA3,AFAP1L2,AGAP1,AGBL2,AGBL4,AGK,AGO1,AGO3,AHNAK,AK5,ALDH1A2,ALDH1L2,ALMS1,ALOX5…	1232
Cancer,Endocrine System Disorders,Organismal Injury and Abnormalities	Thoracic neuroendocrine neoplasm	6.35e-76			AARS1,AATK,ABCA13,ABCB1,ABCB5,ABCB9,ABCC1,ABCC12,ABCC8,ABI3BP,ABL1,ABR,ACAN,ACE,ACOT11,ACOX1,ACTR3B,ACTR3C,ADAM19,ADAM22,ADAMTS12,ADAMTS16,ADAMTS17,ADAMTS18,ADAMTS2,ADAMTS20,ADAMTS6,ADAMTS8,ADAMTSL1,ADAMTSL2,ADAP1,ADARB2,ADCY1,ADCY10,ADCY9,ADCYAP1R1,ADD2,ADD3,ADGRD1,ADGRD2,ADGRE2,ADGRE5,ADGRG5,ADGRL2,ADGRV1,ADORA3,AFAP1L2,AGAP1,AGBL2,AGBL4,AGK,AGO1,AGO3,AHNAK,AK5,ALDH1A2,ALDH1L2,ALMS1,ALOX5,AMPH,…	1231
Cancer,Endocrine System Disorders,Organismal Injury and Abnormalities,Respiratory Disease	Neuroendocrine lung cancer	8.45e-76			AARS1,AATK,ABCA13,ABCB1,ABCB5,ABCB9,ABCC1,ABCC12,ABCC8,ABI3BP,ABL1,ABR,ACAN,ACE,ACOT11,ACOX1,ACTR3B,ACTR3C,ADAM19,ADAM22,ADAMTS12,ADAMTS16,ADAMTS17,ADAMTS18,ADAMTS2,ADAMTS20,ADAMTS6,ADAMTS8,ADAMTSL1,ADAMTSL2,ADAP1,ADARB2,ADCY1,ADCY10,ADCY9,ADCYAP1R1,ADD2,ADD3,ADGRD1,ADGRD2,ADGRE2,ADGRE5,ADGRG5,ADGRL2,ADGRV1,ADORA3,AFAP1L2,AGAP1,AGBL2,AGBL4,AGK,AGO1,AGO3,AHNAK,AK5,ALDH1A2,ALDH1L2,ALMS1,ALOX5,AMPH,…	1228
Cancer,Endocrine System Disorders,Organismal Injury and Abnormalities,Respiratory Disease	Lung neuroendocrine carcinoma	2.27e-75			AARS1,AATK,ABCA13,ABCB1,ABCB5,ABCB9,ABCC1,ABCC12,ABCC8,ABI3BP,ABL1,ABR,ACAN,ACE,ACOT11,ACOX1,ACTR3B,ACTR3C,ADAM19,ADAM22,ADAMTS12,ADAMTS16,ADAMTS17,ADAMTS18,ADAMTS2,ADAMTS20,ADAMTS6,ADAMTS8,ADAMTSL1,ADAMTSL2,ADAP1,ADARB2,ADCY1,ADCY10,ADCY9,ADCYAP1R1,ADD2,ADD3,ADGRD1,ADGRD2,ADGRE2,ADGRE5,ADGRG5,ADGRL2,ADGRV1,ADORA3,AFAP1L2,AGAP1,AGBL2,AGBL4,AGK,AGO1,AGO3,AHNAK,AK5,ALDH1A2,ALDH1L2,ALMS1,ALOX5,AMPH,…	1225
Cancer,Organismal Injury and Abnormalities	Formation of soft tissue neoplasm	3.58e-75			AAK1,AARS2,AATK,ABCA13,ABCB1,ABCB5,ABCC1,ABCC11,ABCC12,ABCC4,ABCC6,ABCC8,ABI3BP,ABL1,ABTB2,ABTB3,ACACB,ACAN,ACER3,ACOX1,ACSBG1,ACSBG2,ACSF3,ACSM3,ACSS1,ACTL8,ACYP2,ADAM12,ADAM19,ADAM22,ADAMTS10,ADAMTS12,ADAMTS13,ADAMTS14,ADAMTS16,ADAMTS17,ADAMTS18,ADAMTS19,ADAMTS2,ADAMTS20,ADAMTS7,ADAMTS8,ADAMTSL1,ADAMTSL3,ADAP1,ADAR,ADARB1,ADARB2,ADAT1,ADCY10,ADCY3,ADD1,ADTRP,AFAP1,AFAP1L2,AFF3,AGAP1,AHDC1,AHNAK…	1547
Cancer,Organismal Injury and Abnormalities	Gastrointestinal stromal tumor	4.44e-75			AAK1,AARS2,AATK,ABCA13,ABCB1,ABCB5,ABCC1,ABCC11,ABCC12,ABCC4,ABCC6,ABCC8,ABI3BP,ABL1,ABTB2,ABTB3,ACACB,ACAN,ACER3,ACOX1,ACSBG1,ACSBG2,ACSF3,ACSM3,ACSS1,ACTL8,ACYP2,ADAM12,ADAM19,ADAM22,ADAMTS10,ADAMTS12,ADAMTS13,ADAMTS14,ADAMTS16,ADAMTS17,ADAMTS18,ADAMTS19,ADAMTS2,ADAMTS20,ADAMTS7,ADAMTS8,ADAMTSL1,ADAMTSL3,ADAP1,ADAR,ADARB1,ADARB2,ADAT1,ADCY10,ADCY3,ADD1,ADTRP,AFAP1,AFAP1L2,AFF3,AGAP1,AHDC1,AHNAK…	1546
Cancer,Endocrine System Disorders,Organismal Injury and Abnormalities,Respiratory Disease	Small cell lung carcinoma	1.34e-74			AARS1,AATK,ABCA13,ABCB1,ABCB5,ABCB9,ABCC1,ABCC12,ABCC8,ABI3BP,ABL1,ABR,ACAN,ACE,ACOT11,ACOX1,ACTR3B,ACTR3C,ADAM19,ADAM22,ADAMTS12,ADAMTS16,ADAMTS17,ADAMTS18,ADAMTS2,ADAMTS20,ADAMTS6,ADAMTS8,ADAMTSL1,ADAMTSL2,ADAP1,ADARB2,ADCY1,ADCY10,ADCY9,ADCYAP1R1,ADD2,ADD3,ADGRD1,ADGRD2,ADGRE2,ADGRE5,ADGRG5,ADGRL2,ADGRV1,ADORA3,AFAP1L2,AGAP1,AGBL2,AGBL4,AGK,AGO1,AGO3,AHNAK,AK5,ALDH1A2,ALDH1L2,ALMS1,ALOX5,AMPH,…	1215
Cancer,Organismal Injury and Abnormalities,Renal and Urological Disease	Upper urinary tract tumor	2.02e-74		-0.426	AAMDC,AARS2,AATK,ABCA13,ABCA8,ABCB1,ABCB9,ABCC10,ABCC3,ABCG1,ABI3BP,ABL1,ABTB3,ACACB,ACAN,ACOT7,ACOX1,ACOX2,ACSL6,ACSS1,ACTB,ADA,ADAM19,ADAMTS2,ADAMTS7,ADAMTS9,ADCY10,ADCY2,ADCY3,ADGRD1,ADGRF5,ADGRG2,ADORA1,ADORA2A,ADORA2B,ADORA3,AGO1,AGRN,AHNAK,AHRR,AKAP8,AKAP9,AKNA,AKT2,ALDH2,ALDH5A1,ALDH7A1,ALK,ALMS1,ALS2CL,ALX4,AMPD2,ANGPT2,ANK1,ANKHD1,ANKLE2,ANKRD11,ANKRD36,ANKRD36C,ANO4,ANPEP,AP3D1,APOH,AQP…	1006
Cancer,Hematological Disease,Immunological Disease,Organismal Injury and Abnormalities	Non-Hodgkin lymphoma	2.92e-73			AAK1,AARS2,ABCA13,ABCA4,ABCB1,ABCC1,ABCC11,ABCC6,ABCG1,ABI3BP,ABL1,ABLIM1,ABLIM2,ACAN,ACE,ACLY,ACOT11,ACOX2,ACSL6,ACSS1,ACTR2,ACVRL1,ADA,ADAM19,ADAMTS12,ADAMTS15,ADAMTS16,ADAMTS6,ADAMTS9,ADAMTSL1,ADAMTSL3,ADAR,ADCY5,ADCYAP1R1,ADGRA1,ADGRF5,ADGRV1,ADORA1,ADORA2A,ADORA3,AFAP1L2,AGBL4,AGK,AGRN,AHNAK,AHNAK2,AK5,AKAP8,AKNA,AKT2,AKT3,ALDH1A2,ALDH2,ALK,ALOX5,AMOTL1,AMPH,ANGPT2,ANK3,ANKFN1,ANKIB1,ANKLE2,…	995
Cancer,Organismal Injury and Abnormalities,Renal and Urological Disease	Renal tumor	5.06e-73		-0.426	AAMDC,AARS2,AATK,ABCA13,ABCA8,ABCB1,ABCB9,ABCC10,ABCC3,ABCG1,ABI3BP,ABL1,ABTB3,ACACB,ACAN,ACOT7,ACOX1,ACOX2,ACSL6,ACSS1,ACTB,ADA,ADAM19,ADAMTS2,ADAMTS7,ADAMTS9,ADCY10,ADCY2,ADCY3,ADGRD1,ADGRF5,ADGRG2,ADORA1,ADORA2A,ADORA2B,ADORA3,AGO1,AGRN,AHNAK,AHRR,AKAP8,AKAP9,AKNA,AKT2,ALDH2,ALDH5A1,ALDH7A1,ALK,ALMS1,ALS2CL,ALX4,AMPD2,ANGPT2,ANK1,ANKHD1,ANKLE2,ANKRD11,ANKRD36,ANKRD36C,ANO4,ANPEP,AP3D1,APOH,AQP…	1000
Cancer,Hematological Disease,Immunological Disease,Organismal Injury and Abnormalities	Mature B cell malignant tumor	2.5e-72			AARS2,AATK,ABCA13,ABCA4,ABCB1,ABCC1,ABCC4,ABCG1,ABI3BP,ABL1,ABLIM1,ABLIM2,ACE,ACLY,ACOT11,ACSL6,ACSS1,ACTR2,ACVRL1,ADA,ADAMTS15,ADAMTS16,ADAMTSL1,ADAMTSL3,ADCY1,ADCYAP1R1,ADGRA1,ADGRF5,ADGRV1,AFAP1L2,AGBL4,AGK,AGTPBP1,AHCTF1,AHCYL2,AHNAK,AHNAK2,AK5,AKAP1,AKAP8,AKNA,ALDH1A2,ALK,ALKBH5,ALOX5,ALPL,AMPH,ANKFN1,ANKLE2,ANKRD11,ANKRD24,ANKRD36,ANKS1A,ANKS3,ANO1,ANO4,ANPEP,ANXA11,ANXA4,AP1M1,APBA1,ARHGAP…	970
Cancer,Organismal Injury and Abnormalities,Renal and Urological Disease	Renal cancer	8.84e-72		-0.426	AAMDC,AARS2,ABCA13,ABCA8,ABCB1,ABCB9,ABCC10,ABCC3,ABCG1,ABI3BP,ABL1,ABTB3,ACACB,ACAN,ACOT7,ACOX1,ACOX2,ACSL6,ACSS1,ACTB,ADA,ADAM19,ADAMTS2,ADAMTS7,ADCY10,ADCY2,ADCY3,ADGRD1,ADGRF5,ADGRG2,ADORA1,ADORA2A,ADORA2B,ADORA3,AGO1,AGRN,AHNAK,AHRR,AKAP8,AKAP9,AKNA,AKT2,ALDH2,ALDH5A1,ALDH7A1,ALK,ALMS1,ALS2CL,ALX4,AMPD2,ANGPT2,ANK1,ANKHD1,ANKLE2,ANKRD11,ANKRD36,ANKRD36C,ANO4,ANPEP,AP3D1,APOH,AQP1,AQP7,ARHGAP…	988
Cancer,Organismal Injury and Abnormalities	Gastrointestinal stromal tumor in fibrous tissue	1e-70			AAK1,AARS2,AATK,ABCA13,ABCB1,ABCB5,ABCC1,ABCC11,ABCC12,ABCC4,ABCC6,ABCC8,ABI3BP,ABTB2,ABTB3,ACACB,ACAN,ACER3,ACOX1,ACSBG1,ACSBG2,ACSF3,ACSM3,ACSS1,ACTL8,ACYP2,ADAM12,ADAM19,ADAM22,ADAMTS10,ADAMTS12,ADAMTS13,ADAMTS14,ADAMTS16,ADAMTS17,ADAMTS18,ADAMTS19,ADAMTS2,ADAMTS20,ADAMTS7,ADAMTS8,ADAMTSL1,ADAMTSL3,ADAP1,ADAR,ADARB1,ADARB2,ADAT1,ADCY10,ADCY3,ADD1,ADTRP,AFAP1,AFAP1L2,AFF3,AGAP1,AHDC1,AHNAK,AHNA…	1516
Cancer,Hematological Disease,Immunological Disease,Organismal Injury and Abnormalities	B-cell lymphoma	3.51e-70			AARS2,ABCA13,ABCA4,ABCB1,ABCC1,ABCG1,ABI3BP,ABL1,ABLIM1,ABLIM2,ACE,ACLY,ACOT11,ACSL6,ACSS1,ACTB,ACTR2,ACVRL1,ADA,ADAMTS15,ADAMTS16,ADAMTSL1,ADAMTSL3,ADCYAP1R1,ADGRA1,ADGRF5,ADGRV1,ADORA1,ADORA2A,ADORA3,AFAP1L2,AGBL4,AGK,AHNAK,AHNAK2,AK5,AKAP8,AKNA,ALDH1A2,ALK,ALOX5,AMPH,ANKFN1,ANKLE2,ANKRD24,ANKRD36,ANKS3,ANO1,ANO4,ANPEP,ANXA11,ANXA4,AOPEP,APBA1,ARHGAP1,ARHGAP10,ARHGAP17,ARHGAP32,ARHGAP35,ARHGAP4…	845
Cancer,Organismal Injury and Abnormalities	Mixed cell carcinoma	1.53e-68			ABCA3,ABCA4,ABCB9,ABCC11,ABCC3,ABCC4,ABL1,ABR,ABTB3,ACTN4,ACTR2,ACYP2,ADAM19,ADAMTS10,ADAMTS12,ADAMTS2,ADAMTS20,ADAMTS7,ADAMTS9,ADCY10,ADCY2,ADCYAP1R1,ADD2,ADGRB1,ADGRD2,ADGRF5,ADGRV1,ADORA1,AFF3,AGK,AKAP13,AKNA,ALDH1A3,ALDH1L1,ALK,ALOXE3,AMOTL1,AMPD2,ANKIB1,ANKRD24,ANKRD36,ANKRD52,ANKRD55,ANO3,AOPEP,AP1B1,ARHGAP32,ARHGAP39,ARHGAP44,ARHGAP8,ARHGEF1,ARHGEF18,ARHGEF2,ARHGEF26,ARHGEF28,ARHGEF33,ARID…	617
Cancer,Organismal Injury and Abnormalities,Renal and Urological Disease	Upper renal tract carcinoma	5.25e-68			AAMDC,AARS2,ABCA13,ABCB1,ABCB9,ABCC10,ABCC3,ABCG1,ABI3BP,ABTB3,ACACB,ACAN,ACOT7,ACOX1,ACOX2,ACSL6,ACSS1,ADA,ADAM19,ADAMTS2,ADAMTS7,ADCY10,ADCY2,ADCY3,ADGRD1,ADGRF5,ADORA1,ADORA2A,ADORA2B,ADORA3,AGO1,AGRN,AHNAK,AHRR,AKAP8,AKAP9,AKNA,AKT2,ALDH2,ALDH5A1,ALDH7A1,ALK,ALMS1,ALS2CL,ALX4,AMPD2,ANGPT2,ANK1,ANKHD1,ANKLE2,ANKRD36,ANKRD36C,ANO4,ANPEP,AP3D1,APOH,AQP7,ARHGAP26,ARHGAP35,ARHGAP39,ARHGEF7,ARID1A,…	922
Cancer,Organismal Injury and Abnormalities,Renal and Urological Disease	Kidney carcinoma	1.87e-66			AAMDC,AARS2,ABCA13,ABCB1,ABCB9,ABCC10,ABCC3,ABCG1,ABI3BP,ABTB3,ACACB,ACAN,ACOT7,ACOX1,ACOX2,ACSL6,ACSS1,ADA,ADAM19,ADAMTS2,ADAMTS7,ADCY10,ADCY2,ADCY3,ADGRD1,ADGRF5,ADORA1,ADORA2A,ADORA2B,ADORA3,AGO1,AGRN,AHNAK,AHRR,AKAP8,AKAP9,AKNA,AKT2,ALDH2,ALDH5A1,ALDH7A1,ALK,ALMS1,ALS2CL,ALX4,AMPD2,ANGPT2,ANK1,ANKHD1,ANKLE2,ANKRD36,ANKRD36C,ANO4,ANPEP,AP3D1,APOH,AQP7,ARHGAP26,ARHGAP35,ARHGAP39,ARHGEF7,ARID1A,…	915
Cancer,Organismal Injury and Abnormalities,Renal and Urological Disease	Kidney adenocarcinoma	7.81e-66			AAMDC,AARS2,ABCA13,ABCB1,ABCB9,ABCC10,ABCC3,ABCG1,ABI3BP,ABTB3,ACACB,ACAN,ACOT7,ACOX1,ACOX2,ACSL6,ACSS1,ADA,ADAM19,ADAMTS2,ADAMTS7,ADCY10,ADCY2,ADCY3,ADGRD1,ADGRF5,ADORA1,ADORA2A,ADORA2B,ADORA3,AGO1,AGRN,AHNAK,AHRR,AKAP8,AKAP9,AKNA,AKT2,ALDH2,ALDH5A1,ALDH7A1,ALK,ALMS1,ALS2CL,ALX4,AMPD2,ANGPT2,ANK1,ANKHD1,ANKLE2,ANKRD36,ANKRD36C,ANO4,ANPEP,AP3D1,APOH,AQP7,ARHGAP26,ARHGAP35,ARHGAP39,ARHGEF7,ARID1A,…	902
Cancer,Organismal Injury and Abnormalities,Renal and Urological Disease	Development of renal tumor	9.46e-66			AAMDC,AARS2,ABCA13,ABCB1,ABCB9,ABCC10,ABCC3,ABCG1,ABI3BP,ABTB3,ACACB,ACAN,ACOT7,ACOX1,ACOX2,ACSL6,ACSS1,ADA,ADAM19,ADAMTS2,ADAMTS7,ADCY10,ADCY2,ADCY3,ADGRD1,ADGRF5,ADORA1,ADORA2A,ADORA2B,ADORA3,AGO1,AGRN,AHNAK,AHRR,AKAP8,AKAP9,AKNA,AKT2,ALDH2,ALDH5A1,ALDH7A1,ALK,ALMS1,ALS2CL,ALX4,AMPD2,ANGPT2,ANK1,ANKHD1,ANKLE2,ANKRD36,ANKRD36C,ANO4,ANPEP,AP3D1,APOH,AQP7,ARHGAP26,ARHGAP35,ARHGAP39,ARHGEF7,ARID1A,…	903
Cancer,Organismal Injury and Abnormalities,Renal and Urological Disease	Renal cell carcinoma	1.16e-65			AAMDC,AARS2,ABCA13,ABCB1,ABCB9,ABCC10,ABCC3,ABCG1,ABI3BP,ABTB3,ACACB,ACAN,ACOT7,ACOX1,ACOX2,ACSL6,ACSS1,ADA,ADAM19,ADAMTS2,ADAMTS7,ADCY10,ADCY2,ADCY3,ADGRD1,ADGRF5,ADORA1,ADORA2A,ADORA2B,ADORA3,AGO1,AGRN,AHNAK,AHRR,AKAP8,AKAP9,AKNA,AKT2,ALDH2,ALDH5A1,ALDH7A1,ALK,ALMS1,ALS2CL,ALX4,AMPD2,ANGPT2,ANK1,ANKHD1,ANKLE2,ANKRD36,ANKRD36C,ANO4,ANPEP,AP3D1,APOH,AQP7,ARHGAP26,ARHGAP35,ARHGAP39,ARHGEF7,ARID1A,…	901
Cancer,Endocrine System Disorders,Organismal Injury and Abnormalities,Reproductive System Disease	Ovarian endometrioid carcinoma	4.33e-64			ABCA3,ABCA4,ABCB9,ABCC11,ABCC3,ABCC4,ABL1,ABR,ABTB3,ACTN4,ACTR2,ACYP2,ADAM19,ADAMTS10,ADAMTS12,ADAMTS2,ADAMTS20,ADAMTS7,ADCY10,ADCY2,ADCYAP1R1,ADD2,ADGRD2,ADGRF5,ADGRV1,ADORA1,AFF3,AGK,AKNA,AKT2,ALDH1L1,ALK,ALOXE3,AMOTL1,AMPD2,ANKIB1,ANKRD24,ANKRD36,ANKRD52,ANKRD55,ANO3,AOPEP,AP1B1,ARHGAP32,ARHGAP39,ARHGAP44,ARHGAP8,ARHGEF1,ARHGEF18,ARHGEF2,ARHGEF26,ARHGEF28,ARHGEF33,ARID1A,ARID3B,ARID4B,ARID5B,A…	558
Cancer,Hematological Disease,Immunological Disease,Organismal Injury and Abnormalities	B-cell non-Hodgkin lymphoma	1.06e-62			AARS2,ABCA13,ABCA4,ABCB1,ABCC1,ABCG1,ABI3BP,ABL1,ABLIM1,ABLIM2,ACE,ACLY,ACOT11,ACSL6,ACSS1,ACTR2,ACVRL1,ADA,ADAMTS15,ADAMTS16,ADAMTSL1,ADAMTSL3,ADCYAP1R1,ADGRA1,ADGRF5,ADGRV1,ADORA1,ADORA2A,ADORA3,AFAP1L2,AGBL4,AGK,AHNAK,AK5,AKAP8,AKNA,ALDH1A2,ALK,ALOX5,AMPH,ANKFN1,ANKLE2,ANKRD24,ANKRD36,ANKS3,ANO1,ANO4,ANPEP,ANXA11,ANXA4,APBA1,ARHGAP1,ARHGAP10,ARHGAP17,ARHGAP32,ARHGAP35,ARHGAP42,ARHGEF1,ARHGEF28…	778
Cancer,Endocrine System Disorders,Organismal Injury and Abnormalities,Reproductive System Disease	Mixed ovarian carcinoma	1.17e-59			ABCA3,ABCA4,ABCB9,ABCC11,ABCC3,ABCC4,ABL1,ABR,ABTB3,ACTN4,ACTR2,ACYP2,ADAM19,ADAMTS10,ADAMTS12,ADAMTS2,ADAMTS20,ADAMTS7,ADCY10,ADCY2,ADCYAP1R1,ADD2,ADGRD2,ADGRF5,ADGRV1,ADORA1,AFF3,AGK,AKNA,ALDH1L1,ALOXE3,AMOTL1,AMPD2,ANKIB1,ANKRD24,ANKRD36,ANKRD52,ANKRD55,ANO3,AOPEP,AP1B1,ARHGAP32,ARHGAP39,ARHGAP44,ARHGAP8,ARHGEF1,ARHGEF18,ARHGEF2,ARHGEF26,ARHGEF28,ARHGEF33,ARID3B,ARID4B,ARID5B,ASAP1,ASH1L,ASPSC…	535
Cancer,Organismal Injury and Abnormalities	Clear cell carcinoma	3.19e-59			AAMDC,AARS2,ABCA13,ABCB1,ABCB9,ABCC10,ABCC3,ABCG1,ABI3BP,ACACB,ACAN,ACOX1,ACOX2,ACSL6,ACSS1,ADA,ADAMTS2,ADCY10,ADCY2,ADGRD1,AGO1,AHNAK,AHRR,AKAP8,AKAP9,AKT2,ALDH2,ALDH7A1,ALK,ALMS1,ALS2CL,AMPD2,ANGPT2,ANK1,ANKLE2,ANKRD36,ANKRD36C,ANO4,ANPEP,AP3D1,APOH,AQP7,ARHGAP26,ARHGAP35,ARHGAP39,ARHGEF2,ARHGEF7,ARID1A,ARID1B,ARID2,ARID5B,ARIH1,ARIH2,ARX,ASAP1,ASAP3,ASRGL1,ASS1,ASXL1,ATF7,ATF7IP2,ATG7,ATM,ATP2…	775
Cancer,Organismal Injury and Abnormalities	Clear-cell adenocarcinoma	1.05e-58			AAMDC,AARS2,ABCA13,ABCB1,ABCB9,ABCC10,ABCC3,ABCG1,ABI3BP,ACACB,ACAN,ACOX1,ACOX2,ACSL6,ACSS1,ADA,ADAMTS2,ADCY10,ADCY2,ADGRD1,AGO1,AHNAK,AHRR,AKAP8,AKAP9,AKT2,ALDH2,ALDH7A1,ALK,ALMS1,ALS2CL,AMPD2,ANGPT2,ANK1,ANKLE2,ANKRD36,ANKRD36C,ANO4,ANPEP,AP3D1,APOH,AQP7,ARHGAP26,ARHGAP35,ARHGAP39,ARHGEF2,ARHGEF7,ARID1A,ARID1B,ARID2,ARID5B,ARIH1,ARIH2,ARX,ASAP1,ASAP3,ASRGL1,ASS1,ASXL1,ATF7,ATF7IP2,ATG7,ATM,ATP2…	773
Cancer,Organismal Injury and Abnormalities	Adenosquamous carcinoma	1.13e-58			ABCA3,ABCA4,ABCB9,ABCC11,ABCC3,ABCC4,ABL1,ABR,ABTB3,ACTN4,ACTR2,ACYP2,ADAM19,ADAMTS10,ADAMTS12,ADAMTS2,ADAMTS20,ADAMTS7,ADCY10,ADCY2,ADCYAP1R1,ADD2,ADGRD2,ADGRF5,ADGRV1,ADORA1,AFF3,AGK,AKNA,ALDH1L1,ALK,ALOXE3,AMOTL1,AMPD2,ANKIB1,ANKRD24,ANKRD36,ANKRD52,ANKRD55,ANO3,AOPEP,AP1B1,ARHGAP32,ARHGAP39,ARHGAP44,ARHGAP8,ARHGEF1,ARHGEF18,ARHGEF2,ARHGEF26,ARHGEF28,ARHGEF33,ARID1B,ARID3B,ARID4B,ARID5B,ASAP1,…	545
Cancer,Hematological Disease,Immunological Disease,Organismal Injury and Abnormalities	Lymphocytic leukemia	1.16e-58		-1.067	AAAS,AARS1,AATK,ABCA13,ABCA8,ABCC3,ABI3BP,ABL1,ABLIM1,ACAN,ACE,ACLY,ACOT11,ACOT9,ACOXL,ACSL6,ACSS1,ADA,ADAM22,ADAMTS14,ADAMTS15,ADAMTS16,ADAMTS19,ADAMTS7,ADAMTS9,ADAMTSL3,ADARB2,ADCY2,ADCY3,ADD2,ADD3,ADGRA2,ADGRB1,ADGRD1,ADGRL2,ADGRV1,ADORA1,ADORA2A,ADORA3,AFF3,AGAP1,AHCTF1,AHNAK,AHNAK2,AIG1,AKAP8,AKNA,ALDH1A2,ALDH1L1,ALK,ANAPC7,ANK1,ANK3,ANKH,ANKRD11,ANKRD36,ANKRD36C,ANKRD52,ANKS1A,ANKS3,ANO3,AN…	894
Cancer,Endocrine System Disorders,Organismal Injury and Abnormalities,Reproductive System Disease	Adenosquamous ovarian carcinoma	2.18e-58			ABCA3,ABCA4,ABCB9,ABCC11,ABCC3,ABCC4,ABL1,ABR,ABTB3,ACTN4,ACTR2,ACYP2,ADAM19,ADAMTS10,ADAMTS12,ADAMTS2,ADAMTS20,ADAMTS7,ADCY10,ADCY2,ADCYAP1R1,ADD2,ADGRD2,ADGRF5,ADGRV1,ADORA1,AFF3,AGK,AKNA,ALDH1L1,ALOXE3,AMOTL1,AMPD2,ANKIB1,ANKRD24,ANKRD36,ANKRD52,ANKRD55,ANO3,AOPEP,AP1B1,ARHGAP32,ARHGAP39,ARHGAP44,ARHGAP8,ARHGEF1,ARHGEF18,ARHGEF26,ARHGEF28,ARHGEF33,ARID3B,ARID4B,ARID5B,ASAP1,ASH1L,ASPSCR1,ASXL1…	521
Cancer,Organismal Injury and Abnormalities	Clear cell neoplasm	4.52e-58			AAMDC,AARS2,ABCA13,ABCB1,ABCB9,ABCC10,ABCC3,ABCG1,ABI3BP,ACACB,ACAN,ACOX1,ACOX2,ACSL6,ACSS1,ADA,ADAMTS2,ADCY10,ADCY2,ADGRD1,AGO1,AHNAK,AHRR,AKAP8,AKAP9,AKT2,ALDH2,ALDH7A1,ALK,ALMS1,ALS2CL,ALX4,AMPD2,ANGPT2,ANK1,ANKLE2,ANKRD36,ANKRD36C,ANO4,ANPEP,AP3D1,APOH,AQP7,ARHGAP26,ARHGAP35,ARHGAP39,ARHGEF2,ARHGEF7,ARID1A,ARID1B,ARID2,ARID5B,ARIH1,ARIH2,ARX,ASAP1,ASAP3,ASRGL1,ASS1,ASXL1,ATF7,ATF7IP2,ATG7,ATM…	782
Cancer,Organismal Injury and Abnormalities	Malignant soft tissue neoplasm	3.65e-57		-1	AAK1,ABCA13,ABCA4,ABCB5,ABCC10,ABCC3,ABL1,ACACB,ACSS2,ADA,ADAM22,ADAMTS14,ADAMTS17,ADAMTS18,ADAMTS19,ADAMTSL3,ADAP1,ADCY5,ADD1,ADGRD2,ADGRE5,ADGRF5,ADGRG2,ADGRG6,AFAP1,AFF4,AGRN,AGTPBP1,AHCTF1,AHNAK2,AKAP13,ALK,ALMS1,ALPK3,ALX4,ANKRD36C,ANKS1B,ANPEP,AP2A2,AP3D1,APBB2,ARB2A,ARHGAP26,ARHGAP35,ARHGAP6,ARHGEF10,ARHGEF10L,ARHGEF2,ARHGEF33,ARHGEF4,ARID1A,ARID1B,ASIC2,ASPSCR1,ATAD3B,ATM,ATP2B4,ATP9A,ATR…	671
Cancer,Hematological Disease,Immunological Disease,Organismal Injury and Abnormalities	Diffuse lymphoma	3.81e-57			AARS2,ABCA13,ABCA4,ABCB1,ABCC1,ABCG1,ABI3BP,ABL1,ABLIM2,ACE,ACLY,ACSL6,ACSS1,ACTR2,ACVRL1,ADA,ADAMTS15,ADAMTS16,ADAMTSL1,ADAMTSL3,ADCYAP1R1,ADGRA1,ADGRF5,ADGRV1,ADORA1,ADORA2A,ADORA3,AFAP1L2,AGBL4,AGK,AHNAK,AK5,AKAP8,AKNA,ALDH1A2,ALOX5,AMPH,ANKFN1,ANKLE2,ANKRD24,ANKRD36,ANKS3,ANO1,ANO4,ANPEP,ARHGAP10,ARHGAP17,ARHGAP32,ARHGAP35,ARHGAP42,ARHGEF1,ARHGEF28,ARID1A,ARID1B,ARMC9,ARX,ASAP2,ASPSCR1,ATAD3B…	688
Cancer,Organismal Injury and Abnormalities,Renal and Urological Disease	Renal clear cell adenocarcinoma	8.83e-56			AAMDC,AARS2,ABCA13,ABCB1,ABCB9,ABCC10,ABCC3,ABCG1,ABI3BP,ACACB,ACAN,ACOX1,ACOX2,ACSL6,ACSS1,ADA,ADAMTS2,ADCY10,ADCY2,ADGRD1,AGO1,AHNAK,AHRR,AKAP8,AKAP9,AKT2,ALDH2,ALDH7A1,ALMS1,ALS2CL,AMPD2,ANGPT2,ANK1,ANKLE2,ANKRD36,ANKRD36C,ANO4,ANPEP,AP3D1,APOH,AQP7,ARHGAP26,ARHGAP35,ARHGAP39,ARHGEF7,ARID1A,ARID1B,ARID2,ARID5B,ARIH1,ARIH2,ARX,ASAP1,ASAP3,ASRGL1,ASS1,ASXL1,ATF7,ATF7IP2,ATG7,ATM,ATP2A1,ATP2C2,AT…	739
Cancer,Organismal Injury and Abnormalities,Renal and Urological Disease	Kidney clear cell tumor	1.21e-54			AAMDC,AARS2,ABCA13,ABCB1,ABCB9,ABCC10,ABCC3,ABCG1,ABI3BP,ACACB,ACAN,ACOX1,ACOX2,ACSL6,ACSS1,ADA,ADAMTS2,ADCY10,ADCY2,ADGRD1,AGO1,AHNAK,AHRR,AKAP8,AKAP9,AKT2,ALDH2,ALDH7A1,ALMS1,ALS2CL,ALX4,AMPD2,ANGPT2,ANK1,ANKLE2,ANKRD36,ANKRD36C,ANO4,ANPEP,AP3D1,APOH,AQP7,ARHGAP26,ARHGAP35,ARHGAP39,ARHGEF7,ARID1A,ARID1B,ARID2,ARID5B,ARIH1,ARIH2,ARX,ASAP1,ASAP3,ASRGL1,ASS1,ASXL1,ATF7,ATF7IP2,ATG7,ATM,ATP2A1,ATP2…	745
Cancer,Hematological Disease,Immunological Disease,Organismal Injury and Abnormalities	Diffuse small-cell lymphoma	5.98e-54			AARS2,ABCA13,ABCA4,ABCB1,ABCC1,ABCG1,ABI3BP,ABL1,ABLIM2,ACE,ACLY,ACSL6,ACSS1,ADA,ADAMTS15,ADAMTS16,ADAMTSL1,ADCYAP1R1,ADGRA1,ADGRF5,ADGRV1,AGBL4,AGK,AHNAK,AK5,AKNA,ALDH1A2,ALOX5,AMPH,ANKFN1,ANKRD24,ANKS3,ANO1,ANO4,ANPEP,ARHGAP10,ARHGAP32,ARHGAP35,ARHGAP42,ARHGEF1,ARHGEF28,ARID1A,ARID1B,ARMC9,ARX,ASAP2,ASPSCR1,ATAD3B,ATM,ATP10A,ATP2C2,ATXN1,AVEN,AVL9,BBS9,BCL7A,BCL9L,BCOR,BCR,BICC1,BIRC6,BMP7,BMPE…	581
Cancer,Hematological Disease,Immunological Disease,Organismal Injury and Abnormalities	T-cell malignant neoplasm	5.45e-53		-1.387	AAAS,AAK1,AARS1,ABCA13,ABCC11,ABCC6,ABL1,ABLIM1,ACAN,ACOT11,ACOT9,ACOX2,ADA,ADAM19,ADAMTS12,ADAMTS15,ADAMTS16,ADAMTS6,ADAMTS7,ADAMTS9,ADAMTSL3,ADAR,ADARB2,ADCY2,ADCY5,ADD1,ADD3,ADGRD1,ADGRE2,ADGRV1,ADORA1,ADORA2A,ADORA3,AGRN,AHCTF1,AHNAK,AHNAK2,ALDH1A3,ALDH2,ALK,AMOTL1,ANAPC7,ANGPT2,ANK1,ANK3,ANKH,ANKIB1,ANKLE2,ANKRD11,ANKRD36,ANKRD52,ANKS3,ANOS1,ANP32A,ANPEP,APEH,AQP1,AQP7,ARF1,ARHGAP10,ARHGAP15…	804
Cancer,Organismal Injury and Abnormalities	Serous neoplasm	3.66e-51			ABCA13,ABCA3,ABCA8,ABCB1,ABCC11,ABCG1,ABHD2,ABHD6,ABL1,ABLIM2,ACAD10,ACAN,ACOXL,ADA,ADAMTS16,ADAMTS17,ADAMTS19,ADAMTS20,ADAMTSL1,ADAMTSL3,ADCY1,ADCY2,ADGRB2,ADGRD1,ADGRG1,ADORA2A,ADORA3,AGBL4,AHNAK,AHNAK2,AHRR,AKT2,ALDH1A2,ALDH1L2,ALDH7A1,ALK,AMOTL1,ANKRD24,ANKRD36,ANKRD36C,ANO3,APBA1,APEH,AQP1,AQP7,ARHGAP35,ARHGAP6,ARHGEF12,ARHGEF17,ARHGEF2,ARHGEF28,ARID1A,ARID1B,ARID2,ARID5B,ARK2C,ARMC9,ATM,ATP…	593
Cancer,Hematological Disease,Immunological Disease,Organismal Injury and Abnormalities	Diffuse B-cell lymphoma	5.36e-51			ABCA13,ABCA4,ABCB1,ABCC1,ABCG1,ABI3BP,ABL1,ABLIM2,ACSL6,ACTR2,ACVRL1,ADA,ADAMTS16,ADAMTSL1,ADAMTSL3,ADCYAP1R1,ADGRA1,ADGRF5,ADGRV1,ADORA1,ADORA2A,ADORA3,AFAP1L2,AGBL4,AHNAK,AK5,AKAP8,ALDH1A2,ALOX5,AMPH,ANKFN1,ANKLE2,ANKRD24,ANKRD36,ANKS3,ANO1,ANO4,ANPEP,ARHGAP10,ARHGAP17,ARHGAP32,ARHGAP42,ARHGEF28,ARID1A,ARMC9,ARX,ASAP2,ATF3,ATM,ATP10A,ATP2C2,ATXN1,BBS9,BCL7A,BCL9L,BCOR,BICC1,BIRC6,BMPER,BNC2,BPI…	604
Cancer,Organismal Injury and Abnormalities	Serous adenocarcinoma	1.18e-50			ABCA13,ABCA3,ABCA8,ABCB1,ABCC11,ABCG1,ABHD2,ABHD6,ABL1,ABLIM2,ACAD10,ACAN,ACOXL,ADA,ADAMTS16,ADAMTS17,ADAMTS19,ADAMTS20,ADAMTSL1,ADAMTSL3,ADCY1,ADCY2,ADGRB2,ADGRD1,ADGRG1,ADORA2A,ADORA3,AGBL4,AHNAK,AHNAK2,AHRR,AKT2,ALDH1A2,ALDH1L2,ALDH7A1,ALK,AMOTL1,ANKRD24,ANKRD36,ANKRD36C,ANO3,APBA1,APEH,AQP1,AQP7,ARHGAP35,ARHGAP6,ARHGEF12,ARHGEF17,ARHGEF2,ARHGEF28,ARID1A,ARID1B,ARID2,ARID5B,ARK2C,ARMC9,ATM,ATP…	589
Cancer,Endocrine System Disorders,Organismal Injury and Abnormalities	Abdominal neuroendocrine tumor	1.3e-50			AATK,ABCB9,ABCC3,ABL1,ACAD9,ACE,ADA,ADAM12,ADAMTS12,ADAMTS18,ADAR,ADARB1,ADCY2,ADCY9,ADD1,ADGRL2,ADORA2A,AFF3,AFF4,AGAP1,AGO2,AHNAK2,AKAP13,AKAP8L,AKT2,ALMS1,ALPL,AMPH,ANGPT2,ANKH,ANKIB1,ANKRD24,ANO6,AP3B1,ARHGAP19,ARHGAP39,ARHGAP40,ARHGEF17,ARHGEF18,ARID1A,ARID1B,ARID4B,ARIH1,ARK2N,ARSB,ATF1,ATF7,ATM,ATP10A,ATP6V0A1,ATP6V0A2,ATP9A,ATRX,ATXN7,AXL,BCAS3,BCORL1,BICDL1,BLK,BLM,BMAL1,BNC2,BRAF,BRD8,C…	537
Cancer,Organismal Injury and Abnormalities	Connective tissue tumor	2.38e-50	Decreased	-2.567	AAR2,AARS2,AATK,ABCA4,ABCA8,ABCB1,ABCB5,ABCC10,ABCC3,ABL1,ACACA,ACACB,ACAN,ACTR3B,ADA,ADAM12,ADAM22,ADAMTS14,ADAMTS17,ADAMTS18,ADAMTS6,ADAMTSL3,ADAP1,ADCY5,ADD1,ADGRA1,ADGRE5,ADGRG2,ADGRG6,ADK,AGBL2,AGMO,AGRN,AHCTF1,AHNAK2,AKAP1,AKAP13,ALK,ALPL,ALX4,ANGPT2,ANKRD11,ANKRD36C,ANPEP,AP3D1,APBB2,ARHGAP10,ARHGAP26,ARHGAP44,ARHGAP6,ARHGEF10,ARHGEF10L,ARHGEF2,ARHGEF33,ARHGEF4,ARID1A,ARID1B,ARID2,ASAP2,AS…	702
Cancer,Gastrointestinal Disease,Hepatic System Disease,Organismal Injury and Abnormalities	Biliary tract carcinoma	1.41e-48		-1.477	AARS2,ABCA13,ABI3BP,ABL1,ACACB,ACE,ACLY,ACOT11,ACOXL,ADA,ADAM19,ADAMTS19,ADAMTS20,ADAMTS9,ADAMTSL1,ADCY10,ADGRD1,ADGRE5,ADGRV1,AFAP1,AGAP3,AGBL2,AGBL4,AGPAT4,AHNAK,AHNAK2,AKAP1,AKAP13,AKNA,ALDH1A3,ALDH7A1,ALK,ALPL,AMBRA1,AMPH,ANK3,ANKLE2,ANKRD11,ANKRD36,ANKRD36C,ANKRD44,ANKS1A,ANO6,APLP2,AQP7,AQR,ARB2A,ARHGEF11,ARHGEF2,ARID1A,ARID1B,ARID2,ARID5B,ASS1,ASXL1,ATM,ATP10A,ATP13A2,ATP2A1,ATP2B2,ATP8B4,…	625
Cancer,Gastrointestinal Disease,Hepatic System Disease,Organismal Injury and Abnormalities	Hepatocellular carcinoma	9.78e-48	Decreased	-2.897	AARS2,ABAT,ABCA13,ABCA8,ABCC10,ABL1,ACACA,ACAN,ACLY,ACOT9,ACOX2,ACOXL,ACSM3,ACSS2,ACTN1,ACVRL1,ADA,ADAM12,ADAMTS10,ADAMTS12,ADAMTS9,ADAMTSL1,ADAR,ADARB2,ADAT1,ADCY10,ADCY2,ADCY5,ADD1,ADD2,ADGRB1,ADGRG1,ADGRG2,ADGRV1,ADK,ADORA3,AFAP1L2,AGAP3,AGO2,AHCTF1,AHNAK,AHNAK2,AIFM2,AIG1,AK2,AKAP13,AKNA,AKNAD1,ALDH1A3,ALDH1L2,ALDH2,ALG8,ALK,ALOX5,ALPL,AMPH,AMZ1,ANKRD36,ANKRD36C,ANOS1,ANXA10,AP1G1,APAF1,AQP7,…	1004
Cancer,Endocrine System Disorders,Organismal Injury and Abnormalities,Reproductive System Disease	Ovarian serous tumor	3.02e-46			ABCA13,ABCA3,ABCA8,ABCC11,ABCG1,ABHD2,ABHD6,ABL1,ABLIM2,ACAD10,ACAN,ACOXL,ADA,ADAMTS16,ADAMTS17,ADAMTS19,ADAMTS20,ADAMTSL1,ADAMTSL3,ADCY1,ADCY2,ADGRB2,ADGRG1,ADORA2A,ADORA3,AGBL4,AHNAK,AHNAK2,AHRR,AKT2,ALDH1A2,ALDH1L2,ALDH7A1,ALK,AMOTL1,ANKRD24,ANKRD36,ANKRD36C,ANO3,APBA1,APEH,AQP7,ARHGAP35,ARHGAP6,ARHGEF12,ARHGEF17,ARHGEF2,ARHGEF28,ARID1A,ARID1B,ARID2,ARID5B,ARK2C,ARMC9,ATM,ATP2C2,ATR,ATRX,AXIN2…	504
Cancer,Gastrointestinal Disease,Organismal Injury and Abnormalities	Esophageal carcinoma	9.92e-44			AARS2,ABCA4,ABCA8,ABCB1,ABCC4,ABL1,ABLIM1,ACAD10,ACOT9,ACOXL,ACSBG1,ACSF2,ACTN2,ACYP2,ADA,ADAMTS16,ADAMTS2,ADAMTS20,ADAMTSL1,ADARB1,ADCY7,ADGRA1,ADGRB2,ADGRE2,ADGRE5,ADGRL1,ADGRL2,AGAP1,AGBL4,AGO2,AGPAT3,AHNAK,AHNAK2,AJAP1,ALDH1A2,ALDH2,ALK,ANKRD11,ANKRD36C,ANO1,ANO2,ANO3,ANPEP,APBA1,APCDD1L,AQP7,ARFGEF2,ARHGAP28,ARHGAP42,ARHGEF2,ARID1A,ARID3B,ARSG,ASCC1,ASL,ASS1,ASXL1,ATAD3B,ATM,ATR,ATXN2,AXIN1,…	586
Cancer,Gastrointestinal Disease,Hepatic System Disease,Organismal Injury and Abnormalities	Biliary tract tumor	2.15e-43		-1.477	AARS2,ABCA13,ABCB4,ABI3BP,ABL1,ACACB,ACE,ACLY,ACOT11,ACOXL,ADA,ADAM19,ADAMTS19,ADAMTS20,ADAMTS9,ADAMTSL1,ADCY10,ADGRD1,ADGRE5,ADGRV1,AFAP1,AGAP3,AGBL2,AGBL4,AGPAT4,AHNAK,AHNAK2,AKAP1,AKAP13,AKNA,ALDH1A3,ALDH7A1,ALK,ALPL,AMBRA1,AMPH,ANK3,ANKLE2,ANKRD11,ANKRD36,ANKRD36C,ANKRD44,ANKS1A,ANO6,APLP2,AQP7,AQR,ARB2A,ARHGEF11,ARHGEF2,ARID1A,ARID1B,ARID2,ARID5B,ASS1,ASXL1,ATM,ATP10A,ATP13A2,ATP2A1,ATP2B2,A…	637
Cancer,Gastrointestinal Disease,Hepatic System Disease,Organismal Injury and Abnormalities	Biliary tract cancer	7.77e-43		-1.477	AARS2,ABCA13,ABI3BP,ABL1,ACACB,ACE,ACLY,ACOT11,ACOXL,ADA,ADAM19,ADAMTS19,ADAMTS20,ADAMTS9,ADAMTSL1,ADCY10,ADGRD1,ADGRE5,ADGRV1,AFAP1,AGAP3,AGBL2,AGBL4,AGPAT4,AHNAK,AHNAK2,AKAP1,AKAP13,AKNA,ALDH1A3,ALDH7A1,ALK,ALPL,AMBRA1,AMPH,ANK3,ANKLE2,ANKRD11,ANKRD36,ANKRD36C,ANKRD44,ANKS1A,ANO6,APLP2,AQP7,AQR,ARB2A,ARHGEF11,ARHGEF2,ARID1A,ARID1B,ARID2,ARID5B,ASS1,ASXL1,ATM,ATP10A,ATP13A2,ATP2A1,ATP2B2,ATP8B4,…	634
Cancer,Hematological Disease,Immunological Disease,Organismal Injury and Abnormalities	Acute lymphoblastic leukemia	9.62e-43			AARS1,AATK,ABCA13,ABI3BP,ABL1,ACE,ACLY,ACOT11,ACOXL,ACSL6,ACSS1,ADA,ADAM22,ADAMTS14,ADAMTSL3,ADCY2,ADCY3,ADD2,ADD3,ADGRA2,ADGRB1,ADGRD1,ADGRV1,ADORA1,ADORA2A,ADORA3,AFF3,AGAP1,AHNAK,AHNAK2,AIG1,ALDH1A2,ALDH1L1,ALK,ANK1,ANK3,ANKRD36C,ANKS1A,ANO3,ANOS1,ANPEP,ARHGAP26,ARHGAP42,ARHGEF10L,ARHGEF33,ARID1A,ARID1B,ARID2,ARID5B,ARVCF,ASXL1,ATM,ATP10A,ATP11A,ATP8B4,ATRX,ATXN1,AXL,BBS2,BBS9,BBX,BCAR1,BCOR,B…	505
Cancer,Gastrointestinal Disease,Organismal Injury and Abnormalities	Esophageal cancer	2.19e-42			AARS2,ABCA4,ABCA8,ABCB1,ABCC4,ABL1,ABLIM1,ACAD10,ACOT9,ACOXL,ACSBG1,ACSF2,ACTN2,ACYP2,ADA,ADAMTS16,ADAMTS2,ADAMTS20,ADAMTSL1,ADARB1,ADCY7,ADGRA1,ADGRB2,ADGRE2,ADGRE5,ADGRL1,ADGRL2,AGAP1,AGBL4,AGO2,AGPAT3,AHNAK,AHNAK2,AJAP1,ALDH1A2,ALDH2,ALK,ANKRD11,ANKRD36C,ANO1,ANO2,ANO3,ANPEP,APBA1,APCDD1L,AQP7,ARFGEF2,ARHGAP28,ARHGAP42,ARHGEF2,ARID1A,ARID3B,ARSG,ASCC1,ASL,ASS1,ASXL1,ATAD3B,ATM,ATR,ATXN2,AXIN1,…	608
Cancer,Gastrointestinal Disease,Organismal Injury and Abnormalities	Esophagus tumor	9.95e-42			AARS2,ABCA4,ABCA8,ABCB1,ABCC4,ABL1,ABLIM1,ACAD10,ACOT9,ACOXL,ACSBG1,ACSF2,ACTN2,ACYP2,ADA,ADAMTS16,ADAMTS2,ADAMTS20,ADAMTSL1,ADARB1,ADCY7,ADGRA1,ADGRB2,ADGRE2,ADGRE5,ADGRL1,ADGRL2,AGAP1,AGBL4,AGO2,AGPAT3,AHNAK,AHNAK2,AJAP1,ALDH1A2,ALDH2,ALK,ANKRD11,ANKRD36,ANKRD36C,ANO1,ANO2,ANO3,ANPEP,APBA1,APCDD1L,AQP7,ARFGEF2,ARHGAP28,ARHGAP42,ARHGEF17,ARHGEF2,ARID1A,ARID3B,ARSG,ASCC1,ASL,ASS1,ASXL1,ATAD3B,ATM…	630
Cancer,Organismal Injury and Abnormalities	Sarcoma	4.46e-41	Decreased	-2.339	AARS2,ABCA4,ABCA8,ABCB1,ABCB5,ABCC10,ABCC3,ABL1,ACACB,ACAN,ADA,ADAM22,ADAMTS14,ADAMTS17,ADAMTS18,ADAMTS6,ADAMTSL3,ADAP1,ADCY5,ADD1,ADGRA1,ADGRE5,ADGRG2,ADGRG6,AGMO,AGRN,AHCTF1,AHNAK2,AKAP13,ALK,ALPL,ALX4,ANKRD11,ANKRD36C,ANPEP,AP3D1,APBB2,ARHGAP26,ARHGAP44,ARHGAP6,ARHGEF10,ARHGEF10L,ARHGEF2,ARHGEF33,ARHGEF4,ARID1A,ARID1B,ARID2,ASIC2,ASPSCR1,ASXL1,ATAD3B,ATM,ATP2B4,ATR,ATRX,ATXN1,AXIN2,AXL,BAZ1B,B…	580
Cancer,Hematological Disease,Immunological Disease,Organismal Injury and Abnormalities	Mature B-cell lymphoma	4.93e-41			AARS2,ABCA13,ABCA4,ABCB1,ABL1,ABLIM1,ABLIM2,ACE,ACLY,ACOT11,ACSS1,ACTR2,ACVRL1,ADA,ADAMTS15,ADAMTS16,ADAMTSL3,ADGRV1,AFAP1L2,AGK,AK5,AKAP8,AKNA,ALDH1A2,ALK,ALOX5,AMPH,ANKLE2,ANKRD24,ANKRD36,ANKS3,ANO4,ANXA11,ANXA4,APBA1,ARHGAP1,ARHGAP10,ARHGAP17,ARHGAP32,ARHGAP35,ARHGEF1,ARID1A,ARID1B,ARX,ASPSCR1,ATAD3B,ATF3,ATM,ATP2B2,ATP2C2,ATXN1,AVEN,AVL9,BCAT1,BCL7A,BCL9L,BCOR,BCR,BIRC6,BMP7,BMPER,BPNT1,BRAF,…	555
Cancer,Endocrine System Disorders,Organismal Injury and Abnormalities	Extrapulmonary neuroendocrine carcinoma	1.46e-40			AATK,ABCB9,ABCC3,ACAD9,ACE,ADA,ADAM12,ADAMTS12,ADAR,ADGRL2,ADORA2A,AGO2,ALG8,ALK,ALMS1,ALPL,ANKH,ANKIB1,ANKRD24,ANO6,ARHGAP39,ARHGAP40,ARHGEF18,ARID1A,ARID1B,ARID4B,ATF1,ATM,ATP6V0A1,ATP6V0A2,ATP9A,ATRX,ATXN7,AXIN1,AXL,BCORL1,BICDL1,BMAL1,BRAF,BRD8,CACNA1C,CACNA1H,CACNA2D3,CADPS,CAPN12,CDC42BPG,CDH4,CDHR3,CDK12,CDK13,CDK17,CDK6,CECR2,CEP128,CEP350,CERT1,CFAP20DC,CFAP54,CFAP92,CHGA,CHKA,CIC,CLPX,C…	358
Cancer,Hematological Disease,Immunological Disease,Organismal Injury and Abnormalities	B-lymphoblastic leukemia/lymphoma	2.55e-40			AARS1,AATK,ABCA13,ABI3BP,ABL1,ACLY,ACOXL,ACSS1,ADAM22,ADAMTS14,ADAMTSL3,ADCY2,ADD2,ADD3,ADGRA2,ADGRB1,ADGRV1,ADORA1,ADORA2A,ADORA3,AFF3,AGAP1,AHNAK,AHNAK2,ALDH1A2,ALDH1L1,ALK,ANK1,ANK3,ANO3,ANOS1,ARHGAP42,ARHGEF10L,ARHGEF33,ARID1B,ARID2,ARID5B,ARVCF,ASXL1,ATP10A,ATP11A,ATP8B4,ATRX,AXL,BBS2,BBS9,BBX,BCAR1,BCOR,BCORL1,BID,BMAL2,BRAF,BRINP1,C3,CACHD1,CACNA1I,CBL,CCDC149,CCDC180,CCDC30,CCDC66,CCNB3,C…	423
Cancer,Dermatological Diseases and Conditions,Organismal Injury and Abnormalities	Non-melanoma skin cancer	3.39e-40			ABCA13,ABCA4,ABCB1,ABCC3,ABL1,ACAN,ACLY,ACSL6,ACVRL1,ADAM12,ADAMTS10,ADAMTS15,ADAMTS18,ADAMTSL1,ADAMTSL3,ADCY5,ADGRB1,ADGRD1,ADGRE2,ADGRL2,ADGRV1,AFF3,AGO3,AKT2,ALDH5A1,ALMS1,AMBRA1,ANK3,ANKRD11,ANKS1B,ANPEP,AOAH,APBA2,ARHGEF1,ARHGEF10L,ARSB,ASPSCR1,ASXL1,ATG13,ATG7,ATM,ATP10A,ATP2C2,ATP8B4,ATR,ATXN1,ATXN2,AXL,B4GALNT3,BBS9,BCL9L,BLVRA,BNC2,BPIFB4,BRAF,BRINP1,BRINP3,BRPF1,BRPF3,BSN,C10orf90,C11or…	462
Cancer,Hematological Disease,Immunological Disease,Organismal Injury and Abnormalities	Precursor B-cell acute lymphoblastic leukemia	4.27e-40			AARS1,AATK,ABCA13,ABI3BP,ABL1,ACLY,ACOXL,ACSS1,ADAM22,ADAMTS14,ADAMTSL3,ADCY2,ADD2,ADD3,ADGRA2,ADGRB1,ADGRV1,ADORA1,ADORA2A,ADORA3,AFF3,AGAP1,AHNAK,AHNAK2,ALDH1A2,ALDH1L1,ALK,ANK1,ANK3,ANO3,ANOS1,ARHGAP42,ARHGEF10L,ARHGEF33,ARID1B,ARID2,ARID5B,ARVCF,ASXL1,ATP10A,ATP11A,ATP8B4,ATRX,AXL,BBS2,BBS9,BBX,BCAR1,BCOR,BCORL1,BID,BMAL2,BRAF,BRINP1,C3,CACHD1,CACNA1I,CBL,CCDC149,CCDC180,CCDC30,CCDC66,CCNB3,C…	420
Cancer,Hematological Disease,Immunological Disease,Organismal Injury and Abnormalities	B-cell leukemia	4.88e-40			AARS1,AATK,ABCA13,ABI3BP,ABL1,ACLY,ACOXL,ACSS1,ADA,ADAM22,ADAMTS14,ADAMTSL3,ADCY2,ADD2,ADD3,ADGRA2,ADGRB1,ADGRV1,ADORA1,ADORA2A,ADORA3,AFF3,AGAP1,AHNAK,AHNAK2,ALDH1A2,ALDH1L1,ALK,ANK1,ANK3,ANO3,ANOS1,ARHGAP42,ARHGEF10L,ARHGEF33,ARID1A,ARID1B,ARID2,ARID5B,ARSB,ARVCF,ASXL1,ATF6,ATM,ATP10A,ATP11A,ATP8B4,ATRX,ATXN1,AXL,BANK1,BAZ2A,BBS2,BBS9,BBX,BCAR1,BCL9L,BCOR,BCORL1,BID,BMAL2,BRAF,BRINP1,BRME1,C3,C…	502
Cancer,Gastrointestinal Disease,Hepatic System Disease,Organismal Injury and Abnormalities	Bile duct cancer	2.26e-39		-1.477	AARS2,ABCA13,ABI3BP,ABL1,ACACB,ACE,ACLY,ACOT11,ACOXL,ADA,ADAM19,ADAMTS19,ADAMTS20,ADAMTS9,ADAMTSL1,ADCY10,ADGRE5,ADGRV1,AGBL2,AGBL4,AGPAT4,AHNAK,AHNAK2,AKAP1,AKNA,ALDH1A3,ALDH7A1,ALK,ALPL,AMBRA1,AMPH,ANK3,ANKLE2,ANKRD36,ANKRD36C,ANKRD44,ANKS1A,ANO6,APLP2,AQP7,AQR,ARB2A,ARHGEF11,ARHGEF2,ARID1A,ARID2,ARID5B,ASS1,ASXL1,ATM,ATP13A2,ATP8B4,ATR,AXIN1,BANK1,BARX2,BEND5,BICD2,BPTF,BRAF,BRCA1,BRSK1,BTAF1,…	506
Cancer,Gastrointestinal Disease,Hepatic System Disease,Organismal Injury and Abnormalities	Bile duct carcinoma	3.15e-39		-1.477	AARS2,ABCA13,ABI3BP,ABL1,ACACB,ACE,ACLY,ACOT11,ACOXL,ADA,ADAM19,ADAMTS19,ADAMTS20,ADAMTS9,ADAMTSL1,ADCY10,ADGRE5,ADGRV1,AGBL2,AGBL4,AGPAT4,AHNAK,AHNAK2,AKAP1,AKNA,ALDH1A3,ALDH7A1,ALK,ALPL,AMBRA1,AMPH,ANK3,ANKLE2,ANKRD36,ANKRD36C,ANKRD44,ANKS1A,ANO6,APLP2,AQP7,AQR,ARB2A,ARHGEF11,ARHGEF2,ARID1A,ARID2,ARID5B,ASS1,ASXL1,ATM,ATP13A2,ATP8B4,ATR,AXIN1,BANK1,BARX2,BEND5,BICD2,BPTF,BRAF,BRCA1,BRSK1,BTAF1,…	503
Cancer,Organismal Injury and Abnormalities,Skeletal and Muscular Disorders	Muscle tumor	3.16e-39			ABCA4,ABCA8,ABCB1,ABCC10,ABL1,ACACB,ADAM12,ADAM22,ADAMTS14,ADAMTS18,ADAMTSL3,ADAP1,ADARB1,ADCY5,ADD1,ADGRE5,ADGRG6,AGRN,AHCTF1,AIG1,AK2,AKAP13,AKAP8L,ALK,ALX4,ANGPT2,ANKRD36C,ANPEP,APOLD1,ARFGEF2,ARHGEF10,ARHGEF10L,ARHGEF33,ARHGEF4,ARID1A,ARID1B,ARIH2,ARNT,ASIC2,ATAD3B,ATM,ATP2B4,ATR,ATRNL1,ATRX,ATXN1,BCOR,BCORL1,BDH1,BLM,BMP6,BRAF,BRCA1,C11orf65,C1orf159,CACNA1A,CACNA1H,CACNA1S,CAMSAP3,CAPN5,CAS…	488
Cancer,Organismal Injury and Abnormalities,Skeletal and Muscular Disorders	Myosarcoma	5.77e-39			ABCA4,ABCC10,ABL1,ACACB,ADAM22,ADAMTS14,ADAMTS18,ADAMTSL3,ADAP1,ADCY5,ADD1,ADGRE5,ADGRG6,AGRN,AHCTF1,AKAP13,ALK,ALX4,ANKRD36C,ANPEP,ARHGEF10,ARHGEF10L,ARHGEF33,ARHGEF4,ARID1A,ARID1B,ASIC2,ATAD3B,ATM,ATP2B4,ATR,ATRX,ATXN1,BCOR,BCORL1,BLM,BMP6,BRAF,BRCA1,C1orf159,CACNA1A,CACNA1H,CACNA1S,CAMSAP3,CAPN5,CBL,CCNB3,CD44,CD6,CDC27,CDH1,CDH22,CDH23,CDH8,CEACAM1,CEMIP,CHAT,CHD4,CHLSN,CIC,CIROZ,COL13A1,COL1…	345
Cancer,Organismal Injury and Abnormalities	Familial tumor	2.07e-38			ABAT,ABCA3,ABCB1,ABCC1,ABCC4,ABL1,ABTB3,ACACA,ADAT1,AKAP1,ALDH2,ALDH5A1,ALG8,ALK,AP3B1,ARHGAP20,ARHGEF2,ARID1A,ASIC2,ASS1,ASXL1,ATG13,ATM,ATP2B4,ATP6V0A1,ATR,AXIN2,BCAR1,BCOR,BEND5,BICRAL,BIRC6,BLM,BMPR1A,BMPR2,BNIP5,BPTF,BRAF,BRCA1,BTBD16,C10orf105,C11orf65,C5,CABIN1,CACNA1D,CADPS,CASK,CBL,CBX7,CCDC171,CCM2,CCNF,CDCA5,CDH1,CDH23,CDH3,CDK12,CDK6,CFAP20DC,CFAP65,CFTR,CHD2,CHGA,CHP1,CHRM3,CHRNA5,CH…	411
Cancer,Hereditary Disorder,Organismal Injury and Abnormalities	Hereditary cancer-predisposing syndrome	2.45e-38			ABAT,ABCA3,ABCB1,ABCC1,ABCC4,ABL1,ABTB3,ACACA,ADAT1,AKAP1,ALDH2,ALDH5A1,ALG8,ALK,AP3B1,ARHGAP20,ARHGEF2,ARID1A,ASIC2,ASS1,ASXL1,ATG13,ATM,ATP2B4,ATP6V0A1,ATR,AXIN2,BCAR1,BCOR,BEND5,BICRAL,BIRC6,BLM,BMPR1A,BMPR2,BNIP5,BPTF,BRAF,BRCA1,BTBD16,C10orf105,C11orf65,C5,CABIN1,CACNA1D,CADPS,CASK,CBL,CBX7,CCDC171,CCM2,CCNF,CDCA5,CDH1,CDH23,CDH3,CDK12,CDK6,CFAP20DC,CFAP65,CFTR,CHD2,CHGA,CHP1,CHRM3,CHRNA5,CH…	410
Cancer,Organismal Injury and Abnormalities	Soft tissue sarcoma	3.2e-38		-1	ABCA4,ABCB5,ABCC10,ABCC3,ABL1,ACACB,ADA,ADAM22,ADAMTS14,ADAMTS18,ADAMTSL3,ADAP1,ADCY5,ADD1,ADGRE5,ADGRG2,ADGRG6,AGRN,AHCTF1,AHNAK2,AKAP13,ALK,ALX4,ANKRD36C,ANPEP,AP3D1,APBB2,ARHGAP6,ARHGEF10,ARHGEF10L,ARHGEF33,ARHGEF4,ARID1A,ARID1B,ASIC2,ASPSCR1,ATAD3B,ATM,ATP2B4,ATR,ATRX,ATXN1,AXIN2,BCOR,BCORL1,BLM,BMP6,BNIP5,BRAF,BRCA1,BTBD2,C11orf65,C1orf159,CACNA1A,CACNA1H,CACNA1S,CAMSAP3,CAPN5,CBL,CCNB3,CD44…	446
Cancer,Hematological Disease,Immunological Disease,Organismal Injury and Abnormalities	Chronic lymphocytic leukemia or small lymphocytic lymphoma or prolymphocytic leukemia	6.52e-38			AAAS,AARS1,ABCA13,ABCC1,ABCG1,ABI3BP,ABL1,ABLIM1,ACAN,ACOT11,ACOT9,ACOXL,ACSL6,ADA,ADAMTS15,ADAMTS7,ADAMTSL1,ADAMTSL3,ADARB2,ADCYAP1R1,ADD3,ADGRA1,ADGRB1,ADGRD1,ADGRF5,AGBL4,AHCTF1,AHNAK,AHNAK2,AMPH,ANAPC7,ANK1,ANK3,ANKFN1,ANKH,ANKRD11,ANKRD36,ANKRD52,ANKS3,ANO1,ANP32A,ANPEP,AQP7,ARHGAP10,ARHGAP42,ARHGEF28,ARHGEF33,ARID1A,ARID1B,ARID3A,ARMC9,ARSB,ASAP2,ASXL1,ATF6,ATG4B,ATM,ATP10A,ATP2A3,ATP9B,ATX…	600
Cancer,Hematological Disease,Immunological Disease,Organismal Injury and Abnormalities	High grade lymphocytic cancer	1.42e-37			AARS2,ABCA13,ABCA4,ABCB1,ABL1,ABLIM2,ACE,ACLY,ACSS1,ACTR2,ACVRL1,ADA,ADAMTS15,ADAMTS16,ADAMTSL3,ADGRV1,ADORA1,ADORA2A,ADORA3,AFAP1L2,AGK,AK5,AKAP8,AKNA,ALDH1A2,ALOX5,ANKLE2,ANKRD24,ANKRD36,ANKS3,ANO4,ARHGAP10,ARHGAP17,ARHGAP32,ARHGAP35,ARHGEF1,ARID1A,ARID1B,ARX,ASPSCR1,ATAD3B,ATF3,ATM,ATP2C2,ATXN1,AVEN,AVL9,BCL7A,BCL9L,BCOR,BCR,BIRC6,BMP7,BMPER,BPNT1,BRAF,BRCA1,BRD8,BRDT,BRINP3,BRSK1,BTAF1,C11orf…	470
Cancer,Hematological Disease,Immunological Disease,Organismal Injury and Abnormalities	High-grade lymphoma	2.33e-37			AARS2,ABCA13,ABCA4,ABCB1,ABL1,ABLIM2,ACE,ACLY,ACSS1,ACTR2,ACVRL1,ADA,ADAMTS15,ADAMTS16,ADAMTSL3,ADGRV1,ADORA1,ADORA2A,ADORA3,AFAP1L2,AGK,AK5,AKAP8,AKNA,ALDH1A2,ALOX5,ANKLE2,ANKRD24,ANKRD36,ANKS3,ANO4,ARHGAP10,ARHGAP17,ARHGAP32,ARHGAP35,ARHGEF1,ARID1A,ARID1B,ARX,ASPSCR1,ATAD3B,ATF3,ATM,ATP2C2,ATXN1,AVEN,AVL9,BCL7A,BCL9L,BCOR,BCR,BIRC6,BMP7,BMPER,BPNT1,BRAF,BRCA1,BRD8,BRDT,BRINP3,BRSK1,BTAF1,C11orf…	473
Cancer,Endocrine System Disorders,Organismal Injury and Abnormalities,Reproductive System Disease	Serous adenocarcinoma in ovary	1.26e-36			ABCA13,ABCA3,ABCC11,ABHD2,ABHD6,ABL1,ABLIM2,ACAD10,ACAN,ADA,ADAMTS16,ADAMTS19,ADAMTS20,ADAMTSL1,ADAMTSL3,ADCY1,ADCY2,ADGRB2,ADGRG1,ADORA2A,ADORA3,AGBL4,AHNAK,AHNAK2,AHRR,AKT2,ALDH1L2,ALDH7A1,AMOTL1,ANKRD24,ANKRD36,ANKRD36C,ANO3,APBA1,APEH,AQP7,ARHGAP6,ARHGEF12,ARHGEF17,ARHGEF28,ARID1A,ARID1B,ARID2,ARK2C,ARMC9,ATM,ATP2C2,ATR,ATRX,B3GALNT1,BAHD1,BCL9L,BEND5,BLM,BNIP5,BRAF,BRCA1,BRINP3,BRPF3,BSN,C3,…	391
Cancer,Dermatological Diseases and Conditions,Organismal Injury and Abnormalities	Skin squamous cell carcinoma	2.19e-36			ABCA13,ABCA4,ABCB1,ABCC3,ABL1,ACAN,ACLY,ACSL6,ACVRL1,ADAM12,ADAMTS10,ADAMTS15,ADAMTS18,ADAMTSL1,ADAMTSL3,ADCY5,ADGRB1,ADGRD1,ADGRE2,ADGRL2,ADGRV1,AFF3,AGO3,AKT2,ALDH5A1,ALMS1,AMBRA1,ANK3,ANKS1B,ANPEP,AOAH,APBA2,ARHGEF1,ARHGEF10L,ARSB,ASPSCR1,ASXL1,ATM,ATP10A,ATP2C2,ATP8B4,ATR,ATXN1,ATXN2,AXL,B4GALNT3,BBS9,BCL9L,BLVRA,BNC2,BRINP1,BRINP3,BRPF1,BRPF3,BSN,C10orf90,C11orf65,C3,C6,CACNA1A,CACNA1C,CACNA…	423
Cancer,Gastrointestinal Disease,Organismal Injury and Abnormalities	Rectosigmoid neoplasm	3.1e-36			AARS2,ABCA13,ABL1,ADAM22,ADAMTS16,ADAMTS18,ADAMTS20,ADCY2,ADD3,AGO3,ALK,ANKRD36C,ANO1,ANPEP,AP1M1,AP2A2,APAF1,ARHGAP32,ARHGAP35,ARHGEF11,ARHGEF33,ARID1A,ARID1B,ARID5B,ARMC8,ASH1L,ATM,ATP2B4,ATP9A,ATRX,ATXN1,AXIN2,B4GALT5,BARX2,BCAS4,BCL9,BCL9L,BCORL1,BDP1,BID,BLM,BMPR2,BRAF,BRD9,BRF1,CA5A,CACNA1A,CACNA1B,CACNA1F,CACNA1H,CACNB1,CALD1,CAMSAP3,CAMTA1,CAPN1,CARD11,CATSPERD,CATSPERG,CCDC18,CCDC66,CCND…	504
Cancer,Gastrointestinal Disease,Organismal Injury and Abnormalities	Rectal adenocarcinoma	3.32e-36			AARS2,ABCA13,ABL1,ADAM22,ADAMTS16,ADAMTS20,ADCY2,AGO3,ALK,ANPEP,AP1M1,APAF1,ARHGAP32,ARHGAP35,ARHGEF11,ARHGEF33,ARID1A,ARID1B,ARID5B,ARMC8,ATM,ATP2B4,ATP9A,ATRX,ATXN1,AXIN2,B4GALT5,BARX2,BCAS4,BCL9,BCL9L,BCORL1,BDP1,BLM,BRAF,BRD9,CA5A,CACNA1A,CACNA1B,CACNA1F,CACNA1H,CACNB1,CALD1,CAMSAP3,CAMTA1,CAPN1,CARD11,CATSPERD,CATSPERG,CCDC66,CCNF,CDC27,CDCA5,CDH23,CDH8,CDHR3,CDK13,CELSR2,CEP170,CHCT1,CHD2,C…	445
Cancer,Gastrointestinal Disease,Organismal Injury and Abnormalities	Rectum carcinoma	3.43e-36			AARS2,ABCA13,ABL1,ADAM22,ADAMTS16,ADAMTS20,ADCY2,AGO3,ALK,ANPEP,AP1M1,APAF1,ARHGAP32,ARHGAP35,ARHGEF11,ARHGEF33,ARID1A,ARID1B,ARID5B,ARMC8,ATM,ATP2B4,ATP9A,ATRX,ATXN1,AXIN2,B4GALT5,BARX2,BCAS4,BCL9,BCL9L,BCORL1,BDP1,BLM,BRAF,BRD9,CA5A,CACNA1A,CACNA1B,CACNA1F,CACNA1H,CACNB1,CALD1,CAMSAP3,CAMTA1,CAPN1,CARD11,CATSPERD,CATSPERG,CCDC66,CCNF,CDC27,CDCA5,CDH23,CDH8,CDHR3,CDK13,CELSR2,CEP170,CEP72,CHCT1,…	446
Cancer,Gastrointestinal Disease,Organismal Injury and Abnormalities	Distal colorectal carcinoma	4.26e-36			AARS2,ABCA13,ABL1,ADAM22,ADAMTS16,ADAMTS20,ADCY2,AGO3,ALK,ANPEP,AP1M1,APAF1,ARHGAP32,ARHGAP35,ARHGEF11,ARHGEF33,ARID1A,ARID1B,ARID5B,ARMC8,ATM,ATP2B4,ATP9A,ATRX,ATXN1,AXIN2,B4GALT5,BARX2,BCAS4,BCL9,BCL9L,BCORL1,BDP1,BID,BLM,BRAF,BRD9,CA5A,CACNA1A,CACNA1B,CACNA1F,CACNA1H,CACNB1,CALD1,CAMSAP3,CAMTA1,CAPN1,CARD11,CATSPERD,CATSPERG,CCDC66,CCND3,CCNF,CDC27,CDCA5,CDH23,CDH8,CDHR3,CDK13,CDK6,CELSR2,CEP1…	453
Cancer,Organismal Injury and Abnormalities	Benign Tumors	4.5e-36			AATK,ABAT,ABCA8,ABCB1,ABCC4,ABL1,ACLY,ACSF2,ACTN4,ADAM12,ADAMTS18,ADAMTSL1,ADAMTSL3,ADARB1,ADCYAP1R1,ADD3,ADGRD1,ADGRE5,ADGRL1,ADTRP,AGRN,AHNAK2,AIG1,AK2,AK4,AKAP8L,AKNA,ALDH1A3,ALDH5A1,ALG14,ALG6,ALK,ANGPT2,ANKH,ANKRD36C,ANO1,AP2A2,APOLD1,ARFGEF2,ARHGAP35,ARHGAP42,ARID1B,ARIH2,ARNT,ASAP3,ASH1L,ASXL1,ATF1,ATM,ATP2A1,ATP2B3,ATP6V0A4,ATR,ATRNL1,ATXN2,ATXN7L1,AXIN1,AXIN2,AXL,BACE2,BCAR1,BCL9,BCOR,BC…	695
Cancer,Gastrointestinal Disease,Organismal Injury and Abnormalities	Rectum cancer	4.7e-36			AARS2,ABCA13,ABL1,ADAM22,ADAMTS16,ADAMTS20,ADCY2,AGO3,ALK,ANO1,ANPEP,AP1M1,APAF1,ARHGAP32,ARHGAP35,ARHGEF11,ARHGEF33,ARID1A,ARID1B,ARID5B,ARMC8,ATM,ATP2B4,ATP9A,ATRX,ATXN1,AXIN2,B4GALT5,BARX2,BCAS4,BCL9,BCL9L,BCORL1,BDP1,BLM,BRAF,BRD9,CA5A,CACNA1A,CACNA1B,CACNA1F,CACNA1H,CACNB1,CALD1,CAMSAP3,CAMTA1,CAPN1,CARD11,CATSPERD,CATSPERG,CCDC66,CCNF,CD44,CDC27,CDCA5,CDH23,CDH8,CDHR3,CDK13,CELSR2,CEP170,CE…	464
Cancer,Hematological Disease,Immunological Disease,Organismal Injury and Abnormalities	Aggressive non-Hodgkin lymphoma	5.33e-36			AARS2,ABCA13,ABCA4,ABCB1,ABL1,ABLIM2,ACE,ACLY,ACSS1,ACTR2,ACVRL1,ADA,ADAMTS15,ADAMTS16,ADAMTSL3,ADGRV1,AFAP1L2,AGK,AK5,AKAP8,AKNA,ALDH1A2,ALOX5,ANKLE2,ANKRD24,ANKRD36,ANKS3,ANO4,ARHGAP10,ARHGAP17,ARHGAP32,ARHGAP35,ARHGEF1,ARID1A,ARID1B,ARX,ASPSCR1,ATAD3B,ATF3,ATM,ATP2C2,ATXN1,AVEN,AVL9,BCL7A,BCL9L,BCOR,BCR,BIRC6,BMP7,BMPER,BPNT1,BRAF,BRCA1,BRD8,BRDT,BRINP3,BRSK1,BTAF1,C11orf65,C12orf56,C1orf167,C…	461
Cancer,Gastrointestinal Disease,Organismal Injury and Abnormalities	Rectum tumor	6.04e-36			AARS2,ABCA13,ABL1,ADAM22,ADAMTS16,ADAMTS18,ADAMTS20,ADCY2,ADD3,AGO3,ALK,ANKRD36C,ANO1,ANPEP,AP1M1,AP2A2,APAF1,ARHGAP32,ARHGAP35,ARHGEF11,ARHGEF33,ARID1A,ARID1B,ARID5B,ARMC8,ASH1L,ATM,ATP2B4,ATP9A,ATRX,ATXN1,AXIN2,B4GALT5,BARX2,BCAS4,BCL9,BCL9L,BCORL1,BDP1,BLM,BMPR2,BRAF,BRD9,BRF1,CA5A,CACNA1A,CACNA1B,CACNA1F,CACNA1H,CACNB1,CALD1,CAMSAP3,CAMTA1,CAPN1,CARD11,CATSPERD,CATSPERG,CCDC18,CCDC66,CCNF,CD4…	497
Cancer,Endocrine System Disorders,Organismal Injury and Abnormalities	Extrapulmonary small cell carcinoma	6.1e-36			AATK,ABCB9,ABCC3,ACAD9,ACE,ADA,ADAM12,ADAMTS12,ADAR,ADGRL2,ADORA2A,AGO2,ALMS1,ALPL,ANKH,ANKIB1,ANKRD24,ANO6,ARHGAP39,ARHGAP40,ARHGEF18,ARID1A,ARID1B,ARID4B,ATF1,ATM,ATP6V0A1,ATP6V0A2,ATP9A,ATRX,ATXN7,AXL,BCORL1,BICDL1,BMAL1,BRAF,BRD8,CACNA1C,CACNA1H,CACNA2D3,CADPS,CAPN12,CDC42BPG,CDH4,CDHR3,CDK12,CDK13,CDK17,CECR2,CEP128,CEP350,CERT1,CFAP20DC,CFAP54,CFAP92,CHKA,CIC,CLPX,CLSTN1,CLUH,CNTNAP2,CNTRL,…	309
Cancer,Organismal Injury and Abnormalities	Aggressive cancer	7.55e-36			AARS2,ABCA13,ABCA4,ABCB1,ABL1,ABLIM2,ACE,ACLY,ACSS1,ACTR2,ACVRL1,ADA,ADAMTS15,ADAMTS16,ADAMTSL3,ADGRV1,AFAP1L2,AGK,AK5,AKAP8,AKNA,ALDH1A2,ALOX5,ANKLE2,ANKRD24,ANKRD36,ANKS3,ANO4,ARHGAP10,ARHGAP17,ARHGAP32,ARHGAP35,ARHGEF1,ARID1A,ARID1B,ARX,ASPSCR1,ATAD3B,ATF3,ATM,ATP2C2,ATXN1,AVEN,AVL9,BCL7A,BCL9L,BCOR,BCR,BIRC6,BMP7,BMPER,BPNT1,BRAF,BRCA1,BRD8,BRDT,BRINP3,BRSK1,BTAF1,C11orf65,C12orf56,C1orf167,C…	467
Cancer,Organismal Injury and Abnormalities	Malignant neoplasm of connective or soft tissue of pelvis	8.37e-36			AAR2,ABCA3,ABCB1,ABCC10,ABL1,ACE,ACTR3B,ADA,ADAMTS18,ADARB2,AGBL2,AHCTF1,AKAP1,ALK,ANK1,AP3B2,APBA2,ARB2A,ARHGAP10,ARHGAP22,ARHGAP6,ARHGEF2,ARID1A,ARID1B,ARID2,ASAP2,ASS1,ATM,ATP2A2,ATP6V0A2,ATP6V0A4,ATR,ATRX,BCOR,BHLHA15,BNC1,BRAF,BRCA1,BRD4,BRDT,C3orf20,CACNA1B,CACNA1G,CACNA1I,CAPN1,CCDC40,CCDC62,CCNT1,CCZ1B,CDC27,CDCA5,CDH1,CDH4,CDK12,CECR2,CELF1,CEMIP,CEMIP2,CEP164,CEP192,CFAP20DC,CFAP46,CFTR…	419
Cancer,Hematological Disease,Immunological Disease,Organismal Injury and Abnormalities	Aggressive mature B-cell lymphoma	9.26e-36			AARS2,ABCA13,ABCA4,ABCB1,ABL1,ABLIM2,ACE,ACLY,ACSS1,ACTR2,ACVRL1,ADA,ADAMTS15,ADAMTS16,ADAMTSL3,ADGRV1,AFAP1L2,AGK,AK5,AKAP8,AKNA,ALDH1A2,ALOX5,ANKLE2,ANKRD24,ANKRD36,ANKS3,ANO4,ARHGAP10,ARHGAP17,ARHGAP32,ARHGAP35,ARHGEF1,ARID1A,ARID1B,ARX,ASPSCR1,ATAD3B,ATF3,ATM,ATP2C2,ATXN1,AVEN,AVL9,BCL7A,BCL9L,BCOR,BCR,BIRC6,BMP7,BMPER,BPNT1,BRAF,BRCA1,BRD8,BRDT,BRINP3,BRSK1,BTAF1,C11orf65,C12orf56,C1orf167,C…	459
Cancer,Hematological Disease,Organismal Injury and Abnormalities	Mature T-cell or NK-cell neoplasm	1.25e-35			AAAS,AAK1,AARS1,ABCA13,ABCC11,ABCC6,ABL1,ABLIM1,ACAN,ACOT11,ACOT9,ACOX2,ADA,ADAM19,ADAMTS12,ADAMTS15,ADAMTS16,ADAMTS6,ADAMTS7,ADAMTS9,ADAMTSL3,ADAR,ADARB2,ADCY5,ADD3,ADGRD1,ADGRV1,AGRN,AHCTF1,AHNAK,AHNAK2,ALDH2,ALK,AMOTL1,ANAPC7,ANGPT2,ANK1,ANK3,ANKH,ANKIB1,ANKLE2,ANKRD11,ANKRD36,ANKRD52,ANKS3,ANOS1,ANP32A,AQP1,AQP7,ARF1,ARHGAP10,ARHGAP15,ARHGEF3,ARHGEF33,ARID1A,ARID1B,ARID2,ARID3A,ARIH2,ASXL1,AT…	602
Cancer,Hematological Disease,Immunological Disease,Organismal Injury and Abnormalities	Low-grade lymphoma	1.84e-35			ABCA13,ABCC1,ABCG1,ABI3BP,ABL1,ABLIM1,ACSL6,ADAMTSL1,ADCYAP1R1,ADGRA1,ADGRF5,AGBL4,AHNAK,AMPH,ANKFN1,ANO1,ANPEP,ANXA11,ANXA4,APBA1,ARHGAP1,ARHGAP42,ARHGEF28,ARMC9,ASAP2,ATM,ATP10A,ATP2B2,BBS9,BCAT1,BCOR,BICC1,BIRC6,BNC2,BPIFB4,BPTF,BRAF,BRD4,C10orf90,C11orf65,CABIN1,CACNA1A,CACNA1E,CALD1,CARD11,CARMIL1,CCDC30,CCND3,CD22,CD247,CD44,CD5,CD6,CD8A,CDC23,CDC27,CDH4,CDH9,CDON,CEP250,CEP350,CFAP263,CHAF…	394
Cancer,Organismal Injury and Abnormalities,Skeletal and Muscular Disorders	Rhabdomyosarcoma	2.37e-35			ABCA4,ABCC10,ACACB,ADAM22,ADAMTS14,ADAMTS18,ADAMTSL3,ADAP1,ADCY5,ADD1,ADGRE5,ADGRG6,AGRN,AHCTF1,AKAP13,ALK,ALX4,ANKRD36C,ANPEP,ARHGEF10,ARHGEF10L,ARHGEF33,ARHGEF4,ASIC2,ATAD3B,ATM,ATP2B4,ATR,ATXN1,BCOR,BCORL1,BLM,BRAF,BRCA1,C1orf159,CACNA1A,CACNA1H,CACNA1S,CAMSAP3,CAPN5,CBL,CCNB3,CD44,CD6,CDC27,CDH22,CDH23,CDH8,CEACAM1,CEMIP,CHAT,CHD4,CHLSN,CIC,CIROZ,COL13A1,COL18A1,COL21A1,COL2A1,COL5A3,CORO1C,C…	321
Cancer,Organismal Injury and Abnormalities	Benign solid tumor	3.91e-35			AATK,ABAT,ABCA8,ABCB1,ABCC4,ABL1,ACLY,ACSF2,ACTN4,ADAM12,ADAMTS18,ADAMTSL1,ADAMTSL3,ADARB1,ADCYAP1R1,ADD3,ADGRD1,ADGRE5,ADGRL1,ADTRP,AGRN,AHNAK2,AIG1,AK2,AK4,AKAP8L,AKNA,ALDH1A3,ALDH5A1,ALG14,ALG6,ALK,ANGPT2,ANKH,ANKRD36C,ANO1,AP2A2,APOLD1,ARFGEF2,ARHGAP35,ARHGAP42,ARID1B,ARIH2,ARNT,ASAP3,ASH1L,ASXL1,ATF1,ATM,ATP2A1,ATP2B3,ATP6V0A4,ATR,ATRNL1,ATXN2,ATXN7L1,AXIN1,AXIN2,AXL,BACE2,BCAR1,BCL9,BCOR,BC…	687
Cancer,Hematological Disease,Immunological Disease,Organismal Injury and Abnormalities	Mature T-cell neoplasm	1.03e-34			AAAS,AAK1,AARS1,ABCA13,ABCC11,ABCC6,ABL1,ABLIM1,ACAN,ACOT11,ACOT9,ACOX2,ADA,ADAM19,ADAMTS12,ADAMTS15,ADAMTS16,ADAMTS6,ADAMTS7,ADAMTS9,ADAMTSL3,ADAR,ADARB2,ADCY5,ADD3,ADGRD1,ADGRV1,AGRN,AHCTF1,AHNAK,AHNAK2,ALDH2,ALK,AMOTL1,ANAPC7,ANGPT2,ANK1,ANK3,ANKH,ANKIB1,ANKLE2,ANKRD11,ANKRD36,ANKRD52,ANKS3,ANOS1,ANP32A,AQP1,AQP7,ARF1,ARHGAP10,ARHGAP15,ARHGEF3,ARHGEF33,ARID1A,ARID1B,ARID2,ARID3A,ARIH2,ASXL1,AT…	591
Cancer,Organismal Injury and Abnormalities	Development of benign tumor	1.45e-34			AATK,ABAT,ABCB1,ABCC4,ABL1,ACLY,ACSF2,ACTN4,ADAMTS18,ADAMTSL1,ADAMTSL3,ADD3,ADGRD1,ADTRP,AGRN,AHNAK2,AK4,AKNA,ALDH1A3,ALDH5A1,ALG14,ALG6,ALK,ANKRD36C,ANO1,AP2A2,ARHGAP35,ARHGAP42,ARID1B,ASAP3,ASH1L,ASXL1,ATF1,ATM,ATP2A1,ATP2B3,ATP6V0A4,ATR,ATXN2,ATXN7L1,AXIN1,AXIN2,AXL,BACE2,BCAR1,BCL9,BCOR,BCORL1,BCR,BID,BLM,BMAL2,BMPR1A,BMPR2,BOC,BPTF,BRAF,BRCA1,BRD1,BRINP3,BRPF3,C10orf105,C2CD2,C3,CA12,CACNA1D…	534
Cancer,Organismal Injury and Abnormalities	Small blue round cell sarcoma	1.96e-34			ABCA4,ABCC10,ACACB,ADAM22,ADAMTS14,ADAMTS18,ADAMTSL3,ADAP1,ADCY5,ADD1,ADGRE5,ADGRG2,ADGRG6,AGRN,AHCTF1,AKAP13,ALK,ALX4,ANKRD36C,ANPEP,ARHGEF10,ARHGEF10L,ARHGEF33,ARHGEF4,ASIC2,ATAD3B,ATM,ATP2B4,ATR,ATXN1,BCOR,BCORL1,BLM,BRAF,BRCA1,C1orf159,CACNA1A,CACNA1H,CACNA1S,CAMSAP3,CAPN5,CBL,CCNB3,CD44,CD6,CDC27,CDH22,CDH23,CDH8,CEACAM1,CEMIP,CHAT,CHD4,CHLSN,CIC,CIROZ,COL13A1,COL18A1,COL21A1,COL2A1,COL5A3,C…	324
Cancer,Hematological Disease,Immunological Disease,Organismal Injury and Abnormalities	T-lymphoblastic leukemia/lymphoma	2.37e-34			ABL1,ADAMTS12,ADAMTSL3,ADCY2,ADD1,ADGRD1,ADGRE2,ADORA1,ADORA2A,ADORA3,AHNAK2,ALDH1A3,ANK3,ANPEP,APEH,ARHGAP20,ARHGAP27,ARHGEF10L,ARID1A,ARID5B,ASCC2,ASH1L,ASXL1,ATRX,ATXN1,BCL9L,BCOR,BCORL1,BDP1,BICC1,BIN1,BLCAP,BLM,BPI,BPIFB4,BRAF,CACNA1D,CAMK2A,CAMK2G,CAND2,CASZ1,CATSPER3,CBFB,CCAR1,CCDC88C,CCND3,CD22,CD247,CD5,CD96,CDH23,CDH4,CDH8,CDK13,CEP170,CHCT1,CHD4,CHD5,CHMP4B,CIROZ,CLTC,CNOT10,CNOT3,COB…	318
Cancer,Organismal Injury and Abnormalities,Respiratory Disease	Upper respiratory tract neoplasm	2.56e-34		-1.432	ABCB1,ABCB4,ABCC1,ABCC4,ABL1,ABTB3,ACSS2,ACTL8,ACTN2,ADAM19,ADAM22,ADAMTS12,ADAMTS14,ADAMTS20,ADAMTSL3,ADARB1,ADCY1,ADCY2,ADD1,ADGRE5,ADGRV1,ADORA1,AGO2,AHNAK,AK2,AKAP13,AKAP9,AKT3,ALDH1L2,ALKBH5,ALMS1,ALOX5,AMPH,ANK1,ANK3,AP1G1,AQP7,ARHGAP15,ARHGAP28,ARHGAP40,ARHGAP6,ARHGEF2,ARID1A,ARID1B,ARID2,ASAP2,ASPSCR1,ATF7IP2,ATM,ATP1A3,ATR,AXDND1,BAHD1,BCAS3,BCOR,BDP1,BICC1,BRAF,BRCA1,BTAF1,C11orf65,C2CD…	496
Cancer,Organismal Injury and Abnormalities,Skeletal and Muscular Disorders	Tumor in striated muscle	5.33e-34			ABCA4,ABCC10,ACACB,ADAM22,ADAMTS14,ADAMTS18,ADAMTSL3,ADAP1,ADCY5,ADD1,ADGRE5,ADGRG6,AGRN,AHCTF1,AKAP13,ALK,ANKRD36C,ARHGEF10,ARHGEF10L,ARHGEF33,ARHGEF4,ASIC2,ATAD3B,ATM,ATP2B4,ATR,ATXN1,BCORL1,BRAF,BRCA1,C1orf159,CACNA1A,CACNA1H,CACNA1S,CAMSAP3,CAPN5,CCNB3,CD6,CDC27,CDH22,CDH23,CDH8,CEACAM1,CEMIP,CHAT,CHD4,CHLSN,CIC,CIROZ,COL13A1,COL18A1,COL21A1,COL2A1,COL5A3,CORO1C,CPAMD8,CSTPP1,CTNNA3,CTNND2,DD…	285
Cancer,Organismal Injury and Abnormalities	Malignant neoplasm of connective or soft tissue of abdomen	9.9e-34			AAR2,ABCA3,ABCB1,ABCC10,ABL1,ACE,ACTR3B,ADA,ADAMTS18,ADARB2,AGBL2,AHCTF1,AKAP1,ALK,ALX4,ANGPT2,ANK1,AP3B2,APBA2,ARB2A,ARHGAP10,ARHGAP22,ARHGAP6,ARHGEF2,ARID1A,ARID1B,ARID2,ASAP2,ASS1,ATM,ATP2A2,ATP6V0A2,ATP6V0A4,ATR,ATRX,ATXN1,BCOR,BHLHA15,BNC1,BRAF,BRCA1,BRD4,BRDT,C3orf20,CACNA1B,CACNA1G,CACNA1I,CAPN1,CCDC40,CCDC62,CCNT1,CCZ1B,CDC27,CDCA5,CDH1,CDH4,CDK12,CDK6,CECR2,CELF1,CEMIP,CEMIP2,CEP164,CEP1…	430
Cancer,Organismal Injury and Abnormalities,Skeletal and Muscular Disorders	Rhabdomyosarcoma in striated muscle	1.66e-33			ABCA4,ABCC10,ACACB,ADAM22,ADAMTS14,ADAMTS18,ADAMTSL3,ADAP1,ADCY5,ADD1,ADGRE5,ADGRG6,AGRN,AHCTF1,AKAP13,ALK,ANKRD36C,ARHGEF10,ARHGEF10L,ARHGEF33,ARHGEF4,ASIC2,ATAD3B,ATM,ATP2B4,ATR,ATXN1,BCORL1,BRAF,BRCA1,C1orf159,CACNA1A,CACNA1H,CACNA1S,CAMSAP3,CAPN5,CCNB3,CD6,CDC27,CDH22,CDH23,CDH8,CEACAM1,CEMIP,CHAT,CHD4,CHLSN,CIC,CIROZ,COL13A1,COL18A1,COL21A1,COL2A1,COL5A3,CORO1C,CPAMD8,CSTPP1,CTNNA3,CTNND2,DD…	283
Cancer,Organismal Injury and Abnormalities	Rare malignant tumor	2.54e-33			AATK,ABCB9,ABCC3,ACAD9,ACE,ADA,ADAM12,ADAMTS12,ADAR,ADGRL2,ADNP,ADORA2A,AGO2,ALMS1,ALPL,ANKH,ANKIB1,ANKRD24,ANO6,ARHGAP39,ARHGAP40,ARHGEF18,ARHGEF2,ARID1A,ARID4B,ATF1,ATM,ATP6V0A1,ATP6V0A2,ATP9A,ATRX,ATXN7,AXL,BCORL1,BICDL1,BMAL1,BPIFB4,BRAF,BRD8,CACNA1C,CACNA1H,CACNA2D3,CADPS,CAPN12,CDC42BPG,CDH4,CDHR2,CDHR3,CDK12,CDK13,CDK17,CECR2,CEP128,CEP350,CERT1,CFAP20DC,CFAP54,CFAP92,CHKA,CIC,CLPX,CLSTN1,…	298
Cancer,Organismal Injury and Abnormalities,Respiratory Disease	Upper airway cancer	8.66e-33		-1.432	ABCB1,ABCB4,ABCC1,ABCC4,ABL1,ABTB3,ACSS2,ACTL8,ACTN2,ADAM19,ADAM22,ADAMTS12,ADAMTS14,ADAMTS20,ADAMTSL3,ADARB1,ADCY1,ADCY2,ADD1,ADGRE5,ADGRV1,ADORA1,AGO2,AHNAK,AK2,AKAP13,AKAP9,AKT3,ALDH1L2,ALKBH5,ALMS1,ALOX5,AMPH,ANK1,ANK3,AP1G1,AQP7,ARHGAP15,ARHGAP28,ARHGAP40,ARHGAP6,ARHGEF2,ARID1A,ARID1B,ARID2,ASAP2,ASPSCR1,ATF7IP2,ATM,ATP1A3,AXDND1,BAHD1,BCAS3,BCOR,BDP1,BICC1,BRAF,BRCA1,BTAF1,C11orf65,C2CD3,C2…	477
Cancer,Endocrine System Disorders,Organismal Injury and Abnormalities,Renal and Urological Disease	Small cell carcinoma of urinary bladder	9.5e-33			AATK,ABCB9,ABCC3,ACAD9,ACE,ADA,ADAM12,ADAMTS12,ADAR,ADGRL2,ADORA2A,AGO2,ALMS1,ALPL,ANKH,ANKIB1,ANKRD24,ANO6,ARHGAP39,ARHGAP40,ARHGEF18,ARID1A,ARID4B,ATF1,ATM,ATP6V0A1,ATP6V0A2,ATP9A,ATRX,ATXN7,AXL,BCORL1,BICDL1,BMAL1,BRD8,CACNA1C,CACNA1H,CACNA2D3,CADPS,CAPN12,CDC42BPG,CDH4,CDHR3,CDK12,CDK13,CDK17,CECR2,CEP128,CEP350,CERT1,CFAP20DC,CFAP54,CFAP92,CHKA,CIC,CLPX,CLSTN1,CLUH,CNTNAP2,CNTRL,COL6A3,COLGA…	286
Cancer,Gastrointestinal Disease,Organismal Injury and Abnormalities	Cecum adenocarcinoma	1.13e-32			AARS2,AATK,ABCC3,ACOT11,ACVRL1,ADAMTS2,ADD3,ADGRB2,AFF3,AGBL4,ALK,ALPK3,ALX4,ANK1,ANKRD11,ANKRD27,ANKRD28,ANO10,AP1B1,APLP2,ARHGEF33,ARID1A,ARID1B,ARID2,ARID5B,ARVCF,ASXL1,ATM,ATP2A1,ATRX,ATXN1,AXIN1,AXIN2,AXL,BAIAP2L1,BANP,BCL9,BCL9L,BCORL1,BICD2,BID,BMPR2,BPIFB4,BRAF,BRD1,BRD3,BRPF1,BRSK1,C14orf180,C6orf89,CACNA1B,CACNA1H,CAMSAP2,CARD11,CCDC138,CCDC149,CCDC180,CCDC62,CCDC66,CCND3,CDC42BPA,CDH1,…	372
Cancer,Organismal Injury and Abnormalities	Rare solid tumor	1.17e-32			AATK,ABCB9,ABCC3,ACAD9,ACE,ADA,ADAM12,ADAMTS12,ADAR,ADGRL2,ADNP,ADORA2A,AGO2,ALMS1,ALPL,ANKH,ANKIB1,ANKRD24,ANO6,ARHGAP39,ARHGAP40,ARHGEF18,ARHGEF2,ARID1A,ARID4B,ATF1,ATM,ATP6V0A1,ATP6V0A2,ATP9A,ATRX,ATXN7,AXL,BCORL1,BICDL1,BMAL1,BPIFB4,BRD8,CACNA1C,CACNA1H,CACNA2D3,CADPS,CAPN12,CDC42BPG,CDH4,CDHR2,CDHR3,CDK12,CDK13,CDK17,CECR2,CEP128,CEP350,CERT1,CFAP20DC,CFAP54,CFAP92,CHKA,CIC,CLPX,CLSTN1,CLUH,…	295
Cancer,Endocrine System Disorders,Organismal Injury and Abnormalities,Renal and Urological Disease	Neuroendocrine carcinoma of urinary bladder	1.4e-32			AATK,ABCB9,ABCC3,ACAD9,ACE,ADA,ADAM12,ADAMTS12,ADAR,ADGRL2,ADORA2A,AGO2,ALMS1,ALPL,ANKH,ANKIB1,ANKRD24,ANO6,ARHGAP39,ARHGAP40,ARHGEF18,ARID1A,ARID4B,ATF1,ATM,ATP6V0A1,ATP6V0A2,ATP9A,ATRX,ATXN7,AXL,BCORL1,BICDL1,BMAL1,BRD8,CACNA1C,CACNA1H,CACNA2D3,CADPS,CAPN12,CDC42BPG,CDH4,CDHR3,CDK12,CDK13,CDK17,CECR2,CEP128,CEP350,CERT1,CFAP20DC,CFAP54,CFAP92,CHKA,CIC,CLPX,CLSTN1,CLUH,CNTNAP2,CNTRL,COL6A3,COLGA…	287
Cancer,Organismal Injury and Abnormalities	Embryonal tumor	1.42e-31		-1.837	AAR2,ABAT,ABCA13,ABCA8,ABCB1,ABCC1,ABCC3,ABCC4,ABCC8,ABCG1,ABI3BP,ABL1,ACACA,ACOT9,ACSL6,ACTN1,ACTR3B,ADAMTS6,ADARB1,ADCYAP1R1,ADGRB1,ADGRE2,ADGRE5,ADGRG1,ADGRG2,ADGRG5,ADORA1,AFG3L2,AGBL2,AHCTF1,AHNAK,AK2,AK5,AKAP1,AKT2,AKT3,ALDH2,ALK,ALKBH5,ALOX5,ALPL,ALX4,ANGPT2,ANK3,ANKHD1,ANO6,ANO7,APH1B,ARHGAP10,ARHGAP27,ARHGAP35,ARHGEF28,ARID1A,ARID1B,ARID2,ARID5B,ARMC7,ARRB1,ASAP2,ASS1,ASXL1,ATE1,ATM,ATP2…	649
Cancer,Neurological Disease,Organismal Injury and Abnormalities	Meningeal neoplasm	7.39e-31			ABCA13,ABL1,ACAN,ACSF3,ACSL6,ADA,ADAMTS18,ADAMTS7,ADCY2,ADCYAP1R1,ADGRA1,ADGRE2,AFF3,AGBL4,ALDH1A3,ALG6,ALK,ANKHD1,AP2B1,APAF1,APPL2,ARAP1,ARHGEF2,ARHGEF28,ARID1B,ARID2,ARIH1,ARMC7,ARNT,ASAP1,ATM,ATP8B3,ATR,ATRNL1,ATRX,ATXN1,ATXN2,BBS2,BCOR,BLK,BMPR2,BPTF,BRAF,BRCA1,BRD10,BRPF3,C11orf65,CACNA1B,CACNA1E,CCDC146,CCDC30,CCDC91,CCNT1,CDC27,CDH1,CDK5RAP2,CDK6,CEP164,CIC,COBL,COL11A1,COL4A1,COL4A2,CRAM…	301
Cancer,Hereditary Disorder,Organismal Injury and Abnormalities	Hereditary cancer	1.2e-30			ABCA3,ABCB1,ABCC1,ABCC4,ABL1,ABTB3,ACACA,ADAT1,AKAP1,ALDH2,ALDH5A1,ALK,AP3B1,ARHGAP20,ARHGEF2,ARID1A,ASIC2,ASXL1,ATG13,ATM,ATP2B4,ATP6V0A1,ATR,AXIN2,BCAR1,BCOR,BEND5,BICRAL,BIRC6,BLM,BNIP5,BPTF,BRAF,BRCA1,BTBD16,C11orf65,C5,CABIN1,CACNA1D,CADPS,CASK,CBL,CBX7,CCDC171,CDH1,CDH3,CDK12,CDK6,CFAP65,CFTR,CHD2,CHP1,CHRNA5,CHST15,CKAP5,CLPTM1L,COL1A1,COL24A1,COL2A1,COL5A1,CRTC3,CSMD2,CSMD3,CTNNA1,CTNNA2,…	310
Cancer,Cardiovascular Disease,Organismal Injury and Abnormalities	Development of hemangioma	2.6e-30			ABCC4,ABL1,ADAMTSL3,ALK,ARID1B,ASXL1,ATM,ATR,AXL,BCOR,BCORL1,BCR,BLM,BMPR1A,BMPR2,BRAF,BRCA1,CADM2,CARS1,CCND3,CDH1,CEACAM1,CIC,CIITA,CLTCL1,CRTC1,CSF1R,CUX1,CXCL14,DDX6,DEPDC5,DLC1,DMD,EGFR,EIF2AK4,EPAS1,EPHA6,EPHA8,EPHB1,ERBB2,ERBIN,ERCC6,ESR1,EZH2,FANCA,FANCD2,FANCI,FBXO11,FGFR2,FGFR4,FHIT,FLNB,FLT1,FLT4,FOXP4,GNA11,GNAQ,HSP90AA1,IL6ST,INSR,IPP,JAK1,JAK3,KAT6B,KDM6A,KIAA1549,KMT2A,KMT2C,KMT2D,…	132
Cancer,Organismal Injury and Abnormalities	Sun-shielded melanoma	2.97e-30			AAK1,ABCA13,ABL1,ACSS2,ADAMTS17,ADAMTS19,ADAMTSL1,ADGRD2,ADGRF5,AFAP1,AFF4,AGTPBP1,AKAP13,ALK,ALMS1,ALPK3,ANKS1B,AP2A2,AP2B1,ARB2A,ARHGAP26,ARHGAP35,ARHGEF2,ARHGEF4,ASS1,ATM,ATP9A,ATRX,AUTS2,AXL,B4GALT5,BCAR3,BCORL1,BMP6,BPTF,BRAF,BRCA1,BRINP1,BRPF1,C17orf99,C19orf47,C2CD2,C3orf20,C6orf132,CACNA1B,CACNA1G,CACNA2D1,CADPS,CAMKK1,CAMSAP2,CAPN12,CBL,CCDC62,CD44,CDK13,CEP170,CEP83,CFAP92,CIITA,CLPTM1,…	316
Cancer,Organismal Injury and Abnormalities,Skeletal and Muscular Disorders	Embryonal rhabdomyosarcoma in striated muscle	3.1e-30			ABCA4,ABCC10,ACACB,ADAM22,ADAMTS18,ADAMTSL3,ADAP1,ADCY5,ADD1,ADGRE5,ADGRG6,AGRN,AHCTF1,AKAP13,ALK,ANKRD36C,ARHGEF10,ARHGEF10L,ARHGEF33,ARHGEF4,ASIC2,ATAD3B,ATP2B4,ATR,ATXN1,BCORL1,BRCA1,C1orf159,CACNA1A,CACNA1H,CACNA1S,CAMSAP3,CAPN5,CCNB3,CD6,CDC27,CDH22,CDH23,CDH8,CEMIP,CHAT,CHD4,CHLSN,CIC,CIROZ,COL13A1,COL18A1,COL21A1,COL5A3,CORO1C,CPAMD8,CSTPP1,CTNNA3,CTNND2,DDX50,DHX9,DISC1,DLEC1,DMBT1,DNAH14…	255
Cancer,Organismal Injury and Abnormalities,Skeletal and Muscular Disorders	Embryonal rhabdomyosarcoma	6.02e-30			ABCA4,ABCC10,ACACB,ADAM22,ADAMTS18,ADAMTSL3,ADAP1,ADCY5,ADD1,ADGRE5,ADGRG6,AGRN,AHCTF1,AKAP13,ALK,ANKRD36C,ARHGEF10,ARHGEF10L,ARHGEF33,ARHGEF4,ASIC2,ATAD3B,ATP2B4,ATR,ATXN1,BCOR,BCORL1,BRAF,BRCA1,C1orf159,CACNA1A,CACNA1H,CACNA1S,CAMSAP3,CAPN5,CCNB3,CD6,CDC27,CDH22,CDH23,CDH8,CEMIP,CHAT,CHD4,CHLSN,CIC,CIROZ,COL13A1,COL18A1,COL21A1,COL5A3,CORO1C,CPAMD8,CSF3R,CSTPP1,CTNNA3,CTNND2,DDX50,DHX9,DISC1,DL…	265
Cancer,Cardiovascular Disease,Organismal Injury and Abnormalities	Capillary hemangioma	1.11e-29			ABCC4,ABL1,ADAMTSL3,ALK,ARID1B,ASXL1,ATM,ATR,AXL,BCOR,BCORL1,BCR,BLM,BMPR1A,BMPR2,BRAF,BRCA1,CADM2,CARS1,CCND3,CDH1,CIC,CIITA,CLTCL1,CRTC1,CSF1R,CUX1,DDX6,DEPDC5,DLC1,DMD,EGFR,EIF2AK4,EPAS1,EPHA6,EPHA8,EPHB1,ERBB2,ERBIN,ERCC6,ESR1,EZH2,FANCA,FANCD2,FANCI,FBXO11,FGFR2,FGFR4,FHIT,FLNB,FLT1,FLT4,FOXP4,GNA11,GNAQ,HSP90AA1,IL6ST,INSR,IPP,JAK1,JAK3,KAT6B,KDM6A,KIAA1549,KMT2A,KMT2C,KMT2D,KNL1,LIFR,LMO1,…	130
Cancer,Cardiovascular Disease,Organismal Injury and Abnormalities	Development of angioma	1.22e-29			ABCC4,ABL1,ADAMTSL3,ALK,ARID1B,ASXL1,ATM,ATR,AXL,BCOR,BCORL1,BCR,BLM,BMPR1A,BMPR2,BRAF,BRCA1,CADM2,CARS1,CCM2,CCND3,CDH1,CEACAM1,CIC,CIITA,CLTCL1,CRTC1,CSF1R,CUX1,CXCL14,DDX6,DEPDC5,DLC1,DMD,EGFR,EIF2AK4,EPAS1,EPHA6,EPHA8,EPHB1,ERBB2,ERBIN,ERCC6,ESR1,EZH2,FANCA,FANCD2,FANCI,FBXO11,FGFR2,FGFR4,FHIT,FLNB,FLT1,FLT4,FOXP4,GNA11,GNAQ,HSP90AA1,IL6ST,INSR,IPP,JAK1,JAK3,KAT6B,KDM6A,KIAA1549,KMT2A,KMT2C,K…	133
Cancer,Cardiovascular Disease,Organismal Injury and Abnormalities	Hemangioblastoma	2.48e-29			ABCC4,ABL1,ADAMTSL3,ALK,ARID1B,ASXL1,ATM,ATR,AXL,BCOR,BCORL1,BCR,BLM,BMPR1A,BRAF,BRCA1,CADM2,CARS1,CCND3,CDH1,CIC,CIITA,CLTCL1,CRTC1,CSF1R,CUX1,DDX6,DEPDC5,DLC1,DMD,EGFR,EPAS1,EPHA6,EPHA8,EPHB1,ERBB2,ERBIN,ERCC6,ESR1,EZH2,FANCA,FANCD2,FANCI,FBXO11,FGFR2,FGFR4,FHIT,FLNB,FLT1,FLT4,FOXP4,HSP90AA1,IL6ST,INSR,IPP,JAK1,JAK3,KAT6B,KDM6A,KIAA1549,KMT2A,KMT2C,KMT2D,KNL1,LIFR,LMO1,MAP2K2,MDM4,MECOM,MET,MLH…	125
Cancer,Hematological Disease,Immunological Disease,Organismal Injury and Abnormalities	Chronic lymphocytic leukemia / small lymphocytic lymphoma	3.42e-29			ABCA13,ABCC1,ABCG1,ABI3BP,ABL1,ACOXL,ACSL6,ADA,ADAMTSL1,ADCYAP1R1,ADGRA1,ADGRB1,ADGRF5,AGBL4,AHNAK,AMPH,ANKFN1,ANO1,ANPEP,ARHGAP42,ARHGEF28,ARID1A,ARID1B,ARMC9,ARSB,ASAP2,ATF6,ATM,ATP10A,ATXN1,BANK1,BAZ2A,BBS9,BCL9L,BCOR,BICC1,BIRC6,BNC2,BPIFB4,BPTF,BRAF,BRD4,BRME1,C10orf90,C11orf65,CABIN1,CACNA1A,CACNA1E,CARD11,CARMIL1,CBFA2T3,CCDC18,CCDC30,CCND3,CD160,CD44,CD5,CDC23,CDH1,CDH4,CDH9,CDON,CELSR1,C…	380
Cancer,Neurological Disease,Organismal Injury and Abnormalities	Meningioma	3.65e-29			ABCA13,ABL1,ACAN,ACSF3,ACSL6,ADA,ADAMTS18,ADAMTS7,ADCY2,ADCYAP1R1,ADGRA1,ADGRE2,AFF3,AGBL4,ALDH1A3,ALG6,ALK,ANKHD1,AP2B1,APAF1,APPL2,ARAP1,ARHGEF28,ARID1B,ARID2,ARIH1,ARMC7,ARNT,ASAP1,ATM,ATP8B3,ATR,ATRNL1,ATRX,ATXN1,ATXN2,BBS2,BCOR,BMPR2,BPTF,BRAF,BRCA1,BRD10,BRPF3,C11orf65,CACNA1B,CACNA1E,CCDC146,CCDC30,CCDC91,CCNT1,CDC27,CDH1,CDK5RAP2,CDK6,CEP164,CIC,COBL,COL11A1,COL4A1,COL4A2,CRAMP1,CRMP1,CSF…	286
Cancer,Organismal Injury and Abnormalities	Melanoma of soft tissue	5.85e-29			AAK1,ABCA13,ABL1,ACSS2,ADAMTS17,ADAMTS19,ADGRD2,ADGRF5,AFAP1,AFF4,AGTPBP1,AKAP13,ALK,ALMS1,ALPK3,ANKS1B,AP2A2,ARB2A,ARHGAP26,ARHGAP35,ARHGEF2,ARHGEF4,ATP9A,ATRX,AUTS2,AXL,B4GALT5,BCAR3,BCORL1,BMP6,BPTF,BRAF,BRCA1,BRINP1,BRPF1,C17orf99,C19orf47,C2CD2,C3orf20,C6orf132,CACNA1B,CACNA1G,CADPS,CAMKK1,CAMSAP2,CAPN12,CBL,CCDC62,CD44,CDK13,CEP170,CEP83,CFAP92,CIITA,CLPTM1,CLTC,CNTNAP5,COL22A1,COL6A3,COL8A…	295
Cancer,Organismal Injury and Abnormalities,Respiratory Disease	Lung squamous cell tumor	9.58e-29			AARS2,ABCB1,ABI3BP,ACAN,ACOX1,ACOX2,ACSF2,ACTB,ADAMTS20,ADAMTSL3,ADAR,ADCY10,ADGRV1,AFF3,AFG3L2,AGO4,AHCTF1,AHNAK2,AIFM2,AK2,ALDH1A2,ALDH1L1,ALK,ALMS1,ALPK3,ANKFN1,ANKFY1,ANKRD24,ANKRD36C,ANO3,ANO6,ANPEP,AP3B1,ARHGAP35,ARHGEF2,ARID1A,ARID5B,ASXL1,ATM,ATP1A3,ATP6V1E1,ATR,ATRX,ATXN1,AUTS2,AXIN2,AXL,BARX2,BCAR1,BLK,BLM,BRAF,BRCA1,BRINP1,BRINP3,C2CD3,CACNA1E,CACNA1I,CACNA1S,CADM1,CALN1,CARM1,CARMIL1,…	572
Cancer,Organismal Injury and Abnormalities,Respiratory Disease	Lung squamous cell carcinoma	1.31e-28			AARS2,ABCB1,ABI3BP,ACAN,ACOX1,ACOX2,ACSF2,ACTB,ADAMTS20,ADAMTSL3,ADAR,ADCY10,ADGRV1,AFF3,AFG3L2,AGO4,AHCTF1,AHNAK2,AIFM2,AK2,ALDH1A2,ALDH1L1,ALK,ALMS1,ALPK3,ANKFN1,ANKFY1,ANKRD24,ANKRD36C,ANO3,ANO6,ANPEP,AP3B1,ARHGAP35,ARHGEF2,ARID1A,ARID5B,ASXL1,ATM,ATP1A3,ATP6V1E1,ATR,ATRX,ATXN1,AUTS2,AXIN2,AXL,BARX2,BCAR1,BLK,BLM,BRAF,BRCA1,BRINP1,BRINP3,C2CD3,CACNA1E,CACNA1I,CACNA1S,CADM1,CALN1,CARM1,CARMIL1,…	571
Cancer,Organismal Injury and Abnormalities	Carcinosarcoma	1.78e-28			ABCA3,ABCC10,ACE,ADA,ADAMTS18,ADARB2,ALK,ANK1,AP3B2,APBA2,ARB2A,ARHGAP22,ARHGAP6,ARHGEF2,ARID1B,ARID2,ASS1,ATM,ATP6V0A2,ATP6V0A4,BCOR,BHLHA15,BNC1,BRAF,BRCA1,BRDT,C3orf20,CACNA1B,CACNA1G,CACNA1I,CCDC40,CCNT1,CCZ1B,CDC27,CDCA5,CDH1,CDH4,CDK12,CECR2,CELF1,CEMIP,CEMIP2,CEP164,CEP192,CFAP20DC,CFAP46,CFTR,CHD5,CHID1,CIB2,CLDN4,CNNM1,CNNM4,CNTNAP2,COL6A3,CPLANE1,CRB1,CREBBP,CSMD3,CTBP2,CUX2,CYP19A1,DAP…	338
Cancer,Organismal Injury and Abnormalities,Respiratory Disease	Adenocarcinoma in right upper lobe of lung	2.46e-28			ABCB5,ACTN1,ADAM19,ADAMTS12,ADCY2,ADGRL2,ADGRV1,AGO1,AHNAK2,AK8,ALK,ANAPC5,ANKRD28,ANO2,ANO7,ANP32A,APBB2,AQR,ARFGEF2,ARID5B,ASB9,ASPSCR1,ATP10B,ATP2B2,ATRNL1,ATRX,BCAS3,BCL2L13,BIN2,BRAF,C9,CABP1,CACNA1A,CACNA1C,CALD1,CATSPERE,CBL,CCDC40,CCDC88A,CD4,CDH12,CDH23,CDH26,CDH4,CEP192,CFAP100,CHD6,CHMP4B,CHRNA4,CLDN10,CLPB,CNOT3,CNTNAP5,COL11A1,COL24A1,CPD,CRB1,CSMD1,CSMD2,CSMD3,CTNNA3,DDR2,DDX11,DMXL…	263
Cancer,Hematological Disease,Immunological Disease,Organismal Injury and Abnormalities	Mantle cell lymphoma	4.82e-28			ABCA13,ABCA4,ABCB1,ABL1,ABLIM2,ADA,ADAMTS16,ADGRV1,AK5,ALDH1A2,ALOX5,ANKRD24,ANKS3,ANO4,ARHGAP10,ARHGAP32,ARID1A,ARX,ATM,ATP2C2,ATXN1,BCL9L,BCOR,BIRC6,BMPER,BRD8,BRDT,BRINP3,BRSK1,C11orf65,C12orf56,CACNA1A,CACNA1H,CAMKK2,CARD11,CCDC149,CD5,CDH11,CDH18,CDH9,CDK14,CELSR2,CEP128,CEP350,CFAP46,CHODL,CHP1,CHRM3,CHST11,CIITA,CNGB1,CNNM2,CNOT2,CNTN1,CNTNAP2,CNTNAP5,COBL,COL24A1,COLGALT2,CORO2B,CPN1,CPNE…	252
Cancer,Hematological Disease,Immunological Disease,Organismal Injury and Abnormalities	Indolent non-Hodgkin lymphoma	8.76e-28			ABCA13,ABCC1,ABCG1,ABI3BP,ABL1,ACSL6,ADAMTSL1,ADCYAP1R1,ADGRA1,ADGRF5,AGBL4,AHNAK,AMPH,ANKFN1,ANO1,ANPEP,ARHGAP42,ARHGEF28,ARMC9,ASAP2,ATM,ATP10A,BBS9,BCOR,BICC1,BIRC6,BNC2,BPIFB4,BPTF,BRAF,BRD4,C10orf90,C11orf65,CABIN1,CACNA1A,CACNA1E,CARD11,CARMIL1,CCDC30,CCND3,CD44,CDC23,CDH4,CDH9,CDON,CEP250,CEP350,CFAP263,CHD2,CHD6,CHP1,CHST8,CLCC1,CMSS1,CNOT1,CNOT3,CNP,CNTN1,CNTN4,CNTNAP5,CNTRL,COL11A1,COL1…	297
Cancer,Organismal Injury and Abnormalities	Mucosal melanoma	4.18e-27			AAK1,ABCA13,ABL1,ACSS2,ADAMTS17,ADAMTS19,ADGRD2,ADGRF5,AFAP1,AFF4,AGTPBP1,AKAP13,ALMS1,ALPK3,ANKS1B,AP2A2,ARB2A,ARHGAP26,ARHGAP35,ARHGEF2,ARHGEF4,ATP9A,ATRX,AUTS2,AXL,B4GALT5,BCAR3,BCORL1,BMP6,BPTF,BRAF,BRCA1,BRINP1,BRPF1,C17orf99,C19orf47,C2CD2,C3orf20,C6orf132,CACNA1B,CACNA1G,CADPS,CAMKK1,CAMSAP2,CAPN12,CBL,CCDC62,CD44,CDK13,CEP170,CEP83,CFAP92,CIITA,CLPTM1,CLTC,CNTNAP5,COL22A1,COL6A3,COL8A2,CP…	279
Cancer,Hematological Disease,Immunological Disease,Organismal Injury and Abnormalities	Low-grade B-cell lymphoma	1.09e-26			ABCA13,ABCC1,ABCG1,ABI3BP,ABL1,ACSL6,ADAMTSL1,ADCYAP1R1,ADGRA1,ADGRF5,AGBL4,AHNAK,AMPH,ANKFN1,ANO1,ANPEP,ARHGAP42,ARHGEF28,ARMC9,ASAP2,ATM,ATP10A,BBS9,BCOR,BICC1,BIRC6,BNC2,BPIFB4,BPTF,BRAF,BRD4,C10orf90,C11orf65,CABIN1,CACNA1A,CACNA1E,CARD11,CARMIL1,CCDC30,CCND3,CDC23,CDH4,CDH9,CDON,CEP250,CEP350,CFAP263,CHD2,CHD6,CHST8,CLCC1,CMSS1,CNOT1,CNOT3,CNP,CNTN1,CNTN4,CNTNAP5,CNTRL,COL11A1,COL17A1,COL18A…	290
Cancer,Hematological Disease,Immunological Disease,Organismal Injury and Abnormalities	Small B-cell lymphocytic lymphoma	1.14e-26			ABCA13,ABCC1,ABCG1,ABI3BP,ABL1,ACSL6,ADAMTSL1,ADCYAP1R1,ADGRA1,ADGRF5,AGBL4,AHNAK,AMPH,ANKFN1,ANO1,ANPEP,ARHGAP42,ARHGEF28,ARMC9,ASAP2,ATM,ATP10A,BBS9,BCOR,BICC1,BIRC6,BNC2,BPIFB4,BPTF,BRAF,BRD4,C10orf90,C11orf65,CABIN1,CACNA1A,CACNA1E,CARD11,CARMIL1,CCDC30,CCND3,CDC23,CDH4,CDH9,CDON,CEP250,CEP350,CFAP263,CHD2,CHD6,CHST8,CLCC1,CMSS1,CNOT1,CNOT3,CNP,CNTN1,CNTN4,CNTNAP5,CNTRL,COL11A1,COL17A1,COL18A…	287
Cancer,Organismal Injury and Abnormalities	Pelvic carcinosarcoma	1.27e-26			ABCA3,ABCC10,ACE,ADA,ADAMTS18,ADARB2,ALK,ANK1,AP3B2,APBA2,ARB2A,ARHGAP22,ARHGAP6,ARHGEF2,ARID1B,ARID2,ASS1,ATM,ATP6V0A2,ATP6V0A4,BCOR,BHLHA15,BNC1,BRAF,BRCA1,BRDT,C3orf20,CACNA1B,CACNA1G,CACNA1I,CCDC40,CCNT1,CCZ1B,CDC27,CDCA5,CDH1,CDH4,CDK12,CECR2,CELF1,CEMIP,CEMIP2,CEP164,CEP192,CFAP20DC,CFAP46,CFTR,CHD5,CHID1,CIB2,CLDN4,CNNM1,CNNM4,CNTNAP2,COL6A3,CPLANE1,CRB1,CSMD3,CTBP2,CUX2,CYP19A1,DAPK1,DBN1…	330
Cancer,Organismal Injury and Abnormalities,Reproductive System Disease	Malignant mixed Müllerian tumor	1.27e-26			ABCA3,ABCC10,ACE,ADA,ADAMTS18,ADARB2,ALK,ANK1,AP3B2,APBA2,ARB2A,ARHGAP22,ARHGAP6,ARHGEF2,ARID1B,ARID2,ASS1,ATM,ATP6V0A2,ATP6V0A4,BCOR,BHLHA15,BNC1,BRAF,BRCA1,BRDT,C3orf20,CACNA1B,CACNA1G,CACNA1I,CCDC40,CCNT1,CCZ1B,CDC27,CDCA5,CDH1,CDH4,CDK12,CECR2,CELF1,CEMIP,CEMIP2,CEP164,CEP192,CFAP20DC,CFAP46,CFTR,CHD5,CHID1,CIB2,CLDN4,CNNM1,CNNM4,CNTNAP2,COL6A3,CPLANE1,CRB1,CSMD3,CTBP2,CUX2,CYP19A1,DAPK1,DBN1…	330
Cancer,Hematological Disease,Immunological Disease,Organismal Injury and Abnormalities	Indolent B-cell non-Hodgkin lymphoma	2.38e-26			ABCA13,ABCC1,ABCG1,ABI3BP,ABL1,ACSL6,ADAMTSL1,ADCYAP1R1,ADGRA1,ADGRF5,AGBL4,AHNAK,AMPH,ANKFN1,ANO1,ANPEP,ARHGAP42,ARHGEF28,ARMC9,ASAP2,ATM,ATP10A,BBS9,BCOR,BICC1,BIRC6,BNC2,BPIFB4,BPTF,BRAF,BRD4,C10orf90,C11orf65,CABIN1,CACNA1A,CACNA1E,CARD11,CARMIL1,CCDC30,CCND3,CDC23,CDH4,CDH9,CDON,CEP250,CEP350,CFAP263,CHD2,CHD6,CHST8,CLCC1,CMSS1,CNOT1,CNOT3,CNP,CNTN1,CNTN4,CNTNAP5,CNTRL,COL11A1,COL17A1,COL18A…	288
Cancer,Organismal Injury and Abnormalities,Reproductive System Disease	Endometrial mixed tumor	8.62e-26			ABCA3,ABCC10,ACE,ADAMTS18,ADARB2,ANK1,AP3B2,APBA2,ARB2A,ARHGAP22,ARHGAP6,ARHGEF2,ARID1B,ARID2,ATP6V0A2,ATP6V0A4,BCOR,BHLHA15,BNC1,BRDT,C3orf20,CACNA1B,CACNA1G,CACNA1I,CCDC40,CCNT1,CCZ1B,CDC27,CDH4,CDK12,CECR2,CELF1,CEMIP,CEMIP2,CEP164,CEP192,CFAP20DC,CFAP46,CFTR,CHD5,CHID1,CIB2,CNNM1,CNNM4,CNTNAP2,CPLANE1,CRB1,CSF3R,CSMD3,CTBP2,CUX2,CYP19A1,DAPK1,DBN1,DDX11,DDX53,DENND5B,DGKZ,DIDO1,DISP3,DLG2,DLG…	300
Cancer,Hematological Disease,Immunological Disease,Organismal Injury and Abnormalities	Plasma cell neoplasm	2.12e-25			AATK,ABCB1,ABCC4,ABL1,ABLIM1,ACE,ADCY1,AGTPBP1,AHCTF1,AHCYL2,AHNAK2,AKAP1,ALKBH5,ALPL,AMPH,ANKRD11,ANKRD36,ANKS1A,ANXA11,ANXA4,AP1M1,APBA1,ARHGAP1,ARID1A,ARID2,ARIH1,ARMC9,ASXL1,ATM,ATP13A1,ATP2B2,ATP6V1E1,ATR,ATXN2,ATXN7,AXIN1,BAZ2A,BCAT1,BCORL1,BCR,BPHL,BRAF,BRD3,BRD9,BRME1,CABLES1,CACNA1H,CACNA1I,CALD1,CARM1,CASP9,CBX7,CD247,CD44,CD5,CD6,CD8A,CDC27,CDH1,CDH12,CDH13,CDON,CFAP20DC,CFAP46,CHAF1A,…	401
Cancer,Organismal Injury and Abnormalities	Intestinal-type adenocarcinoma	2.24e-25			ADAMTS10,ADAMTS18,ADAMTS20,ADD3,ADGRA2,ADGRB2,ADNP,AGRN,AKAP9,AKT3,ALK,ALX4,ANAPC1,ANKRD36C,ANO10,ANPEP,AP2A2,APOH,ARID1A,ASH1L,ASXL1,ATM,ATP2B3,ATR,AXIN2,AXL,BACE2,BCL9,BLK,BLM,BLTP3B,BMPR2,BNIP1,BRAF,BRCA1,BRD9,C11orf65,C7orf57,CAMTA1,CARD11,CBL,CCDC57,CCDC73,CDC27,CDH1,CDH26,CDH5,CDK6,CEP164,CEP68,CHD2,CHRM3,CIC,CLDN10,CLEC16A,CMSS1,CNTN3,COL11A1,COL18A1,COL1A1,COL8A2,CRB2,CRTC1,CSMD3,DCC,DDR2…	239
Cancer,Organismal Injury and Abnormalities,Respiratory Disease	Laryngeal cancer	2.24e-25			ABCB1,ACSS2,ACTL8,ACTN2,ADAM19,ADAM22,ADAMTS14,ADAMTS20,ADARB1,ADCY1,ADD1,ADGRE5,ADGRV1,ADORA1,AGO2,AHNAK,AK2,ALOX5,ANK1,AP1G1,ARHGAP15,ARHGAP28,ARHGAP40,ARHGAP6,ARHGEF2,ARID1A,ARID2,ASAP2,ASPSCR1,ATM,ATP1A3,AXDND1,BAHD1,BDP1,BICC1,C11orf65,C2CD3,C2orf42,C3orf20,CACNA1B,CAMTA1,CAPN8,CCDC171,CCDC18,CCDC91,CCNB3,CD247,CD300LF,CD44,CDH1,CDH11,CDH18,CDH26,CDK6,CDYL2,CECR2,CEP250,CEP350,CFAP65,CFAP91,…	293
Cancer,Gastrointestinal Disease,Hepatic System Disease,Organismal Injury and Abnormalities	Biliary tract adenocarcinoma	2.73e-25		-1.477	AARS2,ACE,ACLY,ACOXL,ADA,ADAM19,ADAMTS9,ADGRD1,ADGRE5,ADGRV1,AFAP1,AGAP3,AHNAK,AHNAK2,AKAP13,ALDH1A3,ALDH7A1,ALK,ANKRD11,ANKRD36C,ANKS1A,APLP2,ARB2A,ARHGEF11,ARHGEF2,ARID1A,ARID1B,ARID2,ASS1,ATM,ATP10A,ATP2A1,ATP2B2,ATP8B4,ATR,ATRX,AXIN1,BAHD1,BARX2,BCAS4,BCR,BEAN1,BICD2,BPNT1,BPTF,BRAF,BRCA1,BSCL2,C6orf132,CACHD1,CACNA1H,CAMKK2,CANX,CARM1,CBFA2T2,CBFA2T3,CCDC62,CCDC88A,CCNF,CD44,CD6,CDC27,CDCA5,…	362
Cancer,Hematological Disease,Immunological Disease,Organismal Injury and Abnormalities	Plasma cell dyscrasia	2.98e-25			AATK,ABCB1,ABCC4,ABL1,ABLIM1,ACE,ADCY1,AGTPBP1,AHCTF1,AHCYL2,AHNAK2,AKAP1,ALKBH5,ALPL,AMPH,ANKRD11,ANKRD36,ANXA11,ANXA4,AP1M1,APBA1,ARHGAP1,ARID1A,ARID2,ARIH1,ARMC9,ASXL1,ATM,ATP13A1,ATP2B2,ATP6V1E1,ATR,ATXN2,ATXN7,AXIN1,BAZ2A,BCAT1,BCORL1,BCR,BPHL,BRAF,BRD3,BRD9,BRME1,CABLES1,CACNA1H,CACNA1I,CALD1,CARM1,CASP9,CBX7,CD247,CD44,CD5,CD6,CD8A,CDC27,CDH1,CDH12,CDH13,CDON,CFAP20DC,CFAP46,CHAF1A,CHD2,CH…	400
Cancer,Endocrine System Disorders,Organismal Injury and Abnormalities	Carcinoid tumor	4.21e-25			ABL1,ADAMTS18,ADARB1,ADCY2,ADCY9,ADD1,AFF3,AFF4,AGAP1,AHNAK2,AKAP13,AKAP8L,AKT2,ALMS1,AMPH,AP3B1,ARHGAP19,ARHGAP39,ARHGEF17,ARID1A,ARIH1,ARK2N,ARSB,ATF7,ATM,ATP10A,AXL,BCAS3,BLK,BLM,BNC2,BRAF,C3orf20,CACNA1A,CACNA1C,CACNA1S,CAMK2A,CAMSAP2,CCDC180,CCDC30,CCDC40,CD44,CDC27,CDC42BPB,CDH11,CDKAL1,CHD2,CHGA,CLASP1,CLASP2,CLCNKB,CLU,CMTR1,CNTNAP3B,COL18A1,COL5A3,CPN1,CPXM2,CREBBP,CSMD2,CTNND2,DGKD,DHX3…	252
Cancer,Gastrointestinal Disease,Organismal Injury and Abnormalities	Intestinal gastric adenocarcinoma	1.43e-24			ADAMTS10,ADAMTS18,ADAMTS20,ADD3,ADGRA2,ADGRB2,ADNP,AGRN,AKAP9,ALK,ALX4,ANAPC1,ANKRD36C,ANO10,ANPEP,AP2A2,APOH,ARID1A,ASH1L,ASXL1,ATM,ATP2B3,ATR,AXIN2,AXL,BACE2,BCL9,BLK,BLM,BLTP3B,BMPR2,BNIP1,BRAF,BRD9,C11orf65,C7orf57,CAMTA1,CARD11,CBL,CCDC57,CCDC73,CDC27,CDH1,CDH26,CDH5,CDK6,CEP164,CEP68,CHD2,CHRM3,CIC,CLDN10,CLEC16A,CMSS1,CNTN3,COL11A1,COL18A1,COL1A1,COL8A2,CRB2,CRTC1,CSMD3,DCC,DIDO1,DNA2,DNAH…	232
Cancer,Organismal Injury and Abnormalities	Neck squamous cell carcinoma	1.62e-24			ABCB1,ACSS2,ACTL8,ACTN2,ADA,ADAM19,ADAM22,ADAMTS14,ADAMTS20,ADARB1,ADCY1,ADD1,ADGRE5,ADGRV1,ADORA1,AGO2,AHNAK,AK2,ALOX5,ANK1,AP1G1,ARHGAP15,ARHGAP28,ARHGAP40,ARHGAP6,ARHGEF2,ARID1A,ARID2,ASAP2,ASPSCR1,ATM,ATP1A3,AXDND1,BAHD1,BDP1,BICC1,C11orf65,C2CD3,C2orf42,C3orf20,CACNA1B,CAMTA1,CAPN8,CCDC171,CCDC18,CCDC91,CCNB3,CD247,CD300LF,CD44,CDH1,CDH11,CDH18,CDH26,CDK6,CDYL2,CECR2,CEP250,CEP350,CFAP65,CFA…	285
Cancer,Gastrointestinal Disease,Organismal Injury and Abnormalities	Esophageal adenocarcinoma	2.63e-24			ABCA8,ABCB1,ABCC4,ACOT9,ACSF2,ADAMTS16,ADAMTS2,ADARB1,ADGRA1,ADGRL1,ADGRL2,AGBL4,AHNAK,AHNAK2,AJAP1,ALDH1A2,ALK,ANKRD36C,ANO1,ANO3,APCDD1L,ARFGEF2,ARHGAP28,ARHGAP42,ARHGEF2,ARID1A,ARID3B,ASCC1,ASL,ATM,AXIN1,BEAN1,BOC,BRAF,BRINP3,BRSK1,CA10,CACNA1E,CARD10,CD44,CDH11,CDH23,CDH9,CELSR2,CEP131,CEP250,CEP72,CFAP65,CHD5,CHST11,CIITA,CLK3,CLPB,CNTNAP5,COL11A1,COL22A1,CPAMD8,CRADD,CRB1,CRTC1,CSMD3,CTNND2…	248
Cancer,Organismal Injury and Abnormalities,Reproductive System Disease	Mixed endometrial cancer	2.71e-24			ABCA3,ABCC10,ACE,ADAMTS18,ADARB2,ANK1,AP3B2,APBA2,ARB2A,ARHGAP22,ARHGAP6,ARHGEF2,ARID1B,ARID2,ATP6V0A2,ATP6V0A4,BCOR,BHLHA15,BNC1,BRDT,C3orf20,CACNA1B,CACNA1G,CACNA1I,CCDC40,CCNT1,CCZ1B,CDC27,CDH4,CDK12,CECR2,CELF1,CEMIP,CEMIP2,CEP164,CEP192,CFAP20DC,CFAP46,CFTR,CHD5,CHID1,CIB2,CNNM1,CNNM4,CNTNAP2,CPLANE1,CRB1,CSMD3,CTBP2,CUX2,CYP19A1,DAPK1,DBN1,DDX11,DDX53,DENND5B,DGKZ,DIDO1,DISP3,DLG2,DLGAP2,DL…	292
Cancer,Organismal Injury and Abnormalities,Respiratory Disease	Laryngeal squamous cell carcinoma	2.92e-24			ABCB1,ACSS2,ACTL8,ACTN2,ADAM19,ADAM22,ADAMTS14,ADAMTS20,ADARB1,ADCY1,ADD1,ADGRE5,ADGRV1,ADORA1,AGO2,AHNAK,AK2,ALOX5,ANK1,AP1G1,ARHGAP15,ARHGAP28,ARHGAP40,ARHGAP6,ARHGEF2,ARID1A,ARID2,ASAP2,ASPSCR1,ATM,ATP1A3,AXDND1,BAHD1,BDP1,BICC1,C11orf65,C2CD3,C2orf42,C3orf20,CACNA1B,CAMTA1,CAPN8,CCDC171,CCDC18,CCDC91,CCNB3,CD247,CD300LF,CD44,CDH1,CDH11,CDH18,CDH26,CDK6,CDYL2,CECR2,CEP250,CEP350,CFAP65,CFAP91,…	284
Cancer,Organismal Injury and Abnormalities	Adenoma	3.76e-24			AATK,ABAT,ABCB1,ABL1,ACLY,ACSF2,ACTN4,ADAMTS18,ADAMTSL1,ADD3,ADGRD1,ADTRP,AGRN,AHNAK2,AKNA,ALDH1A3,ALDH5A1,ALG14,ALG6,ALK,ANKRD36C,AP2A2,ARHGAP35,ARHGAP42,ASAP3,ASH1L,ATF1,ATM,ATP2A1,ATP2B3,ATR,ATXN2,ATXN7L1,AXIN1,AXIN2,BACE2,BCAR1,BCL9,BCOR,BID,BLM,BMPR2,BOC,BPTF,BRAF,BRD1,BRINP3,BRPF3,C10orf105,C2CD2,C3,CA12,CACNA1D,CACNA1H,CADM1,CALN1,CAMSAP1,CAPN12,CASZ1,CCDC18,CCDC88A,CD44,CDC27,CDH1,CDH13,C…	383
Cancer,Organismal Injury and Abnormalities,Reproductive System Disease	Mixed Müllerian endometrial cancer	4.85e-24			ABCA3,ABCC10,ACE,ADAMTS18,ADARB2,ANK1,AP3B2,APBA2,ARB2A,ARHGAP22,ARHGAP6,ARHGEF2,ARID1B,ARID2,ATP6V0A2,ATP6V0A4,BCOR,BHLHA15,BNC1,BRDT,C3orf20,CACNA1B,CACNA1G,CACNA1I,CCDC40,CCNT1,CCZ1B,CDC27,CDH4,CDK12,CECR2,CELF1,CEMIP,CEMIP2,CEP164,CEP192,CFAP20DC,CFAP46,CFTR,CHD5,CHID1,CIB2,CNNM1,CNNM4,CNTNAP2,CPLANE1,CRB1,CSMD3,CTBP2,CUX2,CYP19A1,DAPK1,DBN1,DDX11,DDX53,DENND5B,DGKZ,DIDO1,DISP3,DLG2,DLGAP2,DL…	291
Cancer,Hematological Disease,Immunological Disease,Organismal Injury and Abnormalities	Tumorigenesis of T lymphocytes	5.66e-24			AAK1,ABCA13,ABCC11,ABCC6,ABL1,ACAN,ACOX2,ADA,ADAM19,ADAMTS12,ADAMTS16,ADAMTS6,ADAMTS9,ADAR,ADCY5,ADGRV1,ADORA1,ADORA2A,ADORA3,AGRN,AHNAK2,ALDH2,ALK,AMOTL1,ANGPT2,ANK3,ANKIB1,ANKLE2,ANOS1,AQP1,ARF1,ARHGAP15,ARHGEF3,ARHGEF33,ARID1A,ARID1B,ARID2,ARIH2,ATG7,ATM,ATRX,ATXN1,ATXN7L1,AXIN2,BBX,BCL2L13,BCL9,BCOR,BID,BIRC6,BPTF,BRAF,C1QTNF1,C3,CACNA1B,CACNA1D,CACNA1E,CACNA1H,CACNA2D4,CADPS,CALD1,CAPN2,CARD…	359
Cancer,Organismal Injury and Abnormalities,Reproductive System Disease	Malignant mixed Mullerian tumor in endometrium	6.5e-24			ABCA3,ABCC10,ACE,ADAMTS18,ADARB2,ANK1,AP3B2,APBA2,ARB2A,ARHGAP22,ARHGAP6,ARID1B,ARID2,ATP6V0A2,ATP6V0A4,BCOR,BHLHA15,BNC1,BRDT,C3orf20,CACNA1B,CACNA1G,CACNA1I,CCDC40,CCNT1,CCZ1B,CDC27,CDH4,CDK12,CECR2,CELF1,CEMIP,CEMIP2,CEP164,CEP192,CFAP20DC,CFAP46,CFTR,CHD5,CHID1,CIB2,CNNM1,CNNM4,CNTNAP2,CPLANE1,CRB1,CSMD3,CTBP2,CUX2,DAPK1,DBN1,DDX11,DDX53,DENND5B,DGKZ,DIDO1,DISP3,DLG2,DLGAP2,DLGAP4,DNAH17,DNAH…	283
Cancer,Hematological Disease,Immunological Disease,Organismal Injury and Abnormalities	T-cell leukemia	8.37e-24			AAAS,AARS1,ABCA13,ABL1,ABLIM1,ACAN,ACOT11,ACOT9,ADA,ADAMTS15,ADAMTS7,ADAMTSL3,ADARB2,ADD3,ADGRD1,ADORA1,ADORA2A,ADORA3,AHCTF1,AHNAK,AHNAK2,ANAPC7,ANK1,ANK3,ANKH,ANKRD11,ANKRD36,ANKRD52,ANKS3,ANP32A,ANPEP,AQP7,ARHGAP10,ARHGEF33,ARID1A,ARID3A,ARID5B,ASXL1,ATG4B,ATM,ATP2A3,ATP9B,ATR,ATRX,ATXN1,B3GAT1,BARX2,BCAR3,BCOR,BCORL1,BCR,BEAN1,BICC1,BNC2,BRAF,BRD4,BRD8,BRD9,BTRC,C10orf90,C2CD3,CACNA1A,CACNA1B…	365
Cancer,Endocrine System Disorders,Gastrointestinal Disease,Organismal Injury and Abnormalities	Digestive system carcinoid tumor	8.81e-24			ADAMTS18,ADARB1,ADCY2,ADCY9,ADD1,AFF3,AFF4,AGAP1,AHNAK2,AKAP13,AKAP8L,AKT2,ALMS1,AMPH,AP3B1,ARHGAP19,ARHGAP39,ARHGEF17,ARID1A,ARIH1,ARK2N,ARSB,ATF7,ATM,ATP10A,BCAS3,BLK,BLM,BNC2,BRAF,C3orf20,CACNA1A,CACNA1C,CACNA1S,CAMK2A,CAMSAP2,CCDC180,CCDC30,CCDC40,CDC27,CDC42BPB,CDH11,CHD2,CLASP1,CLASP2,CLCNKB,CLU,CMTR1,CNTNAP3B,COL18A1,COL5A3,CPN1,CPXM2,CREBBP,CSMD2,CTNND2,DGKD,DHX37,DIS3L2,DISP3,DLC1,DMXL1,…	239
Cancer,Hematological Disease,Immunological Disease,Organismal Injury and Abnormalities	T-cell non-Hodgkin lymphoma	9.53e-24			AAK1,ABCA13,ABCC11,ABCC6,ABL1,ACAN,ACOX2,ADA,ADAM19,ADAMTS12,ADAMTS16,ADAMTS6,ADAMTS9,ADAR,ADCY5,ADGRV1,ADORA1,ADORA2A,ADORA3,AGRN,AHNAK2,ALDH2,ALK,AMOTL1,ANGPT2,ANK3,ANKIB1,ANKLE2,ANOS1,AQP1,ARF1,ARHGAP15,ARHGEF3,ARHGEF33,ARID1A,ARID1B,ARID2,ARIH2,ATG7,ATM,ATRX,ATXN1,ATXN7L1,AXIN2,BBX,BCL2L13,BCL9,BCOR,BIRC6,BPTF,BRAF,C1QTNF1,C3,CACNA1B,CACNA1D,CACNA1E,CACNA1H,CACNA2D4,CADPS,CALD1,CAPN2,CARD11,C…	358
Cancer,Gastrointestinal Disease,Organismal Injury and Abnormalities	Esophageal squamous cell carcinoma	1.18e-23			ABCA4,ABL1,ABLIM1,ACOXL,ACSBG1,ACTN2,ADA,ADAMTS20,ADAMTSL1,ADCY7,ADGRB2,ADGRE2,ADGRE5,AGAP1,AGBL4,AGO2,AGPAT3,AHNAK2,ALK,ANKRD11,ANO1,ANO2,ANPEP,APBA1,AQP7,ARHGEF2,ARID1A,ARSG,ASL,ASS1,ASXL1,ATAD3B,ATM,ATR,ATXN2,AXL,BAHD1,BAIAP2L1,BCL9,BEGAIN,BLM,BRAF,BRCA1,BRD8,BTRC,C3orf20,CACNA1C,CACNA1E,CACNA1H,CCDC171,CD44,CDC27,CDC42EP4,CDH1,CEMIP,CEP126,CEP350,CHRNA4,CIC,CIITA,CLIP2,CLU,CNNM2,COL16A1,COL1A…	343
Cancer,Organismal Injury and Abnormalities	Invasive cancer	2.84e-23	Decreased	-3.117	AAMDC,ABAT,ABCB1,ABCC11,ABCC3,ABL1,ABLIM2,ACTB,ADAM12,ADAMTS10,ADAMTS14,ADAMTS18,ADAMTS20,ADAMTS6,ADAMTS8,ADAMTS9,ADAR,ADGRA2,ADORA1,ADORA2A,ADORA3,AKAP13,AKT2,AKT3,ALDH2,ALDH3B1,ALDH5A1,ALK,ALKBH5,ALPL,ANGPT2,ANGPTL2,ANK3,ANKRD36C,ANKRD44,ANO2,ANPEP,AQP1,ARHGAP32,ARHGAP39,ARHGEF2,ARHGEF7,ARID1A,ARID1B,ARID2,ARID5B,ARRB1,ASS1,ASXL1,ATM,ATP2B2,ATP8B3,ATR,ATRX,AXIN1,AXIN2,AXL,BANK1,BARX2,BCOR,BLK,B…	576
Cancer,Organismal Injury and Abnormalities	Invasive tumor	3.02e-23	Decreased	-3.117	AAMDC,ABAT,ABCB1,ABCC11,ABCC3,ABL1,ABLIM2,ACTB,ADAM12,ADAMTS10,ADAMTS14,ADAMTS18,ADAMTS20,ADAMTS6,ADAMTS8,ADAMTS9,ADAR,ADGRA2,ADORA1,ADORA2A,ADORA3,AKAP13,AKT2,AKT3,ALDH2,ALDH3B1,ALDH5A1,ALK,ALKBH5,ALPL,ANGPT2,ANGPTL2,ANK3,ANKRD36C,ANKRD44,ANO2,ANPEP,AQP1,ARHGAP32,ARHGAP39,ARHGEF2,ARHGEF7,ARID1A,ARID1B,ARID2,ARID5B,ARRB1,ASS1,ASXL1,ATM,ATP2B2,ATP8B3,ATR,ATRX,AXIN1,AXIN2,AXL,BANK1,BARX2,BCOR,BLK,B…	578
Cancer,Endocrine System Disorders,Gastrointestinal Disease,Organismal Injury and Abnormalities	Digestive system neuroendocrine tumor	4.78e-23			ABL1,ADAMTS18,ADARB1,ADCY2,ADCY9,ADD1,AFF3,AFF4,AGAP1,AHNAK2,AKAP13,AKAP8L,AKT2,ALMS1,AMPH,ANGPT2,AP3B1,ARHGAP19,ARHGAP39,ARHGEF17,ARID1A,ARIH1,ARK2N,ARSB,ATF7,ATM,ATP10A,AXL,BCAS3,BLK,BLM,BNC2,BRAF,C3orf20,CACNA1A,CACNA1C,CACNA1S,CAMK2A,CAMSAP2,CCDC180,CCDC30,CCDC40,CD44,CDC27,CDC42BPB,CDH11,CHD2,CHGA,CLASP1,CLASP2,CLCNKB,CLU,CMTR1,CNTNAP3B,COL18A1,COL5A3,CPN1,CPXM2,CREBBP,CSF1R,CSMD2,CTNND2,CYP…	262
Cancer,Organismal Injury and Abnormalities,Reproductive System Disease	Uterine carcinosarcoma	1.33e-22			ABCA3,ABCC10,ACE,ADA,ADAMTS18,ADARB2,ANK1,AP3B2,APBA2,ARB2A,ARHGAP22,ARHGAP6,ARHGEF2,ARID1B,ARID2,ASS1,ATM,ATP6V0A2,ATP6V0A4,BCOR,BHLHA15,BNC1,BRDT,C3orf20,CACNA1B,CACNA1G,CACNA1I,CCDC40,CCNT1,CCZ1B,CDC27,CDCA5,CDH1,CDH4,CDK12,CECR2,CELF1,CEMIP,CEMIP2,CEP164,CEP192,CFAP20DC,CFAP46,CFTR,CHD5,CHID1,CIB2,CLDN4,CNNM1,CNNM4,CNTNAP2,COL6A3,CPLANE1,CRB1,CSMD3,CTBP2,CUX2,CYP19A1,DAPK1,DBN1,DDX11,DDX53,DE…	310
Cancer,Organismal Injury and Abnormalities	Blastoma	1.35e-22	Decreased	-2.345	ABCA8,ABL1,ACACA,ACOT9,ACSL6,ACTN1,ADAMTS6,ADARB1,ADGRB1,ADGRE2,ADGRE5,ADGRG1,ADORA1,AK2,AK5,AKT2,AKT3,ALDH2,ALK,ALKBH5,ALOX5,ANGPT2,ANO6,ARHGAP35,ARHGEF28,ARID1A,ARID5B,ARRB1,ASS1,ATE1,ATM,ATP2A2,ATP6V1E1,ATR,ATRX,ATXN1,AXIN2,AZIN2,BARX2,BCL2L13,BCOR,BEST1,BLM,BMP1,BRAF,BRCA1,BRD4,C5AR1,CAMKK2,CAMTA1,CAP2,CAPN2,CAPN3,CAPRIN1,CCDC88C,CCR6,CD44,CDC27,CDCA5,CDH1,CDH9,CDK12,CHAF1A,CIITA,CLCN4,CLU,CN…	337
Cancer,Hematological Disease,Immunological Disease,Organismal Injury and Abnormalities	Chronic leukemia	1.54e-22			ABCA8,ABCC3,ABL1,ACOXL,ADA,ADAMTS16,ADAMTS19,ADAMTS9,ADD2,ADGRB1,ADGRL2,AIG1,AKAP8,AKNA,ALK,ANKH,APAF1,ARHGAP26,ARID1A,ARID1B,ARIH1,ARSB,ASXL1,ATF6,ATM,ATR,ATRNL1,ATXN1,AXL,BANK1,BAZ2A,BCAT1,BCL9L,BCOR,BCR,BMPER,BRAF,BRD3,BRME1,CAMTA1,CARD11,CBFA2T3,CBL,CCDC18,CCND3,CCPG1,CD160,CD22,CD247,CD4,CD44,CD5,CDA,CDCP1,CDH1,CELA2B,CELSR1,CEMIP,CEP164,CEP68,CFAP46,CHD2,CHP1,CKMT2,CLDN14,CLPTM1L,CNTNAP2,CO…	308
Cancer,Gastrointestinal Disease,Hepatic System Disease,Organismal Injury and Abnormalities	Extrahepatic biliary tract carcinoma	2.12e-22			ADGRD1,AFAP1,AGAP3,AHNAK,AHNAK2,AKAP13,ALK,ANK3,ANKRD11,ARHGEF2,ARID1A,ARID1B,ARID2,ATM,ATP10A,ATP2A1,ATP2B2,ATRX,BAHD1,BCAS4,BCR,BEAN1,BPNT1,BPTF,BRAF,BRCA1,BSCL2,C6orf132,CACHD1,CACNA1H,CANX,CARM1,CCDC62,CCDC88A,CCNF,CD44,CD6,CDC27,CLIP2,CLPTM1,CLTCL1,COL21A1,COL24A1,COL5A1,CPLANE1,CS,CSF1R,CSMD1,CSMD3,DCC,DHX8,DIP2A,DMXL1,DOCK2,DTNBP1,DTX2,DYNC2H1,EFCAB13,EGFR,ELP4,EMID1,ERBB2,ERBB4,ETV1,EVC2,…	203
Cancer,Gastrointestinal Disease,Hepatic System Disease,Organismal Injury and Abnormalities	Extrahepatic biliary tract adenocarcinoma	2.89e-22			ADGRD1,AFAP1,AGAP3,AHNAK,AKAP13,ALK,ANKRD11,ARHGEF2,ARID1A,ARID1B,ARID2,ATM,ATP10A,ATP2A1,ATP2B2,ATRX,BAHD1,BCAS4,BCR,BEAN1,BPNT1,BPTF,BRAF,BRCA1,BSCL2,C6orf132,CACHD1,CACNA1H,CANX,CARM1,CCDC62,CCDC88A,CCNF,CD44,CD6,CLIP2,CLTCL1,COL21A1,COL24A1,COL5A1,CPLANE1,CS,CSF1R,CSMD1,CSMD3,DCC,DHX8,DIP2A,DOCK2,DTX2,DYNC2H1,EFCAB13,EGFR,ELP4,EMID1,ERBB2,ERBB4,EVC2,FBN2,FBXO28,FBXW8,FGFR1,FGFR2,FGFR4,FLNB,FL…	179
Cancer,Cardiovascular Disease,Organismal Injury and Abnormalities	Cardiovascular neoplasm	5.31e-22			ABCC4,ABL1,ADAMTSL3,ADCYAP1R1,ADGRA1,ADGRL1,AGRN,ALK,ANGPT2,ARHGEF2,ARID1B,ASXL1,ATM,ATR,AXIN2,AXL,BCOR,BCORL1,BCR,BLM,BMPR1A,BMPR2,BPTF,BRAF,BRCA1,CADM2,CARS1,CCM2,CCND3,CDH1,CDK12,CEACAM1,CHD2,CHD4,CIC,CIITA,CLIP1,CLTCL1,CLU,COG4,CPNE4,CRTC1,CSF1R,CSMD3,CUX1,CXCL14,DBN1,DDX6,DEPDC5,DLC1,DMD,EGFR,EIF2AK4,EMSY,EPAS1,EPHA6,EPHA8,EPHB1,EPHB3,ERBB2,ERBIN,ERCC6,ESR1,EZH2,FANCA,FANCD2,FANCI,FBXO11,FGF…	197
Cancer,Neurological Disease,Organismal Injury and Abnormalities	Glioblastoma	7.11e-22	Decreased	-2.345	ABCA8,ABL1,ACACA,ACOT9,ACSL6,ACTN1,ADAMTS6,ADARB1,ADGRB1,ADGRE2,ADGRE5,ADGRG1,ADORA1,AK2,AK5,AKT2,AKT3,ALDH2,ALK,ALKBH5,ALOX5,ANGPT2,ANO6,ARHGAP35,ARHGEF28,ARID1A,ARID5B,ARRB1,ASS1,ATE1,ATM,ATP2A2,ATP6V1E1,ATR,ATRX,ATXN1,AXIN2,AZIN2,BARX2,BCL2L13,BCOR,BEST1,BLM,BMP1,BRAF,BRCA1,BRD4,C5AR1,CAMKK2,CAMTA1,CAP2,CAPN2,CAPN3,CAPRIN1,CCR6,CD44,CDCA5,CDH1,CDK12,CHAF1A,CIITA,CLCN4,CLU,CNTNAP2,COL1A1,COL4A1…	325
Cancer,Cardiovascular Disease,Organismal Injury and Abnormalities	Vascular tumor	1.41e-21			ABCC4,ABL1,ADAMTSL3,ADCYAP1R1,ADGRA1,ADGRL1,AGRN,ALK,ANGPT2,ARHGEF2,ARID1B,ASXL1,ATM,ATR,AXIN2,AXL,BCOR,BCORL1,BCR,BLM,BMPR1A,BMPR2,BPTF,BRAF,BRCA1,CADM2,CARS1,CCM2,CCND3,CDH1,CDK12,CEACAM1,CHD2,CHD4,CIC,CIITA,CLIP1,CLTCL1,CLU,COG4,CPNE4,CRTC1,CSF1R,CSMD3,CUX1,CXCL14,DBN1,DDX6,DEPDC5,DLC1,DMD,EGFR,EIF2AK4,EMSY,EPAS1,EPHA6,EPHA8,EPHB1,EPHB3,ERBB2,ERBIN,ERCC6,ESR1,EZH2,FANCA,FANCD2,FANCI,FBXO11,FGF…	194
Cancer,Organismal Injury and Abnormalities	Invasive adenocarcinoma	1.45e-21			AAMDC,ABCC11,ABCC3,AKAP13,ALDH2,ALDH3B1,ALK,ANKRD36C,ANO2,ARHGAP32,ARHGEF2,ARID1A,ARRB1,ATP2B2,ATR,AXL,BANK1,BLK,BRAF,BRCA1,BTAF1,CABLES1,CACNA1S,CACUL1,CAPN12,CBFB,CBL,CCDC88C,CCND3,CCR6,CD44,CDH1,CDH12,CDH4,CDK6,CEP192,CLASP2,CLHC1,COL9A3,CRY1,CSF1R,CTDP1,CTNNA1,CXCL14,CYFIP2,CYP19A1,DDR2,DDX42,DENND1B,DIDO1,DNAJB6,DPP6,DSE,DST,EGFR,EIF4B,ELP3,EPHA6,ERBB2,ERBB4,ESR1,ESRRG,EXT1,FANCI,FCSK,FER,FG…	213
Cancer,Endocrine System Disorders,Gastrointestinal Disease,Organismal Injury and Abnormalities	Pancreatic carcinoid tumor	1.49e-21			ADAMTS18,ADARB1,ADCY2,ADCY9,ADD1,AFF3,AFF4,AGAP1,AKAP13,AKAP8L,AKT2,AMPH,AP3B1,ARHGEF17,ARID1A,ATM,ATP10A,BLK,BLM,BNC2,BRAF,C3orf20,CACNA1C,CACNA1S,CAMK2A,CAMSAP2,CCDC180,CCDC30,CDC42BPB,CDH11,CHD2,CLASP1,CLASP2,CMTR1,COL18A1,COL5A3,CPN1,CPXM2,CREBBP,CSMD2,DGKD,DHX37,DIS3L2,DISP3,DLC1,DMXL1,DNAH11,DNAH14,DNAH5,DNMT3A,DRD2,DST,DYNC1I1,DYSF,EML6,EPAS1,FAM178B,FAM186A,FAM78A,FLT4,FYB1,GALNT9,GARNL3,…	197
Cancer,Organismal Injury and Abnormalities,Reproductive System Disease	Lobular breast adenocarcinoma	4.27e-21			AAMDC,ACACB,ACOXL,ADAMTS2,ADCYAP1R1,AGRN,AHNAK,AKAP13,ALDH3B1,ANKRD36C,ANO2,AQP1,ARHGAP32,ARHGAP8,ARHGEF2,ARID1A,ARID1B,ATP2B2,ATP2B4,ATR,BANK1,BTAF1,CABLES1,CACNA1S,CACUL1,CAPN12,CARS1,CBFB,CCDC88C,CDH1,CDH12,CDK6,CEP192,CGN,CLASP2,CLHC1,COBL,COL4A1,COL9A3,CREBBP,CRY1,CTDP1,CTNNA1,CYFIP2,CYP19A1,DDX42,DENND1B,DIDO1,DISC1,DNAH2,DNMT3A,DPP6,DYNC1I1,EIF4B,EPS15,ERBB2,ESR1,ESRRG,ETV6,EXT1,FANCI,FAT1…	170
Cancer,Organismal Injury and Abnormalities,Reproductive System Disease	Invasive mammary tumor	7.99e-21			AAMDC,ABCB1,ABCC11,ADAMTS10,ADAMTS14,ADAMTS18,ADAMTS20,ADAMTS6,ADAMTS8,ADAMTS9,ADGRA2,AKAP13,AKT2,AKT3,ALDH2,ALDH3B1,ALK,ANGPT2,ANKRD36C,ANKRD44,ANO2,ANPEP,ARHGAP32,ARHGAP39,ARHGEF2,ARHGEF7,ARID1A,ARRB1,ASS1,ASXL1,ATP2B2,ATR,BANK1,BARX2,BLM,BRAF,BRCA1,BTAF1,CABLES1,CACNA1S,CACUL1,CALD1,CAPN12,CBFB,CBL,CCDC88C,CCND3,CCNF,CCR6,CD44,CDCA5,CDH1,CDH12,CDH4,CDK12,CDK6,CEP192,CLASP2,CLDN12,CLDN4,CLHC1,C…	302
Cancer,Organismal Injury and Abnormalities,Reproductive System Disease	Invasive breast cancer	9.45e-21			AAMDC,ABCB1,ABCC11,ADAMTS10,ADAMTS14,ADAMTS18,ADAMTS20,ADAMTS6,ADAMTS8,ADAMTS9,ADGRA2,AKAP13,AKT2,AKT3,ALDH2,ALDH3B1,ALK,ANGPT2,ANKRD36C,ANKRD44,ANO2,ANPEP,ARHGAP32,ARHGAP39,ARHGEF2,ARHGEF7,ARID1A,ARRB1,ASS1,ASXL1,ATP2B2,ATR,BANK1,BARX2,BLM,BRAF,BRCA1,BTAF1,CABLES1,CACNA1S,CACUL1,CALD1,CAPN12,CBFB,CBL,CCDC88C,CCND3,CCNF,CCR6,CD44,CDCA5,CDH1,CDH12,CDH4,CDK12,CDK6,CEP192,CLASP2,CLDN12,CLDN4,CLHC1,C…	301
Cancer,Endocrine System Disorders,Gastrointestinal Disease,Organismal Injury and Abnormalities	Pancreatic endocrine tumor	1.27e-20			ABL1,ADAMTS18,ADARB1,ADCY2,ADCY9,ADD1,AFF3,AFF4,AGAP1,AKAP13,AKAP8L,AKT2,AMPH,ANGPT2,AP3B1,ARHGEF17,ARID1A,ATM,ATP10A,AXL,BLK,BLM,BNC2,BRAF,C3orf20,CACNA1C,CACNA1S,CAMK2A,CAMSAP2,CCDC180,CCDC30,CD44,CDC42BPB,CDH11,CHD2,CHGA,CLASP1,CLASP2,CMTR1,COL18A1,COL5A3,CPN1,CPXM2,CREBBP,CSF1R,CSMD2,CYP46A1,DGKD,DHX37,DIS3L2,DISP3,DLC1,DMXL1,DNAH11,DNAH14,DNAH5,DNMT3A,DRD2,DST,DYNC1I1,DYSF,EML6,EPAS1,FAM178B…	217
Cancer,Organismal Injury and Abnormalities	Hormone receptor-positive tumor	1.96e-20			ABCA13,ABL1,ADAP2,ADGRV1,AGTPBP1,AKT2,AKT3,ALK,ANKLE2,AQP1,ARHGEF2,ARHGEF26,ARID1A,ASRGL1,ATP2B2,ATR,AXDND1,BCL9L,BRCA1,BRDT,C11orf65,CACNA1E,CANX,CCDC171,CCDC30,CDH1,CDH4,CDK6,CDON,CEP350,CFAP46,CFAP74,CHAT,CHD4,CHST11,CLCN7,CMSS1,CNTN4,CNTN5,COL5A3,CORO2B,CPT1A,CSF1R,CSF3R,CSMD1,CTNNA3,CUX1,CYP19A1,DEK,DENND2A,DEPDC5,DHTKD1,DIAPH3,DLEC1,DNAH17,DNAH3,DNAH9,DNMT1,DPYSL2,DYNC1H1,EDEM2,EGFR,EGR3,EI…	224
Cancer,Endocrine System Disorders,Gastrointestinal Disease,Organismal Injury and Abnormalities	Neuroendocrine gastroenteropancreatic tumor	2.83e-20			ABL1,ADAMTS18,ADARB1,ADCY2,ADCY9,ADD1,AFF3,AFF4,AGAP1,AKAP13,AKAP8L,AKT2,AMPH,ANGPT2,AP3B1,ARHGEF17,ARID1A,ATM,ATP10A,AXL,BLK,BLM,BNC2,BRAF,C3orf20,CACNA1C,CACNA1S,CAMK2A,CAMSAP2,CCDC180,CCDC30,CD44,CDC42BPB,CDH11,CHD2,CHGA,CLASP1,CLASP2,CMTR1,COL18A1,COL5A3,CPN1,CPXM2,CREBBP,CSF1R,CSMD2,CYP46A1,DGKD,DHX37,DIS3L2,DISP3,DLC1,DMXL1,DNAH11,DNAH14,DNAH5,DNMT3A,DRD2,DST,DYNC1I1,DYSF,EML6,EPAS1,FAM178B…	219
Cancer,Gastrointestinal Disease,Hepatic System Disease,Organismal Injury and Abnormalities	Gallbladder carcinoma	7.55e-20			ADGRD1,AFAP1,AGAP3,AHNAK,AHNAK2,AKAP13,ANK3,ANKRD11,ARHGEF2,ARID1A,ARID1B,ARID2,ATM,ATP10A,ATP2A1,ATP2B2,ATRX,BAHD1,BCAS4,BCR,BEAN1,BPNT1,BPTF,BRAF,BRCA1,BSCL2,C6orf132,CACHD1,CACNA1H,CANX,CARM1,CCDC62,CCDC88A,CCNF,CD44,CD6,CDC27,CLIP2,CLPTM1,CLTCL1,COL21A1,COL24A1,COL5A1,CPLANE1,CS,CSF1R,CSMD1,CSMD3,DCC,DHX8,DIP2A,DMXL1,DOCK2,DTNBP1,DTX2,DYNC2H1,EFCAB13,EGFR,ELP4,EMID1,ERBB2,ERBB4,EVC2,FBN2,FBXO…	191
Cancer,Dermatological Diseases and Conditions,Hematological Disease,Immunological Disease,Organismal Injury and Abnormalities	Sézary syndrome	9.47e-20			AAK1,ABCA13,ABCC11,ABCC6,ABL1,ACAN,ACOX2,ADA,ADAMTS12,ADAMTS16,ADAMTS6,ADCY5,ADGRV1,AGRN,AHNAK2,ALDH2,ANK3,ANKLE2,ARHGEF33,ATG7,ATRX,AXIN2,BCL9,BIRC6,BPTF,C1QTNF1,CACNA1B,CACNA1E,CACNA1H,CACNA2D4,CADPS,CAPN2,CARD11,CARMIL2,CD4,CD5,CDC27,CDH12,CDH4,CGN,CHD6,CNTNAP5,COBL,CPLANE1,CPXM2,CRHR1,CSF3R,CSMD1,CSMD3,CTTNBP2,CUX2,CXCL14,CYP26B1,DISP3,DNAH5,DNAH6,DNAH9,DNMT3A,DPY19L2,DRD2,DSCAML1,DST,DTX1,EP…	154
Cancer,Neurological Disease,Organismal Injury and Abnormalities	Atypical meningioma	1.27e-19			ABCA13,ABL1,ACAN,ACSF3,ADAMTS7,ADCY2,ADGRA1,ALK,ANKHD1,ARHGEF28,ARID1B,ARID2,ARIH1,ASAP1,ATM,ATP8B3,ATR,ATRNL1,ATXN1,BCOR,BMPR2,BRAF,BRCA1,BRD10,BRPF3,C11orf65,CACNA1E,CCDC30,CCNT1,CDC27,CDH1,CDK5RAP2,CIC,COBL,COL11A1,COL4A2,CSF1R,CSMD3,CTNNA1,CTNNA2,CTNND2,CUX2,CYFIP1,DDR2,DDX60L,DLC1,DNAH6,EGFR,EPHA8,FAM178B,FAT1,FBN1,FBXO11,FBXW10,FGFR2,FGFR4,FOXP2,FRMD4B,GAB2,GABRA6,GNA11,GNAQ,GRIN2A,GSE1,HEL…	160
Cancer,Organismal Injury and Abnormalities,Reproductive System Disease	Hyperplasia of genital organ	7.87e-19			ADAMTS10,AGRN,AHNAK,AHNAK2,AHRR,ANKLE2,ANKS1B,AP1M1,ARF1,ARHGAP17,ARHGEF10L,ARID1A,ARID2,ARID5B,ARMC8,ARSB,ARVCF,ATF7IP2,ATP2A1,ATP8B3,ATP9B,BAZ2A,BCAR3,BIRC6,BPHL,C9orf78,CACNA1E,CAND2,CARMIL1,CASQ2,CCDC180,CDC45,CDH1,CDH23,CELF4,CELSR1,CEP164,CEP89,CHD6,CHRM3,CLPTM1L,COL28A1,CPAMD8,CRAMP1,CRLF3,CYP19A1,CYP2A7,DMD,DOCK7,DPP10,DYNC1H1,EMC1,ERG,ESR1,ESRRB,ETV1,ETV4,EXOC3,EZH2,FAM186A,FBN1,FCSK,FGF…	197
Cancer,Organismal Injury and Abnormalities,Reproductive System Disease	Atypical endometrial hyperplasia	3.11e-18			ADAMTS10,AGRN,AHNAK,AHNAK2,AHRR,ANKLE2,ANKS1B,AP1M1,ARF1,ARHGAP17,ARHGEF10L,ARID1A,ARID2,ARID5B,ARMC8,ARSB,ARVCF,ATF7IP2,ATP2A1,ATP8B3,ATP9B,BAZ2A,BCAR3,BIRC6,BPHL,C9orf78,CACNA1E,CAND2,CARMIL1,CASQ2,CCDC180,CDC45,CDH23,CELF4,CELSR1,CEP164,CEP89,CHD6,COL28A1,CPAMD8,CRAMP1,CRLF3,CYP19A1,CYP2A7,DMD,DOCK7,DPP10,DYNC1H1,EMC1,ERG,ESR1,ESRRB,EXOC3,FAM186A,FBN1,FCSK,FGFR2,FRMD5,GALNT11,GLP1R,GOLGA3,GPR1…	175
Cancer,Organismal Injury and Abnormalities,Reproductive System Disease	Hyperplasia of endometrium	3.39e-18			ADAMTS10,AGRN,AHNAK,AHNAK2,AHRR,ANKLE2,ANKS1B,AP1M1,ARF1,ARHGAP17,ARHGEF10L,ARID1A,ARID2,ARID5B,ARMC8,ARSB,ARVCF,ATF7IP2,ATP2A1,ATP8B3,ATP9B,BAZ2A,BCAR3,BIRC6,BPHL,C9orf78,CACNA1E,CAND2,CARMIL1,CASQ2,CCDC180,CDC45,CDH23,CELF4,CELSR1,CEP164,CEP89,CHD6,COL28A1,CPAMD8,CRAMP1,CRLF3,CYP19A1,CYP2A7,DMD,DOCK7,DPP10,DYNC1H1,EMC1,ERG,ESR1,ESRRB,EXOC3,FAM186A,FBN1,FCSK,FGFR2,FRMD5,GALNT11,GLP1R,GOLGA3,GPR1…	176
Cancer,Gastrointestinal Disease,Hepatic System Disease,Organismal Injury and Abnormalities	Gallbladder adenocarcinoma	3.55e-18			ADGRD1,AFAP1,AGAP3,AHNAK,AKAP13,ANKRD11,ARID1A,ARID1B,ARID2,ATM,ATP10A,ATP2A1,ATP2B2,ATRX,BAHD1,BCAS4,BCR,BEAN1,BPNT1,BPTF,BRAF,BRCA1,BSCL2,C6orf132,CACHD1,CACNA1H,CANX,CARM1,CCDC62,CCDC88A,CCNF,CD44,CD6,CLIP2,CLTCL1,COL21A1,COL24A1,COL5A1,CPLANE1,CS,CSF1R,CSMD1,CSMD3,DCC,DHX8,DIP2A,DOCK2,DTX2,DYNC2H1,EFCAB13,EGFR,ELP4,EMID1,ERBB2,EVC2,FBN2,FBXO28,FBXW8,FLNB,FLT1,FMN2,FTO,FUBP3,GREB1,GSDME,HELLS,…	154
Cancer,Hematological Disease,Immunological Disease,Organismal Injury and Abnormalities	Plasma cell myeloma	5.1e-18			AATK,ABCB1,ABCC4,ACE,ADCY1,AGTPBP1,AHCTF1,AHCYL2,AHNAK2,AKAP1,ALKBH5,ALPL,ANKRD11,ANKRD36,AP1M1,ARID1A,ARID2,ARIH1,ARMC9,ASXL1,ATM,ATP13A1,ATP6V1E1,ATR,ATXN2,ATXN7,AXIN1,BAZ2A,BCORL1,BCR,BPHL,BRAF,BRD3,BRD9,BRME1,CABLES1,CACNA1H,CACNA1I,CARM1,CASP9,CBX7,CD44,CDC27,CDH1,CDH12,CDH13,CDON,CFAP20DC,CFAP46,CHD2,CHP1,CHRM3,CHST8,CIITA,CIZ1,CLEC16A,CLIP1,CNTNAP3B,CREBBP,CSF1R,CSF3R,CSMD1,CTNNA3,CTSS,DAP…	303
Cancer,Organismal Injury and Abnormalities	Papillary adenocarcinoma	6.08e-18			AARS2,ABCA8,ABCC3,ACOX2,ADA,ADAMTS7,ADGRD1,ADGRF5,ADGRG1,AGTPBP1,AKNA,AKT2,ALDH1A2,ALDH1A3,ALDH2,ALK,ALX4,ANPEP,ARHGEF2,ARID1A,ARID1B,ASS1,ATM,AXL,BARX2,BCR,BLM,BMP1,BMP6,BMP7,BMPR1A,BNC1,BRAF,BRCA1,BRD1,CACNA1A,CADM1,CALB2,CALCOCO2,CBX7,CCNF,CD44,CDCA5,CDH1,CDK6,CEP43,CHD3,CHRNA5,CIITA,CLU,CMTM4,CNGB1,COL13A1,COL23A1,COL6A3,COL8A2,CORO7,CPQ,CPXM2,CRTC1,CSF1R,CTSS,CXXC5,CYFIP2,DAB2,DHTKD1,DHX30,D…	288
Cancer,Organismal Injury and Abnormalities	Invasive carcinoma	6.75e-18			AAMDC,ABCB1,ABCC11,ABCC3,ABL1,ADAMTS10,ADAMTS14,ADAMTS18,ADAMTS20,ADAMTS6,ADAMTS8,ADAMTS9,AKAP13,AKT2,AKT3,ALDH2,ALDH3B1,ALK,ALKBH5,ANGPT2,ANKRD36C,ANKRD44,ANO2,ANPEP,ARHGAP32,ARHGAP39,ARHGEF2,ARHGEF7,ARID1A,ARID2,ARRB1,ASS1,ATP2B2,ATR,AXL,BANK1,BARX2,BLK,BLM,BRAF,BRCA1,BTAF1,CABLES1,CACNA1S,CACUL1,CALD1,CAPN12,CBFB,CBL,CCDC88C,CCND3,CCNF,CCR6,CD44,CDCA5,CDH1,CDH12,CDH4,CDK6,CEP192,CHP1,CLASP2,CL…	341
Cancer,Organismal Injury and Abnormalities	Papillary carcinoma	7.18e-18			AARS2,ABCA8,ABCC3,ACOX2,ADA,ADAMTS7,ADGRD1,ADGRF5,ADGRG1,AGTPBP1,AKNA,AKT2,ALDH1A2,ALDH1A3,ALDH2,ALK,ALX4,ANPEP,ARHGEF2,ARID1A,ARID1B,ASS1,ATM,AXL,BARX2,BCR,BLM,BMP1,BMP6,BMP7,BMPR1A,BNC1,BRAF,BRCA1,BRD1,CACNA1A,CADM1,CALB2,CALCOCO2,CBX7,CCNF,CD44,CDCA5,CDH1,CDK6,CEP43,CHD3,CHRNA5,CIITA,CLU,CMTM4,CNGB1,COL13A1,COL23A1,COL6A3,COL8A2,CORO7,CPQ,CPXM2,CRTC1,CSF1R,CTSS,CXXC5,CYFIP2,DAB2,DHTKD1,DHX30,D…	289
Cancer,Organismal Injury and Abnormalities	Mesenchymal tumor	1.09e-17			AATK,ABCB1,ABL1,ADGRE5,ADK,ALK,ARHGEF2,ATM,ATRX,AXIN2,BCOR,BNIP5,BRAF,CD44,COL11A1,COL13A1,COL16A1,COL17A1,COL18A1,COL1A1,COL21A1,COL22A1,COL23A1,COL24A1,COL27A1,COL2A1,COL4A1,COL4A2,COL5A1,COL5A3,COL6A3,COL7A1,COL8A2,COL9A2,COL9A3,CSF1R,DDR2,DNMT3A,E2F2,EGFR,ELN,ERBB2,ERBB4,ESR1,FAM20A,FER,FGFR1,FGFR2,FLCN,FLT1,FLT4,HSP90AA1,IGF1R,IMPDH1,INSR,ITGAL,KCNN3,KIF3C,KMT2D,LCK,MET,MFHAS1,mir-218 (inclu…	107
Cancer,Organismal Injury and Abnormalities	Papillary neoplasm	1.17e-17			AARS2,ABCA8,ABCC3,ACOX2,ADA,ADAMTS7,ADGRD1,ADGRF5,ADGRG1,AGTPBP1,AKNA,AKT2,ALDH1A2,ALDH1A3,ALDH2,ALK,ALX4,ANPEP,ARHGEF2,ARID1A,ARID1B,ASS1,ATM,AXL,BARX2,BCR,BLM,BMP1,BMP6,BMP7,BMPR1A,BNC1,BRAF,BRCA1,BRD1,CACNA1A,CADM1,CALB2,CALCOCO2,CBX7,CCNF,CD44,CDCA5,CDH1,CDK6,CEP43,CHD3,CHRNA5,CIITA,CLU,CMTM4,CNGB1,COL13A1,COL23A1,COL6A3,COL8A2,CORO7,CPQ,CPXM2,CRTC1,CSF1R,CSF3R,CTSS,CXXC5,CYFIP2,DAB2,DHTKD1,D…	292
Cancer,Organismal Injury and Abnormalities,Reproductive System Disease	Invasive breast carcinoma	1.62e-17			AAMDC,ABCC11,ADAMTS10,ADAMTS14,ADAMTS18,ADAMTS20,ADAMTS6,ADAMTS8,ADAMTS9,AKAP13,ALDH2,ALDH3B1,ANKRD36C,ANKRD44,ANO2,ANPEP,ARHGAP32,ARHGAP39,ARHGEF2,ARHGEF7,ARID1A,ARRB1,ASS1,ATP2B2,ATR,BANK1,BARX2,BLM,BRAF,BRCA1,BTAF1,CABLES1,CACNA1S,CACUL1,CALD1,CAPN12,CBFB,CBL,CCDC88C,CCND3,CCNF,CCR6,CD44,CDCA5,CDH1,CDH12,CDH4,CDK6,CEP192,CLASP2,CLDN12,CLHC1,COL9A3,CRY1,CSF3R,CSMD3,CTDP1,CTNNA1,CXCL14,CYFIP2,CY…	255
Cancer,Organismal Injury and Abnormalities	Fibrous tissue tumor	4.66e-17			ABL1,ADK,ALK,ARHGEF2,AXIN2,BCOR,BNIP5,BRAF,CD44,COL11A1,COL13A1,COL16A1,COL17A1,COL18A1,COL1A1,COL21A1,COL22A1,COL23A1,COL24A1,COL27A1,COL2A1,COL4A1,COL4A2,COL5A1,COL5A3,COL6A3,COL7A1,COL8A2,COL9A2,COL9A3,CSF1R,DDR2,E2F2,EGFR,ERBB2,ERBB4,ESR1,FAM20A,FER,FGFR1,FGFR2,FLCN,FLT1,FLT4,HSP90AA1,IGF1R,IMPDH1,INSR,ITGAL,KCNN3,KIF3C,KMT2D,LCK,MET,MFHAS1,MST1R,MTOR,MXI1,NF1,NOTCH3,NSD2,NTRK1,NTRK2,NTRK3,NU…	99
Cancer,Organismal Injury and Abnormalities,Reproductive System Disease	Female genital tract serous carcinoma	7.64e-17			ABCA13,ABCA8,ABCB1,ABCG1,ACOXL,ADA,ADAMTS17,ALDH1A2,ALK,AQP1,ARHGAP35,ARHGEF2,ARID1A,ARID5B,ATM,ATR,ATRX,AXIN2,BCR,BNC1,BRAF,BRCA1,CACNA1A,CACNA1C,CALB2,CALCOCO2,CD44,CDA,CDCA5,CDH1,CDH11,CDH13,CDK12,CEP43,CIT,CLDN4,CLU,CMTM4,COL11A1,COL5A1,COL6A3,CSF3R,CTNNA2,CXXC5,CYP19A1,DAB2,DAPK1,DCAF1,DDR2,DHTKD1,DIP2B,DMRT3,DNMT3A,DPP6,DST,DYNC1I1,EGFR,EPHA1,EPHB2,ERBB2,ERC2,ERG,ESPL1,ESR1,ETV4,EXO1,F13A1,…	238
Cancer,Organismal Injury and Abnormalities	Pelvic serous carcinoma	7.64e-17			ABCA13,ABCA8,ABCB1,ABCG1,ACOXL,ADA,ADAMTS17,ALDH1A2,ALK,AQP1,ARHGAP35,ARHGEF2,ARID1A,ARID5B,ATM,ATR,ATRX,AXIN2,BCR,BNC1,BRAF,BRCA1,CACNA1A,CACNA1C,CALB2,CALCOCO2,CD44,CDA,CDCA5,CDH1,CDH11,CDH13,CDK12,CEP43,CIT,CLDN4,CLU,CMTM4,COL11A1,COL5A1,COL6A3,CSF3R,CTNNA2,CXXC5,CYP19A1,DAB2,DAPK1,DCAF1,DDR2,DHTKD1,DIP2B,DMRT3,DNMT3A,DPP6,DST,DYNC1I1,EGFR,EPHA1,EPHB2,ERBB2,ERC2,ERG,ESPL1,ESR1,ETV4,EXO1,F13A1,…	238
Cancer,Hematological Disease,Organismal Injury and Abnormalities	Myeloproliferative neoplasm	1.18e-16			ABCB1,ABCC3,ABCC4,ABL1,ACTN1,ADA,AFF3,ALK,APAF1,ARHGAP26,ARHGEF7,ARIH1,ARRB1,ASXL1,ATM,AXL,BCAT1,BCOR,BCR,BMAL1,BMP1,BMP6,BMP7,BMPR2,BRAF,CARD11,CBL,CD247,CD44,CDA,CDCP1,CEP164,CEP43,CFAP46,CHP1,CHST15,CLSTN1,CPT1A,CREBBP,CSF1R,CSF3R,CUX1,DAP3,DDR2,DGKB,DNAH9,DNMT1,DNMT3A,DNMT3B,EFCAB6,EGFR,EPAS1,EPHA2,ERG,ETV6,EZH2,F13A1,FADS6,FAM117A,FANCD2,FAT1,FBXO11,FER,FGFR1,FGFR2,FHL2,FLT1,FLT4,FMC1-LUC7L2…	193
Cancer,Cardiovascular Disease,Organismal Injury and Abnormalities	Hemangioma	1.73e-16			ABCC4,ABL1,ADAMTSL3,ADCYAP1R1,ADGRL1,AGRN,ALK,ANGPT2,ARID1B,ASXL1,ATM,ATR,AXL,BCOR,BCORL1,BCR,BLM,BMPR1A,BMPR2,BRAF,BRCA1,CADM2,CARS1,CCM2,CCND3,CDH1,CEACAM1,CIC,CIITA,CLTCL1,CLU,CRTC1,CSF1R,CUX1,CXCL14,DBN1,DDX6,DEPDC5,DLC1,DMD,EGFR,EIF2AK4,EPAS1,EPHA6,EPHA8,EPHB1,EPHB3,ERBB2,ERBIN,ERCC6,ESR1,EZH2,FANCA,FANCD2,FANCI,FBXO11,FGFR2,FGFR4,FHIT,FLNB,FLT1,FLT4,FOXP4,GNA11,GNAQ,GPM6B,HSP90AA1,ICAM2,IGF…	157
Cancer,Organismal Injury and Abnormalities	Atypical hyperplasia	1.84e-16			ADAMTS10,AGRN,AHNAK,AHNAK2,AHRR,ANKLE2,ANKS1B,AP1M1,ARF1,ARHGAP17,ARHGEF10L,ARID1A,ARID2,ARID5B,ARMC8,ARSB,ARVCF,ATF7IP2,ATP2A1,ATP8B3,ATP9B,BAZ2A,BCAR3,BIRC6,BPHL,C9orf78,CACNA1E,CAND2,CARMIL1,CASQ2,CCDC180,CDC45,CDH1,CDH23,CELF4,CELSR1,CEP164,CEP89,CHD6,COL28A1,CPAMD8,CRAMP1,CRLF3,CYP19A1,CYP2A7,DMD,DOCK7,DPP10,DYNC1H1,EMC1,ERG,ESR1,ESRRB,EXOC3,FAM186A,FBN1,FCSK,FGFR2,FRMD5,GALNT11,GLP1R,GOLGA3…	177
Cancer,Organismal Injury and Abnormalities	HER2 positive solid tumor	1.86e-16			ABL1,ALK,ANKRD24,AP3B2,ARHGEF2,BAHD1,BCAR3,BCAT1,BCL9L,BRAF,BRDT,CA12,CA4,CAST,CDC27,CDH4,CDK6,CELSR2,CHD4,CHST10,CLCNKB,CNTN4,COG5,COL11A1,COL24A1,COL5A3,CORO2B,CPNE4,CSF1R,CSMD2,CTNNA3,CUX1,CYP19A1,DAPK1,DDR2,DIP2B,DLGAP4,DMXL2,DNMT1,DOK5,DPYSL2,DST,EGFR,EPHA2,ERBB2,ERBB4,ESR1,ESYT2,EVPL,FANCD2,FGFR1,FGFR2,FHOD3,FLT1,FLT4,GOSR1,GSK3B,GTF2IRD1,HIVEP1,HPN,HSP90AA1,IL4R,INO80,INPP5D,INSR,KSR1,LAMA…	138
Cancer,Cardiovascular Disease,Organismal Injury and Abnormalities	Angioma	1.88e-16			ABCC4,ABL1,ADAMTSL3,ADCYAP1R1,ADGRL1,AGRN,ALK,ANGPT2,ARID1B,ASXL1,ATM,ATR,AXL,BCOR,BCORL1,BCR,BLM,BMPR1A,BMPR2,BRAF,BRCA1,CADM2,CARS1,CCM2,CCND3,CDH1,CEACAM1,CIC,CIITA,CLTCL1,CLU,CRTC1,CSF1R,CUX1,CXCL14,DBN1,DDX6,DEPDC5,DLC1,DMD,EGFR,EIF2AK4,EPAS1,EPHA6,EPHA8,EPHB1,EPHB3,ERBB2,ERBIN,ERCC6,ESR1,EZH2,FANCA,FANCD2,FANCI,FBXO11,FGFR2,FGFR4,FHIT,FLNB,FLT1,FLT4,FOXP4,GNA11,GNAQ,GPM6B,HSP90AA1,ICAM2,IGF…	158
Cancer,Gastrointestinal Disease,Organismal Injury and Abnormalities	Small intestine tumor	3.29e-16			ACSBG2,ADNP,AFAP1L2,AHCTF1,AHNAK,ALK,AMHR2,ANKRD28,ANO10,AP1M1,AP3B1,ARHGAP17,ARHGAP19,ARHGEF2,ARID1A,ARID1B,ATF7,ATM,ATP2A1,ATR,BCAS3,BCL7A,BCORL1,BMPR2,BNC2,BRAF,BRCA1,BRSK1,CACNA1C,CARD11,CDC27,COL11A1,CREBBP,CTNND2,DAB2IP,DDX27,DEAF1,DENND2A,DHX37,DISP3,DTX1,EGFR,EML6,ENAH,EPS8L3,ERBB2,EZH2,FBXL13,FBXO11,FGFR1,FGFR2,FLT1,FLT4,GNB1,GSE1,HERC2,HMCN1,HSP90AA1,HVCN1,IGF2R,INO80,IRF8,KCNK5,KDM6A,K…	162
Cancer,Organismal Injury and Abnormalities	Pelvic squamous cell carcinoma	3.46e-16			AATK,ABHD6,ABL1,ACTB,ACTN4,ADAM19,ADAMTS12,ADAMTS2,ADAMTS7,ADAMTSL1,ADAMTSL2,ADAMTSL3,ADAP1,ADD2,AHNAK,AHNAK2,ALK,ALMS1,ALS2CL,ANKRD36,AOAH,AP2A1,AP3B1,ARHGEF12,ARHGEF2,ARID1A,ARID2,ARSG,ASCC1,ASXL1,ATP1A3,ATR,AXDND1,AXIN1,BARX2,BAZ1B,BIN2,BPI,BRAF,BRCA1,BTRC,CACNA1B,CACNA2D4,CALB2,CAST,CBLL2,CD44,CDC27,CDC42BPB,CDK12,CDKAL1,CDKL5,CELF4,CERT1,CFAP46,CFAP54,CHD3,CHRNA5,CIC,CLASP1,CLIC5,CLMN,CLSTN1…	298
Cancer,Neurological Disease,Organismal Injury and Abnormalities	Primitive neuroectodermal tumor	3.69e-16		0.577	ABAT,ABCA13,ABCC1,ABCC3,ABCC4,ABCC8,ABCG1,ABI3BP,ABL1,ADAMTS6,ADGRG5,AFG3L2,AHNAK,AKT2,ALK,ALPL,ANK3,ANKHD1,ANO7,APH1B,ARHGAP27,ARID1A,ARID1B,ARID2,ASAP2,ASXL1,ATP2B2,ATRX,AUTS2,AXIN1,B4GALNT3,BARHL1,BCOR,BRAF,BRCA1,BRD4,BSN,C3,C5,C6,C6orf89,CA12,CALB2,CAP2,CASZ1,CBFA2T2,CDC23,CDH23,CDK6,CEP68,CEP83,CHD5,CHODL,CHRNB4,CLU,CNGB1,CNOT11,COL4A2,CREBBP,CRLF3,CRY1,CSF3R,CSMD1,DENND2B,DGKB,DLGAP4,DNAH14…	236
Cancer,Organismal Injury and Abnormalities	HER2 expressing solid tumor	4.62e-16			ABL1,ALK,ANKRD24,AP3B2,ARHGEF2,BAHD1,BCAR3,BCAT1,BCL9L,BRAF,BRDT,CA12,CA4,CAST,CDC27,CDH4,CDK6,CELSR2,CHD4,CHST10,CLCNKB,CNTN4,COG5,COL11A1,COL24A1,COL5A3,CORO2B,CPNE4,CSF1R,CSMD2,CTNNA3,CUX1,CYP19A1,DAPK1,DDR2,DIP2B,DLGAP4,DMXL2,DNMT1,DOK5,DPYSL2,DST,EGFR,EPHA2,ERBB2,ERBB4,ESR1,ESYT2,EVPL,FANCD2,FGFR1,FGFR2,FHOD3,FLT1,FLT4,GOSR1,GSK3B,GTF2IRD1,HIVEP1,HPN,HSP90AA1,IL4R,INO80,INPP5D,INSR,KSR1,LAMA…	139
Cancer,Hematological Disease,Immunological Disease,Organismal Injury and Abnormalities	Prolymphocytic leukemia	4.96e-16			AAAS,AARS1,ABCA13,ABLIM1,ACAN,ACOT11,ACOT9,ADA,ADAMTS15,ADAMTS7,ADAMTSL3,ADARB2,ADD3,ADGRD1,AHCTF1,AHNAK,AHNAK2,ANAPC7,ANK1,ANK3,ANKH,ANKRD11,ANKRD36,ANKRD52,ANKS3,ANP32A,AQP7,ARHGAP10,ARHGEF33,ARID3A,ASXL1,ATG4B,ATM,ATP2A3,ATP9B,ATXN1,BARX2,BCAR3,BCOR,BCR,BEAN1,BICC1,BNC2,BRD4,BRD8,BRD9,BTRC,C10orf90,C2CD3,CACNA1A,CACNA1B,CACNA1C,CACNA1H,CADM1,CAPN12,CCDC146,CCDC40,CCDC57,CD4,CD5,CD6,CDC27,CDH13…	268
Cancer,Organismal Injury and Abnormalities	HER2 positive carcinoma	5.78e-16			ABL1,ANKRD24,AP3B2,ARHGEF2,BAHD1,BCAR3,BCAT1,BCL9L,BRAF,BRDT,CAST,CDC27,CDH4,CELSR2,CHD4,CHST10,CLCNKB,CNTN4,COG5,COL11A1,COL24A1,COL5A3,CORO2B,CPNE4,CSF1R,CSMD2,CTNNA3,CUX1,CYP19A1,DAPK1,DDR2,DIP2B,DLGAP4,DMXL2,DOK5,DST,EGFR,EPHA2,ERBB2,ERBB4,ESR1,ESYT2,EVPL,FANCD2,FGFR1,FGFR2,FHOD3,FLT1,FLT4,GOSR1,GTF2IRD1,HIVEP1,HSP90AA1,IL4R,INPP5D,INSR,KSR1,LAMA1,LRP1,MAP4K1,MLH1,MUC4,MYO18B,MYOM1,MYZAP,NARF…	120
Cancer,Gastrointestinal Disease,Hepatic System Disease,Organismal Injury and Abnormalities	Gallbladder neoplasm	8.56e-16			ABCB4,ADGRD1,AFAP1,AGAP3,AHNAK,AHNAK2,AKAP13,ALK,ANK3,ANKRD11,ARHGEF2,ARID1A,ARID1B,ARID2,ATM,ATP10A,ATP2A1,ATP2B2,ATRX,BAHD1,BCAS4,BCR,BEAN1,BPNT1,BPTF,BRAF,BRCA1,BSCL2,C6orf132,CACHD1,CACNA1H,CANX,CARM1,CCDC62,CCDC88A,CCNF,CD44,CD6,CDC27,CLIP2,CLPTM1,CLTCL1,CNTN4,COL21A1,COL24A1,COL5A1,CPLANE1,CS,CSF1R,CSMD1,CSMD3,DCC,DHX8,DIP2A,DMXL1,DOCK2,DTNBP1,DTX2,DYNC2H1,EFCAB13,EGFR,ELP4,EMID1,ERBB2,ERBB…	211
Cancer,Organismal Injury and Abnormalities,Reproductive System Disease	Infiltrating duct and lobular carcinoma	1.01e-15			AAMDC,AKAP13,ALDH3B1,ANKRD36C,ANO2,ARHGAP32,ARHGEF2,ARID1A,ATP2B2,ATR,BANK1,BTAF1,CABLES1,CACNA1S,CACUL1,CAPN12,CBFB,CCDC88C,CDH1,CDH12,CEP192,CLASP2,CLHC1,COL9A3,CRY1,CTDP1,CYFIP2,DDX42,DENND1B,DIDO1,DPP6,EIF4B,ERBB2,ESR1,ESRRG,EXT1,FANCI,FCSK,FGFR2,FHOD3,FRMD5,GLIPR2,GREB1,HERC2,HERC4,HK3,IFT140,INPP5B,JAK3,KCNT1,KMT2C,LIMCH1,LRRK1,LUZP2,LYST,MAP2K2,MCF2L,MINAR1,MINDY4,MUC16,NBEAL1,NCK2,NDST1,N…	106
Cancer,Organismal Injury and Abnormalities	Advanced stage tumor	1.07e-15	Decreased	-3.117	ABAT,ABCA8,ABCB1,ABCC3,ABL1,ACTB,ADAM12,ADAR,ADGRA2,ADORA1,ADORA2A,ADORA3,AKT2,AKT3,ALDH1A2,ALDH5A1,ALK,ALKBH5,ALPL,ANGPT2,ANGPTL2,ANK3,ANPEP,AQP1,ARHGEF17,ARHGEF2,ARID1A,ARID1B,ARID2,ARID5B,ASXL1,ATM,ATR,ATRX,AXIN1,AXIN2,AXL,BCAT1,BCOR,BCR,BLK,BMERB1,BMP1,BMP6,BMP7,BMPR2,BNC1,BRAF,BRCA1,C3,C5,CACNA1A,CADPS,CALB2,CALCOCO2,CALD1,CAMTA1,CAP2,CAPG,CARD11,CBL,CCND3,CD44,CDA,CDCP1,CDH1,CDK12,CDK5RAP3,…	411
Cancer,Hereditary Disorder,Organismal Injury and Abnormalities,Reproductive System Disease	Familial prostate cancer	1.14e-15			ABCA3,ABCC4,ABTB3,ADAT1,AKAP1,ALDH5A1,AP3B1,ARHGAP20,ASIC2,ATG13,ATM,ATP2B4,ATP6V0A1,BEND5,BICRAL,BNIP5,BRAF,BRCA1,BTBD16,C5,CABIN1,CACNA1D,CADPS,CASK,CBX7,CCDC171,CDH1,CDH3,CFAP65,CHD2,CKAP5,CLPTM1L,COL1A1,COL24A1,COL5A1,CRTC3,CSMD2,CTTNBP2,DDX50,DDX60L,DEAF1,DNAH3,DNAH9,DNAJC6,DOCK2,DOCK5,DPH7,DSCAML1,EFCAB6,EHBP1,EIF4G3,ENOX1,EPHB2,ERBB2,ERBIN,FBN2,FGD2,GNPAT,GRID1,GRIN1,GUSB,HMCN1,IGF2R,INTS3…	167
Cancer,Hematological Disease,Immunological Disease,Organismal Injury and Abnormalities	Chronic form of lymphocytic leukemia	1.78e-15			ABCA8,ABCC3,ABL1,ACOXL,ADA,ADAMTS16,ADAMTS19,ADAMTS9,ADD2,ADGRB1,ADGRL2,AIG1,AKAP8,AKNA,ALK,ANKH,ARID1A,ARID1B,ARSB,ATF6,ATM,ATR,ATRNL1,ATXN1,BANK1,BAZ2A,BCL9L,BMPER,BRAF,BRD3,BRME1,CAMTA1,CARD11,CBFA2T3,CCDC18,CCND3,CCPG1,CD160,CD22,CD4,CD44,CD5,CDH1,CELA2B,CELSR1,CEMIP,CEP68,CHD2,CHP1,CKMT2,CLDN14,CLPTM1L,CNTNAP2,COL17A1,COL1A1,COL27A1,COL2A1,COL7A1,CPD,CREBBP,CSF3R,CSNK1E,CTNND2,CTTN,CUL9,DAGL…	239
Cancer,Organismal Injury and Abnormalities	Progesterone receptor positive tumor	2.81e-15			ABCA13,ABL1,ADGRV1,AGTPBP1,AKT2,AKT3,ALK,ANKLE2,AQP1,ARHGEF2,ARHGEF26,ASRGL1,ATP2B2,AXDND1,BCL9L,BRDT,CACNA1E,CANX,CCDC30,CDH4,CDK6,CDON,CEP350,CFAP46,CFAP74,CHAT,CHST11,CLCN7,CMSS1,CNTN4,CNTN5,COL5A3,CORO2B,CTNNA3,CUX1,CYP19A1,DENND2A,DHTKD1,DIAPH3,DLEC1,DNAH17,DNAH3,DNAH9,DYNC1H1,EDEM2,EGFR,EGR3,EIF2AK4,ELP4,ERBB2,ERBB4,ERC2,ESR1,FAF1,FAM107B,FANCI,FARP1,FER,FGFR1,FGFR2,FILIP1L,FLT1,FLT4,FNBP1,…	160
Cancer,Gastrointestinal Disease,Hepatic System Disease,Organismal Injury and Abnormalities	Bile duct adenocarcinoma	3.51e-15		-1.477	AARS2,ACE,ACLY,ACOXL,ADA,ADAM19,ADAMTS9,ADGRE5,ADGRV1,AHNAK,AHNAK2,ALDH1A3,ALDH7A1,ALK,ANKRD36C,ANKS1A,APLP2,ARB2A,ARHGEF11,ARHGEF2,ARID1A,ARID2,ASS1,ATM,ATP8B4,ATR,AXIN1,BARX2,BICD2,BPTF,BRAF,BRCA1,CAMKK2,CBFA2T2,CBFA2T3,CCNF,CD44,CD6,CDC27,CDCA5,CDH1,CDK6,CEP131,CEP89,CFAP251,CHIT1,CLK3,CNGB1,CNOT1,COL18A1,COL6A3,COPG1,CRACDL,CRLF3,CSF1R,CSMD1,CTBP2,CYFIP2,DDX11,DEAF1,DENND4B,DENND4C,DIP2B,DLC1…	245
Cancer,Gastrointestinal Disease,Organismal Injury and Abnormalities	Small intestine cancer	3.55e-15			ACSBG2,ADNP,AFAP1L2,AHCTF1,AHNAK,ALK,AMHR2,ANKRD28,ANO10,AP1M1,AP3B1,ARHGAP17,ARHGEF2,ARID1A,ARID1B,ATM,ATP2A1,ATR,BCL7A,BCORL1,BMPR2,BNC2,BRAF,BRCA1,BRSK1,CACNA1C,CARD11,COL11A1,CREBBP,DAB2IP,DDX27,DEAF1,DENND2A,DTX1,EGFR,EML6,ENAH,EPS8L3,ERBB2,EZH2,FBXO11,FGFR1,FGFR2,FLT1,FLT4,GNB1,GSE1,HERC2,HMCN1,HSP90AA1,HVCN1,IGF2R,IRF8,KDM6A,KMT2C,KMT2D,KRT7,LAMA1,LARP4B,LIMK1,LRRC8A,MAP2K1,MAP2K2,MAP3K2,M…	139
Cancer,Organismal Injury and Abnormalities,Reproductive System Disease	Infiltrating lobular breast carcinoma	3.57e-15			AAMDC,AKAP13,ALDH3B1,ANKRD36C,ANO2,ARHGAP32,ARHGEF2,ARID1A,ATP2B2,ATR,BANK1,BTAF1,CABLES1,CACNA1S,CACUL1,CAPN12,CBFB,CCDC88C,CDH1,CDH12,CDK6,CEP192,CLASP2,CLHC1,COL9A3,CRY1,CTDP1,CTNNA1,CYFIP2,CYP19A1,DDX42,DENND1B,DIDO1,DPP6,EIF4B,ERBB2,ESR1,ESRRG,EXT1,FANCI,FCSK,FGFR1,FGFR2,FHOD3,FRMD5,GLIPR2,GREB1,HERC2,HERC4,HK3,IFT140,INPP5B,JAK3,KCNT1,KMT2C,LIMCH1,LRRK1,LUZP2,LYST,MAP2K2,MCF2L,MINAR1,MINDY4…	113
Cancer,Organismal Injury and Abnormalities	Anaplastic carcinoma	4.53e-15			ABCC10,ABL1,ACSBG1,ADGRE2,AHNAK,ALK,ARHGAP22,ARHGEF2,ARID1A,ARID1B,ARID2,ASCC2,ASXL1,ATP8B3,ATR,AXIN1,AXIN2,AXL,BAIAP2L1,BCAR3,BCOR,BLK,BLM,BMP7,BRAF,C1orf167,CADPS,CAPN11,CBL,CBX7,CCDC40,CCND3,CD300A,CD44,CDC23,CDC27,CDH1,CDH11,CLIP2,CNTLN,COL13A1,COL1A1,COL5A1,CORO7,CRB1,CREBBP,CSF1R,CSMD1,CSMD2,CTSS,CUL4A,CYP19A1,CYP2A7,DDR2,DNAH10,DNAH5,DNMT3A,DOCK5,DROSHA,EGFR,EPHA2,EPHA6,EPHB1,EPHB2,ERBB2,E…	212
Cancer,Organismal Injury and Abnormalities	HER2 positive solid malignant tumor	4.81e-15			ABL1,ANKRD24,AP3B2,ARHGEF2,BAHD1,BCAR3,BCAT1,BCL9L,BRAF,BRDT,CA12,CA4,CAST,CDC27,CDH4,CDK6,CELSR2,CHD4,CHST10,CLCNKB,CNTN4,COG5,COL11A1,COL24A1,COL5A3,CORO2B,CPNE4,CSF1R,CSMD2,CTNNA3,CUX1,CYP19A1,DAPK1,DDR2,DIP2B,DLGAP4,DMXL2,DNMT1,DOK5,DPYSL2,DST,EGFR,EPHA2,ERBB2,ERBB4,ESR1,ESYT2,EVPL,FANCD2,FGFR1,FGFR2,FHOD3,FLT1,FLT4,GOSR1,GSK3B,GTF2IRD1,HIVEP1,HPN,HSP90AA1,IL4R,INO80,INPP5D,INSR,KSR1,LAMA1,LR…	132
Cancer,Neurological Disease,Organismal Injury and Abnormalities	Neuroectodermal tumor	4.84e-15		0.577	ABAT,ABCA13,ABCC1,ABCC3,ABCC4,ABCC8,ABCG1,ABI3BP,ABL1,ADAMTS6,ADGRG5,AFG3L2,AHNAK,AKT2,ALK,ALPL,ALX4,ANK3,ANKHD1,ANO7,APH1B,ARHGAP27,ARID1A,ARID1B,ARID2,ASAP2,ASXL1,ATP2B2,ATRX,ATXN1,AUTS2,AXIN1,B4GALNT3,BARHL1,BCOR,BRAF,BRCA1,BRD4,BSN,C3,C5,C6,C6orf89,CA12,CALB2,CAP2,CASZ1,CBFA2T2,CDC23,CDH23,CDK6,CEP68,CEP83,CHD5,CHODL,CHRNB4,CLU,CNGB1,CNOT11,COL4A2,CREBBP,CRLF3,CRY1,CSF3R,CSMD1,DENND2B,DGKB,DL…	242
Cancer,Organismal Injury and Abnormalities	Advanced malignant tumor	4.92e-15	Decreased	-3.117	ABAT,ABCA8,ABCB1,ABCC3,ABL1,ACTB,ADAM12,ADAR,ADGRA2,ADORA1,ADORA2A,ADORA3,AKT2,AKT3,ALDH1A2,ALDH5A1,ALK,ALKBH5,ALPL,ANGPT2,ANGPTL2,ANK3,ANPEP,AQP1,ARHGEF17,ARHGEF2,ARID1A,ARID1B,ARID2,ARID5B,ASXL1,ATM,ATR,ATRX,AXIN1,AXIN2,AXL,BCAT1,BCOR,BCR,BLK,BMERB1,BMP7,BNC1,BRAF,BRCA1,C3,C5,CACNA1A,CADPS,CALB2,CALCOCO2,CALD1,CAMTA1,CAP2,CAPG,CARD11,CBL,CCND3,CD44,CDA,CDCP1,CDH1,CDK12,CDK5RAP3,CDK6,CEMIP,CEP43…	407
Cancer,Organismal Injury and Abnormalities	Undifferentiated tumor	5.21e-15			ABCC10,ABL1,ACSBG1,ADGRE2,AHNAK,ALK,ANPEP,ARHGAP22,ARHGEF2,ARID1A,ARID1B,ARID2,ASCC2,ASXL1,ATP8B3,ATR,AXIN1,AXIN2,AXL,BAIAP2L1,BCAR3,BCOR,BLK,BLM,BMP7,BRAF,C1orf167,CADPS,CAPN11,CBL,CBX7,CCDC40,CCND3,CD247,CD300A,CD44,CDC23,CDC27,CDH1,CDH11,CLIP2,CNTLN,COL13A1,COL1A1,COL5A1,CORO7,CRB1,CREBBP,CSF1R,CSMD1,CSMD2,CTSS,CUL4A,CYP19A1,CYP2A7,DDR2,DNAH10,DNAH5,DNMT3A,DOCK5,DROSHA,EGFR,EPHA2,EPHA6,EPHB1,E…	223
Cancer,Connective Tissue Disorders,Organismal Injury and Abnormalities	Connective tissue cancer	6.63e-15		-1.467	AAR2,ABCA8,ABCB1,ABL1,ACACA,ACAN,ACTR3B,ADAMTS17,ADAMTS6,ADGRG2,AGBL2,AGMO,AHCTF1,AKAP1,ALPL,ALX4,ANKRD11,ARHGAP10,ARHGAP26,ARHGAP44,ARHGEF2,ARID1A,ARID2,ASAP2,ASXL1,ATM,ATP2A2,ATRX,AXL,BAZ1B,BCOR,BGLAP,BMP6,BMPR2,BPTF,BRAF,BRD4,CADM1,CALD1,CAPN1,CCAR1,CCDC62,CCDC88A,CD44,CDC27,CDH11,CDK7,CFTR,CHD2,CHD5,CIC,CLIP1,CNGB1,CNOT1,CNTN5,CNTRL,COL1A1,COL2A1,CRMP1,CSF1R,CSF3R,CTDP1,DCC,DDR2,DDX11,DEAF1,D…	250
Cancer,Organismal Injury and Abnormalities	HER2 expressing cancer	7.62e-15			ABL1,ANKRD24,AP3B2,ARHGEF2,BAHD1,BCAR3,BCAT1,BCL9L,BLK,BRAF,BRDT,CA12,CA4,CAST,CDC27,CDH4,CDK6,CELSR2,CHD4,CHST10,CLCNKB,CNTN4,COG5,COL11A1,COL24A1,COL5A3,CORO2B,CPNE4,CSF1R,CSMD2,CTNNA3,CUX1,CYP19A1,DAPK1,DDR2,DIP2B,DLGAP4,DMXL2,DNMT1,DOK5,DPYSL2,DST,EGFR,EPHA2,ERBB2,ERBB4,ESR1,ESYT2,EVPL,FANCD2,FGFR1,FGFR2,FHOD3,FLT1,FLT4,GOSR1,GSK3B,GTF2IRD1,HIVEP1,HPN,HSP90AA1,IL4R,INO80,INPP5D,INSR,KSR1,LAMA…	134
Cancer,Organismal Injury and Abnormalities,Reproductive System Disease	HER2 positive breast neoplasm	7.83e-15			ABL1,ALK,ANKRD24,AP3B2,ARHGEF2,BAHD1,BCAR3,BCAT1,BCL9L,BRDT,CA12,CA4,CAST,CDC27,CDH4,CDK6,CELSR2,CHD4,CHST10,CLCNKB,CNTN4,COG5,COL11A1,COL24A1,COL5A3,CORO2B,CPNE4,CSMD2,CTNNA3,CUX1,CYP19A1,DAPK1,DIP2B,DLGAP4,DMXL2,DNMT1,DOK5,DPYSL2,DST,EGFR,ERBB2,ERBB4,ESR1,ESYT2,EVPL,FANCD2,FGFR1,FGFR2,FHOD3,FLT1,FLT4,GOSR1,GSK3B,GTF2IRD1,HIVEP1,HPN,HSP90AA1,IL4R,INO80,INPP5D,INSR,KSR1,LAMA1,LRP1,MAP4K1,MLH1,MTO…	127
Cancer,Organismal Injury and Abnormalities,Reproductive System Disease	Invasive breast adenocarcinoma	8.4e-15			AAMDC,ABCC11,AKAP13,ALDH2,ALDH3B1,ANKRD36C,ANO2,ARHGAP32,ARHGEF2,ARID1A,ARRB1,ATP2B2,ATR,BANK1,BRCA1,BTAF1,CABLES1,CACNA1S,CACUL1,CAPN12,CBFB,CBL,CCDC88C,CCND3,CCR6,CD44,CDH1,CDH12,CDH4,CDK6,CEP192,CLASP2,CLHC1,COL9A3,CRY1,CTDP1,CTNNA1,CXCL14,CYFIP2,CYP19A1,DDX42,DENND1B,DIDO1,DNAJB6,DPP6,DSE,DST,EGFR,EIF4B,ELP3,ERBB2,ESR1,ESRRG,EXT1,FANCI,FCSK,FGFR1,FGFR2,FHOD3,FNBP1L,FOXP3,FRMD5,GLIPR2,GREB1,GS…	168
Cancer,Gastrointestinal Disease,Hepatic System Disease,Organismal Injury and Abnormalities	Malignant gallbladder neoplasm	8.44e-15			ADGRD1,AFAP1,AGAP3,AHNAK,AHNAK2,AKAP13,ALK,ANK3,ANKRD11,ARHGEF2,ARID1A,ARID1B,ARID2,ATM,ATP10A,ATP2A1,ATP2B2,ATRX,BAHD1,BCAS4,BCR,BEAN1,BPNT1,BPTF,BRAF,BRCA1,BSCL2,C6orf132,CACHD1,CACNA1H,CANX,CARM1,CCDC62,CCDC88A,CCNF,CD44,CD6,CDC27,CLIP2,CLPTM1,CLTCL1,COL21A1,COL24A1,COL5A1,CPLANE1,CS,CSF1R,CSMD1,CSMD3,DCC,DHX8,DIP2A,DMXL1,DOCK2,DTNBP1,DTX2,DYNC2H1,EFCAB13,EGFR,ELP4,EMID1,ERBB2,ERBB4,EVC2,FBN2,…	206
Cancer,Organismal Injury and Abnormalities	Undifferentiated malignant neoplasm	8.64e-15			ABCC10,ABL1,ACSBG1,ADGRE2,AHNAK,ALK,ANPEP,ARHGAP22,ARHGEF2,ARID1A,ARID1B,ARID2,ASCC2,ASXL1,ATP8B3,ATR,AXIN1,AXIN2,AXL,BAIAP2L1,BCAR3,BCOR,BLK,BLM,BMP7,BRAF,C1orf167,CADPS,CAPN11,CBL,CBX7,CCDC40,CCND3,CD247,CD300A,CD44,CDC23,CDC27,CDH1,CDH11,CLIP2,CNTLN,COL13A1,COL1A1,COL5A1,CORO7,CRB1,CREBBP,CSF1R,CSMD1,CSMD2,CTSS,CUL4A,CYP19A1,CYP2A7,DDR2,DNAH10,DNAH5,DNMT3A,DOCK5,DROSHA,EGFR,EPHA2,EPHA6,EPHB1,E…	222
Cancer,Organismal Injury and Abnormalities,Skeletal and Muscular Disorders	Alveolar rhabdomyosarcoma in striated muscle	1.57e-14			ABCA4,ABCC10,ADAMTS14,ADD1,ADGRG6,AKAP13,ANKRD36C,ATAD3B,ATM,ATR,ATXN1,BCORL1,BRCA1,CACNA1A,CD6,CDH23,CEACAM1,CHAT,CHD4,CHLSN,CIC,COL2A1,DGKD,DHX9,DISC1,DNHD1,DOCK1,DTNBP1,ECD,EFCAB2,EFTUD2,EIF4G3,EML2,EPS15,ERBB2,ERCC6,EXO1,FAM171A1,FAM20C,FAT1,FGFR2,FGFR4,FMN2,GPER1,HERC1,IL4R,KCNH2,KDM6B,KMT2C,KMT5A,LITAF,LMNA,LRRC27,LTBP3,MAPT,MEF2A,MEGF6,MGMT,MLPH,MSR1,MTUS1,MUC12,NCOR2,NINL,NOTCH1,NOTCH3,NP…	104
Cancer,Hematological Disease,Immunological Disease,Organismal Injury and Abnormalities	T-cell prolymphocytic leukemia	1.62e-14			AAAS,AARS1,ABCA13,ABLIM1,ACAN,ACOT11,ACOT9,ADA,ADAMTS15,ADAMTS7,ADAMTSL3,ADARB2,ADD3,ADGRD1,AHCTF1,AHNAK,AHNAK2,ANAPC7,ANK1,ANK3,ANKH,ANKRD11,ANKRD36,ANKRD52,ANKS3,ANP32A,AQP7,ARHGAP10,ARHGEF33,ARID3A,ASXL1,ATG4B,ATM,ATP2A3,ATP9B,ATXN1,BARX2,BCAR3,BCR,BEAN1,BICC1,BNC2,BRD4,BRD8,BRD9,BTRC,C10orf90,C2CD3,CACNA1A,CACNA1B,CACNA1C,CACNA1H,CADM1,CAPN12,CCDC146,CCDC40,CCDC57,CD4,CD5,CD6,CDC27,CDH13,CDHR…	257
Cancer,Gastrointestinal Disease,Organismal Injury and Abnormalities	Duodenal cancer	1.7e-14			ACSBG2,ADNP,AFAP1L2,AHCTF1,AHNAK,ALK,AMHR2,ANKRD28,ANO10,AP1M1,AP3B1,ARHGAP17,ARHGEF2,ARID1A,ARID1B,ATM,ATP2A1,ATR,BCL7A,BCORL1,BMPR2,BNC2,BRAF,BRCA1,BRSK1,CACNA1C,CARD11,COL11A1,CREBBP,DAB2IP,DDX27,DENND2A,DTX1,EGFR,EML6,ENAH,EPS8L3,ERBB2,EZH2,FBXO11,FGFR1,FGFR2,FLT1,FLT4,GNB1,GSE1,HERC2,HMCN1,HSP90AA1,HVCN1,IGF2R,IRF8,KDM6A,KMT2C,KMT2D,LAMA1,LARP4B,LIMK1,LRRC8A,MAP2K1,MAP2K2,MAP3K2,MAPK8IP1,MBT…	132
Cancer,Organismal Injury and Abnormalities,Respiratory Disease	Ear-nose-throat cancer	2.05e-14		-1.432	ABCB1,ABCB4,ABCC1,ABCC4,ABL1,ABTB3,ADAMTS12,ADAMTSL3,ADCY2,AKAP13,AKAP9,AKT3,ALDH1L2,ALKBH5,ALMS1,AMPH,ANK3,AQP7,ARHGEF2,ARID1A,ARID1B,ARID2,ATF7IP2,ATM,ATR,BCAS3,BCOR,BRAF,BRCA1,BTAF1,CACNA1B,CACNA1S,CACNA2D1,CACNA2D2,CAMSAP1,CAPN9,CAPRIN1,CCDC30,CDH18,CDHR2,CDK6,CFAP20DC,CHAF1A,CHD4,CHGA,CHLSN,CLHC1,CLYBL,COG5,CREBBP,CRIPTO,CS,CSGALNACT1,CSMD3,CTNNA2,CTNNA3,CTPS2,DAPK1,DDB1,DDR2,DENND2B,DLG3,DN…	242
Cancer,Connective Tissue Disorders,Organismal Injury and Abnormalities,Skeletal and Muscular Disorders	Bone cancer	2.3e-14		-1.188	AAR2,ABCA8,ABCB1,ABL1,ACACA,ACTR3B,AGBL2,AHCTF1,AKAP1,ALPL,ANKRD11,ARHGAP10,ARHGAP26,ARHGEF2,ARID1A,ASAP2,ATM,ATP2A2,BAZ1B,BMPR2,BPTF,BRAF,BRD4,CAPN1,CCAR1,CCDC62,CDC27,CFTR,CHD2,CHD5,CIC,CLIP1,CNGB1,CNOT1,CNTN5,CNTRL,COL2A1,CRMP1,CSF1R,CTDP1,DDR2,DDX11,DEAF1,DHX34,DLC1,DMRT3,DMRTB1,ECD,EGFR,EPB41L5,EPHA2,EPHB1,EPHB3,ERBB2,ESR1,EXOC7,EXT1,EXT2,EZH2,FANCD2,FEZ1,FGFR1,FGFR2,FGFR4,FLNB,FLT1,FLT4,FMN…	178
Cancer,Organismal Injury and Abnormalities,Reproductive System Disease	Female genital tract clear cell cancer	2.48e-14			AKAP9,AKT2,ALK,ARHGEF2,ARID1A,ARID1B,ARID5B,ASXL1,ATM,ATRX,BCORL1,BRAF,BRCA1,CD44,CDK12,CDK13,CLU,CSF3R,CSMD3,CYP19A1,DNA2,DST,EGFR,EMSY,ERBB2,ESR1,FANCA,FAT1,FGFR1,FGFR2,FLT1,FLT4,FOXK2,GNA12,HNF1B,HSP90AA1,KDM5C,KMT2D,LIMK1,MAP2K1,MAP2K2,MET,MICALL2,MUC16,NOTCH1,NOTCH3,NSD1,NTRK1,NTRK2,NTRK3,PARP1,PBRM1,PGR,POLD3,POR,PRKDC,PRLR,PTK2,PTPRD,PTPRS,PTPRT,RACGAP1,RAF1,RET,RNF43,RRM1,SETD2,SLC2A1,SMA…	82
Cancer,Connective Tissue Disorders,Organismal Injury and Abnormalities,Skeletal and Muscular Disorders	Bone Cancer and Tumors	3.07e-14		-0.751	AAR2,ABCA8,ABCB1,ABL1,ACACA,ACTR3B,AGBL2,AHCTF1,AKAP1,ALPL,ANKRD11,ARHGAP10,ARHGAP26,ARHGEF2,ARID1A,ASAP2,ATM,ATP2A2,BAZ1B,BMPR2,BPTF,BRAF,BRD4,CAPN1,CBL,CCAR1,CCDC62,CDC27,CFTR,CHD2,CHD5,CIC,CLIP1,CNGB1,CNOT1,CNTN5,CNTRL,COL2A1,CRMP1,CSF1R,CTDP1,DDR2,DDX11,DEAF1,DHX34,DLC1,DMRT3,DMRTB1,ECD,EGFR,EPB41L5,EPHA2,EPHB1,EPHB3,ERBB2,ESR1,EXOC7,EXT1,EXT2,EZH2,FANCD2,FEZ1,FGFR1,FGFR2,FGFR4,FLNB,FLT1,FLT4…	181
Cancer,Endocrine System Disorders,Organismal Injury and Abnormalities	Parathyroid gland tumor	3.62e-14			ABCA13,ABCC4,ACTN2,AHNAK,ALDH1A3,ALDH7A1,ALPK3,ARAP1,ARID1B,ATG4B,ATP11A,ATXN7,BBS9,CAMSAP3,CDC42BPA,CEP170,CEP43,CIT,CLTCL1,CNTNAP3B,COL17A1,COL18A1,COL2A1,CTNNA2,DDX31,DENND4B,DMBT1,DOCK5,DROSHA,ENGASE,ESR1,EXD3,EZH1,EZH2,FAM120A,FAM86C1P,HDAC4,INSC,KDM4C,KMT2C,LGR6,LMNB2,LMO7,LRRFIP1,LZTFL1,MCC,MEGF11,MTCL1,MTOR,MUC12,MUC16,MYOF,NBPF10,NDE1,NDST1,OLFML2A,OSMR,PDE4DIP,PDGFRB,PKNOX2,PLEC,POM121C…	92
Cancer,Gastrointestinal Disease,Organismal Injury and Abnormalities	Duodenal neoplasm	3.89e-14			ACSBG2,ADNP,AFAP1L2,AHCTF1,AHNAK,ALK,AMHR2,ANKRD28,ANO10,AP1M1,AP3B1,ARHGAP17,ARHGEF2,ARID1A,ARID1B,ATM,ATP2A1,ATR,BCL7A,BCORL1,BMPR2,BNC2,BRAF,BRCA1,BRSK1,CACNA1C,CARD11,COL11A1,CREBBP,DAB2IP,DDX27,DENND2A,DISP3,DTX1,EGFR,EML6,ENAH,EPS8L3,ERBB2,EZH2,FBXO11,FGFR1,FGFR2,FLT1,FLT4,GNB1,GSE1,HERC2,HMCN1,HSP90AA1,HVCN1,IGF2R,IRF8,KDM6A,KMT2C,KMT2D,LAMA1,LARP4B,LIMK1,LRRC8A,MAP2K1,MAP2K2,MAP3K2,MAPK8I…	133
Cancer,Organismal Injury and Abnormalities,Skeletal and Muscular Disorders	Alveolar rhabdomyosarcoma	4e-14			ABCA4,ABCC10,ADAMTS14,ADD1,ADGRG6,AKAP13,ANKRD36C,ANPEP,ATAD3B,ATM,ATR,ATXN1,BCORL1,BRCA1,CACNA1A,CD6,CDH23,CEACAM1,CHAT,CHD4,CHLSN,CIC,COL2A1,CSF3R,DGKD,DHX9,DISC1,DNHD1,DOCK1,DTNBP1,ECD,EFCAB2,EFTUD2,EIF4G3,EML2,EPS15,ERBB2,ERCC6,EXO1,FAM171A1,FAM20C,FAT1,FGFR2,FGFR4,FMN2,GPER1,HERC1,IL4R,KCNH2,KDM6B,KMT2C,KMT5A,LITAF,LMNA,LRRC27,LTBP3,MAPT,MDM4,MEF2A,MEGF6,MGMT,MLPH,MSR1,MTOR,MTUS1,MUC12,NCOR2…	114
Cancer,Connective Tissue Disorders,Organismal Injury and Abnormalities,Skeletal and Muscular Disorders	Bone tumor	5.3e-14		-1.188	AAR2,ABCA8,ABCB1,ABL1,ACACA,ACTR3B,AGBL2,AHCTF1,AKAP1,ALPL,ANKRD11,ARHGAP10,ARHGAP26,ARHGEF2,ARID1A,ASAP2,ATM,ATP2A2,BAZ1B,BMPR2,BPTF,BRAF,BRD4,CAPN1,CCAR1,CCDC62,CDC27,CFTR,CHD2,CHD5,CIC,CLIP1,CNGB1,CNOT1,CNTN5,CNTRL,COL2A1,CRMP1,CSF1R,CTDP1,DDR2,DDX11,DEAF1,DHX34,DLC1,DMRT3,DMRTB1,ECD,EGFR,EPB41L5,EPHA2,EPHB1,EPHB3,ERBB2,ESR1,EXOC7,EXT1,EXT2,EZH2,FANCD2,FEZ1,FGFR1,FGFR2,FGFR4,FLNB,FLT1,FLT4,FMN…	180
Cancer,Organismal Injury and Abnormalities	Extrarenal clear cell carcinoma	5.64e-14			AKAP9,AKT2,ALK,ARHGEF2,ARID1A,ARID1B,ARID5B,ASXL1,ATM,ATRX,BCORL1,BRAF,BRCA1,CD44,CDK12,CDK13,CLU,CSF3R,CSMD3,DNA2,DST,EGFR,EMSY,ERBB2,ESR1,FANCA,FAT1,FGFR1,FGFR2,FLT1,FLT4,FOXK2,GNA12,HNF1B,HSP90AA1,KDM5C,KMT2D,LIMK1,MAP2K1,MAP2K2,MET,MICALL2,MUC16,NOTCH1,NOTCH3,NSD1,NTRK1,NTRK2,NTRK3,PARP1,PBRM1,PGR,POLD3,POR,PRKDC,PRLR,PTK2,PTPRD,PTPRS,PTPRT,RACGAP1,RAF1,RET,RNF43,RRM1,SETD2,SLC2A1,SMARCA4,SPI…	81
Cancer,Organismal Injury and Abnormalities	Serous ovarian or fallopian tube or primary peritoneal carcinoma	6.25e-14			ABCA13,ABCA8,ABCG1,ACOXL,ADA,ADAMTS17,ALDH1A2,ALK,ARHGAP35,ARHGEF2,ARID1A,ARID5B,ATM,ATR,ATRX,AXIN2,BCR,BNC1,BRAF,BRCA1,CACNA1A,CALB2,CALCOCO2,CD44,CDCA5,CDH1,CDK12,CEP43,CLU,CMTM4,COL11A1,COL5A1,COL6A3,CTNNA2,CXXC5,CYP19A1,DAB2,DAPK1,DCAF1,DHTKD1,DIP2B,DMRT3,DNMT3A,EGFR,ERBB2,ERC2,ERG,ESPL1,FAM153A,FAM171A1,FGF18,FGFR1,FGFR2,FHL2,FLII,FLT1,FLT4,FOXK2,FTO,GABRG3,GAS6,GFPT2,GNA12,GPER1,GSN,HELLS,H…	167
Cancer,Endocrine System Disorders,Organismal Injury and Abnormalities,Reproductive System Disease	Serous ovarian adenocarcinoma	7.35e-14			ABCA13,ABCA8,ABCG1,ACOXL,ADA,ADAMTS17,ALDH1A2,ALK,ARHGAP35,ARHGEF2,ARID1A,ARID5B,ATM,ATR,ATRX,AXIN2,BCR,BNC1,BRAF,BRCA1,CACNA1A,CALB2,CALCOCO2,CD44,CDCA5,CDH1,CDK12,CEP43,CLU,CMTM4,COL11A1,COL5A1,COL6A3,CTNNA2,CXXC5,CYP19A1,DAB2,DAPK1,DCAF1,DHTKD1,DIP2B,DMRT3,DNMT3A,EGFR,ERBB2,ERC2,ERG,ESPL1,FAM153A,FAM171A1,FGF18,FGFR1,FGFR2,FHL2,FLII,FLT1,FLT4,FOXK2,FTO,GABRG3,GAS6,GFPT2,GNA12,GPER1,GSN,HELLS,H…	166
Cancer,Hematological Disease,Organismal Injury and Abnormalities	Myelodysplastic syndrome	8.98e-14			ABCB1,ABL1,ADA,ADAMTS17,ADORA1,ADORA2A,ADORA3,ALK,APAF1,ARHGAP26,ARIH1,ASXL1,ATM,ATP6V1E1,AXL,B4GALNT3,BCOR,BCORL1,BRAF,BRINP1,CARD11,CBL,CDA,CDH11,CDH3,CEP164,CFAP54,CHP1,CPT1A,CREBBP,CSF1R,CSF3R,CSMD3,CUX1,DCDC1,DDR2,DDX60L,DENND4C,DGKB,DHX9,DNAH9,DNMT1,DNMT3A,DYNC2H1,EEF1D,EFCAB6,EFNA5,EGFR,ENG,EPHA2,ERG,ETV6,EYA2,EZH2,FADS6,FANCD2,FGFR1,FGFR2,FMC1-LUC7L2,FNDC3B,FNTB,FRMD4B,GABRA6,GABRB3,GABRG…	166
Cancer,Gastrointestinal Disease,Organismal Injury and Abnormalities	Intestinal adenoma	9.24e-14			ABCB1,ADAMTS18,ADD3,ADTRP,ANKRD36C,AP2A2,ARHGAP42,ASAP3,ASH1L,ATF1,ATM,ATP2A1,ATR,ATXN2,AXIN1,AXIN2,BACE2,BCL9,BID,BLM,BMPR2,BOC,BPTF,BRAF,C2CD2,CA12,CCDC18,CCDC88A,CD44,CDH13,CDH26,CDH3,CEMIP,CERT1,CHD3,CHRM3,CLMN,CLU,CNNM2,CNNM4,COL4A2,DAB2IP,DDX17,DDX27,DGAT2,DISP3,DLG2,DNA2,DNAH12,DNASE1L3,EPB41L3,EPHB2,EPHB3,ERBB2,EVL,FADS2,FAM193A,FBLN1,FBXL13,FBXO11,FKBP5,FMN1,GALNT6,GLG1,GRM7,GSE1,GTF2IRD…	188
Cancer,Organismal Injury and Abnormalities	Primary neoplasm	1.14e-13			ABCB1,ABI3BP,ABL1,ADAM19,ADAM22,ADGRA2,AGRN,AKAP13,ALK,ALPL,ANGPT2,ANKRD36,ANXA10,ARHGEF2,ARID1A,ASL,ASS1,ATF3,ATM,AXL,BAZ1B,BCAR1,BLK,BMPR1A,BRAF,BRCA1,C1orf167,CALD1,CAP2,CARD11,CASZ1,CCND3,CD22,CD247,CD4,CD44,CD5,CDC27,CDK5RAP3,CDK6,CHD3,CHD4,CHP1,CHRM3,CIITA,CLDN4,CLMP,CLU,COL27A1,COL4A1,COL8A2,COX5A,CPQ,CREBBP,CRTC1,CSE1L,CSF1R,CSF3R,CTBP2,CTDSPL,CTNNA1,CXCL14,CYP19A1,DDR2,DGKZ,DHCR24,DMBT1,…	256
Cancer,Organismal Injury and Abnormalities,Tissue Morphology	Quantity of tumor	1.17e-13		0.447	ABL1,ALK,ANK3,ARID2,ASCC1,ATM,ATP2B3,ATRX,AXIN1,AXIN2,BRAF,BRCA1,BSCL2,C10orf105,CADPS,CBL,CDH1,CDH23,CDK12,CFTR,COL7A1,CREBBP,DCC,DLC1,DNMT3A,EGFR,ERBB2,ETV6,EXT1,EXT2,FANCA,FGFR2,FLCN,FLT4,GNA11,GNAI2,GPR161,HNF1B,IGF2R,ITPKB,KIF1B,KMT2D,LARP4B,LYST,LZTS1,MAD1L1,MCC,MET,MLH1,MSH2,MSR1,MST1R,MTOR,MXI1,MYH9,NF1,NOTCH1,NTRK1,NUMA1,OPCML,PBRM1,PDGFB,PDGFRL,POLD1,POLE,PPARG,PPP2R1B,PRKAR1A,PTCH1,PTP…	93
Cancer,Gastrointestinal Disease,Organismal Injury and Abnormalities	Large intestine adenoma	1.28e-13			ABCB1,ADAMTS18,ADD3,ADTRP,ANKRD36C,AP2A2,ARHGAP42,ASAP3,ASH1L,ATF1,ATM,ATP2A1,ATXN2,AXIN1,AXIN2,BACE2,BCL9,BID,BLM,BMPR2,BOC,BPTF,BRAF,C2CD2,CA12,CCDC18,CCDC88A,CD44,CDH13,CDH26,CDH3,CEMIP,CERT1,CHD3,CHRM3,CLMN,CLU,CNNM2,CNNM4,COL4A2,DAB2IP,DDX17,DDX27,DGAT2,DLG2,DNA2,DNAH12,DNASE1L3,EPB41L3,EPHB2,EPHB3,ERBB2,EVL,FADS2,FAM193A,FBLN1,FBXL13,FBXO11,FKBP5,FMN1,GALNT6,GLG1,GRM7,GSE1,GTF2IRD1,HDAC1,HD…	186
Cancer,Gastrointestinal Disease,Organismal Injury and Abnormalities	Gastrointestinal adenoma	1.8e-13			ABCB1,ADAMTS18,ADD3,ADTRP,ANKRD36C,AP2A2,ARHGAP42,ASAP3,ASH1L,ATF1,ATP2A1,ATR,ATXN2,AXIN1,AXIN2,BACE2,BCL9,BID,BLM,BMPR2,BOC,BPTF,BRAF,C2CD2,CA12,CCDC18,CCDC88A,CD44,CDH13,CDH26,CDH3,CEMIP,CERT1,CHD3,CHRM3,CLMN,CLU,CNNM2,CNNM4,COL4A2,DAB2IP,DDX17,DDX27,DGAT2,DISP3,DLG2,DNA2,DNAH12,DNASE1L3,EPB41L3,EPHB2,EPHB3,EVL,FADS2,FAM193A,FBLN1,FBXL13,FBXO11,FKBP5,FMN1,GALNT6,GLG1,GRM7,GSE1,GTF2IRD1,HDAC1,HD…	185
Cancer,Organismal Injury and Abnormalities	Genitourinary squamous cell carcinoma	2e-13			AATK,ABHD6,ABL1,ACTB,ACTN4,ACVRL1,ADAM19,ADAMTS12,ADAMTS2,ADAMTS7,ADAMTSL1,ADAMTSL2,ADAMTSL3,ADAP1,ADD2,AHNAK,AHNAK2,ALK,ALMS1,ALS2CL,ANKRD36,AOAH,AP2A1,AP3B1,ARHGEF12,ARHGEF2,ARID1A,ARSG,ASCC1,ASXL1,ATR,ATXN2,AXDND1,BAZ1B,BAZ2A,BIN2,BRAF,BRCA1,BTRC,CACNA1B,CACNA2D4,CALB2,CASZ1,CBLL2,CD44,CDC27,CDK12,CDKL5,CFAP46,CFAP54,CHD3,CHRNA5,CIC,CIITA,CLASP1,CLIC5,CLMN,CLSTN1,CNOT4,CNTN3,CNTNAP2,CNTRL,COL1…	282
Cancer,Gastrointestinal Disease,Organismal Injury and Abnormalities,Respiratory Disease	Pharyngeal tumor	2.16e-13		-1.432	ABCB1,ABCB4,ABCC1,ABCC4,ABL1,ABTB3,ADAMTS12,ADAMTSL3,ADCY2,AKAP13,AKAP9,AKT3,ALDH1L2,ALKBH5,ALMS1,AMPH,ANK3,AQP7,ARHGEF2,ARID1A,ARID1B,ARID2,ATF7IP2,ATM,BCAS3,BCOR,BRAF,BRCA1,BTAF1,CACNA1B,CACNA1S,CACNA2D1,CACNA2D2,CAMSAP1,CAPN9,CAPRIN1,CCDC30,CDH18,CDHR2,CDK6,CFAP20DC,CHAF1A,CHD4,CHGA,CHLSN,CIITA,CLHC1,CLPTM1L,CLYBL,COG5,CRIPTO,CS,CSGALNACT1,CSMD3,CTNNA2,CTNNA3,CTPS2,DAPK1,DDB1,DENND2B,DLG3,DNAH…	236
Cancer,Organismal Injury and Abnormalities,Reproductive System Disease	Cervical cancer	2.24e-13			AARS2,ABAT,ABHD6,ABL1,ACACB,ACTB,ACTN4,ACTR3,ADAMTS12,ADAMTS7,ADAMTSL1,ADAMTSL2,ADD2,ADGRL2,AHNAK,ALDH5A1,ALK,ALKBH5,ALMS1,ALS2CL,ANKRD36,AOAH,AP2A1,AP3B1,ARHGEF12,ARHGEF2,ARID1A,ARMH3,ASCC1,ASXL1,ATM,ATR,ATXN7L1,AXIN2,BARX2,BAZ1B,BIN2,BRAF,BRCA1,BTRC,C3,CACNA2D4,CALB2,CBLL2,CBX7,CCNF,CD44,CDC27,CDCA5,CDH1,CDH11,CDH3,CDH4,CDK12,CDKL5,CELSR2,CFAP46,CFAP54,CHRNA5,CIC,CLASP1,CLIC5,CLMN,CNTN3,CNTNAP2…	355
Cancer,Organismal Injury and Abnormalities,Reproductive System Disease	Cervical tumor	2.57e-13			AARS2,ABAT,ABHD6,ABL1,ACACB,ACTB,ACTN4,ACTR3,ADAMTS12,ADAMTS7,ADAMTSL1,ADAMTSL2,ADD2,ADGRL2,AHNAK,ALDH5A1,ALK,ALKBH5,ALMS1,ALS2CL,ANKRD36,AOAH,AP2A1,AP3B1,ARHGEF12,ARHGEF2,ARID1A,ARMH3,ASCC1,ASXL1,ATM,ATR,ATXN7L1,AXIN2,BARX2,BAZ1B,BIN2,BRAF,BRCA1,BTRC,C3,CACNA2D4,CALB2,CBLL2,CBX7,CCNF,CD44,CDC27,CDCA5,CDH1,CDH11,CDH3,CDH4,CDK12,CDKL5,CELSR2,CFAP46,CFAP54,CHRNA5,CIC,CLASP1,CLIC5,CLMN,CNTN3,CNTNAP2…	358
Cancer,Gastrointestinal Disease,Organismal Injury and Abnormalities	Colorectal adenoma	2.99e-13			ABCB1,ADAMTS18,ADD3,ADTRP,ANKRD36C,AP2A2,ARHGAP42,ASAP3,ASH1L,ATF1,ATP2A1,ATXN2,AXIN1,AXIN2,BACE2,BCL9,BID,BLM,BMPR2,BOC,BPTF,BRAF,C2CD2,CA12,CCDC18,CCDC88A,CD44,CDH13,CDH26,CDH3,CEMIP,CERT1,CHD3,CHRM3,CLMN,CLU,CNNM2,CNNM4,COL4A2,DAB2IP,DDX17,DDX27,DGAT2,DLG2,DNA2,DNAH12,DNASE1L3,EPB41L3,EPHB2,EPHB3,EVL,FADS2,FAM193A,FBLN1,FBXL13,FBXO11,FKBP5,FMN1,GALNT6,GLG1,GRM7,GSE1,GTF2IRD1,HDAC1,HDAC5,HDAC7,…	183
Cancer,Organismal Injury and Abnormalities	Head and neck adenocarcinoma	3.27e-13			ABCC3,ADGRD1,ADGRG1,AGTPBP1,AKAP1,AKT2,AKT3,ALDH1A3,ALK,ANGPT2,ARID1A,ARID1B,ATM,AXL,BIRC6,BMP7,BMPR1A,BRAF,BRCA1,CARD14,CASP9,CBX7,CD44,CDH1,CDHR2,CIC,CIITA,CLU,COL13A1,COL23A1,COL8A2,CREBBP,CSF1R,DDR2,DHX30,DIRC3,DNAJC6,ECD,EGFR,EMC1,ENG,EPB42,EPHA2,EPHB3,EPHB4,EPS15,ERBB2,ERBB4,ERCC1,ESR1,ETS1,ETV4,EZH2,FAM20A,FCGBP,FGFR1,FGFR2,FGFR4,FLT1,FLT4,FRMD4B,FTO,GABBR2,GDF15,GPER1,GPI,HIP1,IGF1R,INPP5…	178
Cancer,Endocrine System Disorders,Organismal Injury and Abnormalities	Differentiated thyroid cancer	3.54e-13			ABCC3,ADGRD1,ADGRG1,ADGRG6,AGTPBP1,AKT2,ALDH1A3,ALK,ANGPT2,ARID1A,ARID1B,ATM,AXL,BMP7,BMPR1A,BRAF,BRCA1,CBX7,CD44,CDH1,CIITA,CLU,COL13A1,COL23A1,COL8A2,CSF1R,DHX30,DIRC3,ECD,EGFR,EMC1,ENG,EPB42,EPHB3,EPHB4,ERBB2,ERCC1,ETS1,ETV4,FAM20A,FCGBP,FGFR1,FGFR2,FGFR4,FLT1,FLT4,FRMD4B,FTO,GABBR2,GDF15,GPER1,GPI,HIP1,INPP5A,INSR,ITGA5,ITGA9,ITGAV,JAK1,KCNQ3,KRT7,LCK,LDLRAD3,LIMK1,LRRK2,MAP2K1,MAP2K2,MAP4K4,…	160
Cancer,Endocrine System Disorders,Organismal Injury and Abnormalities	Follicular thyroid tumor	4.46e-13			ACLY,ACTN4,AHNAK2,ALK,ANGPT2,ARHGAP35,ATM,ATXN7L1,AXL,BRAF,BRD1,BRPF3,CAMSAP1,CAPN12,CDH1,CDH22,CEP128,CHAT,CHD2,CHD6,CLTCL1,COL18A1,CPAMD8,CSF1R,CSMD1,CTSB,DAB2,DAP3,DDX60L,DHX8,DMBT1,DNMT3A,EGFR,ENG,EPC2,EPHB4,ERBB2,ETS1,FAM135B,FAM169BP,FGFR1,FGFR2,FGFR4,FHOD3,FLT1,FLT4,GNAO1,GPR153,INSR,ITGA5,ITGB4,JAK1,KRT7,KRT8,LCK,LCOR,LEPR,LIMK1,LMNA,LTBP4,MACF1,MAP2K1,MAP2K2,MERTK,MET,MGA,MKLN1,MMP2,MOSM…	125
Cancer,Gastrointestinal Disease,Organismal Injury and Abnormalities,Respiratory Disease	Pharyngeal cancer	4.74e-13		-1.432	ABCB1,ABCB4,ABCC1,ABCC4,ABL1,ABTB3,ADAMTS12,ADAMTSL3,ADCY2,AKAP13,AKAP9,AKT3,ALDH1L2,ALKBH5,ALMS1,AMPH,ANK3,AQP7,ARHGEF2,ARID1A,ARID1B,ARID2,ATF7IP2,ATM,BCAS3,BCOR,BRAF,BRCA1,BTAF1,CACNA1B,CACNA1S,CACNA2D1,CACNA2D2,CAMSAP1,CAPN9,CAPRIN1,CCDC30,CDH18,CDHR2,CDK6,CFAP20DC,CHAF1A,CHD4,CHGA,CHLSN,CLHC1,CLYBL,COG5,CRIPTO,CS,CSGALNACT1,CSMD3,CTNNA2,CTNNA3,CTPS2,DAPK1,DDB1,DENND2B,DLG3,DNAH5,DNAH6,DNAI7,…	232
Cancer,Organismal Injury and Abnormalities	Sarcomatoid carcinoma	4.83e-13			AKAP13,ALMS1,ARID1A,AXDND1,AXL,BRCA1,CSF1R,DDB1,DNAH5,DNAH6,EGFR,EPAS1,ERBB4,FANCD2,FGFR1,FGFR2,FLT1,FLT4,KMT2C,LCK,LRRK2,MACF1,MED12L,MERTK,MET,MTOR,MUC4,NF1,NOTCH1,NOTCH2,NTRK2,PDGFB,PDGFRB,PIK3C2B,PTPRD,PTPRS,RAD50,RBM5,RET,SMARCA4,SYNE1,SYNE2,TACC2,TERT,TP53,TRAPPC9,TYRO3,VEGFA	48
Cancer,Organismal Injury and Abnormalities	Occult primary tumor	4.87e-13			ABL1,ALK,ARHGEF2,ARID1A,ARID5B,ATRX,AXIN2,AXL,BCOR,BRAF,CARD11,COP1,CREBBP,DOT1L,EGFR,ERBB2,FGFR1,FGFR2,FGFR4,FLCN,FLT1,FLT4,GRIN2A,HSP90AA1,JAK1,JAK3,KMT2C,KMT2D,LIMK1,MAP2K1,MAP2K2,MAPK1,MDM4,MEF2B,MERTK,MET,MSH2,MTOR,NOTCH1,NOTCH3,NSD1,NTRK1,NTRK2,NTRK3,NUP93,PDGFRB,POLD1,POR,PTK2,PTPRD,PTPRT,RAF1,RET,RPTOR,RRM1,SETD2,SMARCA4,SRC,STAG2,TMPRSS2,TNK2,TOP1MT,TOP2A,TP53,TRAF2,TUBA1C,TUBA8,TYRO3	68
Cancer,Organismal Injury and Abnormalities	Progesterone receptor positive cancer	5.13e-13			ABCA13,ABL1,ADGRV1,AGTPBP1,AKT2,AKT3,ANKLE2,AQP1,ARHGEF2,ARHGEF26,ASRGL1,ATP2B2,AXDND1,BCL9L,BRDT,CACNA1E,CANX,CCDC30,CDH4,CDK6,CDON,CEP350,CFAP46,CFAP74,CHAT,CHST11,CLCN7,CMSS1,CNTN4,CNTN5,COL5A3,CORO2B,CTNNA3,CUX1,CYP19A1,DENND2A,DHTKD1,DIAPH3,DLEC1,DNAH17,DNAH3,DNAH9,DYNC1H1,EDEM2,EGFR,EGR3,EIF2AK4,ELP4,ERBB2,ERBB4,ERC2,ESR1,FAF1,FAM107B,FANCI,FARP1,FER,FILIP1L,FLT1,FNBP1,FRMD8,GANAB,GON4L,HDL…	149
Cancer,Organismal Injury and Abnormalities	Metastasis	5.53e-13	Decreased	-3.117	ABAT,ABCB1,ABCC3,ABL1,ACTB,ADAM12,ADAR,ADGRA2,ADORA1,ADORA2A,ADORA3,AKT2,AKT3,ALDH5A1,ALK,ALKBH5,ALPL,ANGPT2,ANGPTL2,ANK3,ANPEP,AQP1,ARHGEF2,ARID1A,ARID1B,ARID2,ARID5B,ASXL1,ATM,ATR,ATRX,AXIN1,AXIN2,AXL,BCOR,BLK,BMERB1,BMP7,BRAF,BRCA1,C3,C5,CADPS,CALD1,CAMTA1,CAP2,CAPG,CARD11,CBL,CCND3,CD44,CDA,CDCP1,CDH1,CDK12,CDK5RAP3,CDK6,CEMIP,CHD4,CHGA,CHP1,CHRM3,CLDN10,CLDN4,CLU,COL18A1,COL4A1,COL4A2,COL6A3…	359
Cancer,Endocrine System Disorders,Organismal Injury and Abnormalities,Reproductive System Disease	Clear-cell ovarian carcinoma	8.57e-13			AKAP9,AKT2,ALK,ARHGEF2,ARID1A,ARID1B,ARID5B,ASXL1,ATM,ATRX,BCORL1,BRAF,BRCA1,CD44,CDK12,CDK13,CLU,CSMD3,DNA2,DST,EMSY,ERBB2,FANCA,FAT1,FGFR1,FGFR2,FLT1,FLT4,FOXK2,GNA12,HNF1B,HSP90AA1,KDM5C,KMT2D,LIMK1,MAP2K1,MAP2K2,MET,MICALL2,MUC16,NOTCH1,NOTCH3,NSD1,NTRK1,NTRK2,NTRK3,PARP1,PBRM1,POLD3,POR,PRKDC,PRLR,PTK2,PTPRD,PTPRS,PTPRT,RACGAP1,RAF1,RET,RNF43,RRM1,SETD2,SMARCA4,SPINT2,SRC,SYNE1,TET1,TNK2,TOP…	75
Cancer,Hematological Disease,Immunological Disease,Organismal Injury and Abnormalities	Hodgkin lymphoma	9.19e-13			ACE,ACTB,ADA,ADORA1,ADORA2A,AHNAK2,AOPEP,ARHGEF28,AXL,BACE2,BRME1,BSN,CACNA1I,CCDC138,CD44,CDCP2,CHAT,CHP1,CIITA,CLEC16A,CLSTN2,CMIP,COL5A3,COL6A3,CPLANE1,CSE1L,CSF3R,CUEDC1,DGKB,DHX38,DIP2A,DLEC1,DNMT1,EPB41L1,EPG5,ESYT3,FCGBP,FLYWCH1,GRM7,HIP1,HSP90AA1,IKZF1,IL2RB,IMPDH1,IRF8,ITPKB,ITPR3,KIAA1671,KIF16B,KMT2D,LPP,LTBP3,MAP2K3,MEGF11,MET,MGAT5B,MTOR,MUC17,MYCBPAP,NCOR1,NHSL3,NPHP4,NUP214,NUP93,P…	114
Cancer,Gastrointestinal Disease,Organismal Injury and Abnormalities,Respiratory Disease	Nasopharyngeal tumor	1.18e-12		-1.432	ABCB1,ABCC1,ABL1,AKAP13,ALDH1L2,ALKBH5,ALMS1,ANK3,AQP7,ARHGEF2,ARID1A,ARID2,ATM,BCAS3,BRCA1,BTAF1,CACNA1S,CAMSAP1,CAPN9,CAPRIN1,CCDC30,CDH18,CDK6,CFAP20DC,CHGA,CHLSN,CIITA,CLHC1,CLPTM1L,CLYBL,COG5,CRIPTO,CS,CTNNA2,CTNNA3,CTPS2,DAPK1,DDB1,DENND2B,DLG3,DNAH5,DNAH6,DNAI7,DNHD1,DNMT1,DOCK7,DZIP1L,EGFR,EMP2,EPG5,EPHA2,ERBB4,ESR1,EZH2,FBLN2,FBXW10,FGD4,FGFR2,FLT4,FMC1-LUC7L2,FMN2,FTO,GATA4,GNA12,GON4L,…	169
Cancer,Organismal Injury and Abnormalities,Tumor Morphology	Progressive metastatic adenocarcinoma	1.85e-12			ALK,ARHGEF2,AXL,BLK,BRAF,CSF1R,CYP19A1,DDR2,EGFR,EPHA6,ERBB2,ERBB4,ESR1,FER,FGFR1,FGFR2,FGFR4,FLT1,FLT4,IGF1R,INSR,JAK1,LCK,LIMK1,MAP2K1,MAP2K2,MAPK1,MAPK8,MAPK9,MERTK,MET,MKNK1,MST1R,MTOR,NTRK1,NTRK2,NTRK3,PDGFB,PDGFRB,POLA1,POLD1,POLE,PTK2,PTK2B,RAF1,RET,RRM1,SRC,TNK2,TOP1MT,TUBA1C,TUBA8,TYRO3,VEGFA	54
Cancer,Organismal Injury and Abnormalities,Reproductive System Disease	HER2-positive carcinoma of breast	1.97e-12			ABL1,ANKRD24,AP3B2,ARHGEF2,BAHD1,BCAR3,BCAT1,BCL9L,BRDT,CAST,CDC27,CDH4,CELSR2,CHD4,CHST10,CLCNKB,CNTN4,COG5,COL11A1,COL24A1,COL5A3,CORO2B,CPNE4,CSMD2,CTNNA3,CUX1,CYP19A1,DAPK1,DIP2B,DLGAP4,DMXL2,DOK5,DST,EGFR,ERBB2,ERBB4,ESR1,ESYT2,EVPL,FANCD2,FHOD3,GOSR1,GTF2IRD1,HIVEP1,HSP90AA1,IL4R,INPP5D,INSR,KSR1,LAMA1,LRP1,MAP4K1,MLH1,MUC4,MYO18B,MYOM1,MYZAP,NARF,NBEAL1,NIPBL,NOTCH2,NOX4,PC,PCNT,PDZRN4,PHL…	102
Cancer,Endocrine System Disorders,Organismal Injury and Abnormalities	Parathyroid carcinoma	2.22e-12			ABCA13,ABCC4,ACTN2,AHNAK,ALDH7A1,ALPK3,ARAP1,ARID1B,ATG4B,ATP11A,ATXN7,BBS9,CAMSAP3,CDC42BPA,CEP170,CEP43,CLTCL1,CNTNAP3B,COL17A1,COL18A1,COL2A1,CTNNA2,DDX31,DMBT1,DOCK5,ENGASE,ESR1,EXD3,FAM120A,FAM86C1P,HDAC4,KDM4C,KMT2C,LGR6,LMNB2,LMO7,LRRFIP1,LZTFL1,MCC,MEGF11,MTCL1,MTOR,MUC12,MUC16,MYOF,NBPF10,OLFML2A,OSMR,PDE4DIP,PDGFRB,PKNOX2,PLEC,POM121C,PPFIBP2,PPP1R12A,PRR14L,RGPD3 (includes others),RIPO…	79
Cancer,Neurological Disease,Organismal Injury and Abnormalities	Development of primitive neuroectodermal tumor	2.45e-12		0.632	ABCA13,ABCC1,ABCC3,ABCC4,ABCC8,ABCG1,ABI3BP,ABL1,ADAMTS6,ADGRG5,AFG3L2,AHNAK,AKT2,ALK,ALPL,ANKHD1,ANO7,APH1B,ARHGAP27,ARID1B,ASAP2,ASXL1,ATP2B2,ATRX,B4GALNT3,BCOR,BRAF,BRD4,BSN,C3,C5,C6,C6orf89,CA12,CAP2,CASZ1,CDC23,CDH23,CDK6,CEP68,CHD5,CHODL,CHRNB4,CLU,CNGB1,CNOT11,COL4A2,CREBBP,CRLF3,CRY1,CSF3R,CSMD1,DENND2B,DGKB,DLGAP4,DNAH14,DNAH6,DNMT3A,DOCK2,DRC7,DRD2,DROSHA,DSCAML1,EPB41L4A,ETV4,EVA1C,EXO…	184
Cancer,Neurological Disease,Organismal Injury and Abnormalities	Neuroblastic tumor	2.45e-12		0	ABCA13,ABCC1,ABCC3,ABCC4,ABCC8,ABCG1,ABI3BP,ABL1,ADAMTS6,ADGRG5,AFG3L2,AHNAK,AKT2,ALK,ALPL,ANKHD1,ANO7,APH1B,ARHGAP27,ARID1B,ASAP2,ASXL1,ATP2B2,ATRX,B4GALNT3,BCOR,BRAF,BRD4,BSN,C3,C5,C6,C6orf89,CA12,CAP2,CASZ1,CDC23,CDH23,CDK6,CEP68,CHD5,CHODL,CHRNB4,CLU,CNGB1,CNOT11,COL4A2,CREBBP,CRLF3,CRY1,CSF3R,CSMD1,DENND2B,DGKB,DLGAP4,DNAH14,DNAH6,DNMT3A,DOCK2,DRC7,DRD2,DROSHA,DSCAML1,EPB41L4A,ETV4,EVA1C,EXO…	184
Cancer,Organismal Injury and Abnormalities	Cancer of exocrine gland	2.48e-12			ABCA8,ACTB,ADNP,AKAP1,AKAP8,ALK,ARHGEF2,ARID1A,ATM,ATR,AXL,BIRC6,BPIFB4,BRAF,C11orf65,CARD14,CASP9,CDHR2,CHD4,CHST8,CIC,COL11A1,COL1A1,COL5A1,COMP,CREB3L1,CREBBP,CTNND2,DNAJC6,DYSF,EGFR,EPS15,ERBB2,ETV1,FGFR1,FGFR2,FLT1,FLT4,HK3,HSP90AA1,ITGAL,ITGB6,KDM6A,KMT2D,KNTC1,KRT7,LIMK1,MAP2K1,MAP2K2,MAP3K12,MAPT,MCOLN2,MLH1,MROH8,MSH2,MTUS1,MUC12,MUC16,NDRG1,NOTCH1,NOTCH3,NTRK1,NTRK2,NTRK3,NUB1,OPA3,PAFA…	104
Cancer,Hematological Disease,Immunological Disease,Organismal Injury and Abnormalities	Hairy cell leukemia	2.48e-12			ABCA8,ABCC3,ABL1,ADA,ADAMTS16,ADAMTS19,ADAMTS9,ADD2,ADGRL2,AIG1,AKAP8,AKNA,ALK,ANKH,ARID1A,ARID1B,ATR,ATRNL1,BMPER,BRAF,BRD3,CAMTA1,CCPG1,CD160,CD22,CD5,CELA2B,CEMIP,CEP68,CKMT2,CLDN14,CNTNAP2,COL17A1,COL1A1,COL2A1,COL7A1,CPD,CREBBP,CTNND2,CTTN,CUL9,DAGLA,DLGAP3,DNAH3,DNAH5,DNAH9,EBF1,EEFSEC,EGFLAM,EPAS1,ERC1,FANCL,FLT1,GRM6,HIVEP1,HTT,HUWE1,IFT122,IL21R,ITGAE,ITGAX,JAKMIP2,JARID2,JPH2,KCNH2,KCTD…	134
Cancer,Organismal Injury and Abnormalities,Reproductive System Disease	Germ cell tumor	2.69e-12			ACAD9,ACE,ADAMTS18,AKNA,ALK,AMPH,ARHGEF10L,ARHGEF17,ARHGEF2,BMERB1,BRAF,BRCA1,CBL,CCNF,CD44,CD6,CDH1,CELSR2,CHD2,CHRM3,CNOT10,COL4A2,CPNE1,CREB3L1,CREBBP,CRIPTO,CSE1L,CSF3R,CYP19A1,DAB2,DDX6,DENND3,DIP2B,DMRT1,DMRT3,DNMT3A,DRC7,EIF3C,EPAS1,ERBB2,ERBB4,ESPL1,ESR1,FBN3,FGD6,FGFR1,FGFR2,FLT1,FLT4,GAB2,GATA4,GLDC,GP6,GPATCH1,GPER1,GPR160,GSN,HELLS,HK2,HNF1B,HSP90AA1,IGF2BP3,IKBKE,IKZF1,INSR,KCNN3,KIF…	140
Cancer,Neurological Disease,Organismal Injury and Abnormalities	Secondary neoplasm of nervous system	2.88e-12			ABL1,ADGRA2,AKT3,ALK,ARHGEF2,ASXL1,ATRX,BLK,BRAF,CCND3,CD44,CDK12,CDK6,CSF1R,DDR2,EGFR,ERBB2,ERBB4,ESR1,EZH2,FER,FGFR1,FGFR2,FLT1,FLT4,GRIN2A,IGF1R,INSR,LIMK1,LRP1,MAP2K1,MAP2K2,MAPK1,MAPK8,MAPK9,MDM4,MET,MST1R,NCAM1,NF1,NTRK1,NTRK2,NTRK3,PARP1,PDGFB,PDGFRB,POLA1,POLD1,PRKAR1A,PRKDC,PTK2,PTK2B,RAD51C,RAF1,RET,RRM1,SPOP,SRC,TNK2,TP53,TSC2,TUBA1C,TUBA8,VEGFA,ZNF217	65
Cancer,Immunological Disease,Organismal Injury and Abnormalities	Neoplasia of lymphoid organ	3.3e-12			ADA,ADAM19,ADAMTS9,AKT2,AMOTL1,ANGPT2,ANOS1,ARHGEF2,ARID1A,ARID1B,ATF3,ATM,AXL,BRAF,C1QTNF1,C3,CALD1,CARD11,CCL26,CCND3,CCNF,CD22,CD4,CD44,CD5,CDCA5,CDH11,CDH3,CDK6,CLU,COL23A1,COL27A1,CREBBP,CSF1R,CSF3R,CTNNA2,CTSH,CXCL14,CYP19A1,DCAF1,DMRT3,DNMT1,DNMT3A,DTX1,EGFR,EGR2,ENG,EPAS1,EPHA2,ERBB2,ERBB4,ERCC1,ESR1,ETV6,EZH2,FAT1,FGFR1,FGFR2,FGFR4,FLT1,FLT4,FMN2,GAS6,GSN,GTF2I,GTSE1,HDAC1,HDAC11,HDAC4,H…	166
Cancer,Gastrointestinal Disease,Organismal Injury and Abnormalities,Respiratory Disease	Nasopharyngeal cancer	3.88e-12		-1.432	ABCB1,ABCC1,ABL1,AKAP13,ALDH1L2,ALKBH5,ALMS1,ANK3,AQP7,ARHGEF2,ARID1A,ARID2,ATM,BCAS3,BRCA1,BTAF1,CACNA1S,CAMSAP1,CAPN9,CAPRIN1,CCDC30,CDH18,CDK6,CFAP20DC,CHGA,CHLSN,CLHC1,CLYBL,COG5,CRIPTO,CS,CTNNA2,CTNNA3,CTPS2,DAPK1,DDB1,DENND2B,DLG3,DNAH5,DNAH6,DNAI7,DNHD1,DNMT1,DOCK7,DZIP1L,EGFR,EMP2,EPG5,EPHA2,ERBB4,ESR1,EZH2,FBLN2,FBXW10,FGD4,FGFR2,FLT4,FMC1-LUC7L2,FMN2,FTO,GATA4,GNA12,GON4L,GPER1,GRIN1,GS…	165
Cancer,Neurological Disease,Organismal Injury and Abnormalities	Neuroblastoma	4.04e-12		0	ABCA13,ABCC1,ABCC3,ABCC4,ABCC8,ABCG1,ABI3BP,ABL1,ADAMTS6,ADGRG5,AFG3L2,AHNAK,AKT2,ALK,ALPL,ANKHD1,ANO7,APH1B,ARHGAP27,ARID1B,ASAP2,ASXL1,ATP2B2,ATRX,B4GALNT3,BCOR,BRAF,BRD4,BSN,C3,C5,C6,C6orf89,CA12,CAP2,CASZ1,CDC23,CDH23,CDK6,CEP68,CHD5,CHODL,CHRNB4,CLU,CNGB1,CNOT11,COL4A2,CREBBP,CRLF3,CRY1,CSF3R,CSMD1,DENND2B,DGKB,DLGAP4,DNAH14,DNAH6,DNMT3A,DOCK2,DRC7,DRD2,DROSHA,DSCAML1,EPB41L4A,ETV4,EVA1C,EXO…	183
Cancer,Endocrine System Disorders,Organismal Injury and Abnormalities	Thyroid gland nonmedullary carcinoma	4.39e-12			ABCC3,ADGRD1,ADGRG1,AGTPBP1,AKT2,ALDH1A3,ALK,ANGPT2,ARID1A,ARID1B,ATM,AXL,BMP7,BMPR1A,BRAF,BRCA1,CBX7,CD44,CDH1,CIITA,CLU,COL13A1,COL23A1,COL8A2,CSF1R,DHX30,DIRC3,ECD,EGFR,EMC1,ENG,EPB42,EPHB3,EPHB4,ERBB2,ERCC1,ETS1,ETV4,FAM20A,FCGBP,FGFR1,FGFR2,FGFR4,FLT1,FLT4,FRMD4B,FTO,GABBR2,GDF15,GPER1,GPI,HABP2,HIP1,INPP5A,INSR,ITGA5,ITGA9,ITGAV,JAK1,KRT7,LCK,LDLRAD3,LIMK1,LRRK2,MAP2K1,MAP2K2,MAP4K4,MAPKAP1…	154
Cancer,Neurological Disease,Organismal Injury and Abnormalities	Transitional meningioma	4.57e-12			ABL1,ACAN,ADAMTS7,AFF3,ALK,ARID1B,ATM,ATR,ATXN1,BCOR,BRAF,BRCA1,CACNA1E,CCDC30,CDC27,CDH1,CDK6,CIC,CSF1R,DDR2,DMD,EGFR,EPS8L3,FAT1,FBXO11,FBXW10,FGFR2,FGFR4,GABRA6,GNA11,GNAQ,GSE1,HELZ2,JAK3,KDM5C,KDM6A,KDM6B,KMT2A,KMT2C,KMT2D,MDM4,MEGF8,MET,MGMT,MLH1,MSH2,NF1,NOTCH1,NOTCH2,PBRM1,PRDM2,PRKAR1A,PTCH1,PTCH2,RAF1,RET,RGPD3 (includes others),SETD2,SMARCA4,SMARCB1,TERT,TP53,TSC2,XPC	64
Cancer,Organismal Injury and Abnormalities,Respiratory Disease,Tumor Morphology	Progressive advanced non-small cell lung cancer	4.69e-12			ALK,ARHGEF2,ATR,AXL,BLK,BRAF,CLU,CSF1R,DDR2,EGFR,EPHA6,ERBB2,ERBB4,FER,FGFR1,FGFR2,FGFR4,FLT1,FLT4,HSP90AA1,IGF1R,INSR,JAK1,LCK,LIMK1,MAP2K1,MAP2K2,MAPK1,MAPK8,MAPK9,MERTK,MET,MKNK1,MST1R,NTRK1,NTRK2,NTRK3,PARP1,PDGFB,PDGFRB,PTK2,PTK2B,RAF1,RET,RRM1,SRC,TNK2,TUBA1C,TUBA8,TYRO3,VEGFA	51
Cancer,Hematological Disease,Immunological Disease,Organismal Injury and Abnormalities	Secondary acute myeloid leukemia	4.74e-12			ABL1,ADORA1,ADORA2A,ADORA3,ALK,ASXL1,AXL,BCOR,BRAF,BRCA1,CBL,CDA,CHP1,CSF1R,CSF3R,CUX1,CUX2,DNMT1,DNMT3A,EGFR,ERG,ETV6,EZH2,FOXP1,IKZF1,IMPDH1,KMT2A,MTOR,PDGFRB,POLA1,POLD1,POLE,POR,PPIA,PPP3CB,PPP3CC,PRIM2,PRPF8,PTPN11,RAD51,RARA,RARB,RARG,RRM1,RUNX1,RXRA,SH2B2,STAG2,SYK,TOP2A,TP53,ZRSR2	52
Cancer,Organismal Injury and Abnormalities,Skeletal and Muscular Disorders	Smooth muscle tumor	5.68e-12			ABCA8,ABCB1,ABL1,ADAM12,ADARB1,ADGRE5,AIG1,AK2,AKAP8L,ALK,ANGPT2,ANPEP,APOLD1,ARFGEF2,ARID1A,ARID1B,ARIH2,ARNT,ATM,ATR,ATRNL1,ATRX,BCOR,BDH1,BMP6,C11orf65,CASZ1,CBL,CD44,CDH1,CLDN11,CLEC16A,CLUH,CNP,COL18A1,COL1A1,COL2A1,COL5A1,COL6A3,COL7A1,CRY2,CSF1R,CSF3R,CSMD1,CTNNA2,CTNND1,CUX1,CXCL14,CYP19A1,DDX6,DENND2B,DIAPH3,DLEC1,DLGAP4,DNAH2,DOCK5,DST,EDARADD,EGFR,ERBB4,ESR1,ESRRG,EXO1,EZH1,FBN1,FGFR1,…	200
Cancer,Endocrine System Disorders,Organismal Injury and Abnormalities	Differentiated thyroid carcinoma	5.85e-12			ADGRG6,ALK,AXL,BRAF,DIRC3,FGFR1,FGFR2,FGFR4,FLT1,FLT4,KCNQ3,LIMK1,MAP2K1,MAP2K2,MERTK,MET,NFIA,NRG1,NTRK1,NTRK2,NTRK3,PCNX2,PDGFRB,PRKAG2,RAF1,RET,SGCZ,SKAP1,SMARCA4,STOX2,TERT,THRA,THRB,TNK2,TP53,TYRO3,VAV3	37
Cancer,Organismal Injury and Abnormalities,Tumor Morphology	Progressive adenocarcinoma	5.9e-12			ALK,ARHGEF2,AXL,BLK,BRAF,CDK6,CSF1R,CYP19A1,DDR2,EGFR,EPHA6,ERBB2,ERBB4,ESR1,FER,FGFR1,FGFR2,FGFR4,FLT1,FLT4,GAS6,HSP90AA1,IGF1R,INSR,JAK1,LCK,LIMK1,MAP2K1,MAP2K2,MAPK1,MAPK8,MAPK9,MERTK,MET,MKNK1,MST1R,MTOR,NTRK1,NTRK2,NTRK3,PARP1,PDGFB,PDGFRB,POLA1,POLD1,POLE,POR,PTK2,PTK2B,RAF1,RET,RRM1,SRC,TNK2,TOP1MT,TOP2A,TUBA1C,TUBA8,TYRO3,VEGFA	60
Cancer,Gastrointestinal Disease,Organismal Injury and Abnormalities,Respiratory Disease	Nasopharyngeal carcinoma	6.31e-12		-1.432	ABCB1,ABCC1,ABL1,AKAP13,ALDH1L2,ALKBH5,ALMS1,ANK3,AQP7,ARHGEF2,ARID1A,ARID2,ATM,BCAS3,BRCA1,BTAF1,CACNA1S,CAMSAP1,CAPN9,CAPRIN1,CCDC30,CDH18,CDK6,CFAP20DC,CHGA,CHLSN,CLHC1,CLYBL,COG5,CRIPTO,CS,CTNNA2,CTNNA3,CTPS2,DAPK1,DDB1,DENND2B,DLG3,DNAH5,DNAH6,DNAI7,DNHD1,DNMT1,DOCK7,DZIP1L,EGFR,EMP2,EPG5,EPHA2,ERBB4,ESR1,EZH2,FBLN2,FBXW10,FGD4,FGFR2,FLT4,FMC1-LUC7L2,FMN2,FTO,GATA4,GNA12,GON4L,GPER1,GRIN1,GS…	162
Cancer,Organismal Injury and Abnormalities	Mucinous adenocarcinoma	6.9e-12			ABCA13,ABL1,ADGRG2,AGTPBP1,ALK,ARHGEF2,ATR,BRAF,BRD4,CCDC180,CDH9,CLU,CSF1R,CYP19A1,DDR2,DMRTB1,DNAH14,DNAH3,EGFR,EPHA2,ERBB2,ETV6,FGFR1,FGFR2,FLT1,FLT4,FOXK2,FTO,GALNT17,GNA12,HNF1B,HSP90AA1,HSPG2,KIF1A,KRT7,LIMK1,LOXHD1,LRBA,LRRK2,MAP2K1,MAP2K2,MICALL2,MITF,MRPS22,MYCBP2,MYH14,MYO18B,NOTCH3,NPAS2,NSD1,NTRK1,NTRK2,NTRK3,PARP1,PAX8,PDGFRB,PFKFB3,PIEZO1,PKM,PRLR,PTK2,PTPRF,RACGAP1,RAF1,RASGRF2,RCN…	85
Cancer,Hematological Disease,Immunological Disease,Organismal Injury and Abnormalities	Chronic myeloid leukemia	6.95e-12			ABCC3,ABL1,ADA,APAF1,ARHGAP26,ARIH1,ASXL1,AXL,BCAT1,BCOR,BCR,BRAF,CARD11,CBL,CD247,CD44,CDA,CDCP1,CEP164,CFAP46,CHP1,CPT1A,CREBBP,CSF1R,CSF3R,CUX1,DDR2,DGKB,DNAH9,DNMT1,DNMT3A,DNMT3B,EFCAB6,EGFR,EPHA2,EZH2,FADS6,FANCD2,FAT1,FBXO11,FMC1-LUC7L2,FNTB,GABRA6,GABRB3,GABRG3,GNAQ,HCK,IKZF1,IL1R1,IL2RB,IMPDH1,IRF8,JAK3,KMT2C,LCK,LRRK2,MAML1,MGMT,MTOR,MYH10,NF1,NOTCH2,OTUB1,OTUD7B,PARP1,PDGFB,PDGFRB,POLA1…	97
Cancer,Organismal Injury and Abnormalities	Metastatic adenocarcinoma	7.2e-12			ABCB1,ABCC3,ABL1,AKT2,AKT3,ALK,ARHGEF2,ARID1A,AXL,BLK,BRAF,CDK6,CHP1,CLDN10,CSF1R,CSF3R,CYP19A1,DDR2,DNAJB6,EGFR,EPAS1,EPHA2,EPHA6,ERBB2,ERBB4,ESR1,EZH2,FER,FGFR1,FGFR2,FGFR4,FLT1,FLT4,GRIN2A,HSP90AA1,IGF1R,IL2RB,INSR,JAK1,JAK3,KDM4B,KMT2D,LCK,LIMK1,MAP2K1,MAP2K2,MAPK1,MAPK8,MAPK9,MERTK,MET,MKNK1,MMP2,MST1R,MTOR,NTRK1,NTRK2,NTRK3,PARP1,PDGFB,PDGFRB,PGR,PLEC,POLA1,POLD1,POLE,PPIA,PPP3CB,PPP3CC,PTK…	93
Cancer,Organismal Injury and Abnormalities	Sarcomatoid malignant tumor	7.34e-12			AKAP13,ALMS1,ARID1A,AXDND1,AXL,BRCA1,CSF1R,DDB1,DNAH5,DNAH6,EGFR,EPAS1,ERBB4,FANCD2,FGFR1,FGFR2,FLT1,FLT4,HSP90AA1,KMT2C,LCK,LRRK2,MACF1,MED12L,MERTK,MET,MTOR,MUC4,NF1,NOTCH1,NOTCH2,NTRK2,PDGFB,PDGFRB,PIK3C2B,PTPRD,PTPRS,RAD50,RBM5,RET,SMARCA4,SYNE1,SYNE2,TACC2,TERT,TP53,TRAPPC9,TYRO3,VEGFA	49
Cancer,Organismal Injury and Abnormalities,Respiratory Disease,Tumor Morphology	Progressive metastatic lung cancer	7.58e-12			ALK,ARHGEF2,ATR,AXL,BLK,BRAF,CSF1R,DDR2,EGFR,EPHA6,ERBB2,ERBB4,FER,FGFR1,FGFR2,FGFR4,FLT1,FLT4,HSP90AA1,IGF1R,INSR,JAK1,LCK,LIMK1,MAP2K1,MAP2K2,MAPK1,MAPK8,MAPK9,MERTK,MET,MKNK1,MST1R,MTOR,NTRK1,NTRK2,NTRK3,PARP1,PDGFB,PDGFRB,PTK2,PTK2B,RAF1,RET,RRM1,SRC,TNK2,TUBA1C,TUBA8,TYRO3,VEGFA	51
Cancer,Organismal Injury and Abnormalities,Respiratory Disease,Tumor Morphology	Progressive non-small cell lung cancer	7.59e-12			ALK,ARHGEF2,ATR,AXL,BLK,BRAF,CDK6,CLU,CSF1R,DDR2,EGFR,EPHA6,ERBB2,ERBB4,FER,FGFR1,FGFR2,FGFR4,FLT1,FLT4,HSP90AA1,IGF1R,INSR,JAK1,LCK,LIMK1,MAP2K1,MAP2K2,MAPK1,MAPK8,MAPK9,MERTK,MET,MKNK1,MST1R,NTRK1,NTRK2,NTRK3,PARP1,PDGFB,PDGFRB,PTK2,PTK2B,RAF1,RET,RRM1,SRC,TNK2,TUBA1C,TUBA8,TYRO3,VEGFA	52
Cancer,Organismal Injury and Abnormalities	Mucinous neoplasm	8.12e-12			ABCA13,ABL1,ADGRG2,AGTPBP1,ALK,ARHGEF2,ATM,ATR,BRAF,BRD4,CCDC180,CDH9,CLU,CSF1R,CYP19A1,DDR2,DMRTB1,DNAH14,DNAH3,EGFR,EPHA2,ERBB2,ETV6,FGFR1,FGFR2,FLT1,FLT4,FOXK2,FTO,GALNT17,GNA12,HNF1B,HSP90AA1,HSPG2,KIF1A,KRT7,LIMK1,LOXHD1,LRBA,LRRK2,MAP2K1,MAP2K2,MICALL2,MITF,MRPS22,MYCBP2,MYH14,MYO18B,NOTCH3,NPAS2,NSD1,NTRK1,NTRK2,NTRK3,PARP1,PAX8,PDGFRB,PFKFB3,PIEZO1,PKM,PRLR,PTK2,PTPRF,RACGAP1,RAF1,RASGRF2…	86
Cancer,Hematological Disease,Organismal Injury and Abnormalities	Myelodysplastic/myeloproliferative neoplasm	8.43e-12			ABCB1,ABL1,APAF1,ARHGAP26,ARIH1,ASXL1,AXL,BCOR,BRAF,CARD11,CBL,CDA,CEP164,CHP1,CREBBP,CSF1R,CSF3R,CUX1,DDR2,DGKB,DNAH9,DNMT1,DNMT3A,EFCAB6,EPHA2,EZH2,FADS6,FANCD2,FMC1-LUC7L2,FNTB,GABRA6,GABRB3,GABRG3,HCK,IL2RB,IMPDH1,JAK3,LCK,LRRK2,MAML1,MGMT,MYH10,NF1,NOTCH2,PARP1,PDGFB,PDGFRB,POLA1,POLD1,POR,PPIA,PPP3CB,PPP3CC,PRIM2,PTPN11,RAD51,RARA,RARB,RARG,RET,RRM1,RUNX1,RXRA,SH2B3,SMC1A,SRC,STAG2,STAT5B,S…	73
Cancer,Organismal Injury and Abnormalities,Reproductive System Disease	HER2-positive breast cancer	8.66e-12			ABL1,ANKRD24,AP3B2,ARHGEF2,BAHD1,BCAR3,BCAT1,BCL9L,BRDT,CA12,CA4,CAST,CDC27,CDH4,CDK6,CELSR2,CHD4,CHST10,CLCNKB,CNTN4,COG5,COL11A1,COL24A1,COL5A3,CORO2B,CPNE4,CSMD2,CTNNA3,CUX1,CYP19A1,DAPK1,DIP2B,DLGAP4,DMXL2,DNMT1,DOK5,DPYSL2,DST,EGFR,ERBB2,ERBB4,ESR1,ESYT2,EVPL,FANCD2,FHOD3,GOSR1,GSK3B,GTF2IRD1,HIVEP1,HPN,HSP90AA1,IL4R,INO80,INPP5D,INSR,KSR1,LAMA1,LRP1,MAP4K1,MLH1,MTOR,MUC4,MYO18B,MYOM1,MYZAP,…	115
Cancer,Organismal Injury and Abnormalities	Catecholamine-secreting tumor	9.29e-12		0	ABCA13,ABCC1,ABCC3,ABCC4,ABCC8,ABCG1,ABI3BP,ABL1,ADAMTS6,ADGRG5,AFG3L2,AHNAK,AKT2,ALK,ALPL,ANKHD1,ANO7,APH1B,ARHGAP27,ARID1B,ASAP2,ASXL1,ATP2B2,ATRX,B4GALNT3,BCOR,BRAF,BRD4,BSN,C3,C5,C6,C6orf89,CA12,CAP2,CASZ1,CDC23,CDH23,CDK6,CEP68,CHD5,CHODL,CHRNB4,CLU,CNGB1,CNOT11,COL4A2,CREBBP,CRLF3,CRY1,CSF3R,CSMD1,DENND2B,DGKB,DLGAP4,DNAH14,DNAH6,DNMT3A,DOCK2,DRC7,DRD2,DROSHA,DSCAML1,EPB41L4A,ETV4,EVA1C,EXO…	187
Cancer,Gastrointestinal Disease,Hepatic System Disease,Organismal Injury and Abnormalities	Intrahepatic bile duct cancer	9.47e-12			ADAMTS9,ADGRE5,ALDH1A3,ALK,ARHGEF2,ARID1A,ATM,AXIN1,BRAF,BRCA1,CAMKK2,CDH1,CDK6,CRACDL,DEAF1,DENND4C,DMXL2,DNAH3,DOCK2,DPP9,DSCAML1,EGFR,EHMT1,EIF3H,EPHA2,ERBB2,ERBB4,FGFR1,FGFR2,FGFR4,FLT1,FLT4,FYB1,GABRB3,GLI2,GPR107,HSP90AA1,IGFN1,INSYN2B,JAK1,KDM3B,KDM4A,KMT2D,KRT7,LIMK1,MACF1,MAP2K1,MAP2K2,MAPK1,MAPK8,MAPK9,MARK4,MET,MUC12,MYH14,NF1,NFU1,NPHP4,NSD2,NTRK1,NTRK2,NTRK3,PAPPA2,PARP1,PBRM1,PDGFRB…	93
Cancer,Organismal Injury and Abnormalities,Respiratory Disease,Tumor Morphology	Progressive metastatic non-small cell lung carcinoma	1.21e-11			ALK,ARHGEF2,ATR,AXL,BLK,BRAF,CSF1R,DDR2,EGFR,EPHA6,ERBB2,ERBB4,FER,FGFR1,FGFR2,FGFR4,FLT1,FLT4,HSP90AA1,IGF1R,INSR,JAK1,LCK,LIMK1,MAP2K1,MAP2K2,MAPK1,MAPK8,MAPK9,MERTK,MET,MKNK1,MST1R,NTRK1,NTRK2,NTRK3,PARP1,PDGFB,PDGFRB,PTK2,PTK2B,RAF1,RET,RRM1,SRC,TNK2,TUBA1C,TUBA8,TYRO3,VEGFA	50
Cancer,Neurological Disease,Organismal Injury and Abnormalities	Neurogenic tumor	1.36e-11			ABCA13,ABCC8,ABCG1,ABI3BP,ABL1,ADAMTS6,ADGRG5,AFG3L2,AHNAK,ALK,ALPL,ANGPT2,ANKHD1,ARHGAP27,ARID1B,ASS1,ATP2B2,ATRX,B4GALNT3,BCOR,BRAF,BSN,C6,C6orf89,CCNF,CD44,CDC23,CDC27,CDC45,CDCA5,CDH23,CEP170,CEP68,CHGA,CNOT11,COL4A2,COL6A3,CRLF3,CRY1,CSF1R,CSF3R,CTNNA2,DDR2,DENND2B,DNA2,DNAH14,DNAH6,DRC7,DSCAML1,DTX2,EGFR,ELMOD3,EPAS1,ERBB2,ETV4,FAM174B,FAT1,FBXO11,FGFR1,FGFR2,FLNC,FLT1,FLT4,FSTL4,GGA3,GINS2…	166
Cancer,Gastrointestinal Disease,Hepatic System Disease,Organismal Injury and Abnormalities	Liver cholangiocarcinoma	1.44e-11			ADAMTS9,ADGRE5,ALDH1A3,ALK,ARHGEF2,ARID1A,ATM,AXIN1,BRAF,BRCA1,CAMKK2,CDH1,CDK6,CRACDL,DEAF1,DENND4C,DMXL2,DNAH3,DOCK2,DPP9,DSCAML1,EGFR,EHMT1,EIF3H,EPHA2,ERBB2,ERBB4,FGFR1,FGFR2,FGFR4,FLT1,FLT4,FYB1,GABRB3,GLI2,GPR107,HSP90AA1,IGFN1,INSYN2B,JAK1,KDM3B,KDM4A,KMT2D,KRT7,LIMK1,MACF1,MAP2K1,MAP2K2,MAPK1,MAPK8,MAPK9,MARK4,MET,MUC12,MYH14,NF1,NFU1,NPHP4,NSD2,NTRK1,NTRK2,NTRK3,PAPPA2,PARP1,PBRM1,PDGFRB…	92
Cancer,Neurological Disease,Organismal Injury and Abnormalities	Central nervous system metastasis	1.55e-11			ABL1,ADGRA2,AKT3,ALK,ARHGEF2,ASXL1,BLK,BRAF,CCND3,CD44,CDK12,CDK6,DDR2,EGFR,ERBB2,ERBB4,ESR1,EZH2,FER,FGFR1,FGFR2,FGFR4,FLT1,FLT4,GRIN2A,IGF1R,INSR,LIMK1,LRP1,MAP2K1,MAP2K2,MAPK1,MAPK8,MAPK9,MDM4,MET,MST1R,NCAM1,NF1,NTRK1,NTRK2,NTRK3,PARP1,PDGFRB,POLA1,POLD1,PRKAR1A,PRKDC,PTK2,PTK2B,RAD51C,RAF1,RET,RRM1,SPOP,SRC,TNK2,TP53,TSC2,TUBA1C,TUBA8,VEGFA,ZNF217	63
Cancer,Hematological Disease,Immunological Disease,Organismal Injury and Abnormalities	T acute lymphoblastic leukemia	1.68e-11			ABL1,ADORA1,ADORA2A,ADORA3,ANPEP,ARID1A,ARID5B,ASXL1,ATRX,BCOR,BCORL1,BRAF,CBFB,CCND3,CD22,CD247,CD5,CREBBP,CSF1R,CSF3R,DDC,DDR2,DNM2,DNMT1,DNMT3A,EBF1,EPHA2,ERG,ETV6,EZH2,HDAC1,HDAC6,IKZF1,IMPDH1,ITGAM,JAK1,JAK3,KDM6A,KMT2A,KMT2D,LCK,LMO1,MGA,MTOR,NCOR1,NF1,NOTCH1,NSD2,NUP98,PAX5,PDGFB,PDGFRB,POLA1,POLD1,POLE,POR,PPP3CB,PPP3CC,PRIM2,PSMB2,PTPN11,PTPN2,RET,RHOA,RRM1,RUNX1,SETD2,SH2B3,SIRT1,SLC17A…	87
Cancer,Organismal Injury and Abnormalities,Respiratory Disease,Tumor Morphology	Progressive stage IV lung squamous cell carcinoma	1.82e-11			ALK,ARHGEF2,AXL,BLK,BRAF,DDR2,EGFR,EPHA6,ERBB2,ERBB4,FER,FGFR1,FGFR2,FGFR4,FLT1,FLT4,HSP90AA1,IGF1R,INSR,JAK1,LCK,LIMK1,MAP2K1,MAP2K2,MAPK1,MAPK8,MAPK9,MERTK,MET,MKNK1,MST1R,NTRK1,NTRK2,NTRK3,PDGFRB,PTK2,PTK2B,RAF1,RET,RRM1,SRC,TNK2,TUBA1C,TUBA8,TYRO3,VEGFA	46
Cancer,Organismal Injury and Abnormalities,Respiratory Disease,Tumor Morphology	Progressive lung carcinoma	1.85e-11			ALK,ARHGEF2,ATR,AXL,BLK,BRAF,CDK6,CLU,CSF1R,DDR2,EGFR,EPHA6,ERBB2,ERBB4,FER,FGFR1,FGFR2,FGFR4,FLT1,FLT4,HSP90AA1,IGF1R,INSR,JAK1,LCK,LIMK1,MAP2K1,MAP2K2,MAPK1,MAPK8,MAPK9,MERTK,MET,MKNK1,MST1R,NTRK1,NTRK2,NTRK3,PARP1,PDGFB,PDGFRB,PTK2,PTK2B,RAF1,RET,RRM1,SRC,TNK2,TOP1MT,TUBA1C,TUBA8,TYRO3,VEGFA	53
Cancer,Gastrointestinal Disease,Organismal Injury and Abnormalities	Salivary gland cancer	2.12e-11			ABCA8,ACTB,AKAP1,AKAP8,ALK,ARID1A,ATM,ATR,AXL,BIRC6,BRAF,C11orf65,CARD14,CASP9,CDHR2,CHD4,CHST8,CIC,COL11A1,COL1A1,COL5A1,COMP,CREB3L1,CREBBP,CTNND2,DNAJC6,DYSF,EGFR,EPS15,ERBB2,ETV1,FGFR1,FGFR2,FLT1,FLT4,HK3,HSP90AA1,ITGAL,ITGB6,KDM6A,KNTC1,KRT7,LIMK1,MAP2K1,MAP2K2,MAPT,MCOLN2,MROH8,MTUS1,MUC12,MUC16,NDRG1,NOTCH1,NOTCH3,NTRK1,NTRK2,NTRK3,NUB1,OPA3,PAFAH1B1,PCM1,POU6F2,PTDSS2,PTK2,PTPRD,RAF1,RARB…	93
Cancer,Hematological Disease,Organismal Injury and Abnormalities	Chronic myeloproliferative neoplasm	2.51e-11			ABCC3,ABCC4,ABL1,ACTN1,ADA,AFF3,APAF1,ARHGAP26,ARHGEF7,ARIH1,ARRB1,ASXL1,AXL,BCAT1,BCOR,BCR,BMAL1,BMP1,BMP6,BMP7,BMPR2,BRAF,CARD11,CBL,CD247,CD44,CDA,CDCP1,CEP164,CFAP46,CHP1,CLSTN1,CPT1A,CREBBP,CSF1R,CSF3R,CUX1,DDR2,DGKB,DNAH9,DNMT1,DNMT3A,DNMT3B,EFCAB6,EGFR,EPAS1,EPHA2,EZH2,F13A1,FADS6,FANCD2,FAT1,FBXO11,FHL2,FMC1-LUC7L2,FNTB,FOXP1,GABRA6,GABRB3,GABRG3,GNAI2,GNAQ,GNB1,GP6,GTPBP2,HCK,IKZF1,IL1R1…	149
Cancer,Gastrointestinal Disease,Organismal Injury and Abnormalities,Respiratory Disease	Pharyngeal carcinoma	2.51e-11		-1.432	ABCB1,ABCB4,ABCC1,ABCC4,ABL1,ADAMTS12,ADAMTSL3,AKAP13,AKAP9,AKT3,ALDH1L2,ALKBH5,ALMS1,AMPH,ANK3,AQP7,ARHGEF2,ARID1A,ARID1B,ARID2,ATF7IP2,ATM,BCAS3,BCOR,BRAF,BRCA1,BTAF1,CACNA1S,CACNA2D2,CAMSAP1,CAPN9,CAPRIN1,CCDC30,CDH18,CDHR2,CDK6,CFAP20DC,CHAF1A,CHD4,CHGA,CHLSN,CLHC1,CLYBL,COG5,CRIPTO,CS,CSMD3,CTNNA2,CTNNA3,CTPS2,DAPK1,DDB1,DENND2B,DLG3,DNAH5,DNAH6,DNAI7,DNHD1,DNMT1,DOCK7,DZIP1L,EDIL3,EGFR,EMP2…	216
Cancer,Organismal Injury and Abnormalities,Tissue Morphology	Quantity of malignant tumor	2.55e-11			ABL1,ALK,ANK3,ARID2,ASCC1,ATM,ATRX,AXIN1,AXIN2,BRAF,BRCA1,BSCL2,CADPS,CBL,CDH1,CDK12,COL7A1,CREBBP,DCC,DLC1,DNMT3A,EGFR,ERBB2,ETV6,EXT1,EXT2,FANCA,FGFR2,FLCN,GPR161,HNF1B,IGF2R,KIF1B,KMT2D,LYST,LZTS1,MAD1L1,MCC,MET,MLH1,MSH2,MSR1,MST1R,MTOR,MXI1,NF1,NTRK1,PBRM1,PDGFRL,POLD1,POLE,PPARG,PPP2R1B,PTCH1,PTPN12,PTPRJ,RAD50,RAD51C,RET,SDHA,SDHC,SLC22A18,SMARCA4,SMARCB1,SMURF2,STAT3,TBL1XR1,TERT,TP53,VDR…	72
Cancer,Hematological Disease,Immunological Disease,Organismal Injury and Abnormalities	Large-cell lymphoma	2.81e-11			ACTR2,ACVRL1,ADA,ADAMTSL3,AFAP1L2,AKAP8,ALK,ANKLE2,ANKRD36,ARHGAP17,ARID1A,ATF3,ATM,BCL2L13,BCL7A,BCOR,BRAF,BRSK1,C1orf167,CACNA1D,CACNA1G,CADPS,CAMTA1,CARD11,CCND3,CCNF,CD22,CD247,CD4,CD5,CDC27,CDC42BPB,CDCA5,CEP112,CHD2,CHD3,CHP1,CIC,CIITA,CLU,COL6A3,CORO2A,CREBBP,CSF3R,CTBP2,DDB1,DEAF1,DNMBP,DNMT1,DNMT3A,DOCK2,DTX1,DUSP22,DYNC1I1,EBF1,EGFR,ERBB2,ERBB4,ESR1,ETS1,ETV6,EZH2,FBXO11,FBXO31,FGFR2,FK…	187
Cancer,Organismal Injury and Abnormalities,Respiratory Disease	Metastatic lung adenocarcinoma	2.86e-11			ALK,ARHGEF2,ARID1A,AXL,BLK,BRAF,CSF1R,DDR2,EGFR,EPHA6,ERBB2,ERBB4,FER,FGFR1,FGFR2,FGFR4,FLT1,FLT4,HSP90AA1,IGF1R,INSR,JAK1,LCK,LIMK1,MAP2K1,MAP2K2,MAPK1,MAPK8,MAPK9,MERTK,MET,MKNK1,MST1R,NTRK1,NTRK2,NTRK3,PDGFB,PDGFRB,PTK2,PTK2B,RAF1,RET,RRM1,SETD2,SMARCA4,SRC,TNK2,TOP2A,TTF1,TUBA1C,TUBA8,TYRO3,VEGFA	53
Cancer,Developmental Disorder,Endocrine System Disorders,Organismal Injury and Abnormalities,Reproductive System Disease	Sex cord stromal tumor	2.9e-11			ALK,ALPL,ARHGEF2,BRAF,CALB2,CNNM1,DNAH11,ERBB2,ESR1,FBXW10,FGFR1,FGFR2,FLT1,FLT4,GATA4,GNAI2,GNAQ,HSP90AA1,KMT2C,LIMK1,MAP2K1,MAP2K2,MTOR,NR5A1,NTRK1,NTRK2,NTRK3,PARP1,POR,PRKAR1A,PTK2,RAF1,RET,SMAD3,SPRTN,SRC,STAG2,TGFBR3,TNK2,TOP2A,TSC2,TUBA1C,TUBA8,USP7,VEGFA	45
Cancer,Endocrine System Disorders,Organismal Injury and Abnormalities	Follicular thyroid carcinoma	3.08e-11			ALK,ANGPT2,AXL,BRAF,CDH1,CSF1R,EGFR,ENG,EPHB4,ERBB2,ETS1,FGFR1,FGFR2,FGFR4,FLT1,FLT4,INSR,ITGA5,JAK1,KRT7,LCK,LIMK1,MAP2K1,MAP2K2,MERTK,MET,MMP2,NTRK1,NTRK2,NTRK3,PAX8,PDGFB,PDGFRB,PPARG,PTDSS2,PTK2,RAF1,RET,SERPINF1,SIRT1,SPHK1,SRC,TERT,TG,TGFB1,THRB,TNK2,TP53,TPO,TYRO3	50
Cancer,Gastrointestinal Disease,Organismal Injury and Abnormalities	Salivary gland tumor	3.09e-11			ABCA8,ACTB,AKAP1,AKAP8,ALK,ARID1A,ATM,ATR,AXL,BIRC6,BRAF,C11orf65,CARD14,CASP9,CDHR2,CHD4,CHST8,CIC,COL11A1,COL1A1,COL5A1,COMP,CREB3L1,CREBBP,CTNND2,DNAJC6,DYSF,EGFR,EPS15,ERBB2,ETV1,FGFR1,FGFR2,FLT1,FLT4,HK3,HSP90AA1,ITGAL,ITGB6,KDM6A,KNTC1,KRT7,LEPR,LIMK1,MAP2K1,MAP2K2,MAPT,MCOLN2,MROH8,MTUS1,MUC12,MUC16,NDRG1,NOTCH1,NOTCH3,NTRK1,NTRK2,NTRK3,NUB1,OPA3,PAFAH1B1,PCM1,POU6F2,PTDSS2,PTK2,PTPRD,RAF1…	94
Cancer,Hematological Disease,Immunological Disease,Organismal Injury and Abnormalities	Secondary leukemia	3.55e-11			ABL1,ADORA1,ADORA2A,ADORA3,ALK,ASXL1,AXL,BCOR,BRAF,BRCA1,CBL,CDA,CHP1,CSF1R,CSF3R,CUX1,CUX2,DDR2,DNMT1,DNMT3A,EGFR,ERG,ETV6,EZH2,FOXP1,IKZF1,IMPDH1,KMT2A,MTOR,PDGFRB,POLA1,POLD1,POLE,POR,PPIA,PPP3CB,PPP3CC,PRIM2,PRPF8,PTPN11,RAD51,RARA,RARB,RARG,RET,RRM1,RUNX1,RXRA,SH2B2,STAG2,STAT3,SYK,TOP2A,TP53,TUBA1C,TUBA8,ZRSR2	57
Cancer,Endocrine System Disorders,Organismal Injury and Abnormalities	Anaplastic thyroid cancer	3.71e-11			ABCC10,ACSBG1,ADGRE2,AHNAK,ALDH1A3,ALK,ARHGAP22,ARHGEF2,ASCC2,ASXL1,AXIN1,BAIAP2L1,BCAR3,BMP7,BRAF,CADPS,CBX7,CD300A,CD44,CDC23,CDH1,CDH11,CLIP2,CNTLN,COL13A1,COL1A1,COL5A1,CORO7,CRB1,CSMD1,CSMD2,CTSS,DNAH10,DNAH5,DROSHA,EPHB2,FGF1,FGFR1,FGFR2,FGFR4,FLCN,FLT1,FLT4,FOXK2,FOXP3,GALNT10,GPI,GRAMD4,GRK2,HBP1,HDAC1,HSP90AA1,IGF2BP2,INSR,ITGA3,ITGAX,JAK1,JAK3,JAKMIP2,KCNQ1,KNTC1,LAMC2,LAMC3,LIMK1,MACRO…	142
Cancer,Organismal Injury and Abnormalities,Respiratory Disease	Metastatic non-squamous non-small cell lung carcinoma	3.77e-11			ALK,ARHGEF2,ARID1A,AXL,BLK,BRAF,CSF1R,CSF3R,DDR2,EGFR,EPHA6,ERBB2,ERBB4,FER,FGFR1,FGFR2,FGFR4,FLT1,FLT4,HSP90AA1,IGF1R,INSR,JAK1,LCK,LIMK1,MAP2K1,MAP2K2,MAPK1,MAPK8,MAPK9,MERTK,MET,MKNK1,MST1R,NTRK1,NTRK2,NTRK3,PARP1,PDGFB,PDGFRB,PTK2,PTK2B,PTPN11,RAF1,RET,RRM1,SETD2,SMARCA4,SRC,TNK2,TOP2A,TTF1,TUBA1C,TUBA8,TYRO3,VEGFA	56
Cancer,Endocrine System Disorders,Organismal Injury and Abnormalities	Papillary thyroid carcinoma	4.16e-11			ABCC3,ADGRD1,ADGRG1,AGTPBP1,AKT2,ALDH1A3,ALK,ARID1A,ARID1B,ATM,AXL,BMP7,BMPR1A,BRAF,BRCA1,CBX7,CD44,CDH1,CIITA,CLU,COL13A1,COL23A1,COL8A2,CSF1R,DHX30,DIRC3,ECD,EGFR,EMC1,ENG,EPB42,EPHB3,ERCC1,ETS1,ETV4,FAM20A,FCGBP,FGFR1,FGFR2,FGFR4,FLT1,FLT4,FRMD4B,FTO,GABBR2,GDF15,GPER1,GPI,HIP1,INPP5A,INSR,ITGA5,ITGA9,ITGAV,JAK1,KRT7,LCK,LDLRAD3,LIMK1,LRRK2,MAP2K1,MAP2K2,MAP4K4,MAPKAP1,MARVELD2,MDM4,MERTK,MET,…	147
Cancer,Organismal Injury and Abnormalities	Carcinoma of unknown primary	4.21e-11			ABL1,ALK,ARHGEF2,ARID1A,ARID5B,ATRX,AXIN2,BCOR,BRAF,CARD11,COP1,CREBBP,DOT1L,EGFR,ERBB2,FGFR1,FGFR2,FLCN,FLT1,FLT4,GRIN2A,HSP90AA1,JAK1,KMT2C,KMT2D,LIMK1,MAP2K1,MAP2K2,MAPK1,MDM4,MEF2B,MET,MSH2,MTOR,NOTCH1,NOTCH3,NSD1,NTRK1,NTRK2,NTRK3,NUP93,POLD1,POR,PTK2,PTPRD,PTPRT,RAF1,RET,RPTOR,SETD2,SMARCA4,SRC,STAG2,TMPRSS2,TNK2,TOP2A,TP53,TRAF2,TUBA1C,TUBA8	60
Cancer,Neurological Disease,Organismal Injury and Abnormalities	Brain metastasis	4.21e-11			ABL1,ADGRA2,AKT3,ALK,ARHGEF2,ASXL1,BLK,BRAF,CCND3,CD44,CDK12,CDK6,DDR2,EGFR,ERBB2,ERBB4,ESR1,EZH2,FER,FGFR1,FGFR2,FLT1,FLT4,GRIN2A,IGF1R,INSR,LIMK1,LRP1,MAP2K1,MAP2K2,MAPK1,MAPK8,MAPK9,MDM4,MET,MST1R,NCAM1,NF1,NTRK1,NTRK2,NTRK3,PARP1,POLA1,POLD1,PRKAR1A,PRKDC,PTK2,PTK2B,RAD51C,RAF1,RET,SPOP,SRC,TNK2,TP53,TSC2,TUBA1C,TUBA8,VEGFA,ZNF217	60
Cancer,Organismal Injury and Abnormalities	Stage IV secondary tumor	4.6e-11			ABL1,AKT2,AKT3,ALK,ARHGEF2,AXL,BLK,BRAF,C3,C5,CDK6,CLU,CSF1R,CSF3R,CYP19A1,DDR2,EGFR,EPHA2,EPHA6,ERBB2,ERBB4,ESR1,FER,FGFR1,FGFR2,FGFR4,FLT1,FLT4,HSP90AA1,IGF1R,IL2RB,INSR,JAK1,LCK,LIMK1,MAP2K1,MAP2K2,MAPK1,MAPK8,MAPK9,MDM4,MERTK,MET,MKNK1,MST1R,MTOR,NTRK1,NTRK2,NTRK3,PARP1,PDGFB,PDGFRB,PGR,POLA1,POLD1,POLE,POR,PTK2,PTK2B,RAF1,RET,RICTOR,RPTOR,RRM1,SRC,TGFB1,TNFRSF8,TNK2,TOP1MT,TOP2A,TUBA1C,TUBA8…	75
Cancer,Gastrointestinal Disease,Hepatic System Disease,Organismal Injury and Abnormalities,Tumor Morphology	Progressive hepatocellular carcinoma	5.04e-11			ABL1,ALK,AXL,BRAF,CSF1R,DDR2,EPHA2,FGFR1,FGFR2,FGFR4,FLT1,FLT4,MERTK,MET,NTRK1,NTRK2,NTRK3,PDGFRB,POR,PTK2,RAF1,RET,SRC,SREBF1,TNK2,TOP2A,TYRO3,VEGFA	28
Cancer,Organismal Injury and Abnormalities,Respiratory Disease	Advanced nonsquamous non-small cell lung carcinoma	5.27e-11			ALK,ARHGEF2,ARID1A,AXL,BLK,BRAF,CSF1R,CSF3R,DDR2,EGFR,EPHA6,ERBB2,ERBB4,FER,FGFR1,FGFR2,FGFR4,FLT1,FLT4,HSP90AA1,IGF1R,INSR,JAK1,LCK,LIMK1,MAP2K1,MAP2K2,MAPK1,MAPK8,MAPK9,MERTK,MET,MKNK1,MST1R,MTOR,NTRK1,NTRK2,NTRK3,PARP1,PDGFB,PDGFRB,PTK2,PTK2B,PTPN11,RAF1,RET,RRM1,SETD2,SMARCA4,SRC,TNK2,TOP2A,TTF1,TUBA1C,TUBA8,TYRO3,VEGFA	57
Cancer,Organismal Injury and Abnormalities	Advanced adenocarcinoma	5.74e-11			ABCA8,ABCB1,ABCC3,ABL1,ALDH1A2,ALK,ARHGEF2,ARID1A,AXL,BCR,BLK,BNC1,BRAF,CACNA1A,CALB2,CALCOCO2,CDK6,CEP43,CHP1,CLDN10,CMTM4,CSF1R,CXXC5,CYP19A1,DAB2,DDR2,DHTKD1,DNAJB6,EGFR,EPAS1,EPHA2,EPHA6,ERBB2,ERBB4,ESR1,FAM153A,FAM171A1,FER,FGF18,FGFR1,FGFR2,FGFR4,FLII,FLT1,FLT4,GRIN2A,HSP90AA1,IGF1R,IL2RB,INSR,JAK1,JAK3,KDM4B,KMT2D,LCK,LIMK1,LPAR5,LRIG1,LRP8,MAP2K1,MAP2K2,MAPK1,MAPK8,MAPK9,MERTK,MET,MKNK1,M…	121
Cancer,Immunological Disease,Organismal Injury and Abnormalities	Lymphatic node tumor	6.01e-11			ADAM19,ADAMTS9,AMOTL1,ANGPT2,ANOS1,ARHGEF2,ARID1A,ATF3,ATM,BRAF,C1QTNF1,C3,CALD1,CARD11,CCL26,CD4,CD44,CD5,CDH11,CDH3,CDK6,CLU,COL23A1,COL27A1,CREBBP,CSF3R,CTNNA2,CTSH,CXCL14,CYP19A1,DCAF1,DNMT1,DNMT3A,EGFR,EGR2,ENG,EPAS1,EPHA2,ERBB2,ERBB4,ESR1,ETV6,EZH2,FAT1,FGFR4,FLT4,FMN2,GAS6,GTF2I,HDAC1,HDAC11,HDAC4,HDAC5,HDAC6,HDAC7,HDAC9,HSP90AA1,IL6R,ITGA5,ITGAX,JAK3,KHDRBS1,KMT2C,KMT2D,LAD1,LAMB2,LAMC2,L…	122
Cancer,Hematological Disease,Immunological Disease,Organismal Injury and Abnormalities	Non-M3 acute myeloid leukemia	6.35e-11			ABCB1,ADORA1,ADORA2A,ADORA3,ASXL1,BRAF,BRCA1,CSF1R,CSF3R,CUX1,CUX2,DNMT1,DNMT3A,ERG,ETV6,EZH2,FGFR1,FLT1,FLT4,FOXP1,IKZF1,IL2RB,IMPDH1,ITGA2B,JAK1,JAK3,KMT2A,MRTFA,MTOR,PDGFRB,POLA1,POLD1,POLE,POR,PPP3CB,PPP3CC,PRIM2,PTPN11,RAD51,RAF1,RARA,RARB,RARG,RET,RRM1,RUNX1,RXRA,SH2B2,SUZ12,SYK,TOP2A,TP53,WT1,XPO1	54
Cancer,Organismal Injury and Abnormalities	Head and neck oncocytoma	6.49e-11			ACLY,ACTN4,AHNAK2,ALK,ANKH,ARHGAP35,ATM,ATXN7L1,BRAF,BRD1,BRPF3,CAMSAP1,CAPN12,CBL,CDH22,CEP128,CHAT,CHD2,CHD6,CLTCL1,COL18A1,CPAMD8,CSF1R,CSMD1,DAB2,DDX60L,DHX8,DMBT1,DNMT3A,EGFR,EPC2,EPHB4,FAM135B,FAM169BP,FGFR1,FGFR2,FGFR4,FHOD3,FLT1,FLT4,GNAO1,GPR153,ITGB4,JAK1,KRT8,LCK,LCOR,LEPR,LIMK1,LMNA,LTBP4,MACF1,MAP2K1,MAP2K2,MGA,MKLN1,MOSMO,MROH2A,MTCL2,MTOR,MYO16,MYO9B,NAV1,NF1,NPEPL1,NRG3,NTRK1,NTRK…	108
Cancer,Organismal Injury and Abnormalities	Sporadic tumor	7.01e-11			ABL1,ALDH1A3,ATM,AXIN1,AXL,BRAF,BRCA1,CD44,CIT,CSF1R,CSF3R,DAPK1,DDR2,DENND4B,DROSHA,EPHA2,EZH2,FGFR1,FGFR2,FLT1,FLT4,INSC,INSR,LCK,MAP2K1,MAP2K2,MAPK1,MERTK,MET,MLH1,MSH2,MTOR,NDST1,NF1,NOTCH1,NOTCH2,NOTCH3,NTRK1,NTRK2,PDGFB,PDGFRB,PTCH1,RAF1,RET,SDHA,SDHC,SMARCA4,SUZ12,TECPR2,TP53,TRIP4,TYRO3	52
Cancer,Organismal Injury and Abnormalities	Recurrent malignant solid tumor	7.15e-11			ABL1,ADK,AKT2,AKT3,ALDH2,ALK,ARHGEF2,AXL,BLK,BRAF,BRCA1,CD247,CDK6,CSF1R,CSF3R,CSNK1E,CYP19A1,DDR2,DMBT1,DNMT1,EGFR,EPHA2,EPHA6,ERBB2,ERBB4,ESR1,EZH1,EZH2,FER,FGFR1,FGFR2,FGFR4,FLT1,FLT4,GABRB3,GAS6,GRIN2A,HDAC1,HDAC11,HDAC4,HDAC5,HDAC6,HDAC7,HDAC9,HSP90AA1,IGF1R,IL2RB,IL6R,IMPDH1,INSR,JAK1,JAK3,LCK,LGR5,LIMK1,MAP2K1,MAP2K2,MAPK1,MAPK8,MAPK9,MERTK,MET,MKNK1,MST1R,MTOR,NTRK1,NTRK2,NTRK3,PARP1,PDGF…	103
Cancer,Hematological Disease,Immunological Disease,Organismal Injury and Abnormalities	Burkitt lymphoma	7.22e-11			AARS2,ACE,ACLY,ACSS1,ADAMTS15,AGK,AKNA,ARHGAP35,ARHGEF1,ARID1A,ARID1B,ASPSCR1,ATAD3B,ATM,AVEN,AVL9,BCL7A,BCR,BMP7,BPNT1,BRCA1,BTAF1,CADPS,CAMKMT,CAPN1,CCND3,CCT3,CD22,CDC45,CDK6,CHD4,CHP1,CNTRL,CREBBP,CSF3R,DDX31,DDX42,DNMT1,DTX1,EPS15L1,ETS1,FBXO11,FLYWCH1,FOXP4,FTO,GNA11,GNAI1,GNAI2,GPSM2,HERC1,HSP90AA1,IKBKE,IKZF1,IL2RB,IMPDH1,IRF8,JAK3,KANK2,KDM6A,KMT2C,KMT2D,LAMA3,LMNB1,MCM5,MDM4,MLH1,MME,MR…	132
Cancer,Cardiovascular Disease,Organismal Injury and Abnormalities	Angiosarcoma	7.54e-11			ABL1,ADGRA1,ANPEP,ARHGEF2,BLM,BRAF,CD44,CDK12,CHD2,CHD4,CLIP1,COG4,CPNE4,CSF1R,CSMD3,DDX6,EMSY,ENG,FGFR1,FGFR2,FLT1,FLT4,HDAC4,HDAC6,JAKMIP3,LCK,LLGL2,MAPK1,NUP214,PDGFB,PDGFRB,PLCG1,POR,RAF1,RELN,RET,RRM1,SETD2,SPTAN1,STAG1,STAT3,TJP1,TNRC6A,TOP2A,TP53,TUBA1C,TUBA8,VEGFA,XPC,ZNF217	50
Cancer,Organismal Injury and Abnormalities,Tumor Morphology	Progressive metastatic carcinoma	7.79e-11			ALK,ARHGEF2,ATR,AXL,BLK,BRAF,CSF1R,CYP19A1,DDR2,EGFR,EPHA6,ERBB2,ERBB4,ESR1,FER,FGFR1,FGFR2,FGFR4,FLT1,FLT4,HSP90AA1,IGF1R,INSR,JAK1,LCK,LIMK1,MAP2K1,MAP2K2,MAPK1,MAPK8,MAPK9,MERTK,MET,MKNK1,MST1R,MTOR,NTRK1,NTRK2,NTRK3,PARP1,PDGFB,PDGFRB,POLA1,POLD1,POLE,PTK2,PTK2B,RAF1,RET,RRM1,SRC,TNK2,TOP1MT,TUBA1C,TUBA8,TYRO3,VEGFA	57
Cancer,Organismal Injury and Abnormalities,Respiratory Disease,Tumor Morphology	Progressive non-squamous lung carcinoma	7.88e-11			ALK,ARHGEF2,AXL,BLK,BRAF,CSF1R,DDR2,EGFR,EPHA6,ERBB2,ERBB4,FER,FGFR1,FGFR2,FLT1,FLT4,HSP90AA1,IGF1R,INSR,JAK1,LCK,LIMK1,MAP2K1,MAP2K2,MAPK1,MAPK8,MAPK9,MERTK,MET,MKNK1,MST1R,NTRK1,NTRK2,NTRK3,PARP1,PDGFB,PDGFRB,PTK2,PTK2B,RAF1,RET,RRM1,SRC,TNK2,TUBA1C,TUBA8,TYRO3,VEGFA	48
Cancer,Organismal Injury and Abnormalities,Respiratory Disease,Tumor Morphology	Progressive metastatic lung adenocarcinoma	7.95e-11			ALK,ARHGEF2,AXL,BLK,BRAF,CSF1R,DDR2,EGFR,EPHA6,ERBB2,ERBB4,FER,FGFR1,FGFR2,FLT1,FLT4,IGF1R,INSR,JAK1,LCK,LIMK1,MAP2K1,MAP2K2,MAPK1,MAPK8,MAPK9,MERTK,MET,MKNK1,MST1R,NTRK1,NTRK2,NTRK3,PDGFB,PDGFRB,PTK2,PTK2B,RAF1,RET,RRM1,SRC,TNK2,TUBA1C,TUBA8,TYRO3,VEGFA	46
Cancer,Organismal Injury and Abnormalities,Respiratory Disease,Tumor Morphology	Progressive nonsquamous non-small cell lung carcinoma	7.95e-11			ALK,ARHGEF2,AXL,BLK,BRAF,CSF1R,DDR2,EGFR,EPHA6,ERBB2,ERBB4,FER,FGFR1,FGFR2,FLT1,FLT4,IGF1R,INSR,JAK1,LCK,LIMK1,MAP2K1,MAP2K2,MAPK1,MAPK8,MAPK9,MERTK,MET,MKNK1,MST1R,NTRK1,NTRK2,NTRK3,PARP1,PDGFB,PDGFRB,PTK2,PTK2B,RAF1,RET,RRM1,SRC,TNK2,TUBA1C,TUBA8,TYRO3,VEGFA	47
Cancer,Organismal Injury and Abnormalities,Renal and Urological Disease	Papillary renal cell carcinoma	8.22e-11			AARS2,ACOX2,ADA,ADAMTS7,ADGRF5,AKNA,AKT2,ALX4,ANPEP,ARID1A,ARID1B,ASS1,ATM,AXL,BARX2,BLM,BMP1,BMP6,BRD1,CADM1,CCNF,CD44,CDCA5,CHD3,CHRNA5,CNGB1,COL6A3,CORO7,CPQ,CPXM2,CRTC1,CSF1R,CTSS,CYFIP2,DIP2B,DMRT3,DPP6,EGFR,ERBB2,ESPL1,EXO1,FGFR1,FGFR2,FLT1,FLT4,GON4L,GPER1,GSN,HDAC5,HELLS,HERC2,HK2,IGF2BP3,IL22RA1,IQGAP3,JAM3,KCNH3,KCNQ4,KIF14,KIF1C,KIF2C,KRT8,KRT80,LAMA5,LCK,LRP1,LRRK2,LSM14A,MAST1,MAST4,…	130
