# Supplementary material for: Genomic mapping reveals cisplatin disruption of protein phosphorylation signalling genome-wide
Source: Metallomics. 2026 Jun 5;18(1):mfag016. doi: 10.1093/mtomcs/mfag016 (PMC13309786; doi:10.1093/mtomcs/mfag016)
Supplement: mfag016_Supplemental_Files [file mfag016_supplemental_files.zip › Supplementary Table S11 Cancers and Functions with which cisplatin damaged genes are associated.xlsx]

## Sheet: Sheet1
Supplementary Table S11 Cancers and Functions with which cisplatin damaged genes are associated
Diseases or Functions	p-value	Predicted Activation State	Activation z-score	# Molecules	SPAG9
Cell transformation	9.46e-09	Decreased	-3.565	82
Cancer	8.85e-154	Decreased	-3.149	6981	YES
Neoplasia of cells	5.43e-81	Decreased	-2.475	3247	YES
Cancer of cells	2.27e-74	Decreased	-2.102	2855	YES
Hematopoietic neoplasm	3.62e-41		-1.907	1820	YES
Digestive organ tumor	4.79e-206		-1.72	6357	YES
Lymphohematopoietic neoplasia	3e-41		-1.568	1827	YES
Digestive system cancer	1.14e-211		-1.517	6292	YES
Carcinoma	5.73e-218		-1.448	6901	YES
Tumorigenesis of tissue	2.89e-212		-1.401	6911	YES
Gastrointestinal tract cancer	2.4e-235		-1.332	5958	YES
Solid tumor	2.77e-148		-1.274	6984	YES
Squamous-cell carcinoma	5.9e-68		-1.172	2265
Acute leukemia	4.46e-28		-1.154	954
Head and neck tumor	0		-1.109	6190	YES
Extracranial solid tumor	1.16e-155		-1.103	6968	YES
Cancer of secretory structure	5.40E-310		-1.091	6311	YES
Epithelial neoplasm	3.79e-217		-1.087	6905	YES
Malignant solid tumor	8.81e-158		-1.084	6976	YES
Non-melanoma solid tumor	2.1e-205		-1.077	6920	YES
Gastrointestinal tumor	1.7e-236		-1	5975	YES
Extrapulmonary squamous cell carcinoma	1.33e-72		-0.849	2149
Breast or colorectal cancer	1.78e-111		-0.83	3945	YES
Leukemia	7.49e-32		-0.812	1208	YES
Head and neck cancer	0		-0.762	6159	YES
Head and neck carcinoma	0		-0.762	6149	YES
Malignant neoplasm of large intestine	3e-249		-0.747	5789	YES
Intestinal cancer	7.87e-249		-0.747	5790	YES
Colorectal cancer	7.96e-103		-0.747	3398	YES
Nonhematologic malignant neoplasm	3.99e-198		-0.736	6945	YES
Non-hematological solid tumor	3.79e-193		-0.713	6953	YES
Breast or pancreatic cancer	2.78e-122		-0.655	3241	YES
Anogenital cancer	5.8e-161		-0.594	4547	YES
Mammary tumor	5.05e-30		-0.58	1556	YES
Abdominal cancer	1.06e-205		-0.558	6569	YES
Intrathoracic malignant tumor	3.35e-22		-0.557	1493
Lung cancer	3.67e-22		-0.557	1487
Respiratory system tumor	4.84e-35		-0.466	1864
Liquid tumor	2.37e-30		-0.454	1276	YES
Breast cancer	1.43e-34		-0.431	1532	YES
Large intestine neoplasm	2.24e-250		-0.394	5806	YES
Intestinal tumor	3.88e-250		-0.394	5808	YES
Colorectal tumor	2.63e-104		-0.394	3445	YES
Breast or gynecological cancer	4.02e-103		-0.311	3491	YES
Breast or ovarian cancer	1.77e-74		-0.311	2376	YES
Hematologic cancer	5.97e-41		-0.308	1796	YES
Development of malignant tumor	7.57e-194		-0.307	4858	YES
Lymphoreticular neoplasm	5.05e-37		-0.307	1554
Urogenital cancer	5.12e-163		-0.222	4859	YES
Malignant genitourinary solid tumor	8.76e-163		-0.222	4858	YES
Lung carcinoma	1.01e-22		-0.2	1420
Central nervous system tumor	1.69e-29		-0.185	904
Nervous system neoplasm	1.95e-29		-0.185	966
Central nervous system solid tumor	3.25e-29		-0.185	902
Genitourinary tumor	6.46e-155		-0.172	4896	YES
Lymphocytic leukemia	1.05e-13		-0.152	496	YES
Extraadrenal retroperitoneal tumor	1.18e-92		-0.137	2303
Malignant neoplasm of retroperitoneum	1.37e-86		-0.137	2144
Abdominal neoplasm	1.13e-201		-0.135	6617	YES
Frequency of tumor	4.91e-194		-0.126	4896	YES
Incidence of tumor	1.67e-182		-0.126	4985	YES
Thoracic neoplasm	2.78e-23		-0.084	1520
Lung tumor	2.87e-23		-0.084	1513
Myeloid or lymphoid neoplasm	1.65e-41		-0.027	1808	YES
Neoplasia of blood cells	2.98e-41		-0.027	1806	YES
Neuroepithelial tumor	2.29e-26		0.033	787
Development of neuroepithelial tumor	3.18e-26		0.033	786
Glioma	3.77e-26		0.033	782
Lymphohematopoietic cancer	4.46e-41		0.061	1804	YES
Gastrointestinal carcinoma	3.69e-288		0.159	5876	YES
Urinary tract cancer	2.03e-45		0.333	1478
Urinary tract tumor	7.38e-43		0.333	1496
Renal tumor	4e-21		0.333	826
Renal cancer	1.11e-20		0.333	809
Neoplasia of leukocytes	6.43e-28		0.342	1179	YES
Lymphocytic cancer	6.54e-28		0.342	1175	YES
Lymphocytic neoplasm	8.61e-28		0.342	1176	YES
Hematologic cancer of cells	4.33e-27		0.342	1117	YES
Melanoma	7.9e-231		0.386	4984	YES
Lymphatic system tumor	7.78e-28		0.396	1198	YES
Abdominal carcinoma	1.15e-252		0.434	6503	YES
Development of carcinoma	8.79e-195		0.659	4829	YES
Lymphoid cancer	3.25e-28		0.726	1186	YES
Tumorigenesis of epithelial neoplasm	8.81e-194		0.968	4863	YES
Pelvic tumor	1.25e-167		1	4461	YES
Genital tumor	1.28e-161		1	4197	YES
Tumorigenesis of lymphocytes	1.06e-23		1.067	1081	YES
Lymphoma	5.32e-19		1.067	819
Nonpituitary endocrine tumor	0			6007	YES
Endocrine cancer	0			5983	YES
Endocrine carcinoma	0			5978	YES
Thyroid carcinoma	0			5971	YES
Thyroid gland tumor	0			5983	YES
Thyroid cancer	0			5975	YES
Neck neoplasm	0			6023	YES
Endocrine gland tumor	0			6013	YES
Large intestine carcinoma	1.45e-307			5697	YES
Intestinal carcinoma	1.99e-307			5698	YES
Gastrointestinal adenocarcinoma	1.43e-302			5757	YES
Abdominal adenocarcinoma	2.33e-285			6285	YES
Adenocarcinoma	1.96e-269			6351	YES
Skin cancer	2.32e-222			4559	YES
Skin tumor	3.67e-222			4561	YES
Malignant solid organ tumor	3.7e-222			4612	YES
Cutaneous melanoma	1.29e-213			4364	YES
Pelvic adenocarcinoma	4e-190			3725	YES
Genitourinary adenocarcinoma	1.6e-182			4005	YES
Genitourinary carcinoma	1.06e-175			4392	YES
Pelvic cancer	2.42e-169			4415	YES
Genital tract cancer	8.93e-162			4145	YES
Colorectal adenocarcinoma	1.64e-154			3115	YES
Development of digestive organ tumor	4.28e-152			3464	YES
Development of colorectal tumor	1.81e-151			3172	YES
Colorectal carcinoma	2.18e-151			3171	YES
Prostatic adenocarcinoma	3.33e-151			2362	YES
Prostatic carcinoma	4e-150			2439	YES
Colon adenocarcinoma	4.43e-148			3001	YES
Colon carcinoma	2.37e-145			3028	YES
Colon tumor	5.34e-139			3149	YES
Colon cancer	1.66e-136			3120	YES
Prostate cancer	1.24e-135			2688	YES
Malignant neoplasm of male genital organ	2.06e-135			2712	YES
Prostatic tumor	1.58e-134			2690	YES
Male genital neoplasm	3.5e-134			2716	YES
Hepatobiliary carcinoma	4.16e-110			3048	YES
Hepatobiliary system cancer	1.86e-108			3094	YES
Liver tumor	6.8e-108			3351	YES
Liver carcinoma	6.09e-101			2872	YES
Liver cancer	2.82e-99			2920	YES
Breast or ovarian carcinoma	1.46e-88			2057	YES
Non-colon gastrointestinal cancer	1.2e-87			2248	YES
Upper gastrointestinal carcinoma	6.92e-87			1995	YES
Upper gastrointestinal tract cancer	4.63e-78			2050	YES
Upper gastrointestinal tract tumor	3.28e-77			2053	YES
Gastroesophageal adenocarcinoma	4.68e-53			1126	YES
Gastro-esophageal carcinoma	2.16e-49			1229	YES
Gastric adenocarcinoma	1.93e-42			918	YES
Breast carcinoma	3.79e-41			1189	YES
Gastroesophageal cancer	4.13e-41			1287	YES
Gastric carcinoma	6.34e-40			947	YES
Gastric cancer	6.44e-31			1004	YES
Stomach tumor	4.13e-30			1007	YES
B-cell neoplasm	6.25e-28			925	YES
Mature B-cell neoplasm	6.35e-25			857	YES
Rectum tumor	7.79e-21			404	YES
Rectal adenocarcinoma	1.38e-20			382	YES
Distal colorectal carcinoma	2.1e-20			384	YES
Rectum cancer	2.27e-20			399	YES
Rectum carcinoma	2.31e-20			383	YES
Connective tissue tumor	2.86e-20			811	YES
Soft tissue neoplasm	4.04e-20			686	YES
Connective or soft tissue tumor	5.9e-20			934	YES
Mature lymphocytic neoplasm	1.14e-19			981	YES
Sarcoma	5.91e-19			760	YES
Malignant connective or soft tissue neoplasm	3.08e-18			768	YES
Malignant soft tissue neoplasm	8.98e-18			654	YES
Soft tissue sarcoma	1.2e-17			653	YES
Blue round small cell tumor	5.9e-15			401	YES
Small blue round cell sarcoma	1.16e-11			260	YES
Rhabdomyosarcoma	1.28e-11			259	YES
Myosarcoma	7.87e-11			274	YES
Chronic leukemia	2.08e-10			357	YES
Tumor in striated muscle	2.24e-10			231	YES
Rhabdomyosarcoma in striated muscle	3.48e-10			229	YES
Embryonal rhabdomyosarcoma	1e-09			231	YES
Embryonal rhabdomyosarcoma in striated muscle	2.31e-09			214	YES
Muscle tumor	6.78e-09			401	YES
Chronic form of lymphocytic leukemia	4.43e-07			283	YES
Hairy cell leukemia	4.86e-07			169	YES
Large intestine adenocarcinoma	1.25E-312			5675	YES
Intestinal adenocarcinoma	8.04E-313			5676	YES
Development of adenocarcinoma	1.02e-129			3208
Female genital tract adenocarcinoma	1.11e-107			2439
Pancreatobiliary tumor	8.07e-103			2090
Endometrioid carcinoma	1.31e-102			2080
Development of genital tumor	2.16e-94			2793
Tumorigenesis of reproductive tract	3.03e-92			2879
Female genital tract cancer	3.15e-92			2808
Female genital neoplasm	4.85e-92			2884
Ductal carcinoma	7.15e-92			1864
Pancreatic carcinoma	6.03e-90			1577
Pancreatic ductal adenocarcinoma	2.32e-87			1471
Pancreatic tumor	7.67e-87			1809
Pancreatic adenocarcinoma	1.8e-84			1492
Pancreatic cancer	4.86e-81			1637
Endometrial carcinoma	3.21e-77			1884
Uterine endometrioid carcinoma	2.92e-76			1617
Endometrioid endometrial adenocarcinoma	2.24e-74			1587
Endometrial adenocarcinoma	2.19e-73			1655
Ovarian carcinoma	4.55e-70			1233
Endometrium tumor	2.5e-69			1972
Endometrial cancer	6.04e-69			1967
Upper aerodigestive tract carcinoma	1.3e-68			1564
Head and neck squamous cell carcinoma	4.15e-68			1753
Ovarian adenocarcinoma	5.61e-68			1173
Malignant neoplasm of aerodigestive tract	9.85e-67			1588
Uterine carcinoma	3.84e-65			1948
Ovarian cancer	2.49e-60			1316
Gonadal tumor	1.77e-59			1365
Ovarian tumor	8.95e-59			1327
Uterine cancer	2.74e-58			2060
Uterine tumor	1.4e-57			2139
Upper aero-digestive squamous cell carcinoma	6.43e-53			1234
Mixed neoplasia	2.34e-52			1077
Cancer of head	1.39e-46			969
Ovarian endometrioid carcinoma	1.52e-45			724
Oral cavity carcinoma	5.26e-45			861
Oral squamous cell carcinoma	4.75e-44			831
Adenosquamous ovarian carcinoma	5.53e-43			689
Mixed ovarian carcinoma	6.57e-43			705
Adenosquamous carcinoma	6.9e-43			708
Oral cancer	7.49e-43			869
Oral tumor	8.17e-43			871
Mixed cell carcinoma	1.29e-41			726
Skin carcinoma	3.85e-40			921
Bladder carcinoma	4e-39			870
Bladder cancer	2.63e-36			918
Lung adenocarcinoma	5.81e-36			1112
Nonsquamous non-small cell lung carcinoma	1.86e-35			1116
Bladder tumor	1.29e-32			922
Serous neoplasm	5.27e-30			677
Serous adenocarcinoma	1.15e-29			672
Ovarian serous tumor	2.93e-29			552
Myeloid neoplasm	8.45e-28			1006
Myeloid leukemia	1.03e-27			894
Non-melanoma skin cancer	2.11e-27			575
Bone marrow neoplasm	2.52e-27			997
Skin squamous cell carcinoma	3.86e-27			566
Central nervous system cancer	4.28e-27			790
Acute myeloid leukemia	4.63e-27			868
Malignant myeloid neoplasm	6.39e-27			969
Non-small cell lung carcinoma	8.86e-27			1315
Bone marrow cancer	1.78e-26			973
Serous adenocarcinoma in ovary	4.65e-26			438
B-cell lymphoma	1.13e-24			615
Glioma cancer	1.19e-24			684
B cell cancer	1.57e-24			798
Brain tumor	7.23e-24			609
Intracranial neoplasm	7.62e-24			611
B-cell non-Hodgkin lymphoma	7.71e-24			593
Renal clear cell adenocarcinoma	9.27e-24			609
Clear-cell adenocarcinoma	9.67e-24			636
Biliary tract cancer	1.17e-23			475
Brain glioma	2.5e-23			511
Grade 3-4 glioma cancer	3.36e-23			482
Clear cell neoplasm	4.25e-23			638
Biliary tract carcinoma	4.52e-23			467
Adenocarcinoma in right upper lobe of lung	5.7e-23			340
Grade 3-4 glioma	5.88e-23			485
Mature B cell malignant tumor	1.42e-22			673
Grade 3-4 tumor	3.08e-22			513
Astrocytoma	1.87e-21			651
Upper airway cancer	4.24e-21			598
High grade glioma	5.32e-21			624
High grade astrocytoma	7.33e-21			623
Diffuse lymphoma	1e-20			488
Bile duct cancer	2.7e-20			436
Kidney adenocarcinoma	3.34e-20			733
Bile duct carcinoma	3.61e-20			433
Renal cell carcinoma	3.67e-20			732
Kidney carcinoma	2.4e-19			737
Pancreatic carcinoid tumor	2.75e-19			266
Carcinoid tumor	1.3e-18			282
Laryngeal cancer	2.22e-18			387
Diffuse B-cell lymphoma	2.53e-18			444
Laryngeal squamous cell carcinoma	5.71e-18			380
Abdominal neuroendocrine tumor	6.87e-18			322
Grade 1-4 astrocytoma	8.79e-18			431
Cecum adenocarcinoma	1.02e-17			371
Pancreatic endocrine tumor	1.1e-17			285
Non-Hodgkin lymphoma	1.72e-17			747
Grade 4 high grade glioma	2.26e-17			405
Grade 4 malignant glioma	2.26e-17			405
Grade 4 astrocytoma	2.26e-17			405
Extrapancreatic neuroendocrine tumor	2.44e-17			415
Neuroendocrine gastroenteropancreatic tumor	3.46e-17			287
Esophageal carcinoma	3.68e-17			408
Esophageal cancer	7.08e-17			430
Esophageal adenocarcinoma	1.75e-16			297
Brain astrocytoma	4.49e-16			408
Low-grade lymphoma	6e-16			384
Diffuse small-cell lymphoma	1.03e-15			373
Basal cell carcinoma	1.38e-14			414
Neuroendocrine tumor	2.92e-14			425
Mature B-cell lymphoma	5.74e-14			341
Oligodendroglioma	3.03e-13			140
HER2 expressing carcinoma	3.23e-13			139
HER2 positive carcinoma	3.43e-13			138
Indolent non-Hodgkin lymphoma	3.81e-13			291
Small B-cell lymphocytic lymphoma	3.99e-13			282
HER2 expressing cancer	4.58e-13			147
HER2 expressing solid tumor	4.58e-13			147
Low-grade B-cell lymphoma	6.09e-13			286
HER2 expressing solid malignant tumor	7.51e-13			146
HER2 positive solid malignant tumor	8.06e-13			145
Embryonal tumor	9.91e-13			412
Indolent B-cell non-Hodgkin lymphoma	1.36e-12			283
Carcinosarcoma	2.49e-12			386
Soft tissue sarcoma of trunk	8.15e-12			391
Malignant neoplasm of connective or soft tissue of abdomen	8.97e-12			401
High grade lymphocytic cancer	1.16e-11			243
Sarcoma of the female genital tract	1.19e-11			389
Grade 3 malignant glioma	1.4e-11			105
Chronic lymphocytic leukemia / small lymphocytic lymphoma	1.64e-11			381
Uterine sarcoma	1.68e-11			383
Mucosal melanoma	2.01e-11			96
High-grade lymphoma	2.12e-11			248
Chronic lymphocytic leukemia or small lymphocytic lymphoma or prolymphocytic leukemia	2.12e-11			387
Grade 3 glioma	3.18e-11			108
Brain oligodendroglioma	3.53e-11			95
Sun-shielded melanoma	4.78e-11			100
Grade 2-3 glioma	5.57e-11			132
Blastoma	6.02e-11			287
Malignant mixed Mullerian tumor	6.78e-11			374
Pelvic carcinosarcoma	9e-11			373
Aggressive mature B-cell lymphoma	9.53e-11			229
Aggressive non-Hodgkin lymphoma	1.47e-10			230
Uterine carcinosarcoma	2.25e-10			367
HER2-positive carcinoma of breast	2.54e-10			117
Malignant mixed Mullerian tumor in endometrium	2.97e-10			353
Glioblastoma	3.12e-10			279
Aggressive cancer	3.85e-10			236
Acute lymphoblastic leukemia	3.88e-10			211
Anaplastic glioma	3.99e-10			286
Endometrial mixed tumor	4.66e-10			363
HER2-positive breast cancer	4.96e-10			124
Non-M3 acute myeloid leukemia	7.75e-10			93
Endometrial carcinosarcoma	8.8e-10			360
Myeloproliferative neoplasm	8.83e-10			178
Transitional-cell carcinoma	1.01e-09			212
Urothelial transitional cell carcinoma	1.05e-09			206
Endometrial sarcoma	1.16e-09			361
Urothelial neoplasm	1.41e-09			222
Cardiovascular neoplasm	2.09e-09			129
Urothelial cancer	2.17e-09			220
Vascular tumor	2.28e-09			128
T-cell leukemia	4.74e-09			184
Urothelial bladder carcinoma	6.16e-09			198
Angioma	9.5e-09			101
Hemangioma	1.1e-08			99
Primitive neuroectodermal tumor	1.46e-08			144
Fibrous tissue tumor	1.5e-08			89
Benign Tumors	1.68e-08			432
Neuroectodermal tumor	2.02e-08			147
Development of cardiovascular neoplasm	2.1e-08			64
Capillary hemangioma	2.29e-08			60
Benign solid tumor	2.34e-08			426
Development of angioma	3.74e-08			63
Small intestine cancer	4.14e-08			59
Unresectable cutaneous melanoma	4.37e-08			53
Mesenchymal tumor	4.54e-08			96
Chronic myeloproliferative neoplasm	4.81e-08			147
Brain cancer	8.39e-08			144
B-lymphoblastic leukemia/lymphoma	1.34e-07			116
T-lymphoblastic leukemia/lymphoma	1.8e-07			123
Acinar lung adenocarcinoma	2.47e-07			66
Occult primary tumor	2.48e-07			79
Large-cell lymphoma	2.53e-07			171
Gastrointestinal stromal tumor	2.79e-07			46
Female genital tract serous carcinoma	2.84e-07			253
Acinar-cell carcinoma	2.95e-07			82
