# Supplementary material for: Genomic mapping reveals cisplatin disruption of protein phosphorylation signalling genome-wide
Source: Metallomics. 2026 Jun 5;18(1):mfag016. doi: 10.1093/mtomcs/mfag016 (PMC13309786; doi:10.1093/mtomcs/mfag016)
Supplement: mfag016_Supplemental_Files [file mfag016_supplemental_files.zip › Supplementary Table S12 toxic functions with which cisplatin damaged genes are associated.xlsx]

## Sheet: Sheet0
Supplementary Table S12 toxic functions with which cisplatin damaged genes are associated
Categories	Diseases or Functions Annotation	p-value	-LOG(p)	Predicted Activation State	Activation z-score	Molecules	# Molecules
Liver Hyperplasia/Hyperproliferation	Liver tumor	1.26e-196	195.9	Decreased	-2.529	AAAS,AAK1,AAMDC,AARS2,AATK,ABAT,ABCA13,ABCA3,ABCA4,ABCA8,ABCB4,ABCB5,ABCC1,ABCC10,ABCC11,ABCC12,ABCC3,ABCC4,ABCC6,ABCC8,ABCG1,ABI3BP,ABL1,ABLIM2,ABTB3,ACACA,ACACB,ACAD9,ACAN,ACE,ACLY,ACO2,ACOT11,ACOT7,ACOT9,ACOX1,ACOX2,ACOX3,ACOXL,ACSL6,ACSM3,ACSS2,ACTB,ACTL8,ACTN1,ACTR1A,ACTR2,ACTR3,ACTR3B,ACTR3C,ACVRL1,ACYP2,ADA,ADAM12,ADAM19,ADAMTS10,ADAMTS12,ADAMTS13,ADAMTS14,ADAMTS16,ADAMTS17,ADAMTS18,ADAMTS…	2729
Liver Hyperplasia/Hyperproliferation	Liver carcinoma	7.4e-185	184.131	Decreased	-2.897	AAAS,AAMDC,AARS2,AATK,ABAT,ABCA13,ABCA3,ABCA4,ABCA8,ABCB4,ABCB5,ABCC1,ABCC10,ABCC11,ABCC12,ABCC3,ABCC4,ABCC6,ABCC8,ABCG1,ABI3BP,ABL1,ABLIM2,ABTB3,ACACA,ACACB,ACAD9,ACAN,ACE,ACLY,ACO2,ACOT7,ACOT9,ACOX1,ACOX2,ACOX3,ACOXL,ACSL6,ACSM3,ACSS2,ACTB,ACTL8,ACTN1,ACTR1A,ACTR2,ACTR3,ACTR3B,ACVRL1,ACYP2,ADA,ADAM12,ADAM19,ADAMTS10,ADAMTS12,ADAMTS13,ADAMTS16,ADAMTS17,ADAMTS18,ADAMTS19,ADAMTS2,ADAMTS20,ADAMTS6,…	2420
Liver Hyperplasia/Hyperproliferation	Liver cancer	2.67e-177	176.573	Decreased	-3.368	AAAS,AAMDC,AARS2,AATK,ABAT,ABCA13,ABCA3,ABCA4,ABCA8,ABCB4,ABCB5,ABCC1,ABCC10,ABCC11,ABCC12,ABCC3,ABCC4,ABCC6,ABCC8,ABCG1,ABI3BP,ABL1,ABLIM2,ABTB3,ACACA,ACACB,ACAD9,ACAN,ACE,ACLY,ACO2,ACOT7,ACOT9,ACOX1,ACOX2,ACOX3,ACOXL,ACSL6,ACSM3,ACSS2,ACTB,ACTL8,ACTN1,ACTR1A,ACTR2,ACTR3,ACTR3B,ACVRL1,ACYP2,ADA,ADAM12,ADAM19,ADAMTS10,ADAMTS12,ADAMTS13,ADAMTS16,ADAMTS17,ADAMTS18,ADAMTS19,ADAMTS2,ADAMTS20,ADAMTS6,…	2451
Cardiac Arteriopathy	Disorder of coronary artery	1.83e-48	47.7375			ABCA8,ABCB1,ABCC10,ABCC8,ABCG1,ABI3BP,ABL1,ABTB3,ACAD10,ACE,ACLY,ACVRL1,ADA,ADAM19,ADAMTS17,ADAMTS7,ADARB2,ADK,ADORA2A,AFAP1L2,AGAP1,AGMO,AGPAT4,AHDC1,AKAP13,ALDH1A2,ALDH2,ALDH7A1,ALK,ANK3,ANKFN1,ANKRD55,ANKS1A,APOH,ARHGAP15,ARHGAP26,ARHGAP42,ARHGEF12,ARHGEF26,ARHGEF3,ARID5B,ARL15,ARMH3,ARVCF,ASAP2,ASIC1,ASIC2,ATF3,ATG16L2,ATXN1,ATXN2,AXL,BCAS3,BDP1,BICC1,BMAL1,BMP1,BMPR1B,BSN,C5,CA12,CA4,CA5A,CA…	419
Hepatocellular carcinoma,Liver Hyperplasia/Hyperproliferation	Hepatocellular carcinoma	9.78e-48	47.0097	Decreased	-2.897	AARS2,ABAT,ABCA13,ABCA8,ABCC10,ABL1,ACACA,ACAN,ACLY,ACOT9,ACOX2,ACOXL,ACSM3,ACSS2,ACTN1,ACVRL1,ADA,ADAM12,ADAMTS10,ADAMTS12,ADAMTS9,ADAMTSL1,ADAR,ADARB2,ADAT1,ADCY10,ADCY2,ADCY5,ADD1,ADD2,ADGRB1,ADGRG1,ADGRG2,ADGRV1,ADK,ADORA3,AFAP1L2,AGAP3,AGO2,AHCTF1,AHNAK,AHNAK2,AIFM2,AIG1,AK2,AKAP13,AKNA,AKNAD1,ALDH1A3,ALDH1L2,ALDH2,ALG8,ALK,ALOX5,ALPL,AMPH,AMZ1,ANKRD36,ANKRD36C,ANOS1,ANXA10,AP1G1,APAF1,AQP7,…	1004
Cardiac Arteriopathy	Coronary artery disease	3.42e-47	46.466			ABCA8,ABCB1,ABCC10,ABCG1,ABI3BP,ABL1,ABTB3,ACAD10,ACE,ACVRL1,ADA,ADAM19,ADAMTS17,ADAMTS7,ADARB2,ADK,AFAP1L2,AGAP1,AGMO,AGPAT4,AHDC1,AKAP13,ALDH1A2,ALDH2,ALDH7A1,ALK,ANK3,ANKFN1,ANKRD55,ANKS1A,APOH,ARHGAP15,ARHGAP26,ARHGAP42,ARHGEF12,ARHGEF26,ARHGEF3,ARID5B,ARL15,ARMH3,ARVCF,ASAP2,ASIC2,ATF3,ATG16L2,ATXN1,ATXN2,AXL,BCAS3,BDP1,BICC1,BMAL1,BMP1,BMPR1B,BSN,C5,CABIN1,CABLES2,CACNA1E,CACNA2D1,CAPN9,CAR…	384
Cardiac Arteriopathy	Coronary occlusion	5.99e-47	46.2226			ABCA8,ABCB1,ABCC10,ABCG1,ABI3BP,ABL1,ABTB3,ACAD10,ACE,ACVRL1,ADA,ADAM19,ADAMTS17,ADAMTS7,ADARB2,ADK,AFAP1L2,AGAP1,AGMO,AGPAT4,AHDC1,AKAP13,ALDH1A2,ALDH2,ALDH7A1,ALK,ANK3,ANKFN1,ANKRD55,ANKS1A,APOH,ARHGAP15,ARHGAP26,ARHGAP42,ARHGEF12,ARHGEF26,ARHGEF3,ARID5B,ARL15,ARMH3,ARVCF,ASAP2,ASIC2,ATF3,ATG16L2,ATXN1,ATXN2,AXL,BCAS3,BDP1,BICC1,BMAL1,BMP1,BMPR1B,BSN,C5,CABIN1,CABLES2,CACNA1E,CACNA2D1,CAPN9,CAR…	386
Cardiac Arrythmia	Arrhythmia	2.74e-26	25.5622		-0.57	ACAD10,ACE,ACTN2,ADGRV1,ADORA1,ADORA2A,ADORA2B,ADORA3,AGBL4,AKAP9,ALDH2,ANXA4,AOPEP,APOLD1,ARHGAP10,ARMH3,ASS1,ATP1A3,ATP2A2,ATXN1,BCL9,BICD2,BRAF,CACNA1C,CACNA1D,CACNA1E,CACNA1F,CACNA1I,CACNA1S,CACNA2D1,CACNA2D2,CACNA2D3,CACNB1,CACNG1,CAND2,CASQ2,CASZ1,CCDC62,CDHR3,CDK6,CEP68,CHRM3,CIT,CNTN5,COG5,COL1A1,COL5A1,COMP,CRADD,CRAMP1,CREB5,CREBBP,CTNNA3,CUL4A,CUX2,CYTH1,DCBLD1,DGKB,DIP2A,DMD,DNAH9,DPF…	229
Cardiac Infarction	Infarction of heart	6.27e-26	25.2027			ABCB1,ABCC8,ABTB3,ACAD10,ACE,ACLY,ADORA1,ADORA2A,ADORA2B,ADORA3,AFAP1L2,AGPAT4,AHDC1,ALDH2,ALOX5,ANXA4,AP3D1,ARHGAP15,ARHGAP25,ARHGAP26,ARHGAP42,ARHGEF26,ARMC8,ATM,ATXN2,BCAS3,BMP1,BMPR2,BSN,C3,C5,C6,CA12,CA4,CA5A,CA5B,CACNA1C,CACNA1D,CACNA1S,CACNA2D1,CACNA2D3,CACNG1,CAMSAP2,CCM2,CDH13,CELF1,CELSR2,CFAP161,CHP1,CLU,CNIH3,CNNM2,COL4A1,COL4A2,COL6A3,CSF3R,CUX2,DAB2IP,DDX59,DENND1B,DENND2B,DGKB,DMXL…	234
Cardiac Infarction	Myocardial infarction	9.48e-26	25.0232			ABCB1,ABCC8,ABTB3,ACAD10,ACE,ACLY,ADORA1,ADORA2A,ADORA2B,ADORA3,AFAP1L2,AGPAT4,AHDC1,ALDH2,ALOX5,ANXA4,AP3D1,ARHGAP15,ARHGAP25,ARHGAP26,ARHGAP42,ARHGEF26,ARMC8,ATM,ATXN2,BCAS3,BMP1,BMPR2,BSN,C3,C5,C6,CA12,CA4,CA5A,CA5B,CACNA1C,CACNA1D,CACNA1S,CACNA2D1,CACNA2D3,CACNG1,CAMSAP2,CCM2,CDH13,CELF1,CELSR2,CFAP161,CHP1,CLU,CNIH3,CNNM2,COL4A1,COL4A2,COL6A3,CSF3R,CUX2,DAB2IP,DDX59,DENND1B,DENND2B,DGKB,DMXL…	233
Cardiac Arrythmia	Arrhythmia with structural heart disease	1.03e-21	20.9872			ACAD10,ACE,ACTN2,ADGRV1,AGBL4,AKAP9,ALDH2,ANXA4,AOPEP,APOLD1,ARHGAP10,ARMH3,ATP1A3,ATP2A2,ATXN1,CACNA1C,CACNA1D,CACNA1F,CACNA1S,CACNA2D1,CACNA2D2,CACNA2D3,CACNB1,CACNG1,CAND2,CASQ2,CASZ1,CCDC62,CDHR3,CDK6,CEP68,CHRM3,CNTN5,COG5,COL1A1,COMP,CRADD,CRAMP1,CREB5,CREBBP,CTNNA3,CUL4A,CUX2,CYTH1,DCBLD1,DGKB,DMD,DPF3,DPP6,DPYSL4,ERBB4,EXT1,FAF1,FBRSL1,FHL2,FLNC,FRMD4B,GABRA6,GABRB3,GLP1R,GPM6B,GSN,GTF2I,…	178
Cardiac Arrythmia	Cardiac fibrillation	5.52e-19	18.2581			ACAD10,ACE,ACTN2,ADGRV1,AGBL4,AKAP9,ALDH2,ANXA4,AOPEP,APOLD1,ARHGAP10,ARMH3,ATP1A3,ATP2A2,ATXN1,CACNA1C,CACNA1D,CACNA1F,CACNA1S,CACNA2D1,CACNA2D2,CACNA2D3,CACNB1,CACNG1,CAND2,CASQ2,CASZ1,CCDC62,CDHR3,CDK6,CEP68,CHRM3,CNTN5,COG5,COL1A1,COMP,CRAMP1,CREB5,CREBBP,CTNNA3,CUL4A,CUX2,CYTH1,DCBLD1,DGKB,DPF3,DPP6,DPYSL4,ERBB4,EXT1,FAF1,FBRSL1,FRMD4B,GABRA6,GABRB3,GLP1R,GPM6B,GSN,GTF2I,HCFC2,HERC1,HIP1R,HR…	163
Cardiac Arrythmia	Supraventricular arrhythmia	5.44e-18	17.2644			ACAD10,ACE,ADGRV1,ADORA1,ADORA2A,ADORA2B,ADORA3,AGBL4,ALDH2,ANXA4,AOPEP,APOLD1,ARHGAP10,ARMH3,ATP1A3,ATP2A2,ATXN1,CACNA1C,CACNA1D,CACNA1F,CACNA1S,CACNA2D1,CACNA2D2,CACNA2D3,CACNB1,CACNG1,CAND2,CASQ2,CASZ1,CCDC62,CDHR3,CDK6,CEP68,CHRM3,CNTN5,COG5,COL1A1,COMP,CRAMP1,CREB5,CREBBP,CTNNA3,CUL4A,CUX2,CYTH1,DCBLD1,DGKB,DNAH9,DPF3,DPYSL4,ERBB4,EXT1,FAF1,FBRSL1,FRMD4B,GABRA6,GABRB3,GLP1R,GPM6B,GSN,GTF2I,H…	165
Cardiac Arrythmia	Atrial fibrillation	2.94e-16	15.5317			ACAD10,ACE,ADGRV1,AGBL4,ALDH2,ANXA4,AOPEP,APOLD1,ARHGAP10,ARMH3,ATP1A3,ATP2A2,ATXN1,CACNA1C,CACNA1D,CACNA1F,CACNA1S,CACNA2D1,CACNA2D2,CACNA2D3,CACNB1,CACNG1,CAND2,CASQ2,CASZ1,CCDC62,CDHR3,CDK6,CEP68,CHRM3,CNTN5,COG5,COL1A1,COMP,CRAMP1,CREB5,CREBBP,CTNNA3,CUL4A,CUX2,CYTH1,DCBLD1,DGKB,DPF3,DPYSL4,ERBB4,EXT1,FAF1,FBRSL1,FRMD4B,GABRA6,GABRB3,GLP1R,GPM6B,GSN,GTF2I,HCFC2,HERC1,HIP1R,HRH1,HS1BP3,IGF1R,I…	152
Cardiac Arrythmia	Arrhythmia of atrium	4.51e-16	15.3458			ACAD10,ACE,ADGRV1,AGBL4,ALDH2,ANXA4,AOPEP,APOLD1,ARHGAP10,ARMH3,ATP1A3,ATP2A2,ATXN1,CACNA1C,CACNA1D,CACNA1F,CACNA1S,CACNA2D1,CACNA2D2,CACNA2D3,CACNB1,CACNG1,CAND2,CASQ2,CASZ1,CCDC62,CDHR3,CDK6,CEP68,CHRM3,CNTN5,COG5,COL1A1,COMP,CRAMP1,CREB5,CREBBP,CTNNA3,CUL4A,CUX2,CYTH1,DCBLD1,DGKB,DPF3,DPYSL4,ERBB4,EXT1,FAF1,FBRSL1,FRMD4B,GABRA6,GABRB3,GLP1R,GPM6B,GSN,GTF2I,HCFC2,HERC1,HIP1R,HRH1,HS1BP3,IGF1R,I…	157
Liver Hyperplasia/Hyperproliferation	Intrahepatic bile duct cancer	9.47e-12	11.0237			ADAMTS9,ADGRE5,ALDH1A3,ALK,ARHGEF2,ARID1A,ATM,AXIN1,BRAF,BRCA1,CAMKK2,CDH1,CDK6,CRACDL,DEAF1,DENND4C,DMXL2,DNAH3,DOCK2,DPP9,DSCAML1,EGFR,EHMT1,EIF3H,EPHA2,ERBB2,ERBB4,FGFR1,FGFR2,FGFR4,FLT1,FLT4,FYB1,GABRB3,GLI2,GPR107,HSP90AA1,IGFN1,INSYN2B,JAK1,KDM3B,KDM4A,KMT2D,KRT7,LIMK1,MACF1,MAP2K1,MAP2K2,MAPK1,MAPK8,MAPK9,MARK4,MET,MUC12,MYH14,NF1,NFU1,NPHP4,NSD2,NTRK1,NTRK2,NTRK3,PAPPA2,PARP1,PBRM1,PDGFRB…	93
Cardiac Arrythmia	Syndromic arrhythmia	1.32e-11	10.8794			ACTN2,ADORA1,ADORA2A,ADORA2B,ADORA3,AKAP9,BCL9,BRAF,CACNA1C,CACNA1D,CACNA1E,CACNA1F,CACNA1I,CACNA1S,CACNA2D1,CACNB1,CACNG1,CASQ2,CIT,COL5A1,CTNNA3,DIP2A,DNAH9,DPP6,ESR1,FBN1,FLNC,GATA4,GNAI2,ITPR3,JUP,KCNH2,KCNJ12,KCNQ1,KIF21B,KLF12,KRT8,LAMC1,LDB3,LMNA,MAPRE2,MUC16,MYBPC3,MYBPHL,MYH11,MYH7B,MYO18B,NEXN,PGR,PI4KA,PKP2,PRDM16,PRKAG2,PTPN11,RBM20,RYR1,RYR2,SCN4A,SCN5A,SLC2A5,SLMAP,SNTA1,SOS1,TNNT2,…	72
Liver Hyperplasia/Hyperproliferation	Liver cholangiocarcinoma	1.44e-11	10.8416			ADAMTS9,ADGRE5,ALDH1A3,ALK,ARHGEF2,ARID1A,ATM,AXIN1,BRAF,BRCA1,CAMKK2,CDH1,CDK6,CRACDL,DEAF1,DENND4C,DMXL2,DNAH3,DOCK2,DPP9,DSCAML1,EGFR,EHMT1,EIF3H,EPHA2,ERBB2,ERBB4,FGFR1,FGFR2,FGFR4,FLT1,FLT4,FYB1,GABRB3,GLI2,GPR107,HSP90AA1,IGFN1,INSYN2B,JAK1,KDM3B,KDM4A,KMT2D,KRT7,LIMK1,MACF1,MAP2K1,MAP2K2,MAPK1,MAPK8,MAPK9,MARK4,MET,MUC12,MYH14,NF1,NFU1,NPHP4,NSD2,NTRK1,NTRK2,NTRK3,PAPPA2,PARP1,PBRM1,PDGFRB…	92
Congenital Heart Anomaly	Congenital heart disease	2.81e-11	10.5513			ABL1,ACTN2,ADAMTS19,ADARB2,ADGRV1,AKAP9,ALDH1A2,ALK,ASIC2,ATE1,ATP1A3,BCL9,BMP7,BMPR2,BRAF,CACNA1C,CACNA1D,CACNA1I,CACNG1,CAPN11,CASZ1,CDK13,CFAP52,CHD4,COL1A1,CORO2B,CRIPTO,CSRP1,DGCR8,DIRC3,DLC1,DNAH9,ECE1,EFTUD2,EPHB4,ETS1,FBLN2,FBN1,FLNC,FLT1,FLT4,FOXP1,FOXP2,GATA4,GPC5,GSN,HAAO,HDAC1,HMCN2,IQCJ-SCHIP1,ITPR3,KAT6B,KAZN,KCNH2,KCNQ1,KLF12,KLF13,KLHL29,KMT2D,LAMC3,LMNA,LTBP1,MACROD2,MDGA1,MGAT4C…	128
Hepatocellular carcinoma,Liver Hyperplasia/Hyperproliferation	Progressive hepatocellular carcinoma	5.04e-11	10.2976			ABL1,ALK,AXL,BRAF,CSF1R,DDR2,EPHA2,FGFR1,FGFR2,FGFR4,FLT1,FLT4,MERTK,MET,NTRK1,NTRK2,NTRK3,PDGFRB,POR,PTK2,RAF1,RET,SRC,SREBF1,TNK2,TOP2A,TYRO3,VEGFA	28
Nephrosis	Nephrosis	7.74e-11	10.1113			ABAT,ACTN4,ADAMTS9,ADORA1,ADORA2A,AKT3,ALDH5A1,ALMS1,ASIC1,ASIC2,ATP1A3,BBS9,BMP7,C3,C5,CA12,CA4,CA5A,CA5B,CCDC66,CEP164,CEP83,CHRM3,CLEC16A,CLU,CMIP,CPLANE1,DAAM2,DDX53,DHTKD1,ELMO1,EMP2,EVC,EXOC4,FAT1,GLIS3,GPC5,HRH1,IFT140,IMPDH1,INCENP,ITGA3,ITGB4,ITSN1,KALRN,KANK2,KANK4,KAT6B,KIRREL1,LAMA5,LAMB2,MAGI2,MAPKBP1,MORF4L1,MTOR,MUC16,MYH9,MYO1E,NIPBL,NPHP3,NPHP4,NUP107,NUP160,NUP205,NUP85,NUP93,PA…	93
Heart Failure	Failure of heart	8.4e-11	10.0757		1.698	ABCB1,ACE,ACTN2,ADAMTSL1,ADORA1,ADORA2A,AGO2,AKAP9,ANK1,AOPEP,ASIC1,ASIC2,ATP1A3,ATP2A2,ATXN2,AVEN,B3GAT1,BPTF,C14orf180,CA12,CA4,CA5A,CA5B,CACNA1C,CACNA1D,CACNA1F,CACNA1S,CACNA2D1,CACNA2D2,CACNA2D3,CACNB1,CCT3,CDK6,CELSR2,CHRM3,CUL4A,DDC,DDX11,DGCR8,DPP6,DRD2,DSE,EGFR,ELAVL1,ELN,ERBIN,FAF1,FLNC,FOXN3,FTO,GABRA6,GABRB3,GABRG3,GHR,GLP1R,GRK5,GTF2I,HEATR5B,HECTD4,HSP90AA1,HSPA12A,HSPA5,IL16,IL1R1,I…	146
Cardiac Arrythmia	Familial arrhythmia	1.94e-09	8.7122			ACTN2,AKAP9,BCL9,BICD2,BRAF,CACNA1C,CACNA1D,CACNA1E,CACNA1I,CACNA2D1,CACNG1,CASQ2,COL5A1,CRADD,CTNNA3,DMD,DNAH9,DPP6,FBN1,FHL2,FLNC,GATA4,GNAI2,GNB5,ITPR3,JUP,KCNH2,KCNJ12,KCNQ1,KLF12,KRT8,LAMC1,LDB3,LMNA,MAPRE2,MUC16,MYBPC3,MYBPHL,MYH11,MYH7B,MYL2,MYO18B,MYOM1,NEXN,NUP155,PKP2,PLEC,PRDM16,PRKAG2,PRKAR1A,PTPN11,RBM20,RYR1,RYR2,SCN5A,SLMAP,SNTA1,SOS1,TANGO2,TJP1,TNNT2,TRPM4,TTC39A,USP34,VCL,VEPH1,…	67
Cardiac Arrythmia	Wolff-Parkinson-White syndrome	2.77e-09	8.55752			ACTN2,ADORA1,ADORA2A,ADORA2B,ADORA3,AKAP9,CACNA1C,CACNA1D,CACNA1E,CACNA1F,CACNA1S,CACNB1,CACNG1,CASQ2,DPP6,FLNC,JUP,KCNH2,KCNQ1,LAMC1,LMNA,MYBPC3,MYH11,PRDM16,PRKAG2,RBM20,RYR2,SCN5A,SNTA1,TNNT2,TRPM4,TTC39A,VCL	33
Cardiac Arrythmia	Long-QT syndrome	4.15e-09	8.38195			AKAP9,BCL9,BRAF,CACNA1C,CACNA1D,CACNA1I,CACNA1S,CACNA2D1,CACNB1,CACNG1,CASQ2,CIT,CTNNA3,DIP2A,DPP6,ESR1,GNAI2,ITPR3,JUP,KCNH2,KCNQ1,KIF21B,KLF12,LDB3,LMNA,MUC16,MYBPC3,NEXN,PGR,PI4KA,PKP2,PTPN11,RBM20,RYR1,RYR2,SCN4A,SCN5A,SLC2A5,SLMAP,SNTA1,TRPM4,UBR4,VCL,VEPH1,WDR26	45
Cardiac Enlargement	Enlargement of heart	8.12e-09	8.09044		-1.774	ABCC1,ACE,ACTN2,ADAMTS2,ADAMTSL2,ADGRD1,ADORA1,ADORA3,AFF4,AKAP9,ANGPT2,ARHGEF3,ATF3,ATF6,ATP2A2,ATP2A3,ATP6V1E1,ATXN1,BRAF,CABIN1,CACNA1C,CACNA1D,CACNA1F,CACNA1S,CACNA2D1,CACNA2D3,CACNB1,CALR3,CAP2,CASZ1,CCDC149,CIITA,COL1A1,CPT1A,CTNNA3,DGKD,DMD,DNAH17,DPF3,DPP6,DRD2,DYSF,ESRRG,FBN1,FBN2,FGF1,FHL2,FHOD3,FLII,FLNC,FOXP3,GAS6,GATA4,GDF15,GNAQ,GPER1,GSK3B,HDAC4,HDAC5,HDAC9,IGF2R,IKBKB,IL1R1,IL6ST,…	164
Glomerular Injury,Renal Inflammation,Renal Nephritis	IgA nephropathy	1.2e-08	7.92082			ACE,ACOXL,ACTN4,ADD2,AFF3,ANKRD55,AOAH,ARID3B,ASAP1,BAIAP2,C3,C5,CELF5,CEP43,CLPTM1,CTNNA3,DNAH11,ESYT2,FARS2,FBXO27,FHAD1,IKBKE,IL16,IMPDH1,INPP5B,INPP5D,ITGAX,MBP,MTOR,NOS2,OSMR,PADI4,PAX5,PDLIM1,PIEZO2,PIGR,PMFBP1,PNPT1,PSD3,PSMB2,RBMS3,ROBO2,RREB1,SEMA4D,SH3BP2,SH3PXD2A,SIPA1L3,ST6GAL1,SYK,TAFA5,TCF7,THSD4,THSD7A,TNFRSF13B,TP53,UBR3,VAV3,VDR,VEGFA,ZMIZ1	60
Glomerular Injury,Renal Inflammation,Renal Nephritis	Proliferative glomerulonephritis	1.21e-08	7.91721			ACE,ACOXL,ACTN4,ADD2,AFF3,ANKRD55,AOAH,ARID3B,ASAP1,BAIAP2,C3,C5,CELF5,CEP43,CHP1,CLPTM1,CTNNA3,DNAH11,ESYT2,FARS2,FBXO27,FHAD1,HRH1,IKBKE,IL16,IMPDH1,INPP5B,INPP5D,ITGAX,MBP,MTOR,NOS2,OSMR,PADI4,PAX5,PDLIM1,PIEZO2,PIGR,PMFBP1,PNPT1,PPP3CB,PPP3CC,PSD3,PSMB2,RBMS3,ROBO2,RREB1,SEMA4D,SH3BP2,SH3PXD2A,SIPA1L3,ST6GAL1,SYK,TAFA5,TCF7,THSD4,THSD7A,TNFRSF13B,TP53,UBR3,VAV3,VDR,VEGFA,ZMIZ1	64
Cardiac Dilation,Cardiac Enlargement	Primary dilated cardiomyopathy	2.09e-08	7.67985			ACTN2,AFF4,AKAP9,ARHGEF3,ATP2A3,BRAF,CACNA1C,CALR3,CASZ1,CCDC149,COL1A1,CTNNA3,DGKD,DMD,DNAH17,DPP6,DYSF,FBN1,FBN2,FHL2,FHOD3,FLII,FLNC,FOXP3,GATA4,GSK3B,JPH2,JPH3,JUP,LDB3,LITAF,LMNA,MGAM,MYBPC3,MYH14,MYL2,MYOM1,NEDD4L,NEXN,PHACTR1,PKP2,PLEC,PRDM16,PRKAG2,RAF1,RBM20,RHOA,RYR2,SCN5A,SDHA,SGCD,SOS1,SYNE1,SYNE2,TGFB1,THRA,TJP1,TNNT2,TRPM4,TXNRD2,VCL,VMP1,WWOX,ZBTB17	64
Liver Hyperplasia/Hyperproliferation	Progressive metastatic intrahepatic cholangiocarcinoma	3.07e-08	7.51286			ALK,BRAF,EGFR,ERBB2,FGFR1,FGFR2,FGFR4,FLT1,FLT4,JAK1,LIMK1,MAP2K1,MAP2K2,NTRK1,NTRK2,NTRK3,PDGFRB,PTK2,RAF1,RET,SRC,TNK2	22
Liver Hyperplasia/Hyperproliferation	Advanced liver tumor	4.65e-08	7.33255			ABL1,ADORA3,ALK,ARHGEF2,ARID2,AXL,BRAF,CSF1R,DDR2,EGFR,EPHA2,ERBB2,ERBB4,ESR1,ETS1,FBXO28,FGFR1,FGFR2,FGFR4,FLT1,FLT4,GRIN2A,HSP90AA1,JAK1,LIMK1,MAP2K1,MAP2K2,MAPK1,MAPK8,MAPK9,MERTK,MET,NTRK1,NTRK2,NTRK3,PARP1,PDGFRB,POR,PSMB2,PTK2,RAF1,RET,RHBDF2,RRM1,SRC,TNK2,TOP1MT,TOP2A,TUBA1C,TUBA8,TYRO3,VEGFA	52
Glomerular Injury	Glomerulosclerosis	5.7e-08	7.24413		0.042	ABAT,ACTN4,ALDH5A1,ALMS1,AQP1,CCDC30,CDH12,CLU,CRB2,CREB3L1,DNAH6,EGFR,FGFR4,GPATCH1,GRB2,HUWE1,IMPDH1,ITGB4,MMP2,MTOR,MYH9,MYO1E,NUP107,PAX2,PDLIM1,PNPT1,SDK1,SKI,SKIL,SLC22A6,SMAD3,SMAD7,SMURF2,SYNPO,TGFB1,TGIF1,TRIM8,TRPC6,VEGFA,WWC1,YAP1	41
Liver Fibrosis	Fibrosis of liver	6.48e-08	7.18842		-1.287	ABCB4,ABCC1,ABCC3,ABCC4,ADK,ADORA2A,ADORA2B,ALPL,ARHGAP10,ARHGAP17,ARID3A,ASIC1,ATXN2,BNC2,C5AR1,CACNA1S,CCR6,CHP1,CHRM3,CLEC16A,COL1A1,CSF3R,DAGLA,DAGLB,DDX60L,DEAF1,DENND1B,DLG1,DNMT3A,DUS2,ELMO1,ERBB4,ETS1,FAF2,FBXL20,FGF1,FGFR1,FOXN3,GATAD2A,GHR,GLG1,GNA12,GOLM1,GPER1,GRIN1,GRIN2A,HKDC1,HRH1,IL12RB2,IL16,IL21R,IL6ST,IMPDH1,INPP5A,INSR,IQCJ-SCHIP1,ITGA5,KIAA1549L,KIF21B,KRT8,LDLR,LDLRAD3,LHPP,…	132
Liver Steatosis	Hepatic steatosis	6.78e-08	7.16877			ACACA,ACE,ACLY,ACOX1,ACOX2,ADK,ADORA1,ADORA2A,AGK,AHNAK,AKNA,ARHGAP10,ARL15,ATG7,BCAT1,BPTF,CACNA2D1,CAMTA1,CD44,CNTNAP2,COL13A1,COMMD1,CPT1A,CYP46A1,DAG1,DDX60L,DOCK7,DRD2,E2F2,EGFR,ESR1,EYA2,FAM107B,FAM171A1,FARP1,FBXO42,FTO,GABRA6,GABRB3,GABRG3,GALNT2,GATAD2A,GGT1,GLDC,GLP1R,HIPK3,HK1,HRH1,HSPA4,HSPA5,HTR7,IGF1R,IKBKE,IKBKG,IMPDH1,INSR,ITGAM,JAZF1,KAZN,KIAA1549,LIPE,LPIN1,MACROD2,MAU2,MCTP1,ME…	123
Liver Hyperplasia/Hyperproliferation	Metastatic liver cancer	1.3e-07	6.88606			ALK,ARHGEF2,ARID2,BRAF,EGFR,ERBB2,ERBB4,ESR1,FBXO28,FGFR1,FGFR2,FGFR4,FLT1,FLT4,HSP90AA1,JAK1,LIMK1,MAP2K1,MAP2K2,MAPK1,MAPK8,MAPK9,NTRK1,NTRK2,NTRK3,PARP1,PDGFRB,POR,PTK2,RAF1,RET,RHBDF2,RRM1,SRC,TNK2,TOP1MT,TOP2A,TUBA1C,TUBA8,VEGFA	40
Hepatocellular carcinoma,Liver Hyperplasia/Hyperproliferation	BCLC stage C hepatocellular carcinoma	1.57e-07	6.8041			ABL1,AXL,BRAF,CSF1R,DDR2,EPHA2,FGFR1,FGFR2,FGFR4,FLT1,FLT4,MERTK,MET,NTRK1,NTRK2,PDGFRB,PML,RAF1,RARA,RET,TXNRD1,TYRO3,VEGFA	23
Cardiac Dysfunction	Dysfunction of heart	2.56e-07	6.59176		0	ACAN,ACE,ACTN2,ADCY7,AHNAK,ALDH2,ALDH3A2,ALPK3,AMPD3,ANK1,ANP32A,ANPEP,AP1G1,ATF3,B4GALT1,BGLAP,BLVRA,C3,C5,C9,CACNA1C,CACNA1D,CACNA1S,CACNA2D1,CACNA2D3,CANX,CBFB,CBL,CCNY,CHD4,CHSY1,CLTB,CLU,COL2A1,COL8A2,COMP,CPT1A,CSF3R,CTNNA3,CTSB,DGCR8,DMD,DNAJC8,DPYSL3,DPYSL5,DYSF,EDIL3,EIF4B,EPB41,EPB41L1,EPB42,EPHX1,ESR1,EXT1,FHL2,FLT1,GNAQ,GRK2,HERC4,HMCN2,HMGCL,HNRNPR,HNRNPUL1,HSP90AA1,HTRA1,ITGA2B,ITGA…	136
Nephrosis	Familial nephrotic syndrome	2.94e-07	6.53165			ADAMTS9,AKT3,BBS9,BMP7,CEP164,CEP83,CPLANE1,DAAM2,EMP2,EVC,FAT1,GLIS3,IFT140,INCENP,ITGA3,KANK2,KAT6B,KIRREL1,LAMA5,LAMB2,MAGI2,MAPKBP1,NIPBL,NPHP3,NPHP4,NUP107,NUP160,NUP205,NUP85,NUP93,PAX8,PIAS1,SDCCAG8,SRGAP1,TRAF3IP1,TRPC6,WT1,ZNF423,ZNF592	39
Liver Hyperplasia/Hyperproliferation	Unresectable liver cholangiocarcinoma	3.31e-07	6.48017			ALK,ARHGEF2,BRAF,EGFR,ERBB2,ERBB4,FGFR1,FGFR2,FGFR4,FLT1,FLT4,HSP90AA1,JAK1,LIMK1,MAP2K1,MAP2K2,MAPK1,MAPK8,MAPK9,NTRK1,NTRK2,NTRK3,PARP1,PDGFRB,PTK2,RAF1,RET,RRM1,SRC,TNK2,TUBA1C,TUBA8,VEGFA	33
Glomerular Injury,Renal Inflammation,Renal Nephritis	Autoimmune glomerulonephritis	4.63e-07	6.33442			ACE,ACOXL,ACTN4,ADD2,AFF3,ANKRD55,AOAH,ARID3B,ASAP1,BAIAP2,C3,C5,CELF5,CEP43,CHP1,CHRM3,CLPTM1,CLU,CTNNA3,DNAH11,ESYT2,FARS2,FBXO27,FHAD1,HRH1,IKBKE,IL16,IMPDH1,INPP5B,INPP5D,ITGAX,LAMA5,MBP,MET,MTOR,NIBAN2,NIPSNAP2,NOS2,OSMR,PADI4,PAX5,PDLIM1,PIEZO2,PIGR,PMFBP1,PNPT1,PPIA,PPP3CB,PPP3CC,PSD3,PSMB2,RBMS3,ROBO2,RREB1,SEMA4D,SH3BP2,SH3PXD2A,SIPA1L3,ST14,ST6GAL1,STXBP5,SYK,TAFA5,TCF7,TGFB1,THSD4,THSD…	74
Cardiac Dysfunction	Left ventricular dysfunction	4.93e-07	6.30715			ACAN,ACE,ACTN2,ADCY7,AHNAK,ALDH3A2,ALPK3,AMPD3,ANK1,ANP32A,ANPEP,AP1G1,B4GALT1,BGLAP,BLVRA,C3,C5,C9,CACNA1C,CACNA1D,CACNA1S,CACNA2D1,CACNA2D3,CANX,CBFB,CBL,CCNY,CHD4,CHSY1,CLTB,CLU,COL2A1,COL8A2,COMP,CPT1A,CSF3R,CTNNA3,CTSB,DGCR8,DMD,DNAJC8,DPYSL3,DPYSL5,DYSF,EDIL3,EIF4B,EPB41,EPB41L1,EPB42,EPHX1,ESR1,EXT1,FHL2,FLT1,GRK2,HERC4,HMCN2,HMGCL,HNRNPR,HNRNPUL1,HSP90AA1,HTRA1,ITGA2B,ITGAM,ITGB4,ITGBL1,I…	129
Glomerular Injury	Focal segmental glomerulosclerosis	5.59e-07	6.25259			ABAT,ACTN4,ALDH5A1,ALMS1,CCDC30,CDH12,CLU,CRB2,DNAH6,EGFR,FGFR4,GPATCH1,GRB2,HUWE1,IMPDH1,ITGB4,MYH9,MYO1E,NUP107,PAX2,PDLIM1,PNPT1,SDK1,SMURF2,SYNPO,TGFB1,TRIM8,TRPC6,VEGFA,WWC1,YAP1	31
Liver Hyperplasia/Hyperproliferation	Metastatic liver cholangiocarcinoma	7.33e-07	6.1349			ALK,ARHGEF2,BRAF,EGFR,ERBB2,ERBB4,FGFR1,FGFR2,FGFR4,FLT1,FLT4,HSP90AA1,JAK1,LIMK1,MAP2K1,MAP2K2,MAPK1,MAPK8,MAPK9,NTRK1,NTRK2,NTRK3,PARP1,PDGFRB,PTK2,RAF1,RET,RRM1,SRC,TNK2,TUBA1C,TUBA8,VEGFA	33
Cardiac Arrythmia	Paroxysmal familial ventricular fibrillation	9.33e-07	6.03012			CACNA1C,DPP6,JUP,KCNH2,LMNA,PKP2,RBM20,RYR2,SCN5A,SNTA1,VCL	11
Hepatocellular carcinoma,Liver Hyperplasia/Hyperproliferation	Unresectable hepatocellular carcinoma	9.39e-07	6.02733			ABL1,AXL,BRAF,CA12,CA4,CA5A,CA5B,CSF1R,DDR2,EPHA2,ESR1,FGFR1,FGFR2,FGFR4,FLT1,FLT4,GRIN2A,HSP90AA1,MERTK,MET,NTRK1,NTRK2,PDGFRB,POR,RAF1,RET,TOP2A,TYRO3,VEGFA	29
Congenital Heart Anomaly	Familial congenital heart disease	1.08e-06	5.96658			ABL1,ADAMTS19,AKAP9,ALDH1A2,ATE1,BCL9,BMP7,BMPR2,BRAF,CACNA1C,CACNA1D,CACNA1I,CACNG1,CASZ1,CDK13,CRIPTO,CSRP1,DGCR8,DNAH9,ECE1,ETS1,FBLN2,FBN1,FLT4,FOXP1,GATA4,GSN,HAAO,HDAC1,ITPR3,KAT6B,KCNH2,KCNQ1,KLF12,KLF13,LMNA,MACROD2,mir-648,MUC16,MYBPC3,MYH11,NADSYN1,NFATC1,NFATC2,NTRK3,PIGL,PKP2,PLD1,PLXND1,PRDM6,PRKACA,PTPN11,RBFOX2,ROBO1,RYR2,SCN5A,SH3PXD2B,SKI,SMAD7,SMARCC1,SNTA1,TBX1,TGFB2,TKT,TMEM94…	70
Cardiac Dysfunction	Ventricular dysfunction	1.56e-06	5.80688			ACAN,ACE,ACTN2,ADCY7,AHNAK,ALDH3A2,ALPK3,AMPD3,ANK1,ANP32A,ANPEP,AP1G1,B4GALT1,BGLAP,BLVRA,C3,C5,C9,CACNA1C,CACNA1D,CACNA1S,CACNA2D1,CACNA2D3,CANX,CBFB,CBL,CCNY,CHD4,CHSY1,CLTB,CLU,COL2A1,COL8A2,COMP,CPT1A,CSF3R,CTNNA3,CTSB,DGCR8,DMD,DNAJC8,DPYSL3,DPYSL5,DYSF,EDIL3,EIF4B,EPB41,EPB41L1,EPB42,EPHX1,ESR1,EXT1,FHL2,FLT1,GRK2,HERC4,HMCN2,HMGCL,HNRNPR,HNRNPUL1,HSP90AA1,HTRA1,ITGA2B,ITGAM,ITGB4,ITGBL1,I…	131
Liver Hyperplasia/Hyperproliferation	Child-Pugh class A liver tumor	1.61e-06	5.79317			ABL1,ARHGEF2,AXL,BRAF,CA12,CA4,CA5A,CA5B,CSF1R,DDR2,EGFR,EPHA2,ERBB2,ERBB4,ESR1,FGFR1,FGFR2,FGFR4,FLT1,FLT4,HSP90AA1,MERTK,MET,NTRK1,NTRK2,PDGFRB,POLA1,POLD1,RAF1,RET,RRM1,TOP2A,TUBA1C,TUBA8,TYRO3,VEGFA	36
Liver Hyperplasia/Hyperproliferation	Advanced liver cholangiocarcinoma	2.01e-06	5.6968			ALK,ARHGEF2,BRAF,EGFR,ERBB2,ERBB4,FGFR1,FGFR2,FGFR4,FLT1,FLT4,HSP90AA1,JAK1,LIMK1,MAP2K1,MAP2K2,MAPK1,MAPK8,MAPK9,NTRK1,NTRK2,NTRK3,PARP1,PDGFRB,PSMB2,PTK2,RAF1,RET,RRM1,SRC,TNK2,TUBA1C,TUBA8,VEGFA	34
Liver Steatosis	Nonalcoholic fatty liver disease	2.07e-06	5.68403			ACACA,ACE,ACLY,ACOX1,ACOX2,ADORA1,ADORA2A,AGK,AHNAK,AKNA,ARHGAP10,ARL15,ATG7,BCAT1,BPTF,CACNA2D1,CNTNAP2,COL13A1,COMMD1,CPT1A,CYP46A1,DAG1,DDX60L,DOCK7,DRD2,E2F2,EYA2,FAM107B,FAM171A1,FARP1,FBXO42,FTO,GABRA6,GABRB3,GABRG3,GATAD2A,GGT1,GLDC,GLP1R,HK1,HRH1,HSPA4,HSPA5,HTR7,IGF1R,INSR,ITGAM,JAZF1,KAZN,KIAA1549,LIPE,MACROD2,MAU2,MCTP1,MET,MICAL3,MYL2,MYO7A,NEDD4L,NFIC,NOX4,NPY4R,PCYT1A,PDE3B,PDE4A,PD…	105
Hepatocellular carcinoma,Liver Hyperplasia/Hyperproliferation	Child-Pugh class A hepatocellular carcinoma	2.29e-06	5.64016			ABL1,AXL,BRAF,CA12,CA4,CA5A,CA5B,CSF1R,DDR2,EPHA2,ESR1,FGFR1,FGFR2,FGFR4,FLT1,FLT4,MERTK,MET,NTRK1,NTRK2,PDGFRB,POLA1,POLD1,RAF1,RET,TOP2A,TYRO3,VEGFA	28
Cardiac Arrythmia,Tachycardia	Tachycardia	2.42e-06	5.61618			ADORA1,ADORA2A,ADORA2B,ADORA3,AKAP9,ATP1A3,CACNA1C,CACNA1D,CACNA1F,CACNA1S,CACNA2D2,CACNB1,CACNG1,CASQ2,CHRM3,GNAI2,KCNH2,KCNJ12,KCNQ1,LMNA,MAOA,MYBPC3,PKP2,PLA2G6,PTPN11,RAF1,RYR1,RYR2,SCN4A,SCN5A,SLC6A2,SLC6A4,SLC8A1,SOS1,THRA,THRB,TRPM4,VWF	38
Liver Cirrhosis,Liver Fibrosis	Primary biliary cirrhosis	2.43e-06	5.61439			ABCB4,ABCC1,ABCC3,ABCC4,ALPL,ARID3A,ATXN2,C5AR1,CACNA1S,CCR6,CHP1,CLEC16A,DEAF1,DENND1B,DLG1,DNMT3A,DUS2,ELMO1,FBXL20,FGF1,FGFR1,GLG1,IL12RB2,IL16,IL21R,IMPDH1,IQCJ-SCHIP1,ITGA5,KIF21B,LDLR,MAPT,MAST3,MMEL1,NADSYN1,NOS2,NOTCH1,NOTCH2,NR1H3,NR4A1,PDGFRB,PLCL2,POU2AF1,PPARA,PPARD,PPARG,PPIA,PPP3CB,PPP3CC,PRKCB,PTAFR,PTCH1,RAD51B,RARB,RIN3,RMI2,SCTR,SLC22A23,SREBF2,TGFA,TGFB2,TJP2,TMEM163,TMEM39A,WD…	65
Cardiac Arrythmia	Paroxysmal familial ventricular fibrillation type 1	4.02e-06	5.39577			CACNA1C,DPP6,JUP,KCNH2,PKP2,RBM20,RYR2,SCN5A,SNTA1,VCL	10
Cardiac Arrythmia	Hereditary Wolff-Parkinson-White syndrome	4.17e-06	5.37986			ACTN2,AKAP9,CACNA1C,CACNA1E,CASQ2,DPP6,FLNC,JUP,KCNH2,KCNQ1,LAMC1,LMNA,MYBPC3,MYH11,PRDM16,PRKAG2,RBM20,RYR2,SCN5A,SNTA1,TNNT2,TRPM4,TTC39A,VCL	24
Hepatocellular carcinoma,Liver Hyperplasia/Hyperproliferation	Advanced hepatocellular carcinoma	4.28e-06	5.36856			ABL1,ADORA3,ARID2,AXL,BRAF,CSF1R,DDR2,EPHA2,ESR1,ETS1,FBXO28,FGFR1,FGFR2,FGFR4,FLT1,FLT4,GRIN2A,MERTK,MET,NTRK1,NTRK2,PDGFRB,POR,RAF1,RET,RHBDF2,RRM1,TOP2A,TYRO3,VEGFA	30
Hepatocellular carcinoma,Liver Hyperplasia/Hyperproliferation	Combined hepatocellular carcinoma and cholangiocarcinoma	6.8e-06	5.16749			ADAMTS9,ALDH1A3,CRACDL,DEAF1,DENND4C,DMXL2,DNAH3,DOCK2,DPP9,DSCAML1,EHMT1,FYB1,GABRB3,GLI2,GPR107,IGFN1,INSYN2B,KDM3B,KDM4A,KMT2D,MARK4,MUC12,MYH14,NFU1,NPHP4,PAPPA2,PBRM1,RASSF2,RYR3,SCAP,SDK1,SLC38A1,TACR2,TEFM,TP53,TRAF3IP1,TXNDC11,WDFY4,WRAP73,XPR1,ZNF544	41
Cardiac Arrythmia	Arrhythmia of heart ventricle	7.96e-06	5.09909			ACTN2,AKAP9,CACNA1C,CACNA1D,CACNA1F,CACNA1S,CACNA2D2,CACNB1,CASQ2,CHRM3,DPP6,FAF1,GNAI2,JUP,KCNH2,KCNJ12,KCNQ1,LMNA,MAOA,MAP3K7CL,MYBPC3,PKP2,PTPN11,RAF1,RBM20,RYR1,RYR2,SCN4A,SCN5A,SLC6A2,SLC6A4,SLC8A1,SNTA1,SOS1,THRA,THRB,TRPM4,VCL	38
Cardiac Enlargement	Hypertrophy of heart	9.91e-06	5.00393		-1.476	ACE,ADORA1,ANGPT2,ATF3,ATF6,BRAF,CABIN1,CACNA1C,CACNA1D,CACNA1S,CACNA2D1,CACNA2D3,CPT1A,DPF3,ESRRG,FGF1,FHL2,GATA4,GDF15,GNAQ,GSK3B,HDAC4,HDAC5,HDAC9,IGF2R,IKBKB,IL6ST,MAP2K1,MAP2K5,MEF2A,MME,MRAS,MTOR,MYOCD,NCAM1,NOS1,NOS3,P2RX4,PARP1,PPARA,PPARGC1B,PPIA,PPP3CB,PPP3CC,PRKCB,RAF1,RHOA,RNLS,ROCK1,SIRT1,SLC8A1,SLC9A1,SMARCA4,STAT3,TERT,TG,TGFB1,TGFBR3,TNNT2,VDR	60
Cardiac Arrythmia	Arrhythmogenic right ventricular cardiomyopathy	1e-05	5			ACTN2,CRADD,CTNNA3,DMD,FHL2,FLNC,JUP,LDB3,LMNA,MYBPC3,MYL2,MYOM1,NEXN,PKP2,PLEC,PRKAG2,PRKAR1A,RBM20,RYR1,RYR2,SCN5A,TJP1,TNNT2,TRPM4	24
Nephrosis	Nephronophthisis	1.1e-05	4.95861			ADAMTS9,AKT3,BBS9,CEP164,CEP83,CPLANE1,EVC,GLIS3,IFT140,INCENP,KAT6B,MAPKBP1,NIPBL,NPHP3,NPHP4,PAX8,PIAS1,SDCCAG8,SRGAP1,TRAF3IP1,ZNF423	21
Cardiac Dilation,Cardiac Enlargement	Dilated cardiomyopathy	1.31e-05	4.88273			ABCC1,ACE,ACTN2,ADAMTS2,ADAMTSL2,ADGRD1,ADORA3,AFF4,AKAP9,ARHGEF3,ATP2A2,ATP2A3,ATP6V1E1,ATXN1,BRAF,CACNA1C,CACNA1D,CACNA1F,CACNA1S,CACNB1,CALR3,CAP2,CASZ1,CCDC149,CIITA,COL1A1,CTNNA3,DGKD,DMD,DNAH17,DPP6,DRD2,DYSF,FBN1,FBN2,FHL2,FHOD3,FLII,FLNC,FOXP3,GAS6,GATA4,GPER1,GSK3B,IL1R1,JPH2,JPH3,JUP,KAZN,LDB3,LDLRAD3,LITAF,LMNA,MAPK14,MGAM,MGLL,mir-595,MMP2,MTOR,MYBPC2,MYBPC3,MYH14,MYL2,MYOM1,NEDD4L,NE…	119
Hepatocellular carcinoma,Liver Hyperplasia/Hyperproliferation	Intermediate disease stage hepatocellular carcinoma	1.81e-05	4.74232			ABL1,BRAF,CSF1R,DDR2,EPHA2,FGFR1,FGFR2,FLT1,FLT4,NTRK1,PDGFRB,RAF1,RET,VEGFA	14
Liver Cirrhosis	Cirrhosis	2.32e-05	4.63451			ABCB4,ABCC1,ABCC3,ABCC4,ADA,ADK,ALDH2,ALPL,ARHGAP10,ARHGAP17,ARID3A,ATXN2,BNC2,C5AR1,CACNA1B,CACNA1S,CACNA2D1,CACNA2D2,CCR6,CHP1,CHRM3,CLEC16A,COL1A1,CSF3R,DDX60L,DEAF1,DENND1B,DLG1,DNMT3A,DUS2,ELMO1,ESR1,FAF2,FBLN1,FBLN2,FBXL20,FGF1,FGFR1,GABRA6,GABRB3,GABRG3,GATAD2A,GGT1,GHR,GLG1,GNA12,GOLM1,GPER1,GRIN1,GRIN2A,HDAC9,HKDC1,HRH1,IL12RB2,IL16,IL21R,IMPDH1,INPP5A,INSR,IQCJ-SCHIP1,ITGA5,KIF21B,KRT8,…	131
Cardiac Arrythmia	Inherited arrhythmia syndrome	2.61e-05	4.58336			AKAP9,BCL9,BRAF,CACNA1C,CACNA1D,CACNA1I,CACNA2D1,CACNG1,CASQ2,COL5A1,DNAH9,FBN1,GATA4,ITPR3,KCNH2,KCNJ12,KCNQ1,KLF12,KRT8,LMNA,MAPRE2,MUC16,MYBPC3,MYBPHL,MYH7B,MYO18B,PKP2,PRKAG2,PTPN11,RYR2,SCN5A,SLMAP,SNTA1,SOS1,TRPM4,USP34,VCL,VEPH1,ZFHX3	39
Heart Failure	Cardiac death	4.09e-05	4.38828			ACE,AKAP9,CACNA1C,DPP6,ELN,GRK5,KCNH2,KCNQ1,MYOM1,PKP2,RYR2,SCN5A,TNNT2,TRPM4,VCL	15
Congenital Heart Anomaly	Autosomal dominant congenital heart disease	5.81e-05	4.23582			AKAP9,BCL9,BMPR2,CACNA1C,CASZ1,CRIPTO,CSRP1,ETS1,FBLN2,FBN1,FOXP1,GATA4,HDAC1,KCNH2,KCNQ1,KLF13,MYBPC3,MYH11,NFATC1,NFATC2,NTRK3,RBFOX2,ROBO1,SCN5A,SKI,SMAD7,SMARCC1,SNTA1,TBX1,USP34,VEGFA,WDR5	32
Glomerular Injury,Renal Fibrosis	Progressive renal fibrosis	5.95e-05	4.22548		0.64	SKI,SKIL,SMAD7,SMURF2,TGFB1,TGIF1	6
Liver Cirrhosis,Liver Fibrosis	Cirrhosis of liver	6.27e-05	4.20273			ABCB4,ABCC1,ABCC3,ABCC4,ADK,ALPL,ARHGAP10,ARHGAP17,ARID3A,ATXN2,BNC2,C5AR1,CACNA1S,CCR6,CHP1,CHRM3,CLEC16A,COL1A1,CSF3R,DDX60L,DEAF1,DENND1B,DLG1,DNMT3A,DUS2,ELMO1,FAF2,FBXL20,FGF1,FGFR1,GATAD2A,GHR,GLG1,GNA12,GOLM1,GPER1,GRIN1,GRIN2A,HKDC1,HRH1,IL12RB2,IL16,IL21R,IMPDH1,INPP5A,INSR,IQCJ-SCHIP1,ITGA5,KIF21B,KRT8,LDLR,LDLRAD3,MAPT,MAST3,MGLL,MMEL1,NADSYN1,NMT1,NOS2,NOTCH1,NOTCH2,NPY4R,NR1H3,NR4A1,…	104
Cardiac Dysfunction	Left ventricular noncompaction	6.69e-05	4.17457			ACTN2,ALPK3,CBL,CTNNA3,DMD,FHL2,JPH2,JUP,LDB3,LMNA,MYBPC3,NEXN,PKP2,PRDM16,RAF1,RBM20,RYR2,SCN5A,TNNT2,VCL	20
Hepatocellular carcinoma,Liver Hyperplasia/Hyperproliferation	Child-Pugh class A advanced hepatocellular carcinoma	7.51e-05	4.12436			AXL,BRAF,ESR1,FGFR1,FGFR2,FGFR4,FLT1,FLT4,MERTK,MET,NTRK2,PDGFRB,RAF1,RET,TYRO3,VEGFA	16
Hepatocellular carcinoma,Liver Hyperplasia/Hyperproliferation	Metastatic hepatocellular carcinoma	7.55e-05	4.12205			ARID2,BRAF,ESR1,FBXO28,FGFR1,FGFR2,FGFR4,FLT1,FLT4,PDGFRB,POR,RAF1,RET,RHBDF2,RRM1,TOP2A,VEGFA	17
Cardiac Arrythmia	Inherited primary arrhythmia syndrome	0.000103	3.98716			AKAP9,BCL9,BRAF,CACNA1C,CACNA1D,CACNA1I,CACNA2D1,CACNG1,CASQ2,COL5A1,FBN1,GATA4,ITPR3,KCNH2,KCNJ12,KCNQ1,KLF12,LMNA,MAPRE2,MUC16,MYBPC3,MYBPHL,MYH7B,MYO18B,PKP2,PTPN11,RYR2,SCN5A,SLMAP,SNTA1,SOS1,TRPM4,USP34,VCL,VEPH1	35
Hepatocellular carcinoma,Liver Hyperplasia/Hyperproliferation	BCLC stage B hepatocellular carcinoma	0.00012	3.92082			BRAF,CA12,CA4,CA5A,CA5B,FGFR1,FGFR2,FGFR4,FLT1,FLT4,PDGFRB,PML,RAF1,RARA,RET,TXNRD1,VEGFA	17
Liver Hyperplasia/Hyperproliferation	Locally advanced liver cholangiocarcinoma	0.000133	3.87615			ARHGEF2,BRAF,EGFR,ERBB2,ERBB4,FGFR1,FGFR2,FGFR4,HSP90AA1,LIMK1,MAP2K1,MAP2K2,MAPK1,MAPK8,MAPK9,PARP1,RAF1,RRM1,TUBA1C,TUBA8,VEGFA	21
Liver Hyperplasia/Hyperproliferation	Progressive liver metastasis	0.000141	3.85078			BRAF,FGFR1,FGFR2,FGFR4,FLT1,FLT4,PDGFRB,POR,RAF1,RET,TOP2A	11
Cardiac Dilation,Cardiac Enlargement	Familial primary dilated cardiomyopathy	0.000147	3.83268			ACTN2,CASZ1,DMD,FLNC,JUP,LDB3,LMNA,MYBPC3,MYL2,NEXN,PKP2,PLEC,PRKAG2,RAF1,RBM20,RYR2,SCN5A,SGCD,TNNT2,VCL	20
Renal Hypoplasia	Renal agenesis or hypodysplasia	0.000171	3.767			CAST,DCC,GFRA1,GREB1L,HOMER1,HS2ST1,PFDN1,RET,SRGAP1,SYN3,TRAP1,TSHZ2	12
Heart Failure	Sudden cardiac death	0.00019	3.72125			AKAP9,CACNA1C,DPP6,ELN,KCNH2,KCNQ1,MYOM1,PKP2,RYR2,SCN5A,TNNT2,TRPM4,VCL	13
Renal Hypoplasia	Hypoplasia of kidney	0.00019	3.72125			CAST,DCC,GFRA1,GREB1L,HOMER1,HS2ST1,PAX2,PFDN1,RET,SRGAP1,SYN3,TRAP1,TSHZ2	13
Nephrosis	Monogenic nephrotic syndrome	0.0002	3.69897			BMP7,DAAM2,EMP2,FAT1,KANK2,KIRREL1,LAMA5,LAMB2,MAGI2,NUP107,NUP160,NUP205,NUP85,NUP93,WT1	15
Cardiac Arrythmia,Congenital Heart Anomaly	Congenital long QT syndrome	0.000212	3.67366			AKAP9,BCL9,BRAF,CACNA1C,CACNA1D,CACNA1I,CACNG1,ITPR3,KCNH2,KCNQ1,KLF12,LMNA,MUC16,MYBPC3,PKP2,PTPN11,RYR2,SCN5A,SNTA1,VEPH1	20
Hepatocellular carcinoma,Liver Hyperplasia/Hyperproliferation	Inoperable hepatocellular carcinoma	0.000215	3.66756			BRAF,FGFR1,FLT1,FLT4,MET,PDGFRB,RAF1,RET	8
Liver Hyperplasia/Hyperproliferation	Liver metastasis	0.000266	3.57512			ANGPT2,BRAF,CADPS,CD44,EGFR,ERBB2,FGFR1,FGFR2,FGFR4,FLT1,FLT4,HSP90AA1,MET,PDGFRB,PLAUR,POR,RAF1,RET,TOP1MT,TOP2A,VEGFA	21
Hepatocellular carcinoma,Liver Hyperplasia/Hyperproliferation	Locally advanced hepatocellular carcinoma	0.000324	3.48945			BRAF,FGFR1,FGFR2,FGFR4,FLT1,FLT4,GRIN2A,PDGFRB,POR,RAF1,RET,TOP2A,VEGFA	13
Cardiac Congestive Cardiac Failure,Heart Failure	Congestive heart failure	0.000326	3.48678			ACE,ASIC1,ASIC2,ATP1A3,CA12,CA4,CA5A,CA5B,CACNA1C,CACNA1D,CACNA1F,CACNA1S,CACNA2D1,CACNA2D2,CACNA2D3,DDC,GLP1R,KCNH2,KCNJ12,MME,PDE10A,PDE2A,PDE3B,PDE4A,PDE4B,PDE4C,PDE4D,PDE8A,PDE9A,PPARG,SCN5A,SCNN1B,SLC12A3,SLC12A4,SLC12A5,SLC2A1,SLC6A4,SLC9A1,THRA,THRB,TNNT2	41
Liver Hyperplasia/Hyperproliferation	Symptomatic stage iodine-refractory liver metastasis	0.000346	3.46092			BRAF,FGFR1,FGFR2,FGFR4,FLT1,FLT4,PDGFRB,RAF1,RET	9
Hepatocellular carcinoma,Liver Hyperplasia/Hyperproliferation	Child-Pugh class A primary hepatocellular carcinoma	0.000346	3.46092			BRAF,FGFR1,FGFR2,FGFR4,FLT1,FLT4,PDGFRB,RAF1,RET	9
Cardiac Arrythmia	Ventricular fibrillation	0.000381	3.41908			ACTN2,AKAP9,CACNA1C,CACNA2D2,CHRM3,DPP6,JUP,KCNH2,KCNJ12,KCNQ1,LMNA,MAOA,PKP2,RBM20,RYR2,SCN5A,SLC6A2,SLC6A4,SNTA1,THRA,THRB,TRPM4,VCL	23
Renal Inflammation,Renal Nephritis	Nephritis	0.000433	3.36351			ABAT,ACE,ACOXL,ACTN4,ADAMTS6,ADD2,ADORA1,ADORA2A,AFF3,ALDH5A1,ALOX5,ANKRD55,AOAH,ARID3B,ASAP1,BAIAP2,BANK1,C3,C5,CACNA1D,CELF5,CEP43,CHP1,CHRM3,CLDN14,CLPTM1,CLU,COL4A1,CRB1,CTNNA3,DNAH11,ESYT2,FAN1,FARS2,FBXO27,FHAD1,HDAC4,HIVEP3,HNF1B,HRH1,IGF2BP2,IKBKE,IL16,IL2RB,IMPDH1,INPP5B,INPP5D,ITGAM,ITGAX,JAK1,JAK3,LAMA5,LAMB2,LTBP1,MBP,MET,mir-346,MTOR,MYH10,MYH9,MYO15A,NCOR2,NIBAN2,NIPSNAP2,NOS2,OSBPL…	123
Cardiac Dysfunction	Cardiomyopathy of left ventricle	0.000439	3.35754			ACTN2,ALPK3,CBL,CSF3R,CTNNA3,DMD,FHL2,JPH2,JUP,LDB3,LMNA,MME,MYBPC3,NEXN,PKP2,PRDM16,RAF1,RBM20,RYR2,SCN5A,TNNT2,VCL	22
Cardiac Arrythmia,Tachycardia	Paroxysmal supraventricular tachycardia	0.000531	3.27491			ADORA1,ADORA2A,ADORA2B,ADORA3,CACNA1C,CACNA1D,CACNA1F,CACNA1S,CACNB1,CACNG1,KCNH2,SCN4A,SCN5A	13
Renal Hypoplasia	Agenesis of kidney	0.000532	3.27409			CAST,DCC,GFRA1,HOMER1,HS2ST1,PFDN1,SYN3,TSHZ2	8
Cardiac Enlargement	Enlargement of heart ventricle	0.00059	3.22915			ACE,CACNA1C,CACNA1D,CACNA1S,CACNA2D1,CACNA2D3,CPT1A,DPF3,LDB3,MME,MTOR,NCAM1,NOTCH1,PPARA,PPP3CB,PPP3CC,RHOA,RYR2,SMARCA4,TNNT2,VCL,VDR	22
Hepatocellular carcinoma,Liver Hyperplasia/Hyperproliferation	Invasive hepatocellular carcinoma	0.000714	3.1463			BRAF,FGFR1,FGFR2,FGFR4,FLT1,FLT4,PDGFRB,RAF1,RET	9
Cardiac Arrythmia	Familial ventricular arrhythmia	0.000731	3.13608			CACNA1C,CASQ2,DPP6,GNAI2,JUP,KCNH2,LMNA,MYBPC3,PKP2,RBM20,RYR2,SCN5A,SNTA1,TRPM4,VCL	15
Hepatocellular carcinoma,Liver Hyperplasia/Hyperproliferation	BCLC stage C primary hepatocellular carcinoma	0.000799	3.09745			BRAF,FGFR1,FLT1,FLT4,PDGFRB,RAF1,RET	7
Hepatocellular carcinoma,Liver Hyperplasia/Hyperproliferation	Local hepatocellular carcinoma	0.000799	3.09745			BRAF,FGFR1,FLT1,FLT4,PDGFRB,RAF1,RET	7
Hepatocellular carcinoma,Liver Hyperplasia/Hyperproliferation	BCLC stage B primary hepatocellular carcinoma	0.000799	3.09745			BRAF,FGFR1,FLT1,FLT4,PDGFRB,RAF1,RET	7
Cardiac Arteriopathy	Spontaneous coronary artery dissection	0.000822	3.08513			ACE,COL4A1,COL4A2,FBN1,HTRA1,ITGA1,LRP1,PHACTR1,SYN3,THSD4	10
Glomerular Injury,Renal Fibrosis	Fibrosis of kidney	0.00084	3.07572		0.315	AQP1,CREB3L1,IMPDH1,MMP2,MTOR,SKI,SKIL,SLC22A6,SMAD3,SMAD7,SMURF2,TGFB1,TGIF1	13
Cardiac Dysfunction	Familial left ventricular noncompaction	0.00084	3.07572			ACTN2,ALPK3,DMD,JUP,LDB3,LMNA,MYBPC3,PKP2,PRDM16,RBM20,RYR2,SCN5A,TNNT2	13
Hepatocellular carcinoma,Liver Hyperplasia/Hyperproliferation	Child-Pugh class A metastatic hepatocellular carcinoma	0.000869	3.06098			BRAF,ESR1,FGFR1,FGFR2,FGFR4,FLT1,FLT4,PDGFRB,RAF1,RET,VEGFA	11
Cardiac Arrythmia,Congenital Heart Anomaly	Long QT syndrome 1	0.00114	2.9431			AKAP9,CACNA1C,KCNH2,KCNQ1,PKP2,RYR2,SCN5A,SNTA1	8
Cardiac Arrythmia,Tachycardia	Supraventricular tachycardia	0.00118	2.92812			ADORA1,ADORA2A,ADORA2B,ADORA3,ATP1A3,CACNA1C,CACNA1D,CACNA1F,CACNA1S,CACNB1,CACNG1,KCNH2,SCN4A,SCN5A	14
Kidney Failure	Chronic renal failure	0.00123	2.91009			ACE,ADK,ADORA1,ADORA2A,C3,C5,CACNA1C,CACNA1D,CACNA1S,CACNA2D1,CHP1,DRD2,GABRA6,GABRB3,GABRG3,GHR,HRH1,IL2RB,IMPDH1,KCNN4,MTOR,MYH9,NNMT,PCSK9,PDE3B,PDE4A,PDE4B,PDE4C,PDE4D,PDE8A,PPARG,PPIA,PPP3CB,PPP3CC,PRKCB,QPRT,SCN5A,SLC6A2,SLC6A3,SLC6A4,SLC9A3,SMURF2,SOAT1,STAC,TENM2,TNNT2,TRPV1,VDR,VEGFA,WT1	50
Nephrosis	Minimal change nephrotic syndrome	0.00137	2.86328			ABAT,ACTN4,ALDH5A1,CLU,CMIP,IMPDH1,MTOR,PDLIM1,PPP3CB,PPP3CC,TGFB1,VDR	12
Cardiac Arteriopathy	Coronary artery disease without heart failure	0.00151	2.82102			CACNA1C,CACNA1D,CACNA1S,CACNA2D1,CACNA2D3	5
Glomerular Injury	Familial glomerulopathy	0.00153	2.81531			ACE,ACTN4,CACNA1D,CLDN14,CRB2,MYH10,MYO15A,MYO1E,NUP107,PAX2,SCNN1B,SYNPO,TRIM8,TRPC6,ZC3H12C	15
Cardiac Enlargement	Enlargement of left ventricle	0.00164	2.78516			ACE,CACNA1C,CACNA1D,CACNA1S,CACNA2D1,CACNA2D3,CPT1A,LDB3,MME,MTOR,NCAM1,NOTCH1,PPP3CB,PPP3CC,RYR2,SMARCA4,TNNT2,VCL,VDR	19
Hepatocellular carcinoma,Liver Hyperplasia/Hyperproliferation	Invasion of hepatocellular carcinoma	0.00172	2.76447			CD82,CDH1,CTTN,EGFR,ERBB2,HSPA5,ITGA5,MMP2,NCOA3,NOTCH1,PLAUR,TGFA,TIMP2,TP53	14
Cardiac Arrythmia,Tachycardia	Ventricular tachycardia	0.00178	2.74958			AKAP9,CACNA1C,CACNA2D2,CASQ2,CHRM3,GNAI2,KCNH2,KCNJ12,KCNQ1,LMNA,MAOA,MYBPC3,PKP2,PTPN11,RAF1,RYR1,RYR2,SCN4A,SCN5A,SLC6A2,SLC6A4,SLC8A1,SOS1,THRA,THRB,TRPM4	26
Cardiac Arrythmia	Short QT syndrome	0.00182	2.73993			CACNA1C,CACNA2D1,KCNH2,KCNQ1,SCN5A,TRPM4,VCL	7
Renal Damage	Damage of kidney	0.00185	2.73283		1.446	ACE,ADARB2,ADORA1,ADORA2A,ANPEP,BBS9,C3,C5,CA12,CA4,CA5A,CA5B,CDH12,CDH26,CDK5RAP3,CLU,DLGAP2,EIF4G3,GGT1,GPRC5B,LRRK2,MME,NFU1,NTN1,PDE3B,PDE4A,PDE4B,PDE4C,PDE4D,PDE8A,PLAUR,PPARG,SLC12A3,SLC9A3,SMAD3,TGFB1,TNFRSF1B,VDR	38
Cardiac Arrythmia	Brugada syndrome	0.00203	2.6925			CACNA1C,CACNA2D1,COL5A1,FBN1,GATA4,KCNH2,KCNJ12,KCNQ1,MAPRE2,MYBPC3,MYBPHL,MYH7B,MYO18B,PKP2,RYR2,SCN5A,SLMAP,SNTA1,SOS1,TRPM4,USP34	21
Cardiac Infarction	Acute myocardial infarction	0.00214	2.66959			ABCB1,ACE,ADORA1,ADORA2A,ADORA2B,ADORA3,ALOX5,ATM,C3,C5,CACNA1C,CACNG1,CHP1,CNIH3,CSF3R,DRD2,F13A1,FLT1,IL6R,IL6ST,INSR,ITGA2B,ITGAM,ITGAV,JDP2,MAPK14,MB,MME,NOS3,OPRD1,PCSK9,PDE3B,PGD,PPARA,PPARD,PPARG,PPIA,PPP3CB,PPP3CC,RORA,SLC29A1,SLC7A5,STAT3,THRA,THRB,TNNT2,TUBA1C,TUBA8,VEGFA,WIPI1	50
Cardiac Arrythmia	Brugada syndrome type 1	0.00215	2.66756			CACNA1C,CACNA2D1,COL5A1,FBN1,KCNH2,KCNQ1,MYBPC3,MYBPHL,PKP2,RYR2,SCN5A,SLMAP,SNTA1,SOS1,TRPM4	15
Cardiac Necrosis/Cell Death	Apoptosis of ventricular myocytes	0.00221	2.65561		-0.059	GNAQ,MMP2,NRG1,RAC1,RHOA,SLC8A1,TIMP2,TP53	8
Hepatocellular carcinoma,Liver Hyperplasia/Hyperproliferation	Child-Pugh class A recurrent hepatocellular carcinoma	0.00221	2.65561			ESR1,FGFR1,FGFR2,FGFR4,FLT1,FLT4,RET,VEGFA	8
Glomerular Injury	Familial focal segmental glomerulosclerosisrosis	0.00221	2.65561			ACTN4,CRB2,MYO1E,NUP107,PAX2,SYNPO,TRIM8,TRPC6	8
Pulmonary Hypertension	Pulmonary arterial hypertension associated with congenital heart disease	0.00236	2.62709			BMPR1A,BMPR1B,BMPR2,ENG,PDE10A,PDE2A,PDE4A,PDE8A,PDE9A,TBX4	10
Liver Hyperplasia/Hyperproliferation	Hepatosplenic T-cell lymphoma	0.00257	2.59007			ARID1B,CD4,CD5,INO80,NCAM1,PIK3CD,POR,RRM1,SETD2,STAT3,STAT5B,TIA1,TNFRSF8,TOP2A,TUBA1C,TUBA8	16
Liver Hyperplasia/Hyperproliferation	Primary liver cancer	0.00257	2.59007			BRAF,CDK5RAP3,EZH2,FGFR1,FGFR2,FGFR4,FLT1,FLT4,HSP90AA1,ILF3,LGR5,PDGFRB,POR,RAF1,RET,TOP2A	16
Renal Damage	Injury of kidney	0.00257	2.59007		1.387	ADARB2,ADORA1,ADORA2A,ANPEP,BBS9,C3,C5,CA12,CA4,CA5A,CA5B,CDH12,CDH26,CDK5RAP3,CLU,DLGAP2,EIF4G3,GGT1,GPRC5B,LRRK2,MME,NFU1,NTN1,PDE3B,PDE4A,PDE4B,PDE4C,PDE4D,PDE8A,PPARG,SLC12A3,SLC9A3,SMAD3,TNFRSF1B,VDR	35
Glomerular Injury,Renal Inflammation,Renal Nephritis	Systemic lupus erythematosus nephritis	0.00295	2.53018			ADAMTS6,ALOX5,CACNA1D,CHP1,HDAC4,HRH1,IMPDH1,ITGAX,LTBP1,NCOR2,PARP12,PPP3CB,PPP3CC,RABGAP1L,SBNO2,STK32C,TNK2	17
Cardiac Dysfunction	Calcification of aortic valve	0.0033	2.48149			ACAN,ADCY7,AHNAK,ALDH3A2,AMPD3,ANK1,ANP32A,ANPEP,AP1G1,B4GALT1,BGLAP,BLVRA,C3,C5,C9,CACNA1C,CANX,CBFB,CCNY,CHD4,CHSY1,CLTB,CLU,COL2A1,COL8A2,COMP,CTSB,DNAJC8,DPYSL3,DPYSL5,DYSF,EDIL3,EIF4B,EPB41,EPB41L1,EPB42,EPHX1,EXT1,FLT1,GRK2,HERC4,HMGCL,HNRNPR,HNRNPUL1,HSP90AA1,HTRA1,ITGA2B,ITGAM,ITGB4,ITGBL1,ITIH4,LMNA,LMNB2,LPCAT1,LRP5,LTF,MAP4K4,MAPT,MMP2,MYH10,MYO9A,NDE1,NOTCH1,NOTCH3,OAS3,PCOLCE2,PI4KA,…	84
Glomerular Injury,Renal Inflammation,Renal Nephritis	Glomerulonephritis	0.0034	2.46852			ABAT,ACE,ACOXL,ACTN4,ADAMTS6,ADD2,ADORA1,ADORA2A,AFF3,ALDH5A1,ALOX5,ANKRD55,AOAH,ARID3B,ASAP1,BAIAP2,BANK1,C3,C5,CACNA1D,CELF5,CEP43,CHP1,CHRM3,CLDN14,CLPTM1,CLU,CRB1,CTNNA3,DNAH11,ESYT2,FARS2,FBXO27,FHAD1,HDAC4,HIVEP3,HRH1,IKBKE,IL16,IL2RB,IMPDH1,INPP5B,INPP5D,ITGAX,LAMA5,LAMB2,LTBP1,MBP,MET,mir-346,MTOR,MYH10,MYH9,MYO15A,NCOR2,NIBAN2,NIPSNAP2,NOS2,OSBPL10,OSMR,PADI4,PARP12,PAX5,PDE3B,PDE4A,PDE4…	110
Cardiac Dilation,Cardiac Enlargement	Familial dilated cardiomyopathy	0.00358	2.44612			ACTN2,CAP2,CASZ1,DMD,FHOD3,FLII,FLNC,JPH2,JUP,LDB3,LMNA,MYBPC3,MYL2,NEXN,NFATC2,OBSCN,PKP2,PLEC,PLEKHM2,PRDM16,PRKAG2,RAF1,RAPGEF5,RBM20,RNF220,RYR2,SCN5A,SDHA,SGCD,SYNE1,TNNT2,VCL	32
Cardiac Dilation,Cardiac Enlargement	Dilated cardiomyopathy 1S	0.00363	2.44009			LMNA,MYL2,NEXN,PKP2,RBM20,TNNT2,VCL	7
Hepatocellular carcinoma,Liver Hyperplasia/Hyperproliferation	Development of hepatocellular carcinoma	0.00363	2.44009		-1.387	AGO2,ALOX5,EGFR,IKBKG,MET,NOS2,STAT3	7
Liver Inflammation/Hepatitis	Acute alcoholic hepatitis	0.00371	2.43063			ADORA1,ADORA2A,ALPL,IL1R1,PDE3B,PDE4A,PDE4B,PDE4C,PDE4D,PDE8A	10
Congenital Heart Anomaly	Syndromic congenital heart disease	0.0039	2.40894			ABL1,CACNA1C,CACNG1,CDK13,CHD4,DGCR8,FBN1,HAAO,KAT6B,KCNQ1,mir-648,NADSYN1,PIGL,PRKACA,SH3PXD2B,SKI,SMARCC1,TBX1,TMEM94,WDPCP	20
Hepatocellular carcinoma,Liver Hyperplasia/Hyperproliferation	Primary hepatocellular carcinoma	0.00392	2.40671			BRAF,CDK5RAP3,EZH2,FGFR1,FGFR2,FGFR4,FLT1,FLT4,ILF3,LGR5,PDGFRB,RAF1,RET	13
Liver Proliferation	Proliferation of hepatocytes	0.0049	2.3098		-1.275	BID,BMP7,C5,CXCL14,DLC1,DLG1,HPN,IGF1R,MAP2K6,MAPK1,MAPK8,MET,PPARA,RPS6KB1,SMAD7,STAT3,TGFA,TGFB1,VEGFA,YAP1	20
Hepatocellular carcinoma,Liver Hyperplasia/Hyperproliferation	BCLC stage C advanced hepatocellular carcinoma	0.0056	2.25181			BRAF,FGFR1,FGFR2,FGFR4,FLT1,FLT4,PDGFRB,RAF1,RET,VEGFA	10
Cardiac Arteriopathy	Variant angina	0.00612	2.21325			CACNA1C,CACNA1D,CACNA1F,CACNA1S,CACNA2D1,CACNA2D3,CACNB1,CACNG1,NOS3	9
Hepatocellular carcinoma,Liver Hyperplasia/Hyperproliferation	Recurrent hepatocellular carcinoma	0.00626	2.20343			ADK,ESR1,FGFR1,FGFR2,FGFR4,FLT1,FLT4,HSP90AA1,IMPDH1,RET,RRM1,VEGFA	12
Cardiac Dilation,Cardiac Dysfunction,Cardiac Enlargement	Left ventricular dilation	0.00642	2.19246			LDB3,NOTCH1,RYR2,VCL	4
Cardiac Arrythmia,Tachycardia	Atrioventricular nodal reentry tachycardia	0.00642	2.19246			CACNA1C,CACNG1,SCN4A,SCN5A	4
Hepatocellular carcinoma,Liver Hyperplasia/Hyperproliferation	Quantity of hepatocellular carcinoma	0.00648	2.18842			AXIN1,IGF2R,MET,RAD50,RET,TERT,TP53,VDR	8
Cardiac Arrythmia	Sick sinus syndrome	0.00653	2.18509			CACNA1D,DNAH9,KRT8,LMNA,SCN5A,SNTA1,ZFHX3	7
Cardiac Enlargement	Ventricular hypertrophy	0.00691	2.16052			ACE,CACNA1C,CACNA1D,CACNA1S,CACNA2D1,CACNA2D3,CPT1A,DPF3,MME,MTOR,NCAM1,PPARA,PPP3CB,PPP3CC,RHOA,SMARCA4,TNNT2,VDR	18
Cardiac Infarction	Nonfatal myocardial infarction	0.00719	2.14327			ACE,CACNA1C,CACNA1D,CACNA1S,CACNA2D1,CACNA2D3,GLP1R,NNMT,PPARA,QPRT,SLC29A1	11
Cardiac Dilation,Cardiac Enlargement	Dilated cardiomyopathy 1A	0.00736	2.13312			ACTN2,DMD,FLNC,LDB3,LMNA,MYBPC3,NEXN,NFATC2,RAPGEF5,RBM20,SCN5A,SGCD,SYNE1	13
Cardiac Dilation,Cardiac Dysfunction,Cardiac Enlargement	Dilated cardiomyopathy with left ventricular noncompaction	0.00772	2.11238			LDB3,RYR2,VCL	3
Cardiac Arrythmia	Autosomal recessive sick sinus syndrome	0.00772	2.11238			CACNA1D,DNAH9,SCN5A	3
Congenital Heart Anomaly	Autosomal dominant Shprintzen syndrome	0.00772	2.11238			FBN1,SKI,TBX1	3
Cardiac Arrythmia,Congenital Heart Anomaly	Long QT syndrome 3	0.00772	2.11238			KCNH2,KCNQ1,SCN5A	3
Cardiac Enlargement	Hypertrophy of cardiac muscle	0.00826	2.08302		-1.128	ADORA1,ANGPT2,ATF3,BRAF,CABIN1,FHL2,GATA4,GNAQ,GSK3B,HDAC5,IGF2R,IKBKB,IL6ST,MAP2K1,MAP2K5,MEF2A,MYOCD,P2RX4,PPIA,PRKCB,RAF1,RHOA,ROCK1,SIRT1,SLC9A1,STAT3,TERT	27
Renal Inflammation,Renal Nephritis	Hereditary nephritis	0.00859	2.06601			ACE,CACNA1D,CLDN14,COL4A1,FAN1,HNF1B,IGF2BP2,MYH10,MYH9,MYO15A,RUVBL1,ZC3H12C	12
Liver Hyperplasia/Hyperproliferation	Quantity of liver tumor	0.00859	2.06601			AXIN1,COL7A1,EXT2,FANCA,IGF2R,MET,MSH2,RAD50,RET,TERT,TP53,VDR	12
Heart Failure	Acute heart failure	0.00972	2.01233			ABCB1,AKAP9,CA12,CA4,CA5A,CA5B,CACNA1C,DPP6,ELN,KCNH2,KCNQ1,MME,MYOM1,PDE4A,PDE4B,PDE4C,PDE4D,PDE8A,PKP2,RYR2,SCN5A,SLC12A3,TNNT2,TRPM4,TUBA1C,TUBA8,VCL	27
Cardiac Arrythmia	Autosomal dominant short QT syndrome	0.00987	2.00568			CACNA1C,CACNA2D1,KCNH2,KCNQ1,SCN5A	5
Cardiac Arrythmia	Lown-Ganong-Levine syndrome	0.00987	2.00568			CACNA1C,CACNA1D,CACNA1F,CACNA1S,CACNB1	5
Cardiac Dysfunction	Familial isolated autosomal dominant noncompaction of left ventricular myocardium	0.00987	2.00568			ACTN2,JUP,LDB3,PKP2,SCN5A	5
Liver Inflammation/Hepatitis	Infection by Hepatitis C virus	0.0101	1.99568			ADK,ADORA3,CDH1,CHP1,DEPDC5,DRD2,FLT1,GAA,GABBR2,HSPA5,IGF1R,IMPDH1,INSR,KRT8,LGALS9,MAPKAPK3,MGAM,MTOR,NOS2,OPRD1,POLA1,POLD1,POR,PPARA,PPARG,PPIA,PPP3CB,PPP3CC,SLC2A1,SLC6A3,SLC6A4,SOAT1,TGFB1,VDR	34
Heart Failure	End stage heart failure	0.0101	1.99568			PDE10A,PDE2A,PDE4A,PDE8A,PDE9A,RAPGEF3,SLC8A1,TCF25	8
Liver Inflammation/Hepatitis	Inflammation of liver	0.0102	1.9914		-0.647	ABCB4,ADK,ADORA1,ADORA2A,ADORA3,AGK,AHNAK,ALPL,AP2A1,ARHGAP10,ARHGAP29,C3,C5,CACNA1C,CDH1,CHP1,CSF3R,CSMD1,DAB1,DDX60L,DEPDC5,DRD2,EGFR,EPS15,FLT1,FNTB,GAA,GABBR2,GABRA6,GABRB3,GABRG3,GLP1R,GMDS,GRIN2A,HSPA5,IGF1R,IKBKE,IKBKG,IL1R1,IL2RB,IL34,IMPDH1,INSR,ITGAM,KAZN,KRT8,LGALS9,LPIN1,MACROD1,MAGI1,MAPKAPK3,MCTP1,MED26,MGAM,MLIP,MTOR,NAV2,NOS2,NR1H3,NTM,OPRD1,PBX1,PDE3B,PDE4A,PDE4B,PDE4C,PDE4D,PDE8…	104
Congenital Heart Anomaly	Conotruncal heart malformations	0.0107	1.97062			ADARB2,ADGRV1,ALK,CORO2B,FOXP2,GATA4,IQCJ-SCHIP1,KAZN,KLHL29,LAMC3,MACROD2,MDGA1,MGAT4C,NFASC,PLXNC1,SMCHD1,TBX1,TMEM104	18
Renal Hypoplasia	Familial renal hypoplasia	0.0109	1.96257			GFRA1,GREB1L,HS2ST1,PAX2,RET,SRGAP1,TRAP1	7
Renal Damage	Acute kidney injury	0.0109	1.96257			ADARB2,ADORA1,ADORA2A,ANPEP,BBS9,C5,CA12,CA4,CA5A,CA5B,CDH26,CDK5RAP3,CLU,EIF4G3,GGT1,GPRC5B,LRRK2,MME,NFU1,PDE3B,PDE4A,PDE4B,PDE4C,PDE4D,PDE8A,PPARG,SLC12A3,SLC9A3,TNFRSF1B,VDR	30
Hepatocellular carcinoma,Liver Hyperplasia/Hyperproliferation	BCLC stage C recurrent hepatocellular carcinoma	0.011	1.95861			FGFR1,FGFR2,FGFR4,FLT1,FLT4,RET	6
Hepatocellular carcinoma,Liver Hyperplasia/Hyperproliferation	BCLC stage B advanced hepatocellular carcinoma	0.011	1.95861			FGFR1,FGFR2,FGFR4,FLT1,FLT4,RET	6
Cardiac Arrythmia	Autosomal dominant arrhythmogenic right ventricular cardiomyopathy	0.0116	1.93554			CTNNA3,LDB3,LMNA,MYBPC3,MYL2,PKP2,RYR2,SCN5A,TJP1,TNNT2	10
Renal Dysplasia	Dysplasia of kidney	0.0133	1.87615			ACE,BICC1,CLU,GREB1L,IFT140,NPHP3,RET,SRGAP1,TRAP1	9
Cardiac Arrythmia,Tachycardia	Polymorphic ventricular tachycardia	0.0136	1.86646			CACNA1C,CASQ2,GNAI2,KCNH2,KCNQ1,LMNA,MYBPC3,PKP2,RYR2,SCN5A,TRPM4	11
Cardiac Enlargement	Enlargement of cardiomyocytes	0.0138	1.86012		-0.319	ADORA1,ANGPT2,ATF3,BRAF,CABIN1,FHL2,GATA4,GNAQ,GSK3B,HDAC5,IGF2R,IKBKB,MAP2K1,MAP2K5,MYOCD,PPIA,PRKCB,PRKG1,RAF1,RHOA,SIRT1,STAT3,TERT	23
Hepatocellular carcinoma,Liver Hyperplasia/Hyperproliferation	Child-Pugh class B advanced hepatocellular carcinoma	0.0151	1.82102			ESR1,FGFR1,FGFR2,FGFR4,FLT1,FLT4,GRIN2A,RET	8
Liver Inflammation/Hepatitis	Hepatitis A	0.0151	1.82102			DAB1,IL2RB,MACROD1,MAGI1,MED26,RBFOX1,SHC2,TECR	8
Cardiac Arrythmia,Tachycardia	Familial ventricular tachycardia	0.0159	1.7986			CACNA1C,CASQ2,GNAI2,KCNH2,LMNA,MYBPC3,PKP2,RYR2,SCN5A,TRPM4	10
Cardiac Arrythmia,Congenital Heart Anomaly	Long QT syndrome 2	0.0162	1.79048			AKAP9,KCNH2,KCNQ1,SCN5A	4
Glomerular Injury,Renal Inflammation,Renal Nephritis	Mixed class IV/V active lupus nephritis	0.0162	1.79048			CHP1,IMPDH1,PPP3CB,PPP3CC	4
Glomerular Injury,Renal Inflammation,Renal Nephritis	Mixed class III/V active lupus nephritis	0.0162	1.79048			CHP1,IMPDH1,PPP3CB,PPP3CC	4
Cardiac Arrythmia,Tachycardia	Catecholaminergic polymorphic ventricular tachycardia type 1	0.0169	1.77211			CASQ2,KCNH2,LMNA,MYBPC3,RYR2,SCN5A,TRPM4	7
Liver Inflammation/Hepatitis	Chronic hepatitis C	0.0178	1.74958			ADK,ADORA3,CHP1,DEPDC5,DRD2,FLT1,GAA,HSPA5,IGF1R,IMPDH1,INSR,LGALS9,MAPKAPK3,MGAM,OPRD1,POLA1,POLD1,POR,PPARA,PPARG,PPIA,PPP3CB,PPP3CC,SLC2A1,SLC6A4,TGFB1,VDR	27
Cardiac Dysfunction,Cardiac Enlargement	Hypertrophy of left ventricle	0.0183	1.73755			ACE,CACNA1C,CACNA1D,CACNA1S,CACNA2D1,CACNA2D3,CPT1A,MME,MTOR,NCAM1,PPP3CB,PPP3CC,SMARCA4,TNNT2,VDR	15
Renal Inflammation,Renal Nephritis	Collagen type IV inherited nephropathy	0.0183	1.73755			CACNA1D,CLDN14,COL4A1,MYH10,MYO15A,ZC3H12C	6
Liver Cirrhosis,Liver Fibrosis	Early stage primary biliary cirrhosis	0.0186	1.73049			ABCB4,LDLR,NR1H3,SCTR,SREBF2	5
Cardiac Necrosis/Cell Death	Cell death of cardiomyocytes	0.0191	1.71897		0.053	CASP9,GATA4,GLP1R,GNAQ,GSK3B,HK1,HK2,MAP2K1,MAP2K3,MAP2K6,MAPK14,MEF2A,MFN2,MMP2,NOS3,NOTCH2,NR4A1,NRG1,NTN1,PARP1,PKN1,PTPN11,RAC1,RHOA,SERPINF1,SH3BP5,SIRT1,SLC8A1,TERF2,TERT,TFDP1,TIMP2,TP53,VEGFA	34
Cardiac Necrosis/Cell Death	Cell death of heart cells	0.0202	1.69465		-0.239	CASP9,GATA4,GLP1R,GNAQ,GSK3B,HK1,HK2,IKBKB,MAP2K1,MAP2K3,MAP2K6,MAPK14,MEF2A,MFN2,MMP2,MRC2,NOS3,NOTCH2,NR4A1,NRG1,NTN1,PARP1,PKN1,PTPN11,RAC1,RHOA,SERPINF1,SH3BP5,SIRT1,SLC8A1,TERF2,TERT,TFDP1,TIMP2,TP53,VEGFA	36
Kidney Failure	Failure of kidney	0.0205	1.68825			ACE,ADA,ADK,ADORA1,ADORA2A,C3,C5,CACNA1C,CACNA1D,CACNA1S,CACNA2D1,CHP1,CHRNA4,CHRNA5,CHRNB1,CHRNB4,DRD2,GABRA6,GABRB3,GABRG3,GHR,HRH1,IL2RB,IMPDH1,KCNH8,KCNN4,MTOR,MYH9,NNMT,PCSK9,PDE10A,PDE3B,PDE4A,PDE4B,PDE4C,PDE4D,PDE8A,PNPT1,PPARG,PPIA,PPP3CB,PPP3CC,PRKCB,QPRT,SCN5A,SLC6A2,SLC6A3,SLC6A4,SLC9A3,SMURF2,SOAT1,STAC,STAT3,TENM2,TNNT2,TOP2A,TRPV1,VDR,VEGFA,WNT9B,WT1	61
Liver Inflammation/Hepatitis,Liver Steatosis	Steatohepatitis	0.021	1.67778			ADORA1,ADORA2A,AGK,AHNAK,ARHGAP10,DDX60L,GLP1R,HSPA5,IKBKE,IKBKG,ITGAM,KAZN,LPIN1,MCTP1,PDE3B,PDE4A,PDE4B,PDE4C,PDE4D,PDE8A,PEMT,PLCG2,PPARG,RALB,RNF13,SIRT1,SUGP1,THRB,TKT,ULK1,USP39	31
Liver Inflammation/Hepatitis	Severe alcoholic hepatitis	0.0214	1.66959			ADORA1,ADORA2A,CSF3R,IKBKE,PDE3B,PDE4A,PDE4B,PDE4C,PDE4D,PDE8A	10
Congenital Heart Anomaly	Congenital heart disease with extracardiac congenital anomalies	0.0225	1.64782			ABL1,CDK13,DGCR8,FBN1,HAAO,KAT6B,mir-648,NADSYN1,PRKACA,SH3PXD2B,SKI,SMARCC1,TBX1,TMEM94,WDPCP	15
Cardiac Enlargement	Hypertrophy of cardiomyocytes	0.0226	1.64589		-0.613	ADORA1,ANGPT2,ATF3,BRAF,CABIN1,FHL2,GATA4,GNAQ,GSK3B,HDAC5,IGF2R,IKBKB,MAP2K1,MAP2K5,MYOCD,PPIA,PRKCB,RAF1,RHOA,SIRT1,STAT3,TERT	22
Liver Inflammation/Hepatitis	Acute hepatitis	0.0251	1.60033			ADK,ADORA1,ADORA2A,ALPL,IL1R1,IMPDH1,PDE3B,PDE4A,PDE4B,PDE4C,PDE4D,PDE8A	12
Cardiac Arrythmia,Tachycardia	Catecholaminergic polymorphic ventricular tachycardia	0.0254	1.59517			CACNA1C,CASQ2,KCNH2,LMNA,MYBPC3,PKP2,RYR2,SCN5A,TRPM4	9
Liver Hyperplasia/Hyperproliferation	Polycystic liver and kidney disease	0.0263	1.58004			ALG8,GANAB,LRP5	3
Liver Hyperplasia/Hyperproliferation	FGFR2 fusion positive liver cholangiocarcinoma	0.0263	1.58004			FGFR1,FGFR2,FGFR4	3
Nephrosis	Juvenile nephronophthisis	0.0263	1.58004			BBS9,NPHP4,PAX8	3
Liver Hyperplasia/Hyperproliferation	FGFR2 fusion positive liver cancer	0.0263	1.58004			FGFR1,FGFR2,FGFR4	3
Cardiac Dilation,Cardiac Enlargement	Dilated cardiomyopathy 3B	0.0263	1.58004			DMD,PKP2,SNTA1	3
Cardiac Arrythmia,Congenital Heart Anomaly	Jervell and Lange-Nielsen syndrome	0.0263	1.58004			CACNA1C,CACNG1,KCNQ1	3
Cardiac Arrythmia	Acquired long QT syndrome	0.0263	1.58004			KCNH2,KCNQ1,SCN5A	3
Kidney Failure	Stage V chronic kidney disease	0.0284	1.54668			PCSK9,SOAT1,STAC,TENM2,TNNT2,VDR	6
Cardiac Necrosis/Cell Death	Apoptosis of heart cells	0.0291	1.53611		-0.361	CASP9,GATA4,GLP1R,GNAQ,GSK3B,IKBKB,MAP2K1,MAP2K3,MAP2K6,MAPK14,MEF2A,MFN2,MMP2,MRC2,NOS3,NOTCH2,NR4A1,NRG1,NTN1,PKN1,PTPN11,RAC1,RHOA,SERPINF1,SIRT1,SLC8A1,TERF2,TERT,TFDP1,TIMP2,TP53,VEGFA	32
Liver Hyperplasia/Hyperproliferation	Development of liver tumor	0.0301	1.52143		-1.664	AGO2,ALOX5,BRAF,EGFR,IKBKG,MET,NOS2,STAT3	8
Congenital Heart Anomaly	Tetralogy of Fallot	0.0301	1.52143			ACTN2,EFTUD2,EPHB4,FLNC,GATA4,GPC5,MME,NOTCH1,ROBO1,ROR2,TBX1	11
Liver Inflammation/Hepatitis,Liver Steatosis	Nonalcoholic steatohepatitis	0.0304	1.51713			ADORA1,ADORA2A,AGK,AHNAK,ARHGAP10,DDX60L,GLP1R,HSPA5,ITGAM,KAZN,MCTP1,PDE3B,PDE4A,PDE4B,PDE4C,PDE4D,PDE8A,PLCG2,PPARG,RALB,RNF13,SIRT1,SUGP1,THRB,TKT,ULK1,USP39	27
Cardiac Necrosis/Cell Death	Apoptosis of cardiomyocytes	0.0311	1.50724		-0.105	CASP9,GATA4,GLP1R,GNAQ,GSK3B,MAP2K1,MAP2K3,MAP2K6,MAPK14,MEF2A,MFN2,MMP2,NOS3,NOTCH2,NR4A1,NRG1,NTN1,PKN1,PTPN11,RAC1,RHOA,SERPINF1,SIRT1,SLC8A1,TERF2,TERT,TFDP1,TIMP2,TP53,VEGFA	30
Glomerular Injury,Renal Inflammation,Renal Nephritis	Alport syndrome	0.0312	1.50585			CACNA1D,CLDN14,MYH10,MYO15A,ZC3H12C	5
Liver Inflammation/Hepatitis	Chronic hepatitis C virus genotype 4	0.032	1.49485			ADK,IMPDH1,POR,VDR	4
Cardiac Dilation,Cardiac Enlargement	Autosomal dominant dilated cardiomyopathy	0.0329	1.4828			FLNC,LDB3,LMNA,MYBPC3,MYL2,NEXN,OBSCN,PKP2,PRDM16,RBM20,SCN5A,SGCD,TNNT2,VCL	14
Cardiac Dilation,Cardiac Enlargement	Dominant dilated cardiomyopathy	0.033	1.48149			ACTN2,FLNC,JPH2,LDB3,LMNA,MYBPC3,MYL2,NEXN,OBSCN,PKP2,PRDM16,RAF1,RBM20,SCN5A,SGCD,TNNT2,VCL	17
Liver Inflammation/Hepatitis	Chronic autoimmune hepatitis	0.0379	1.42136			CHP1,IMPDH1,MTOR,NOS2,NR1H3,PPIA,PPP3CB,PPP3CC,RORC,SH2B3,SYNPR	11
Renal Degeneration	Degeneration of kidney	0.0391	1.40782			CLU,TGFB1	2
Cardiac Arrythmia	Short PR syndrome	0.0391	1.40782			CACNA1C,CACNG1	2
Pulmonary Hypertension	Pulmonary venoocclusive disease type 1	0.0391	1.40782			BMPR2,EIF2AK4	2
Congenital Heart Anomaly	Vertebral, cardiac, renal and limb defects syndrome 1	0.0391	1.40782			HAAO,NADSYN1	2
Cardiac Dilation,Cardiac Enlargement	Dilated cardiomyopathy type 1DD	0.0391	1.40782			RBM20,TNNT2	2
Cardiac Arrythmia,Congenital Heart Anomaly	Digenic long QT syndrome 2/3	0.0391	1.40782			KCNH2,SCN5A	2
Cardiac Arrythmia,Tachycardia	Catecholaminergic polymorphic ventricular tachycardia type 2	0.0391	1.40782			CASQ2,RYR2	2
Cardiac Arrythmia,Congenital Heart Anomaly	Digenic long QT syndrome 1/2	0.0391	1.40782			KCNH2,KCNQ1	2
Nephrosis	Nephronophthisis type 4	0.0391	1.40782			BBS9,NPHP4	2
Cardiac Arrythmia,Tachycardia	Atrioventricular reciprocating tachycardia	0.0391	1.40782			CACNA1C,CACNG1	2
Pulmonary Hypertension	Hereditary hemorrhagic telangiectasia-related pulmonary arterial hypertension	0.0391	1.40782			ACVRL1,ENG	2
Cardiac Arrythmia	Recurrent metabolic encephalomyopathic crises with rhabdomyolysis, cardiac arrhythmias, and neurodegeneration	0.0391	1.40782			BICD2,TANGO2	2
Nephrosis	Nephrotic syndrome type 12	0.0391	1.40782			BMP7,NUP93	2
Cardiac Arrythmia	Sinoatrial node dysfunction and deafness	0.0391	1.40782			CACNA1D,DNAH9	2
Nephrosis	Senior-Loken syndrome 7	0.0391	1.40782			AKT3,SDCCAG8	2
Pulmonary Hypertension	Pulmonary venoocclusive disease type 2	0.0391	1.40782			BMPR2,EIF2AK4	2
Pulmonary Hypertension	Pulmonary hypertension	0.0393	1.40561			ABCC8,ABL1,ACVRL1,AK4,ANPEP,AQP1,BMP6,BMPR1A,BMPR1B,BMPR2,BPIFB1,BRD4,BRME1,C12orf42,CA12,CA4,CA5A,CA5B,CHIT1,CMKLR1,CSF1R,CSF3R,DDR2,EIF2AK4,ENG,EPAS1,FBLN2,FBN1,FLT1,GSK3B,ITSN1,LRPPRC,LTBP1,MGAM,MME,NOTCH1,NOTCH3,NOX4,PDE10A,PDE2A,PDE4A,PDE4B,PDE4C,PDE4D,PDE8A,PDE9A,PDGFRB,PFKFB3,PPARD,PPIA,PRKG1,PTPRD,RET,ROBO2,SCN5A,SLC2A1,SLC9A1,SLCO4A1,TBX4,TRPC6,WNT7A,YTHDF2	62
Pulmonary Hypertension	WHO group I pulmonary arterial hypertension	0.0416	1.38091			PDE10A,PDE2A,PDE4A,PDE8A,PDE9A,PPARD	6
Liver Necrosis/Cell Death	Necrosis of liver	0.043	1.36653		-1.241	ALOX5,ATP2A1,BID,CASP9,CTSB,FAAH,GRK2,GSN,IKBKB,IKBKG,MAP2K1,MAPK8,MET,NGFR,NR2C2,PDGFB,PRKDC,SETDB1,STAT3,STAT6,TGFB1,TP53,WNT3,YAP1	24
Liver Necrosis/Cell Death	Cell death of hepatocytes	0.0464	1.33348		-0.444	BID,CASP9,CTSB,FAAH,GRK2,GSN,IKBKB,IKBKG,MAP2K1,MAPK8,MET,STAT3,STAT6,TGFB1,TP53,YAP1	16
Cardiac Dilation,Cardiac Enlargement	Idiopathic dilated cardiomyopathy	0.0464	1.33348			ARHGEF3,ATP2A3,CCDC149,DNAH17,FHOD3,FOXP3,JPH3,LITAF,MGAM,PHACTR1,RHOA,SDHA,TGFB1,THRA,VMP1,WWOX	16
Liver Inflammation/Hepatitis	Chronic active hepatitis	0.0477	1.32148			CHP1,IMPDH1,MTOR,NOS2,NR1H3,PPIA,PPP3CB,PPP3CC,RORC,SH2B3,SYNPR,TGFB1	12
Cardiac Arrythmia	Familial sick sinus syndrome	0.0481	1.31785			CACNA1D,DNAH9,KRT8,SCN5A,ZFHX3	5
Renal Hypoplasia	Familial renal agenesis or hypodysplasia	0.0481	1.31785			GFRA1,GREB1L,RET,SRGAP1,TRAP1	5
Cardiac Damage	Damage of heart	0.0481	1.31785		0.447	ADORA1,ADORA2A,ADORA3,C5,NOTCH2	5
Congenital Heart Anomaly	Congenital left heart disease	0.0528	1.27737			HMCN2,MUC4,MYH11,NOTCH1,RBFOX2,SLC22A6,SLC22A8,TBX1	8
Pulmonary Hypertension	Autosomal dominant pulmonary arterial hypertension	0.0554	1.25649			ABCC8,ACVRL1,AQP1,BMPR1B,BMPR2,ENG,FBLN2,NOTCH3,TBX4	9
Liver Hyperplasia/Hyperproliferation	Unresectable liver metastasis	0.0561	1.25104			EGFR,TOP1MT,VEGFA	3
Renal Damage	Post-operative acute kidney injury	0.0561	1.25104			CDH26,EIF4G3,NFU1	3
Cardiac Arrythmia,Tachycardia	Torsades de pointes	0.0561	1.25104			KCNH2,KCNQ1,SCN5A	3
Liver Necrosis/Cell Death	Cell death of liver cells	0.0568	1.24565		-1.466	ALOX5,ATP2A1,BID,CASP9,CTSB,FAAH,GRK2,GSN,IKBKB,IKBKG,MAP2K1,MAPK8,MET,NGFR,PDGFB,PRKDC,SETDB1,STAT3,STAT6,TGFB1,TP53,WNT3,YAP1	23
Pulmonary Hypertension	Pulmonary hypertensive arterial disease	0.0571	1.24336			ABCC8,ABL1,ACVRL1,AK4,ANPEP,AQP1,BMP6,BMPR1A,BMPR1B,BMPR2,BPIFB1,BRD4,C12orf42,CHIT1,CMKLR1,CSF1R,CSF3R,DDR2,EIF2AK4,ENG,EPAS1,FBLN2,FBN1,FLT1,GSK3B,ITSN1,LRPPRC,LTBP1,MGAM,NOTCH1,NOTCH3,NOX4,PDE10A,PDE2A,PDE4A,PDE8A,PDE9A,PDGFRB,PFKFB3,PPARD,PPIA,PRKG1,PTPRD,RET,ROBO2,SCN5A,SLC2A1,SLCO4A1,TBX4,WNT7A,YTHDF2	51
Pulmonary Hypertension	Familial primary pulmonary hypertension	0.058	1.23657			ACVRL1,BMPR1B,BMPR2,EIF2AK4,ENG,TBX4	6
Pulmonary Hypertension	Pulmonary arterial hypertension with connective tissue disorder	0.058	1.23657			PDE10A,PDE2A,PDE4A,PDE8A,PDE9A,PPARD	6
Pulmonary Hypertension	WHO functional class II-III pulmonary hypertension	0.058	1.23657			PDE10A,PDE2A,PDE4A,PDE8A,PDE9A,PPARD	6
Kidney Failure	End stage renal disease	0.0609	1.21538			ACE,ADK,C3,C5,CHP1,DRD2,GABRA6,GABRB3,GABRG3,GHR,HRH1,IMPDH1,MTOR,MYH9,NNMT,PCSK9,PPARG,PPIA,PPP3CB,PPP3CC,PRKCB,QPRT,SCN5A,SLC6A2,SLC6A3,SLC6A4,SLC9A3,SMURF2,SOAT1,STAC,TENM2,TNNT2,TRPV1,VDR	34
Cardiac Proliferation	Proliferation of heart cells	0.0612	1.21325		-0.914	ADAMTSL2,CCN4,FGF1,FOXP1,GATA4,GNAQ,GSK3B,MAPK14,mir-548 (includes others),MRC2,NRG1,SERPINF1,SMARCA4,STAT3,TGFB1,TP73,YAP1	17
Glomerular Injury,Renal Inflammation,Renal Nephritis	Diffuse proliferative lupus nephritis	0.0639	1.1945			ACTN4,CHP1,HRH1,IMPDH1,PDLIM1,PPP3CB,PPP3CC	7
Renal Proliferation	Proliferation of kidney cells	0.0663	1.17849	Decreased	-2.201	ANGPT2,ARHGEF7,C5,CDH1,EGFR,FTO,GAS6,NUP98,PAX2,PDGFB,PLAUR,SRC,STAT3,TGFB1	14
Glomerular Injury,Renal Inflammation,Renal Nephritis	Active stage systemic lupus erythematosus nephritis class V	0.0694	1.15864			CHP1,HRH1,IMPDH1,PPP3CB,PPP3CC	5
Liver Cirrhosis,Liver Fibrosis	Decompensated cirrhosis of liver	0.0694	1.15864			ADK,GHR,IMPDH1,POLA1,POLD1	5
Renal Enlargement	Hypertrophy of kidney	0.0694	1.15864		-1.091	HDAC1,PDGFRB,PPP3CB,SMAD7,TGFB1	5
Liver Inflammation/Hepatitis	Viral hepatitis	0.0739	1.13136		-1.982	ADK,ADORA3,AP2A1,C3,C5,CACNA1C,CDH1,CHP1,CSF3R,CSMD1,DAB1,DEPDC5,DRD2,EGFR,EPS15,FLT1,FNTB,GAA,GABBR2,GMDS,GRIN2A,HSPA5,IGF1R,IL2RB,IMPDH1,INSR,KRT8,LGALS9,MACROD1,MAGI1,MAPKAPK3,MED26,MGAM,MLIP,MTOR,NOS2,OPRD1,PBX1,POLA1,POLD1,POR,PPARA,PPARG,PPIA,PPP3CB,PPP3CC,RBFOX1,SHC2,SLC2A1,SLC6A3,SLC6A4,SOAT1,SPOCK1,STAU2,TECR,TGFB1,TP73,VDR	58
Hepatocellular carcinoma,Liver Hyperplasia/Hyperproliferation	Hepatitis B virus-related hepatocellular carcinoma	0.0758	1.12033			ACLY,ACOX2,ARID2,ASS1,AXIN1,CDC25C,CDH1,CS,CTNNA1,CYP46A1,EIF4B,HK2,HSPA4,HSPA5,MTOR,PKM,POLA1,POLD1,RGN,RPS6KA1,RPTOR,RRBP1,SARDH,SMAD3,SMURF2,SOAT1,STK3,TEAD1,TGFB1,TP53,TSC2	31
Cardiac Arrythmia,Tachycardia	Refractory hemodynamically unstable ventricular tachycardia	0.0778	1.10902			CACNA2D2,KCNH2,KCNJ12,SCN5A,THRA,THRB	6
Cardiac Arrythmia	Longstanding persistent atrial fibrillation	0.0778	1.10902			CACNA2D2,KCNH2,KCNJ12,SCN5A,THRA,THRB	6
Cardiac Arrythmia	Recurrent ventricular fibrillation	0.0778	1.10902			CACNA2D2,KCNH2,KCNJ12,SCN5A,THRA,THRB	6
Renal Necrosis/Cell Death	Cell viability of kidney cells	0.0778	1.10902			FAT1,HTT,KIRREL1,PPARD,PTH1R,TRPC6	6
Cardiac Arrythmia	Refractory ventricular fibrillation	0.0778	1.10902			CACNA2D2,KCNH2,KCNJ12,SCN5A,THRA,THRB	6
Cardiac Arrythmia,Congenital Heart Anomaly	Autosomal dominant congenital long QT syndrome	0.0778	1.10902			AKAP9,CACNA1C,KCNH2,KCNQ1,SCN5A,SNTA1	6
Liver Proliferation	Proliferation of liver cells	0.0812	1.09044		-1.569	BID,BMP7,C5,COL1A1,CXCL14,DLC1,DLG1,HPN,IGF1R,IL6R,IL6ST,LEPR,MAP2K6,MAPK1,MAPK8,MET,PPARA,PPARG,RPS6KB1,SMAD7,STAT3,TGFA,TGFB1,VEGFA,YAP1	25
Cardiac Arrythmia	Familial arrhythmogenic right ventricular dysplasia type 1	0.0825	1.08355			MYBPC3,PKP2,PLEC,RYR2	4
Cardiac Arrythmia,Tachycardia	Autosomal dominant catecholaminergic polymorphic ventricular tachycardia	0.0825	1.08355			CASQ2,PKP2,RYR2,SCN5A	4
Cardiac Damage	Injury of heart	0.0825	1.08355		0	ADORA1,ADORA3,C5,NOTCH2	4
Renal Dysplasia,Renal Hypoplasia	Hypodysplasia of kidney	0.0825	1.08355			GREB1L,RET,SRGAP1,TRAP1	4
Renal Enlargement	Hypertrophy of mesangial cells	0.0825	1.08355		-1.091	HDAC1,PDGFRB,SMAD7,TGFB1	4
Cardiac Damage	Cardiotoxicity	0.0832	1.07988			ABCC1,ACE,ARHGEF2,CDH13,CSF3R,ERBB2,ESR1,HSP90AA1,POLA1,POLD1,POR,PRUNE2,RARG,TOP2A,TUBA1C,TUBA8	16
Liver Hyperplasia/Hyperproliferation	Proliferation of liver cancer cells	0.0846	1.07263		0.239	HPN,MAPK14,NOTCH1,RGN,SIRT1,STAT3,TGFB1,TIAM2,ZHX2	9
Glomerular Injury,Renal Inflammation,Renal Nephritis	Active stage systemic lupus erythematosus nephritis class III	0.0951	1.02182			CHP1,HRH1,IMPDH1,PPP3CB,PPP3CC	5
Renal Inflammation,Renal Nephritis	Interstitial nephritis	0.0951	1.02182			FAN1,HNF1B,IGF2BP2,PLEKHA5,RUVBL1	5
Pulmonary Hypertension	WHO functional class II-III pulmonary arterial hypertension	0.0951	1.02182			PDE10A,PDE2A,PDE4A,PDE8A,PDE9A	5
Glomerular Injury,Renal Inflammation,Renal Nephritis	Active stage diffuse proliferative lupus nephritis	0.0951	1.02182			CHP1,HRH1,IMPDH1,PPP3CB,PPP3CC	5
Congenital Heart Anomaly	Hypoplastic left heart syndrome	0.0951	1.02182			NOTCH1,RBFOX2,SLC22A6,SLC22A8,TBX1	5
Cardiac Arrythmia	Arrhythmogenic right ventricular dysplasia familial 9	0.0951	1.02182			LMNA,NEXN,PKP2,PRKAG2,RYR2	5
Congenital Heart Anomaly	Eisenmenger complex	0.0951	1.02182			PDE10A,PDE2A,PDE4A,PDE8A,PDE9A	5
Glomerular Injury,Renal Inflammation,Renal Nephritis	Stage III lupus nephritis	0.096	1.01773			MTOR,PPP3CB,PPP3CC	3
Glomerular Injury,Renal Inflammation,Renal Nephritis	Stage V lupus nephritis	0.096	1.01773			MTOR,PPP3CB,PPP3CC	3
Cardiac Arteriopathy	Stable coronary artery disease	0.096	1.01773			ACE,PCSK9,SLC29A1	3
Cardiac Dilation,Cardiac Enlargement	Isolated dilated cardiomyopathy	0.096	1.01773			LDB3,SPEG,TNNT2	3
Renal Transformation	Transformation of kidney cells	0.096	1.01773			SRC,TERT,TGFB1	3
Biliary Hyperplasia	Proliferation of cholangiocytes	0.096	1.01773			HDAC6,SCTR,TGFB2	3
Glomerular Injury,Renal Inflammation,Renal Nephritis	Stage IV lupus nephritis	0.096	1.01773			MTOR,PPP3CB,PPP3CC	3
Cardiac Infarction	ST-elevation myocardial infarction	0.0979	1.00922			DRD2,HRH1,IL1R1,ITGA2B,ITGAM,ITGAV,KCNJ12,OPRD1,PCSK9,PDE4A,PDE4B,PDE4C,PDE4D,PDE8A,PDE8B,PKN2,RPS6KA5,SLC29A1,SLC2A1,TNNT2,TUBA1C,TUBA8,VWF	23
Glomerular Injury,Renal Inflammation,Renal Nephritis	Idiopathic membranous nephropathy	0.1	1			CHP1,IMPDH1,LAMA5,MTOR,NIBAN2,NIPSNAP2,PPIA,PPP3CB,PPP3CC,STXBP5	10
Cardiac Proliferation	Proliferation of cardiac fibroblasts	0.101	0.995679		-0.391	ADAMTSL2,CCN4,MRC2,SERPINF1,STAT3,TGFB1	6
Cardiac Arrythmia	Idiopathic ventricular fibrillation	0.102	0.9914			DPP6,SCN5A	2
Glomerular Injury	Autosomal dominant focal segmental glomerulosclerosis	0.102	0.9914			ACTN4,TRIM8	2
Glomerular Injury,Renal Inflammation,Renal Nephritis	Primary focal segmental glomerulosclerosis	0.102	0.9914			ABAT,ALDH5A1	2
Nephrosis	Familial juvenile nephronophthisis	0.102	0.9914			NPHP4,PAX8	2
Renal Proliferation	Proliferation of tubular cells	0.102	0.9914			CDH1,TGFB1	2
Cardiac Hyperplasia/Hyperproliferation	Heart neoplasm	0.102	0.9914			PRKAR1A,TP53	2
Cardiac Arrythmia	Symptomatic stage paroxysmal atrial flutter	0.102	0.9914			SCN4A,SCN5A	2
Cardiac Arrythmia,Tachycardia	Symptomatic stage paroxysmal supraventricular tachycardia	0.102	0.9914			SCN4A,SCN5A	2
Cardiac Arrythmia,Tachycardia	Symptomatic stage atrioventricular nodal reentry tachycardia	0.102	0.9914			SCN4A,SCN5A	2
Glomerular Injury	Focal segmental glomerulosclerosis 1	0.102	0.9914			ACTN4,NUP107	2
Liver Cholestasis	High gamma-glutamyltransferase intrahepatic cholestasis	0.102	0.9914			ABCB4,ZFYVE19	2
Cardiac Dilation,Cardiac Enlargement	Recessive dilated cardiomyopathy	0.103	0.987163			CAP2,FLII,JPH2,LMNA,PLEKHM2,RNF220,SDHA	7
Cardiac Arrythmia	Atrial flutter	0.105	0.978811			ACE,CACNA1C,CACNA1D,CACNA1F,CACNA1S,CACNB1,CACNG1,CHRM3,GABRA6,GABRB3,KCNH2,KCNJ12,KCNMA1,KCNMB1,KCNQ1,SCN4A,SCN5A,TUBA1C,TUBA8	19
Pulmonary Hypertension	Heritable pulmonary artery hypertension	0.114	0.943095			ABCC8,ACVRL1,AQP1,BMPR1B,BMPR2,EIF2AK4,ENG,FBLN2,NOTCH3,PPARD,TBX4	11
Pulmonary Hypertension	Primary pulmonary hypertension 1	0.117	0.931814			ACVRL1,BMPR2,ENG,TBX4	4
Cardiac Dysfunction,Congenital Heart Anomaly	Bicuspid aortic valve	0.117	0.931814			HMCN2,MUC4,MYH11,NOTCH1	4
Renal Inflammation,Renal Nephritis	Familial interstitial nephritis	0.117	0.931814			FAN1,HNF1B,IGF2BP2,RUVBL1	4
Nephrosis	Renal dysplasia and retinal aplasia	0.117	0.931814			AKT3,NPHP4,SDCCAG8,TRAF3IP1	4
Liver Hyperplasia/Hyperproliferation	Child-Pugh class A liver cholangiocarcinoma	0.125	0.90309			ARHGEF2,EGFR,ERBB2,ERBB4,HSP90AA1,RRM1,TUBA1C,TUBA8	8
Glomerular Injury,Renal Inflammation,Renal Nephritis	Primary glomerulonephritis	0.125	0.90309			ABAT,ALDH5A1,CHRM3,HRH1,IL16,MTOR,PPP3CB,PPP3CC	8
Cardiac Arrythmia	Permanent atrial fibrillation	0.127	0.896196			CACNA2D2,KCNH2,KCNJ12,SCN5A,THRA,THRB	6
Glomerular Injury,Renal Inflammation,Renal Nephritis	Membranous glomerulonephritis	0.137	0.863279			ACTN4,C3,CHP1,CHRM3,CLU,HRH1,IMPDH1,LAMA5,MET,MTOR,NIBAN2,NIPSNAP2,PDLIM1,PNPT1,PPIA,PPP3CB,PPP3CC,ST14,STXBP5,TGFB1	20
Cardiac Dysfunction	Systolic dysfunction	0.143	0.844664			ACE,CACNA1C,CACNA1D,CACNA1F,CACNA1S,CACNB1,CSF3R,MME,SLC2A1	9
Cardiac Arteriopathy	Early-onset premature coronary artery disease	0.144	0.841638			ABCG1,LDLR,LRP8	3
Renal Inflammation,Renal Nephritis	Familial juvenile gout	0.144	0.841638			HNF1B,IGF2BP2,RUVBL1	3
Renal Damage	Ischemic acute kidney injury	0.144	0.841638			PPARG,SLC9A3,VDR	3
Cardiac Arrythmia	Symptomatic stage paroxysmal atrial fibrillation	0.144	0.841638			KCNH2,SCN4A,SCN5A	3
Cardiac Arrythmia	Paroxysmal atrial flutter	0.144	0.841638			KCNH2,SCN4A,SCN5A	3
Cardiac Arrythmia	Persistent atrial fibrillation	0.148	0.829738			ATP1A3,ATP2A2,CACNA2D2,KCNH2,KCNJ12,MYBPC2,PPP2CA,SCN5A,SLC2A1,SLC8A1,THRA,THRB,TUBA1C,TUBA8	14
Renal Damage,Renal Tubule Injury	Damage of renal tubule	0.156	0.806875			ACE,C3,PLAUR,TGFB1	4
Liver Hyperplasia/Hyperproliferation	Benign neoplasm of liver	0.156	0.806875			BRAF,IL6ST,MTOR,STAT3	4
Nephrosis	Steroid-resistant nephrotic syndrome	0.156	0.806875			FAT1,NUP205,NUP93,WT1	4
Liver Hyperplasia/Hyperproliferation	Autosomal dominant polycystic liver disease	0.156	0.806875			ALG8,DKK3,GANAB,HNF1B,LRP5,RUVBL1	6
Hepatocellular carcinoma,Liver Hyperplasia/Hyperproliferation	Progression of hepatocellular carcinoma	0.158	0.801343			EGFR,MET,MTOR,STAT3,TEAD1	5
Cardiac Dysfunction,Heart Failure	Systolic heart failure	0.173	0.761954			ACE,CACNA1C,CACNA1D,CACNA1F,CACNA1S,CACNB1,MME,SLC2A1	8
Liver Hyperplasia/Hyperproliferation	Inflammatory hepatocellular adenoma	0.177	0.752027			IL6ST,STAT3	2
Cardiac Dilation,Cardiac Enlargement	Dilated cardiomyopathy secondary to drug	0.177	0.752027			ACE,TOP2A	2
Heart Failure	Familial heart failure	0.177	0.752027			DSE,PKP2	2
Cardiac Damage	Anthracycline-induced cardiotoxicity	0.177	0.752027			ACE,TOP2A	2
Congenital Heart Anomaly	Situs inversus totalis	0.177	0.752027			CFAP52,PKD1L1	2
Liver Hyperplasia/Hyperproliferation	Focal nodular hyperplasia	0.177	0.752027			CDH1,NCAM1	2
Renal Proliferation	Proliferation of podocytes	0.177	0.752027			SRC,STAT3	2
Liver Hyperplasia/Hyperproliferation	Inoperable liver metastasis	0.177	0.752027			POR,TOP2A	2
Renal Inflammation,Renal Nephritis	Acute nephritis	0.177	0.752027			PLEKHA5,TOP2A	2
Cardiac Arrythmia	Familial atrial fibrillation	0.181	0.742321			KCNH2,KCNQ1,NUP155,PKP2,RBM20,SCN5A,ZFHX3	7
Heart Failure	Acute decompensated heart failure	0.184	0.735182			CA12,CA4,CA5A,CA5B,PDE4A,PDE4B,PDE4C,PDE4D,PDE8A,SLC12A3,TUBA1C,TUBA8	12
Liver Necrosis/Cell Death	Apoptosis of hepatocytes	0.184	0.735182		-0.275	BID,CASP9,GRK2,GSN,IKBKG,MAP2K1,MAPK8,MET,STAT3,STAT6,TGFB1,TP53	12
Cardiac Arteriopathy	Stenosis of coronary artery	0.188	0.725842			ABCG1,NR1H3,PCSK6,PPARG,SLC29A1,TSPAN14	6
Renal Proliferation	Proliferation of glomerular cells	0.194	0.712198	Decreased	-2.178	ANGPT2,ARHGEF7,C5,EGFR,FTO,GAS6,NUP98,PDGFB,PLAUR,SRC,STAT3	11
Nephrosis	Idiopathic nephrosis	0.195	0.709965			ABAT,ALDH5A1,CHRM3,HRH1,IMPDH1	5
Hepatocellular carcinoma,Liver Hyperplasia/Hyperproliferation	Delay in initiation of regression of hepatocellular carcinoma	0.198	0.703335			TP53	1
Renal Transformation	Transformation of renal tubular epithelial cells	0.198	0.703335			TGFB1	1
Cardiac Dysfunction	Dysfunction of cardiomyocytes	0.198	0.703335			ALDH2	1
Cardiac Dilation,Cardiac Enlargement	Dilated cardiomyopathy 1d	0.198	0.703335			TNNT2	1
Cardiac Arrythmia,Congenital Heart Anomaly	Long QT syndrome type 12	0.198	0.703335			SNTA1	1
Liver Fibrosis	Liver portal fibrosis	0.198	0.703335			GNA12	1
Nephrosis	Nephrotic syndrome type 17	0.198	0.703335			NUP85	1
Renal Transformation	Transformation of mesangial cells	0.198	0.703335			SRC	1
Cardiac Damage	Cardiovascular toxicity property of trastuzumab	0.198	0.703335			ERBB2	1
Liver Damage	Recovery of liver	0.198	0.703335			MET	1
Liver Hyperplasia/Hyperproliferation	Polycystic liver disease 3 without kidney cysts	0.198	0.703335			ALG8	1
Congenital Heart Anomaly	Vertebral, cardiac, renal, and limb defects syndrome 3	0.198	0.703335			NADSYN1	1
Glomerular Injury,Kidney Failure,Renal Inflammation,Renal Nephritis	Susceptibility to progression to renal failure in IgA nephropathy	0.198	0.703335			ACE	1
Cardiac Arrythmia	Paroxysmal familial ventricular fibrillation type 2	0.198	0.703335			DPP6	1
Cardiac Arrythmia	Short-QT syndrome 2	0.198	0.703335			KCNQ1	1
Cardiac Arrythmia,Congenital Heart Anomaly	Long QT syndrome 11	0.198	0.703335			AKAP9	1
Cardiac Arrythmia,Congenital Heart Anomaly	Autosomal dominant long QT syndrome 2	0.198	0.703335			KCNH2	1
Increased Levels of LDH	Increased localization of LDH	0.198	0.703335			C5	1
Congenital Heart Anomaly	Scimitar syndrome	0.198	0.703335			MYRF	1
Cardiac Dysfunction	Left ventricular noncompaction type 8	0.198	0.703335			PRDM16	1
Congenital Heart Anomaly	Multiple types congenital heart defects type 7	0.198	0.703335			FLT4	1
Renal Dysplasia	Susceptibility to cystic renal dysplasia	0.198	0.703335			BICC1	1
Congenital Heart Anomaly	Atrioventricular septal defect type 4	0.198	0.703335			GATA4	1
Renal Inflammation,Renal Nephritis	Karyomegalic interstitial nephritis	0.198	0.703335			FAN1	1
Congenital Heart Anomaly	Autosomal recessive Frank-Ter Haar syndrome	0.198	0.703335			SH3PXD2B	1
Liver Cholestasis	Progressive familial intrahepatic cholestasis type 11	0.198	0.703335			SEMA7A	1
Nephrosis	Nephrotic syndrome type 26	0.198	0.703335			LAMA5	1
Hepatocellular carcinoma,Liver Hyperplasia/Hyperproliferation	MET amplification positive hepatocellular carcinoma	0.198	0.703335			MET	1
Cardiac Dilation,Cardiac Enlargement	Dilated cardiomyopathy type 2I	0.198	0.703335			CAP2	1
Congenital Heart Anomaly	Autosomal dominant structural congenital heart disease, multiple types - GATA4	0.198	0.703335			GATA4	1
Pulmonary Hypertension	Primary pulmonary hypertension with hereditary hemorrhagic telangiectasia 1	0.198	0.703335			BMPR2	1
Congenital Heart Anomaly	Multiple types congenital heart defects type 9	0.198	0.703335			PLXND1	1
Liver Hyperplasia/Hyperproliferation	Polycystic liver disease 3 with kidney cysts	0.198	0.703335			ALG8	1
Liver Steatosis	Grade 2-3 hepatic steatosis	0.198	0.703335			SREBF1	1
Kidney Failure	Nephrotoxic acute renal failure	0.198	0.703335			SLC9A3	1
Liver Hyperplasia/Hyperproliferation	Proliferation of liver tumor	0.198	0.703335			FGFR4	1
Glomerular Injury	Focal segmental glomerulosclerosis type 7	0.198	0.703335			PAX2	1
Congenital Heart Anomaly	Diaphragmatic hernia type 4 with cardiovascular defects	0.198	0.703335			ALDH1A2	1
Cardiac Enlargement	Pressure overload hypertrophy	0.198	0.703335			PPARGC1B	1
Liver Hyperplasia/Hyperproliferation	Hepatic angiomyolipoma	0.198	0.703335			TSC2	1
Renal Inflammation,Renal Nephritis	Familial juvenile hyperuricemic nephropathy type 3	0.198	0.703335			HNF1B	1
Cardiac Stenosis	Autosomal dominant supravalvular aortic stenosis	0.198	0.703335			ELN	1
Congenital Heart Anomaly	Cardioacrofacial dysplasia type 1	0.198	0.703335			PRKACA	1
Nephrosis	Nephrotic syndrome type 10	0.198	0.703335			EMP2	1
Cardiac Dilation,Cardiac Enlargement	Dilated cardiomyopathy type 2J	0.198	0.703335			FLII	1
Hepatocellular carcinoma,Liver Hyperplasia/Hyperproliferation	Childhood type hepatocellular carcinoma	0.198	0.703335			MET	1
Pulmonary Hypertension	Hypoxia-induced pulmonary hypertensive arterial disease	0.198	0.703335			PTPRD	1
Liver Steatosis	Severe nonalcoholic fatty liver disease	0.198	0.703335			PPARG	1
Cardiac Arrythmia,Cardiac Dilation,Cardiac Enlargement	Dilated cardiomyopathy 1e	0.198	0.703335			SCN5A	1
Liver Cirrhosis,Liver Fibrosis	Hypermanganesemia with dystonia, polycythemia, and cirrhosis	0.198	0.703335			SLC30A10	1
Cardiac Dilation,Cardiac Dysfunction,Cardiac Enlargement	Dilated cardiomyopathy with left ventricular noncompaction type 1c	0.198	0.703335			LDB3	1
Heart Failure	Familial sudden cardiac death	0.198	0.703335			PKP2	1
Nephrosis	Nephrotic syndrome type 5 without ocular abnormalities	0.198	0.703335			LAMB2	1
Cardiac Arrythmia	Familial arrhythmogenic right ventricular dysplasia type 13	0.198	0.703335			CTNNA3	1
Renal Hypoplasia	Neurofacioskeletal syndrome with renal agenesis	0.198	0.703335			HS2ST1	1
Nephrosis	Nephrotic syndrome type 5 with ocular abnormalities	0.198	0.703335			LAMB2	1
Congenital Heart Anomaly	Hirschsprung disease, cardiac defects, and autonomic dysfunction	0.198	0.703335			ECE1	1
Glomerular Injury	Autosomal dominant Focal segmental glomerulosclerosis and neurodevelopmental syndrome	0.198	0.703335			TRIM8	1
Glomerular Injury,Renal Fibrosis	Severe renal fibrosis	0.198	0.703335			TGFB1	1
Cardiac Necrosis/Cell Death	Quantity of apoptotic ventricular myocytes	0.198	0.703335			MMP2	1
Renal Damage	Ischemia/reperfusion-induced acute kidney injury	0.198	0.703335			PPARG	1
Nephrosis	Nephrotic syndrome type 4	0.198	0.703335			WT1	1
Pulmonary Hypertension	Autosomal recessive pulmonary veno-occlusive disease or pulmonary capillary haemangiomatosis	0.198	0.703335			EIF2AK4	1
Congenital Heart Anomaly	Autosomal dominant SMARCC1-associated developmental dysgenesis syndrome	0.198	0.703335			SMARCC1	1
Cardiac Dilation,Cardiac Enlargement	Dilated cardiomyopathy type 1L	0.198	0.703335			SGCD	1
Liver Hyperplasia/Hyperproliferation	Polycystic liver disease 4 with kidney cysts	0.198	0.703335			LRP5	1
Cardiac Dilation,Cardiac Enlargement	Dilated cardiomyopathy type 1CC	0.198	0.703335			NEXN	1
Liver Fibrosis	Septal fibrosis	0.198	0.703335			GNA12	1
Renal Hypoplasia	Renal hypodysplasia/aplasia type 4	0.198	0.703335			GFRA1	1
Glomerular Injury	Focal segmental glomerulosclerosis type 2	0.198	0.703335			TRPC6	1
Cardiac Dilation,Cardiac Enlargement	Dilated cardiomyopathy type 2E	0.198	0.703335			JPH2	1
Liver Hyperplasia/Hyperproliferation	Polycystic liver disease 4 without kidney cysts	0.198	0.703335			LRP5	1
Cardiac Arrythmia,Congenital Heart Anomaly	Timothy syndrome type 1	0.198	0.703335			CACNA1C	1
Renal Inflammation,Renal Nephritis	Hereditary angiopathy with nephropathy, aneurysms, and muscle cramps	0.198	0.703335			COL4A1	1
Kidney Failure	Nondiabetic end-stage renal disease	0.198	0.703335			MYH9	1
Congenital Heart Anomaly	Shone complex	0.198	0.703335			NOTCH1	1
Congenital Heart Anomaly	Congenital heart defects and skeletal malformations syndrome	0.198	0.703335			ABL1	1
Congenital Heart Anomaly	Cardiac valvular dysplasia type 1	0.198	0.703335			PLD1	1
Cardiac Dilation,Cardiac Enlargement	Dilated cardiomyopathy type 1GG	0.198	0.703335			SDHA	1
Cardiac Arrythmia	Lidocaine-induced Brugada syndrome 1	0.198	0.703335			SCN5A	1
Cardiac Dilation,Cardiac Enlargement	Semidominant dilated cardiomyopathy	0.198	0.703335			JPH2	1
Cardiac Dilation,Cardiac Enlargement	Dilated cardiomyopathy with hypergonadotropic hypogonadism	0.198	0.703335			LMNA	1
Renal Necrosis/Cell Death	Apoptosis of proximal tubule epithelial cells	0.198	0.703335			ADORA1	1
Pulmonary Hypertension	Ischiocoxopodopatellar syndrome with pulmonary arterial hypertension	0.198	0.703335			TBX4	1
Nephrosis	Nephronophthisis 14	0.198	0.703335			ZNF423	1
Renal Degeneration	Degeneration of nephron	0.198	0.703335			TGFB1	1
Heart Failure	Refractory heart failure	0.198	0.703335			ACE	1
Cardiac Dilation,Cardiac Enlargement	Dilated cardiomyopathy type 1LL	0.198	0.703335			PRDM16	1
Liver Failure	Infantile liver failure syndrome type 2	0.198	0.703335			NBAS	1
Nephrosis	Nephronophthisis 15	0.198	0.703335			CEP164	1
Cardiac Arrythmia	T-wave inversion	0.198	0.703335			VWF	1
Liver Damage	Acute liver injury	0.198	0.703335			GNA12	1
Liver Cirrhosis	Indian childhood cirrhosis	0.198	0.703335			UTP4	1
Cardiac Dilation,Cardiac Dysfunction,Cardiac Enlargement	Familial dilated cardiomyopathy with left ventricular noncompaction	0.198	0.703335			RYR2	1
Liver Cholestasis,Liver Failure	CALFAN syndrome	0.198	0.703335			SCYL1	1
Heart Failure	Heart failure with preserved left ventricular ejection fraction	0.198	0.703335			IL16	1
Renal Dysplasia,Renal Hypoplasia	Renal hypodysplasia/aplasia type 3	0.198	0.703335			GREB1L	1
Congenital Heart Anomaly	Patent ductus arteriosus 3	0.198	0.703335			PRDM6	1
Hepatocellular carcinoma,Liver Hyperplasia/Hyperproliferation	Suppression of hepatocellular carcinoma	0.198	0.703335			PPARG	1
Cardiac Arrythmia	Arrhythmogenic right ventricular dysplasia familial 12	0.198	0.703335			JUP	1
Nephrosis	Nephronophthisis type 20	0.198	0.703335			MAPKBP1	1
Congenital Heart Anomaly	Short stature, developmental delay and congenital heart defect	0.198	0.703335			TKT	1
Renal Damage	Damage of peritubular capillary	0.198	0.703335			NTN1	1
Cardiac Inflammation	Infective endocarditis	0.198	0.703335			TOP2A	1
Cardiac Arteriopathy	Susceptibility to coronary artery spasm 1	0.198	0.703335			NOS3	1
Liver Failure	Recurrent fever-related acute liver failure	0.198	0.703335			NBAS	1
Cardiac Dysfunction	Asymptomatic stage left ventricular dysfunction	0.198	0.703335			ACE	1
Cardiac Arrythmia	Electrical alternation of heart	0.198	0.703335			TNNI1	1
Renal Proliferation	Proliferation of proximal tubule cells	0.198	0.703335			CDH1	1
Nephrosis	Senior-Loken syndrome 4	0.198	0.703335			NPHP4	1
Liver Necrosis/Cell Death	Apoptosis of hepatic progenitor cells	0.198	0.703335			WNT3	1
Cardiac Arrythmia	Familial atrial fibrillation type 10	0.198	0.703335			SCN5A	1
Cardiac Enlargement	Noonan syndrome type 11	0.198	0.703335			MRAS	1
Cardiac Stenosis	Stenosis of pulmonary valve	0.198	0.703335			MYH11	1
Nephrosis	Nephrotic syndrome type 15	0.198	0.703335			MAGI2	1
Liver Cirrhosis	Adult idiopathic cirrhosis	0.198	0.703335			ABCB4	1
Nephrosis	Galloway-Mowat syndrome 7	0.198	0.703335			NUP107	1
Nephrosis	Nephrotic syndrome type 16	0.198	0.703335			KANK2	1
Hepatocellular carcinoma,Liver Hyperplasia/Hyperproliferation	Fibrolamellar carcinoma	0.198	0.703335			MTOR	1
Nephrosis	Nephronophthisis type 3	0.198	0.703335			NPHP3	1
Cardiac Arrythmia	Brugada syndrome type 3	0.198	0.703335			CACNA1C	1
Nephrosis	Senior-Loken syndrome 9	0.198	0.703335			TRAF3IP1	1
Nephrosis	Nephrotic syndrome type 19	0.198	0.703335			NUP160	1
Cardiac Arrythmia	Ventricular arrhythmias due to cardiac ryanodine receptor calcium release deficiency syndrome	0.198	0.703335			RYR2	1
Liver Hyperplasia/Hyperproliferation	Arrest in growth of liver cancer cells	0.198	0.703335			HPN	1
Cardiac Arrythmia,Congenital Heart Anomaly	Susceptibility to acquired long QT syndrome type 3	0.198	0.703335			SCN5A	1
Renal Inflammation,Renal Nephritis	Macrothrombocytopenia and granulocyte inclusions with nephritis and sensorineural hearing loss	0.198	0.703335			MYH9	1
Nephrosis	Autosomal recessive congenital interstitial lung disease, nephrotic syndrome, and epidermolysis bullosa	0.198	0.703335			ITGA3	1
Cardiac Dilation,Cardiac Dysfunction,Cardiac Enlargement,Congenital Heart Anomaly	Bicuspid aortic valve and thoracic aortic aneurysm	0.198	0.703335			NOTCH1	1
Cardiac Arrythmia	Familial atrial fibrillation 3	0.198	0.703335			KCNQ1	1
Cardiac Dilation,Cardiac Enlargement,Heart Failure	Dilated cardiomyopathic failure	0.198	0.703335			ATP2A2	1
Cardiac Arrythmia,Congenital Heart Anomaly	Susceptibility to acquired long QT syndrome type 1	0.198	0.703335			KCNQ1	1
Congenital Heart Anomaly	Conotruncal anomaly face syndrome	0.198	0.703335			TBX1	1
Liver Hyperplasia/Hyperproliferation	Polycystic kidney disease 3 with polycystic liver disease	0.198	0.703335			GANAB	1
Nephrosis	Nephrotic syndrome type 13	0.198	0.703335			NUP205	1
Cardiac Arrythmia,Congenital Heart Anomaly	Recessive long QT syndrome type 1	0.198	0.703335			KCNQ1	1
Cardiac Arrythmia	Familial arrhythmogenic right ventricular dysplasia type 15	0.198	0.703335			FLNC	1
Cardiac Dysfunction	Left ventricular noncompaction type 3	0.198	0.703335			LDB3	1
Cardiac Arteriopathy	Autosomal dominant coronary artery disease type 1	0.198	0.703335			MEF2A	1
Kidney Failure	Frasier syndrome	0.198	0.703335			WT1	1
Cardiac Dysfunction	Left ventricular noncompaction type 6	0.198	0.703335			TNNT2	1
Nephrosis	Adolescent nephronophthisis	0.198	0.703335			NPHP3	1
Liver Cholestasis	Progressive familial intrahepatic cholestasis type 9	0.198	0.703335			ZFYVE19	1
Cardiac Dilation,Cardiac Enlargement	Dilated cardiomyopathy 1w	0.198	0.703335			VCL	1
Cardiac Arrythmia	Familial idiopathic ventricular fibrillation	0.198	0.703335			SCN5A	1
Congenital Heart Anomaly	Congenital malformation of intercalated disks	0.198	0.703335			VASP	1
Pulmonary Hypertension	Fenfluramine-associated primary pulmonary hypertension	0.198	0.703335			BMPR2	1
Congenital Heart Anomaly	Say-Barber-Biesecker-Young-Simpson syndrome	0.198	0.703335			KAT6B	1
Nephrosis	Pierson syndrome	0.198	0.703335			LAMB2	1
Pulmonary Hypertension	Dexfenfluramine-associated primary pulmonary hypertension	0.198	0.703335			BMPR2	1
Glomerular Injury	Focal segmental glomerulosclerosis type 9	0.198	0.703335			CRB2	1
Hepatocellular carcinoma,Liver Hyperplasia/Hyperproliferation	TNM stage N0 hepatocellular carcinoma	0.198	0.703335			RHBDF2	1
Hepatocellular carcinoma,Liver Hyperplasia/Hyperproliferation	Grade 1 hepatocellular carcinoma	0.198	0.703335			RHBDF2	1
Cardiac Enlargement	Hypertrophy of ventricular myocytes	0.198	0.703335			RHOA	1
Congenital Heart Anomaly	Atrial septal defect type 2	0.198	0.703335			GATA4	1
Hepatocellular Peroxisome Proliferation	Proliferation of peroxisomes in liver	0.198	0.703335			PPARA	1
Congenital Heart Anomaly	Congenital heart defects, dysmorphic facial features and intellectual developmental disorder	0.198	0.703335			CDK13	1
Cardiac Arrythmia	Intellectual developmental disorder with cardiac arrhythmia	0.198	0.703335			GNB5	1
Cardiac Arrythmia	Familial atrial fibrillation type 15	0.198	0.703335			NUP155	1
Liver Damage	Damage of liver tissue	0.198	0.703335			ADORA2A	1
Cardiac Hyperplasia/Hyperproliferation	Hyperplasia of cardiomyocytes	0.198	0.703335			MOV10L1	1
Congenital Heart Anomaly	Congenital heart defects, hamartomas of the tongue and polysyndactyly	0.198	0.703335			WDPCP	1
Glomerular Injury	Focal segmental glomerulosclerosis type 6	0.198	0.703335			MYO1E	1
Cardiac Arrythmia	Familial atrial fibrillation type 8	0.198	0.703335			ZFHX3	1
Cardiac Dilation,Cardiac Enlargement	Severe dilated cardiomyopathy	0.198	0.703335			SPEG	1
Liver Hyperplasia/Hyperproliferation	Growth of hepatocellular adenoma	0.198	0.703335			STAT3	1
Cardiac Dilation,Cardiac Enlargement	Leukodystrophy type 23 with ataxia, deafness, liver dysfunction, and dilated cardiomyopathy	0.198	0.703335			RNF220	1
Cardiac Dilation,Cardiac Enlargement	Dilated cardiomyopathy type 1NN	0.198	0.703335			RAF1	1
Nephrosis	Nephrotic syndrome type 23	0.198	0.703335			KIRREL1	1
Renal Inflammation,Renal Nephritis	Epstein syndrome	0.198	0.703335			MYH10	1
Congenital Heart Anomaly	Intellectual developmental disorder with cardiac defects and dysmorphic facies	0.198	0.703335			TMEM94	1
Liver Cholestasis	Autosomal recessive progressive familial intrahepatic cholestasis type 3	0.198	0.703335			ABCB4	1
Nephrosis	Nephrotic syndrome type 11	0.198	0.703335			NUP107	1
Nephrosis	Nephrotic syndrome type 24	0.198	0.703335			DAAM2	1
Glomerular Injury,Renal Inflammation,Renal Nephritis	Fechtner syndrome	0.198	0.703335			MYH10	1
Cardiac Dilation,Cardiac Enlargement	Ventricular dilated cardiomyopathy	0.198	0.703335			FHOD3	1
Cardiac Dilation,Cardiac Enlargement	Dilated cardiomyopathy type 1AA	0.198	0.703335			ACTN2	1
Renal Dysplasia	Renal-hepatic-pancreatic dysplasia type 1	0.198	0.703335			NPHP3	1
Cardiac Dilation,Cardiac Enlargement	Dilated cardiomyopathy type 1MM	0.198	0.703335			MYBPC3	1
Nephrosis	Nephronophthisis type 18	0.198	0.703335			CEP83	1
Liver Cholestasis	Progressive familial intrahepatic cholestasis-10	0.198	0.703335			MYO5B	1
Congenital Heart Anomaly	CHIME syndrome	0.198	0.703335			PIGL	1
Cardiac Dysfunction	Left ventricular noncompaction type 10	0.198	0.703335			MYBPC3	1
Cardiac Hyperplasia/Hyperproliferation	Familial atrial myxoma	0.198	0.703335			PRKAR1A	1
Liver Hyperplasia/Hyperproliferation	Hepatic metastasis of primary neuroendocrine tumor of pancreas	0.198	0.703335			ANGPT2	1
Liver Inflammation/Hepatitis	Chronic active hepatitis C	0.198	0.703335			TGFB1	1
Liver Hyperplasia/Hyperproliferation	Recurrent liver cancer	0.198	0.703335			TP53	1
Cardiac Arrythmia	Nonsyndromic arrhythmogenic right ventricular cardiomyopathy	0.198	0.703335			CRADD,PKP2,SCN5A	3
Liver Inflammation/Hepatitis	Chronic infection by Hepatitis C virus genotype 1	0.198	0.703335			ADK,DRD2,IMPDH1	3
Congenital Heart Anomaly	Autosomal recessive congenital heart disease	0.199	0.701147			ADAMTS19,ATE1,ROBO1,SH3PXD2B	4
Liver Necrosis/Cell Death	Apoptosis of liver cells	0.212	0.673664		-0.474	BID,CASP9,GRK2,GSN,IKBKG,MAP2K1,MAPK8,MET,NGFR,PDGFB,STAT3,STAT6,TGFB1,TP53,WNT3	15
Kidney Failure	Allogeneic kidney transplant rejection	0.229	0.640165			C3,C5,CHP1,IMPDH1,MTOR,PPIA,PPP3CB,PPP3CC	8
Congenital Heart Anomaly	DiGeorge syndrome	0.234	0.630784			DGCR8,FBN1,mir-648,SKI,TBX1	5
Cardiac Dysfunction	Diastolic dysfunction	0.243	0.614394			CACNA1C,CACNA1D,CACNA1S,CACNA2D1,CACNA2D3,GLP1R,RYR2	7
Kidney Failure	Chronic allograft nephropathy	0.245	0.610834			CHP1,PPIA,PPP3CB,PPP3CC	4
Cardiac Proliferation	Proliferation of cardiomyocytes	0.256	0.59176		-0.863	FGF1,FOXP1,GATA4,GNAQ,GSK3B,MAPK14,mir-548 (includes others),NRG1,TP73,YAP1	10
Liver Hyperplasia/Hyperproliferation	Hepatocellular adenoma	0.256	0.59176			IL6ST,MTOR,STAT3	3
Cardiac Dysfunction,Cardiac Stenosis	Calcific aortic valve stenosis	0.256	0.59176			BGLAP,MMP2,TIMP2	3
Cardiac Arrythmia	Atrial premature complex	0.258	0.58838			JAZF1,KSR2,LSAMP,SCN5A,SH3BP5,ZFP1	6
Kidney Failure	Acute renal allograft rejection	0.258	0.58838			C3,C5,IMPDH1,MTOR,PPP3CB,PPP3CC	6
Liver Inflammation/Hepatitis	Active stage chronic hepatitis B	0.258	0.58838			POLA1,POLD1	2
Congenital Heart Anomaly	Congenital atrioventricular valve abnormality	0.258	0.58838			MME,NOTCH1	2
Increased Levels of Creatinine	Increased Levels of Creatinine	0.258	0.58838			ACE,GLP1R	2
Glomerular Injury,Renal Inflammation,Renal Nephritis	Autosomal Alport syndrome	0.258	0.58838			CACNA1D,MYH10	2
Renal Dysfunction	Dysfunction of kidney	0.258	0.58838			ACE,PARP1	2
Cardiac Arrythmia	Severely symptomatic disease stage atrial fibrillation or flutter	0.258	0.58838			KCNH2,KCNJ12	2
Cardiac Necrosis/Cell Death	Apoptosis of cardiac fibroblasts	0.258	0.58838			MRC2,NOS3	2
Renal Dysplasia	Renal adysplasia	0.258	0.58838			GREB1L,RET	2
Liver Inflammation/Hepatitis	Infection by Hepatitis C virus genotype 4	0.258	0.58838			ADK,IMPDH1	2
Liver Adhesion	Adhesion of liver cells	0.258	0.58838			ADAM12,ITGAM	2
Renal Dysplasia,Renal Hypoplasia	Nonsyndromic renal hypodysplasia 1	0.258	0.58838			SRGAP1,TRAP1	2
Congenital Heart Anomaly	Ventricular septal defect type 1	0.258	0.58838			BMP7,GATA4	2
Cardiac Infarction	Fatal myocardial infarction	0.258	0.58838			NGFR,SLC29A1	2
Liver Inflammation/Hepatitis	Chronic phase hepatitis C	0.258	0.58838			ADK,IMPDH1	2
Liver Steatosis	Severe hepatic steatosis	0.258	0.58838			ESR1,PPARG	2
Liver Inflammation/Hepatitis	Relapsed chronic hepatitis C	0.258	0.58838			ADK,IMPDH1	2
Liver Damage	Drug-induced hepatotoxicity	0.258	0.58838			ABCB4,NOS2	2
Cardiac Dilation,Cardiac Enlargement	Familial isolated dilated cardiomyopathy	0.258	0.58838			LDB3,TNNT2	2
Liver Inflammation/Hepatitis	Chronic hepatitis C genotype 1	0.258	0.58838			ADK,IMPDH1	2
Cardiac Arrythmia	Symptomatic stage persistent atrial fibrillation	0.258	0.58838			KCNH2,SCN5A	2
Congenital Heart Anomaly	Atrial septal defect type 1	0.258	0.58838			FOXP1,TGFB2	2
Renal Necrosis/Cell Death	Apoptosis of proximal tubule cells	0.258	0.58838			ADORA1,MAP2K1	2
Cardiac Arrythmia,Tachycardia	Recurrent tachyarrhythmia	0.259	0.5867			CACNA2D2,CHRM3,KCNH2,KCNJ12,KCNQ1,SCN5A,THRA,THRB	8
Liver Cirrhosis,Liver Fibrosis	Alcoholic cirrhosis	0.275	0.560667			FAF2,GATAD2A,PBX4,SUGP1,TGFB1	5
Cardiac Infarction	Recurrent myocardial infarction	0.294	0.531653			ACE,NNMT,QPRT,VDR	4
Renal Proliferation	Proliferation of mesangial cells	0.301	0.521434		-1.746	ANGPT2,ARHGEF7,C5,EGFR,FTO,GAS6,NUP98,PDGFB,PLAUR	9
Cardiac Arrythmia	Paroxysmal atrial fibrillation	0.31	0.508638			HRH1,KCNH2,SCN4A,SCN5A,SLC2A1,TUBA1C,TUBA8	7
Decreased Levels of Albumin	Decreased Levels of Albumin	0.315	0.501689			NTN1,TGFB1,TP53	3
Renal Damage,Renal Tubule Injury	Damage of tubulointerstitium	0.315	0.501689			ACE,PLAUR,TGFB1	3
Glomerular Injury,Kidney Failure,Renal Fibrosis	Interstitial fibrosis of kidney	0.315	0.501689			IMPDH1,MTOR,SMURF2	3
Liver Hyperplasia/Hyperproliferation	Small cell undifferentiated hepatoblastoma	0.317	0.498941			POR,TOP1MT,TOP2A,TUBA1C,TUBA8	5
Liver Inflammation/Hepatitis	Alcoholic hepatitis	0.325	0.488117			ADORA1,ADORA2A,ALPL,CSF3R,IKBKE,IL1R1,PDE3B,PDE4A,PDE4B,PDE4C,PDE4D,PDE8A	12
Cardiac Arrythmia	Severe ventricular arrhythmia	0.331	0.480172			CACNA2D2,CHRM3,KCNH2,KCNJ12,KCNQ1,SCN4A,SCN5A,THRA,THRB	9
Heart Failure	Cardiorenal syndrome	0.333	0.477556			CA12,CA4,CA5A,CA5B,GLP1R,SLC12A3	6
Liver Hyperplasia/Hyperproliferation	Growth of liver tumor	0.339	0.4698		-0.194	EZH2,HPN,MAPK14,NOTCH1,RGN,SIRT1,STAT3,TGFB1,TIAM2,ZHX2	10
Glomerular Injury	Effacement of pedicels	0.339	0.4698			FAT1,KIRREL1	2
Cardiac Arteriopathy	Familial coronary artery disease	0.339	0.4698			MEF2A,TERT	2
Liver Hyperplasia/Hyperproliferation	Resectable liver metastasis	0.339	0.4698			TOP1MT,VEGFA	2
Heart Failure	Symptomatic stage heart failure	0.339	0.4698			ACE,MME	2
Hepatocellular carcinoma,Liver Hyperplasia/Hyperproliferation	Child-Pugh class B7 advanced hepatocellular carcinoma	0.339	0.4698			ESR1,GRIN2A	2
Nephrosis	Familial steroid-resistant nephrotic syndrome	0.339	0.4698			FAT1,WT1	2
Cardiac Infarction	Susceptibility to myocardial infarction	0.343	0.464706			ACE,ESR1,GCLC,LRP8	4
Pulmonary Hypertension	Idiopathic and/or familial pulmonary arterial hypertension	0.344	0.463442			ABCC8,ACVRL1,AK4,ANPEP,AQP1,BMP6,BMPR1B,BMPR2,BPIFB1,CHIT1,CSF3R,EIF2AK4,ENG,EPAS1,FBLN2,GSK3B,LRPPRC,LTBP1,MGAM,NOTCH3,PDE10A,PDE2A,PDE4A,PDE8A,PDE9A,PFKFB3,PPARD,PTPRD,ROBO2,SLCO4A1,TBX4	31
Increased Levels of Alkaline Phosphatase	Increased activation of alkaline phosphatase	0.354	0.450997	Decreased	-2.813	BMP6,BMP7,DNMT3A,HOMER1,MAPK14,NOTCH1,TGFB1,WNT3A	8
Decreased Levels of Albumin	Decreased synthesis of albumin	0.356	0.44855			TGFB1	1
Glomerular Injury	Glomerular endotheliosis	0.356	0.44855			FLT1	1
Increased Levels of Red Blood Cells	Increased production of red blood cells	0.356	0.44855			EPAS1	1
Increased Levels of Creatinine	Increased clearance of creatinine	0.356	0.44855			ACE	1
Renal Inflammation,Renal Nephritis	Familial juvenile hyperuricemic nephropathy type 1	0.356	0.44855			IGF2BP2	1
Cardiac Damage,Cardiac Degeneration	Injury of cardiomyocytes	0.356	0.44855			NOTCH2	1
Cardiac Inflammation	Lymphocytic myocarditis	0.356	0.44855			IMPDH1	1
Heart Failure	Ischemic cardiomyopathic heart failure	0.356	0.44855			ATP2A2	1
Heart Failure	Sudden infant death with dysgenesis of the testes syndrome	0.356	0.44855			DSE	1
Glomerular Injury	Expansion of mesangial matrix	0.356	0.44855			SMAD3	1
Cardiac Dysfunction	Remodeling of left ventricle	0.356	0.44855			DGCR8	1
Glomerular Injury,Renal Inflammation,Renal Nephritis	Idiopathic immune-complex membranoproliferative glomerulonephritis	0.356	0.44855			C3	1
Renal Inflammation,Renal Nephritis	Acute interstitial nephritis	0.356	0.44855			PLEKHA5	1
Cardiac Arrythmia	Familial arrhythmogenic right ventricular dysplasia type 2	0.356	0.44855			RYR2	1
Liver Cholestasis	Progressive familial intrahepatic cholestasis type 4	0.356	0.44855			TJP2	1
Liver Inflammation/Hepatitis	Susceptibility to hepatitis C virus	0.356	0.44855			KRT8	1
Cardiac Arrythmia,Congenital Heart Anomaly	Digenic long QT syndrome 2/5	0.356	0.44855			KCNH2	1
Liver Hyperbilirubinemia	Dubin-Johnson syndrome	0.356	0.44855			ABCC3	1
Cardiac Arrythmia,Congenital Heart Anomaly	Jervell and Lange-Nielsen syndrome type 1	0.356	0.44855			KCNQ1	1
Liver Steatosis	Susceptibility to nonalcoholic fatty liver disease type 1	0.356	0.44855			ATG7	1
Cardiac Damage	Asymptomatic stage cardiotoxicity	0.356	0.44855			TOP2A	1
Glomerular Injury	Collapsing glomerulopathy	0.356	0.44855			VEGFA	1
Heart Failure	Aborted sudden cardiac death	0.356	0.44855			VCL	1
Renal Inflammation,Renal Nephritis	Acute pyelonephritis	0.356	0.44855			TOP2A	1
Hepatocellular carcinoma,Liver Hyperplasia/Hyperproliferation	Grade 3 hepatocellular carcinoma	0.356	0.44855			RHBDF2	1
Cardiac Infarction	Acute periprocedural myocardial infarction	0.356	0.44855			SLC29A1	1
Liver Adhesion	Adhesion of hepatic stellate cells	0.356	0.44855			ADAM12	1
Heart Failure	Chronic heart failure stable disease stage heart failure	0.356	0.44855			TNNT2	1
Liver Fibrosis	Stage III-IV hepatic fibrosis	0.356	0.44855			SREBF1	1
Cardiac Arrythmia	Arrhythmogenic right ventricular dysplasia familial 10	0.356	0.44855			PRKAR1A	1
Congenital Heart Anomaly	Danish type familial amyloid cardiomyopathy	0.356	0.44855			GSN	1
Liver Cholestasis	Drug-induced cholestasis	0.356	0.44855			ABCB4	1
Cardiac Proliferation	Proliferation of adventitial fibroblasts	0.356	0.44855			TGFB1	1
Hepatocellular carcinoma,Liver Hyperplasia/Hyperproliferation	Grade 2 hepatocellular carcinoma	0.356	0.44855			RHBDF2	1
Pulmonary Hypertension	Primary pulmonary hypertension 3	0.356	0.44855			BMPR1B	1
Liver Hyperplasia/Hyperproliferation	Relapsed hepatosplenic T-cell lymphoma	0.356	0.44855			RRM1	1
Cardiac Arrythmia,Congenital Heart Anomaly	Digenic long QT syndrome 2/9	0.356	0.44855			KCNH2	1
Cardiac Arrythmia,Congenital Heart Anomaly	Digenic long QT syndrome 3/6	0.356	0.44855			SCN5A	1
Liver Hyperplasia/Hyperproliferation	Formation of liver metastasis	0.356	0.44855			MET	1
Renal Proliferation	Proliferation of renal tubular epithelial cells	0.356	0.44855			TGFB1	1
Cardiac Arrythmia	Naxos disease	0.356	0.44855			JUP	1
Cardiac Dilation,Cardiac Enlargement	Dilated cardiomyopathy 1i	0.356	0.44855			MYBPC3	1
Cardiac Hyperplasia/Hyperproliferation	Cardiac angiosarcoma	0.356	0.44855			TP53	1
Hepatocellular carcinoma,Liver Hyperplasia/Hyperproliferation	Malignant hepatocellular carcinoma	0.356	0.44855			SREBF1	1
Cardiac Arrythmia	Short-QT syndrome 4	0.356	0.44855			CACNA1C	1
Nephrosis	Galloway Mowat syndrome 1	0.356	0.44855			ZNF592	1
Glomerular Injury	Focal segmental glomerulosclerosis type 8	0.356	0.44855			SYNPO	1
Liver Inflammation/Hepatitis,Liver Steatosis	Nonalcoholic noncirrhotic steatohepatitis	0.356	0.44855			THRB	1
Cardiac Infarction	First myocardial infarction	0.356	0.44855			SLC29A1	1
Glomerular Injury	Fanconi renotubular syndrome with maturity-onset diabetes of the young type 4	0.356	0.44855			SCNN1B	1
Liver Cholestasis	Intrahepatic cholestasis of pregnancy type 3	0.356	0.44855			ABCB4	1
Liver Damage	Inflammatory injury of liver	0.356	0.44855			ADORA2A	1
Liver Fibrosis,Liver Inflammation/Hepatitis,Liver Steatosis	Nonalcoholic steatohepatitis with fibrosis	0.356	0.44855			SIRT1	1
Liver Hyperplasia/Hyperproliferation	Liver cavernous hemangioma	0.356	0.44855			BRAF	1
Liver Hyperplasia/Hyperproliferation	Refractory hepatosplenic T-cell lymphoma	0.356	0.44855			RRM1	1
Liver Cholestasis	Transient idiopathic neonatal cholestasis	0.356	0.44855			ABCB4	1
Heart Failure	Chronic heart failure acute decompensated disease stage heart failure	0.356	0.44855			TNNT2	1
Renal Damage,Renal Tubule Injury	Injury of renal tubule	0.356	0.44855			C3	1
Cardiac Inflammation	Rheumatic carditis	0.36	0.443697			ACE,CHODL,CTNNA3,NRG1,USP4	5
Renal Hydronephrosis	Hydronephrosis	0.387	0.412289			CLU,EPHA1,GFRA1,IGF1R,ITGA9,ITGB4,NTF3,PLAUR	8
Heart Failure	Ischemic heart failure	0.392	0.406714			ATP2A2,MME,PPP2R1B,PTPA	4
Liver Fibrosis	Activation of hepatic stellate cells	0.396	0.402305		-1.84	IL6R,IL6ST,LEPR,PDGFB,PPARG,SP1,SREBF1,TGFA,TGFB1,WNT4	10
Cardiac Arteriopathy	Chronic coronary artery disease	0.403	0.394695			FLT1,FLT4,GLP1R,TUBA1C,TUBA8	5
Cardiac Damage	Damage of cardiac muscle	0.417	0.379864			C5,NOTCH2	2
Liver Inflammation/Hepatitis	Acute hepatitis C	0.417	0.379864			ADK,IMPDH1	2
Kidney Failure	Acute tubular necrosis	0.417	0.379864			PNPT1,STAT3	2
Liver Hyperbilirubinemia	Neonatal hyperbilirubinemia	0.417	0.379864			ALPL,PPARA	2
Liver Cirrhosis,Liver Fibrosis	Compensated cirrhosis	0.417	0.379864			ADK,IMPDH1	2
Heart Failure	Chronic heart failure	0.426	0.37059			ACE,CA12,CA4,CA5A,CA5B,GHR,MME,SLC12A3,SLC2A1,SLC6A4	10
Renal Necrosis/Cell Death	Survival of glomerular cells	0.433	0.363512			FAT1,KIRREL1,PTH1R	3
Glomerular Injury,Renal Inflammation,Renal Nephritis	Lupus nephritis WHO class III/IV	0.433	0.363512			CHRM3,HRH1,IMPDH1	3
Renal Necrosis/Cell Death	Apoptosis of tubular cells	0.433	0.363512			ADORA1,CLU,MAP2K1	3
Pulmonary Hypertension	Primary pulmonary hypertension	0.438	0.358526			ACVRL1,AK4,ANPEP,BMP6,BMPR1B,BMPR2,BPIFB1,CHIT1,CSF3R,EIF2AK4,ENG,EPAS1,GSK3B,LRPPRC,LTBP1,MGAM,PDE10A,PDE2A,PDE4A,PDE8A,PDE9A,PFKFB3,PPARD,PTPRD,ROBO2,SLCO4A1,TBX4	27
Liver Necrosis/Cell Death	Apoptosis of liver cell lines	0.441	0.355561		-1.98	ALOX5,ATP2A1,PRKDC,SETDB1	4
Cardiac Arrythmia	Symptomatic stage atrial fibrillation	0.446	0.350665			CHRM3,KCNH2,KCNQ1,SCN4A,SCN5A	5
Cardiac Arrythmia	Symptomatic stage atrial flutter	0.446	0.350665			CHRM3,KCNH2,KCNQ1,SCN4A,SCN5A	5
Cardiac Arrythmia,Tachycardia	Sustained ventricular tachycardia	0.446	0.350665			CHRM3,KCNH2,KCNQ1,SCN4A,SCN5A	5
Glomerular Injury,Renal Necrosis/Cell Death	Apoptosis of mesangial cells	0.446	0.350665		-0.555	ATF3,FTO,GFPT1,NUP98,TGFB1	5
Liver Hyperplasia/Hyperproliferation	Resectable liver cholangiocarcinoma	0.446	0.350665			ARHGEF2,HSP90AA1,RRM1,TUBA1C,TUBA8	5
Cardiac Stenosis	Stenosis of cardiac valve	0.455	0.341989			ACE,BGLAP,ELN,FLT1,GABRA6,GABRB3,GABRG3,MMP2,MYH11,NOS3,TIMP2	11
Cardiac Inflammation	Carditis	0.48	0.318759			ACE,CHODL,CLU,CTNNA3,EFHC1,IL1R1,IMPDH1,MME,NLRP12,NRG1,TOP2A,TUBA1C,TUBA8,USP4	14
Liver Hyperplasia/Hyperproliferation	Primary liver cholangiocarcinoma	0.483	0.316053			FLT4	1
Cardiac Damage,Cardiac Dilation,Cardiac Enlargement	Doxorubicin induced cardiomyopathy	0.483	0.316053			TOP2A	1
Cardiac Arteriopathy	Cardiac allograft vasculopathy	0.483	0.316053			PCSK9	1
Glomerular Injury,Renal Inflammation,Renal Nephritis	Autosomal recessive Alport syndrome	0.483	0.316053			CACNA1D	1
Pulmonary Hypertension	WHO functional class I pulmonary arterial hypertension	0.483	0.316053			PPARD	1
Decreased Levels of Albumin	Decreased activation of albumin	0.483	0.316053			TP53	1
Liver Proliferation	Arrest in growth of hepatocytes	0.483	0.316053			TGFB1	1
Glomerular Injury	C3 glomerulopathy	0.483	0.316053			C3	1
Glomerular Injury,Renal Inflammation,Renal Nephritis	Membranoproliferative glomerulonephritis type 2	0.483	0.316053			C3	1
Cardiac Arrythmia,Tachycardia	Autosomal recessive catecholaminergic polymorphic ventricular tachycardia	0.483	0.316053			CASQ2	1
Congenital Heart Anomaly	Interauricular communication	0.483	0.316053			MYLK	1
Heart Failure	Early onset heart failure	0.483	0.316053			PPARGC1B	1
Cardiac Arrythmia	Wolff Parkinson White syndrome with hypertrophic cardiomyopathy	0.483	0.316053			PRKAG2	1
Pulmonary Hypertension	Pulmonary hypertension WHO functional class III chronic thromboembolic pulmonary hypertension	0.483	0.316053			PPARD	1
Heart Failure	Symptomatic stage ischemic heart failure	0.483	0.316053			MME	1
Liver Cirrhosis,Liver Fibrosis	Cryptogenic cirrhosis	0.483	0.316053			KRT8	1
Renal Inflammation,Renal Nephritis	Familial juvenile hyperuricemic nephropathy type 4	0.483	0.316053			RUVBL1	1
Glomerular Injury,Renal Inflammation,Renal Nephritis	Crescentic glomerulonephritis	0.483	0.316053			PPARG	1
Liver Hyperplasia/Hyperproliferation	Advanced liver cancer	0.483	0.316053			FLT4	1
Increased Levels of Potassium	Increased efflux of K+	0.483	0.316053			MAPK1	1
Cardiac Arteriopathy	Susceptibility to coronary artery disease	0.483	0.316053			TERT	1
Liver Adhesion	Adhesion of hepatocytes	0.483	0.316053			ITGAM	1
Renal Dysplasia,Renal Hypoplasia	Renal hypodysplasia/aplasia type 1	0.483	0.316053			RET	1
Pulmonary Hypertension	NYHA functional class III heritable pulmonary artery hypertension	0.483	0.316053			PPARD	1
Renal Necrosis/Cell Death	Survival of mesangial cells	0.483	0.316053			PTH1R	1
Glomerular Injury,Renal Inflammation,Renal Nephritis	Active proliferative lupus nephritis	0.483	0.316053			IMPDH1	1
Cardiac Dysfunction,Heart Failure	Symptomatic chronic heart failure with left ventricular systolic dysfunction	0.483	0.316053			MME	1
Hepatocellular carcinoma,Liver Hyperplasia/Hyperproliferation	Stage III hepatocellular carcinoma	0.483	0.316053			RHBDF2	1
Pulmonary Hypertension	New York Heart Association class IV primary pulmonary hypertension	0.483	0.316053			PPARD	1
Pulmonary Hypertension	Pulmonary hypertension WHO functional class IV chronic thromboembolic pulmonary hypertension	0.483	0.316053			PPARD	1
Liver Cholestasis	Secretion of bile salt	0.483	0.316053			ABCB1	1
Pulmonary Hypertension	New York Heart Association class IV heritable pulmonary artery hypertension	0.483	0.316053			PPARD	1
Pulmonary Hypertension	New York Heart Association class II primary pulmonary hypertension	0.483	0.316053			PPARD	1
Pulmonary Hypertension	New York Heart Association class II heritable pulmonary artery hypertension	0.483	0.316053			PPARD	1
Liver Steatosis	Advanced stage hepatic steatosis	0.483	0.316053			CD44	1
Renal Dysplasia	Short-rib thoracic dysplasia type 9 without polydactyly	0.483	0.316053			IFT140	1
Glutathione Depletion In Liver,Liver Fibrosis	Production of reactive oxygen species in liver	0.483	0.316053			NCF1	1
Heart Failure	Chronic New York Heart Association class II-IV chronic heart failure	0.483	0.316053			MME	1
Biliary Hyperplasia	Development of cholangiocarcinoma	0.483	0.316053			MMP2	1
Cardiac Dysfunction,Heart Failure	Symptomatic stage chronic systolic heart failure	0.483	0.316053			MME	1
Cardiac Enlargement	Midventricular hypertrophic cardiomyopathy	0.483	0.316053			DPF3	1
Renal Inflammation,Renal Nephritis	Infantile nephropathic cystinosis	0.483	0.316053			SLC66A1	1
Liver Hyperbilirubinemia	Neonatal jaundice	0.483	0.316053			PPARA	1
Hepatocellular carcinoma,Liver Hyperplasia/Hyperproliferation	Stage I hepatocellular carcinoma	0.483	0.316053			RHBDF2	1
Congenital Heart Anomaly	Familial cardiac septal defect	0.489	0.310691			BMP7,FOXP1,GATA4,TGFB2	4
Renal Damage	Nephrotoxicity	0.489	0.310691			ERCC1,MTOR,PPP3CB,PPP3CC	4
Cardiac Stenosis	Non-rheumatic aortic stenosis	0.49	0.309804			FLT1,MMP2,NOS3	3
Nephrosis	Steroid dependent nephrotic syndrome	0.49	0.309804			C3,C5,IMPDH1	3
Cardiac Arteriopathy	Vasospasm of coronary artery	0.49	0.309804			CACNA1C,CACNG1	2
Congenital Heart Anomaly	Transposition of great vessels	0.49	0.309804			GATA4,MACROD2	2
Renal Inflammation,Renal Nephritis	Pyelonephritis	0.49	0.309804			PER1,TOP2A	2
Renal Necrosis/Cell Death	Apoptosis of renal tubular epithelial cells	0.49	0.309804			ADORA1,CLU	2
Nephrosis	Finnish congenital nephrotic syndrome	0.49	0.309804			FAT1,WT1	2
Cardiac Arrythmia	Ventricular extrasystole	0.49	0.309804			FAF1,MAP3K7CL	2
Cardiac Stenosis	Stenosis of semilunar valve	0.512	0.29073			BGLAP,ELN,FLT1,GABRA6,GABRB3,GABRG3,MMP2,MYH11,NOS3,TIMP2	10
Liver Cholestasis	Progressive intrahepatic cholestasis	0.528	0.277366			ABCB4,ABCG1,BLVRA,CFTR,GLB1,HDLBP,LBP,LIPC,MYO5B,SCP2,SEMA7A,SREBF1,TJP2,ZFYVE19	14
Liver Hyperplasia/Hyperproliferation	Ann Arbor stage I-IV hepatosplenic T-cell lymphoma	0.535	0.271646			POR,TOP2A,TUBA1C,TUBA8	4
Heart Failure	Cardiorespiratory arrest	0.535	0.271646			DSE,GABRA6,GABRB3,GABRG3	4
Congenital Heart Anomaly	Familial atrial septal defect	0.543	0.2652			FOXP1,GATA4,TGFB2	3
Heart Failure	Heart failure with preserved ejection fraction	0.548	0.261219			GLP1R,IL16,MME,PDE9A,PPARD,SLC2A1,TUBA1C,TUBA8	8
Renal Necrosis/Cell Death	Survival of podocytes	0.557	0.254145			FAT1,KIRREL1	2
Hepatocellular carcinoma,Liver Hyperplasia/Hyperproliferation	Metastasis of hepatocellular carcinoma	0.586	0.232102			MMP2	1
Cardiac Stress Response	Oxidative stress response of heart	0.586	0.232102			PPARGC1B	1
Liver Hyperplasia/Hyperproliferation	Metastatic malignant colorectal neoplasm to the liver	0.586	0.232102			TOP1MT	1
Hepatocellular carcinoma,Liver Hyperplasia/Hyperproliferation	Stage II hepatocellular carcinoma	0.586	0.232102			RHBDF2	1
Decreased Levels of Albumin	Increased uptake of albumin	0.586	0.232102			NTN1	1
Congenital Heart Anomaly	Multiple types congenital heart defects type 4	0.586	0.232102			BMP7	1
Cardiac Inflammation	Postmyocardial infarction syndrome	0.586	0.232102			MME	1
Renal Dysplasia	Autosomal recessive renal tubular dysgenesis	0.586	0.232102			ACE	1
Cardiac Arrythmia,Tachycardia	Severe ventricular tachycardia	0.586	0.232102			KCNH2	1
Cardiac Arrythmia	Life-threatening sustained ventricular arrhythmia	0.586	0.232102			KCNH2	1
Liver Inflammation/Hepatitis	Chronic active type B viral hepatitis	0.586	0.232102			TGFB1	1
Liver Hyperplasia/Hyperproliferation	Polycystic liver disease 1	0.586	0.232102			LRP5	1
Congenital Heart Anomaly	Acyanotic congenital heart disease	0.586	0.232102			EFTUD2	1
Congenital Heart Anomaly	Ebstein anomaly	0.586	0.232102			MME	1
Liver Failure	Transient infantile liver failure	0.586	0.232102			NBAS	1
Cardiac Arrythmia	Severely symptomatic disease stage atrial flutter	0.586	0.232102			KCNH2	1
Kidney Failure,Renal Damage	Ischemic acute renal failure	0.586	0.232102			SLC9A3	1
Glomerular Injury,Renal Inflammation,Renal Nephritis	Type I Alport syndrome	0.586	0.232102			ZC3H12C	1
Heart Failure	Mild to moderate stage heart failure	0.586	0.232102			ATP1A3	1
Pulmonary Hypertension	NYHA functional class III idiopathic pulmonary artery hypertension	0.586	0.232102			PPARD	1
Liver Cholestasis	Secretion of bile acid	0.586	0.232102			CES3	1
Heart Failure	Stable disease stage heart failure	0.586	0.232102			MME	1
Cardiac Arrythmia	Severely symptomatic disease stage atrial fibrillation	0.586	0.232102			KCNH2	1
Heart Failure	New York Heart Association class II heart failure	0.586	0.232102			MME	1
Cardiac Damage	Injury of myocardium	0.586	0.232102			C5	1
Kidney Failure	Progressive myoclonic epilepsy type 4 with renal failure	0.586	0.232102			KCNH8	1
Cardiac Arrythmia	Postoperative atrial fibrillation	0.617	0.209715			ADGRV1,ZBTB20	2
Pulmonary Hypertension	Recurrent chronic thromboembolic pulmonary hypertension	0.668	0.175224			PPARD	1
Pulmonary Hypertension	Persistent chronic thromboembolic pulmonary hypertension	0.668	0.175224			PPARD	1
Pulmonary Hypertension	Inoperable chronic thromboembolic pulmonary hypertension	0.668	0.175224			PPARD	1
Heart Failure	New York Heart Association class III heart failure	0.668	0.175224			MME	1
Cardiac Dilation,Cardiac Enlargement	Autosomal recessive dilated cardiomyopathy	0.668	0.175224			PLEKHM2	1
Bradycardia,Cardiac Arrythmia	Symptomatic stage bradycardia	0.668	0.175224			CHRM3	1
Hepatocellular carcinoma,Liver Hyperplasia/Hyperproliferation	Differentiated hepatocellular carcinoma	0.668	0.175224			EZH2	1
Liver Inflammation/Hepatitis	Chronic hepatitis D	0.668	0.175224			FNTB	1
Cardiac Dilation,Cardiac Enlargement	Peripartum cardiomyopathy	0.668	0.175224			DRD2	1
Cardiac Necrosis/Cell Death	Apoptosis of HCMEC cells	0.668	0.175224			IKBKB	1
Bradycardia,Cardiac Arrythmia	Bradyasystolic cardiac arrest	0.668	0.175224			CHRM3	1
Liver Hyperplasia/Hyperproliferation	Stage IV liver cholangiocarcinoma	0.668	0.175224			PSMB2	1
Cardiac Arteriopathy	Non-obstructive coronary artery disease	1	0			KCNJ12	1
Liver Damage	Hepatotoxicity	1	0			ABCB1,ABCB4,NOS2,PARD3B	4
Cardiac Pulmonary Embolism	Pulmonary embolism	1	0			ABCC4,DNAH17,MAGI1,MB,RBFOX1,VEGFA	6
Glomerular Injury,Renal Inflammation,Renal Nephritis	Lupus nephritis	1	0			ACTN4,ADAMTS6,ADORA1,ADORA2A,ALOX5,BANK1,C3,CACNA1D,CHP1,CHRM3,CRB1,HDAC4,HIVEP3,HRH1,IL2RB,IMPDH1,ITGAX,LTBP1,mir-346,MTOR,NCOR2,PARP12,PDE3B,PDE4A,PDE4B,PDE4C,PDE4D,PDE8A,PDLIM1,PNPT1,PPIA,PPP3CB,PPP3CC,PSMB2,RABGAP1L,SBNO2,SLC5A11,SMURF2,STK32C,TNK2	40
Cardiac Dysfunction,Heart Failure	Diastolic heart failure	1	0			GLP1R	1
Cardiac Inflammation	Inflammatory cardiomyopathy	1	0			TUBA1C,TUBA8	2
Cardiac Inflammation	Acute myocarditis	1	0			IL1R1,TUBA1C,TUBA8	3
Liver Inflammation/Hepatitis	Chronic hepatitis B	1	0			ADK,IL2RB,IMPDH1,POLA1,POLD1,PPARG,TGFB1,TP73	8
Liver Fibrosis	Migration of hepatic stellate cells	1	0			MYH10,PDGFB	2
Nephrosis	Galloway Mowat syndrome	1	0			NUP107,ZNF592	2
Renal Necrosis/Cell Death	Apoptosis of kidney cells	1	0	Decreased	-2.068	ADORA1,ATF3,CLU,FTO,GFPT1,MAP2K1,MAPK14,NUP98,SMAD7,TGFB1,TP53	11
Liver Hyperbilirubinemia	Hyperbilirubinemia	1	0			ABCC3,ALPL,C3,C5,PPARA	5
Cardiac Inflammation	Myocarditis	1	0			CLU,EFHC1,IL1R1,IMPDH1,MME,TUBA1C,TUBA8	7
Liver Cholestasis	Cholestasis	1	0			ABCB1,ABCB4,ABCC1,ABCC3,ABCG1,BLVRA,CACNA1B,CACNA2D1,CACNA2D2,CFTR,GGT1,GLB1,HDLBP,HNF1B,LBP,LIPC,MYO5B,SCP2,SCYL1,SEMA7A,SHROOM3,SREBF1,TJP2,ZFYVE19	24
Congenital Heart Anomaly	Non-conotruncal heart defect	1	0			GATA4,MME,NOTCH1,PRDM6,RBFOX2,SLC22A6,SLC22A8,TBX1,TUBA1C,TUBA8	10
Glomerular Injury,Renal Necrosis/Cell Death	Apoptosis of podocytes	1	0		-1.956	MAPK14,SMAD7,TGFB1,TP53	4
Liver Damage	Hepatic injury	1	0	Increased	2	ADORA2A,CHRM3,GNA12,IL6ST,MET,NOS2,NOS3,STAT3	8
Cardiac Dysfunction	Ventricular remodeling	1	0			DGCR8,TUBA1C,TUBA8	3
Cardiac Necrosis/Cell Death	Cell viability of cardiomyocytes	1	0			GSK3B,IQGAP1,MEF2A,PARP1,RHOA	5
Liver Cholestasis	Low gamma glutamyltransferase cholestasis	1	0			ABCB4,ABCG1,BLVRA,CFTR,HDLBP,LBP,LIPC,SCP2,SCYL1,SREBF1	10
Glomerular Injury,Renal Inflammation,Renal Nephritis	Primary IgA nephropathy	1	0			IL16	1
Congenital Heart Anomaly	Atrial or ventricular septal defect	1	0			BMP7,EFTUD2,FOXP1,GATA4,MYLK,TGFB2,TUBA1C,TUBA8	8
Pulmonary Hypertension	Drug or toxin induced pulmonary hypertensive arterial disease	1	0			PPARD	1
Nephrosis	Childhood nephrotic syndrome	1	0			CHRM3,HRH1	2
Congenital Heart Anomaly	Atrial septal defect	1	0			FOXP1,GATA4,MYLK,TGFB2	4
Liver Failure	Acute liver failure	1	0			GOLM1,HKDC1,NBAS,SCYL1,TOP2A	5
Liver Inflammation/Hepatitis	Infection by hepatitis B virus	1	0			ADK,AP2A1,C3,C5,CACNA1C,CSF3R,CSMD1,EGFR,EPS15,GMDS,GRIN2A,IL2RB,IMPDH1,MLIP,NOS2,PBX1,POLA1,POLD1,PPARG,SPOCK1,STAU2,TGFB1,TP73	23
Cardiac Dysfunction	Left ventricular systolic dysfunction	1	0			CSF3R,MME	2
Cardiac Stenosis	Stenosis of mitral valve	1	0			ACE	1
Kidney Failure	Severe acute renal failure	1	0			GABRA6,GABRB3,GABRG3	3
Liver Cirrhosis,Liver Failure,Liver Fibrosis	Acute-on-chronic liver failure	1	0			GOLM1,HKDC1	2
Liver Inflammation/Hepatitis	Chronic viral hepatitis	1	0			ADK,ADORA3,CHP1,DEPDC5,DRD2,FLT1,FNTB,GAA,HSPA5,IGF1R,IL2RB,IMPDH1,INSR,LGALS9,MAPKAPK3,MGAM,OPRD1,POLA1,POLD1,POR,PPARA,PPARG,PPIA,PPP3CB,PPP3CC,SLC2A1,SLC6A4,TGFB1,TP73,VDR	30
Liver Necrosis/Cell Death	Apoptosis of hepatic stellate cells	1	0			NGFR,PDGFB,TGFB1	3
Liver Inflammation/Hepatitis	Chronic hepatitis	1	0			ADK,ADORA3,CHP1,DEPDC5,DRD2,FLT1,FNTB,GAA,GABRA6,GABRB3,GABRG3,HSPA5,IGF1R,IL2RB,IMPDH1,INSR,LGALS9,MAPKAPK3,MGAM,MTOR,NOS2,NR1H3,OPRD1,POLA1,POLD1,POR,PPARA,PPARG,PPIA,PPP3CB,PPP3CC,RORC,SH2B3,SLC2A1,SLC6A4,STAB1,SYNPR,TGFB1,TP73,VDR	40
Liver Cholestasis	Intrahepatic cholestasis of pregnancy	1	0			ABCB4,SHROOM3	2
Cardiac Stenosis	Stenosis of aortic valve	1	0			BGLAP,ELN,FLT1,GABRA6,GABRB3,GABRG3,MMP2,NOS3,TIMP2	9
Liver Hyperplasia/Hyperproliferation	Hepatoblastoma	1	0			ARID1A,ATM,CELF1,COL7A1,DIS3L2,DROSHA,ETV4,EXT2,EZH2,FANCA,FANCD2,FGFR4,FLCN,GHR,GLI3,HSP90AA1,JMJD1C,LARP1,LGR5,MET,MN1,MSH2,NDRG4,POR,RHBDF2,SH2B3,TERT,TOP1MT,TOP2A,TP53,TUBA1C,TUBA8	32
Cardiac Arteriopathy	Multi vessel coronary artery disease	1	0			SLC29A1,TUBA1C,TUBA8	3
Cardiac Infarction	Non-ST elevation myocardial infarction	1	0			ITGA2B,PCSK9,SLC29A1	3
Liver Damage	Liver Damage	1	0	Increased	2.213	ABCB1,ABCB4,ADORA2A,CHRM3,GNA12,IL6ST,MET,NOS2,NOS3,PARD3B,STAT3	11
Liver Cholestasis	Progressive familial intrahepatic cholestasis type 1	1	0			ABCB4,ABCG1,BLVRA,CFTR,HDLBP,LBP,LIPC,SCP2,SREBF1	9
Liver Cholestasis	Intrahepatic cholestasis	1	0			ABCB4,ABCG1,BLVRA,CFTR,GLB1,HDLBP,LBP,LIPC,MYO5B,SCP2,SEMA7A,SHROOM3,SREBF1,TJP2,ZFYVE19	15
Hepatocellular carcinoma,Liver Hyperplasia/Hyperproliferation	Growth of hepatocellular carcinoma	1	0			EZH2	1
Cardiac Inflammation	Pericarditis	1	0			IL1R1,MME,NLRP12,TUBA1C,TUBA8	5
Kidney Failure	End-stage chronic kidney disease	1	0			GABRA6,GABRB3,GABRG3	3
Bradycardia,Cardiac Arrythmia	Bradycardia	1	0			CHRM3,RAC1,RGS6,SLC6A2	4
Congenital Heart Anomaly	Heart septal defect	1	0			ASIC2,BMP7,EFTUD2,FOXP1,GATA4,MYLK,TGFB2,TUBA1C,TUBA8	9
Cardiac Pulmonary Embolism	Acute pulmonary embolism	1	0			MB	1
Kidney Failure	End-stage renal failure	1	0			GABRA6,GABRB3,GABRG3	3
Kidney Failure,Liver Failure	Hepatorenal syndrome	1	0			TOP2A	1
Congenital Heart Anomaly	Ventricular septal defect	1	0			BMP7,EFTUD2,GATA4,TUBA1C,TUBA8	5
Cardiac Infarction	Acute ST-elevation myocardial infarction	1	0			SLC29A1	1
Cardiac Fibrosis	Myocardial fibrosis	1	0			ACE,MME	2
Cardiac Fibrosis	Fibrosis of heart	1	0			ACE,MME,SLC2A1,YAP1	4
Cardiac Dysfunction	Left ventricular thrombosis	1	0			SLC29A1	1
Liver Damage	Damage of liver cells	1	0			STAT3	1
Liver Fibrosis	Chemotaxis of hepatic stellate cells	1	0			MAPK1	1
Congenital Heart Anomaly	Congenital cardiomyopathy	1	0			GSN,NOTCH1	2
Liver Regeneration	Liver Regeneration	1	0			IKBKG,STAT3	2
Liver Cirrhosis,Liver Fibrosis,Liver Steatosis	Nonalcoholic fatty liver disease-related cirrhosis	1	0			NPY4R	1
Hepatocellular carcinoma,Liver Hyperplasia/Hyperproliferation	Hepatitis B surface antigen-negative hepatitis C virus negative hepatocellular carcinoma	1	0			ASS1,CTSB,HSPA5,SARDH,TPM3	5
Kidney Failure	Acute renal failure	1	0			ACE,GABRA6,GABRB3,GABRG3,PNPT1,SLC9A3,STAT3,TOP2A	8
Cardiac Arrythmia	Recurrent atrial arrhythmia	1	0			KCNH2	1
Hepatocellular carcinoma,Liver Hyperplasia/Hyperproliferation	Hepatitis C virus-related hepatocellular carcinoma	1	0			ABAT,ARID2,ASS1,HSPA5,JAK1,RRBP1	6
Glomerular Injury,Renal Inflammation,Renal Nephritis	Class II lupus nephritis	1	0			mir-346	1
Liver Inflammation/Hepatitis,Liver Steatosis	Alcoholic steatohepatitis	1	0			IKBKE	1
Liver Fibrosis,Liver Proliferation	Proliferation of hepatic stellate cells	1	0		-1	COL1A1,IL6R,IL6ST,LEPR,PPARG,TGFB1	6
Glomerular Injury,Renal Necrosis/Cell Death	Apoptosis of glomerular cells	1	0	Decreased	-2.215	ATF3,FTO,GFPT1,MAPK14,NUP98,SMAD7,TGFB1,TP53	8
Liver Failure	Failure of liver	1	0			ABCB4,CSF3R,GOLM1,HKDC1,HRH1,MTOR,NBAS,OPRD1,PPP3CB,PPP3CC,SCYL1,TOP2A	12
Congenital Heart Anomaly	Single ventricle defect	1	0			TUBA1C,TUBA8	2
