# Supplementary material for: Genomic mapping reveals cisplatin disruption of protein phosphorylation signalling genome-wide
Source: Metallomics. 2026 Jun 5;18(1):mfag016. doi: 10.1093/mtomcs/mfag016 (PMC13309786; doi:10.1093/mtomcs/mfag016)
Supplement: mfag016_Supplemental_Files [file mfag016_supplemental_files.zip › Supplementary Table S13 Genes selected for Western Blot Assays.xlsx]

## Sheet: Sheet1
Supplementary Table S13. Genes selected for Western Blot Assays.
Gene name	Chromosome	Average peaks (n=2)	Average reads (n=2)	Average fold enrichment of gene(n=2)	Average base coverage of all peaks to gene (%, n=2)	Average fold-change of (−cisplatin vs. +cisplatin) of protein (n=3)	Protein name	Type	Cell type for WB	Cisplatin dosage	Catalog number of antibody (Abcam)	Role in cell
EGFR	chr7	51.5	2522.5	122.314	12.2	2.70953	epidermal growth factor receptor	protein kinase	A549	50 μM	ab52894	proliferation, expression in, growth, apoptosis, phosphorylation in, activation in, migration, survival, cell death, invasion
PRKCZ	chr1	56	2601	115.662	34.9	1.36476	protein kinase C zeta	protein kinase	A549	50 μM	ab59364	apoptosis, proliferation, phosphorylation in, activation in, survival, growth, expression in, morphology, motility, formation
PRKCI	chr3	20.5	851	47.31	9.4	1.25716	protein kinase C iota	protein kinase	A549	50 μM	ab5282	expression in, growth, apoptosis, invasion, migration, production in, transformation, invasion by, replication in, activation in
PTK2	chr8	50	1337	121.776	6	1.86678	protein tyrosine kinase 2	protein kinase	A549	50 μM	ab131435	migration, proliferation, apoptosis, expression in, activation in, phosphorylation in, adhesion, growth, cell spreading, invasion
PTK2B	chr8	31.5	1120	72.3573	10.1	2.33795	protein tyrosine kinase 2 beta	protein kinase	A549	50 μM	ab226798	migration, apoptosis, proliferation, adhesion, activation in, phosphorylation in, growth, response by, tyrosine phosphorylation in, cell spreading
SRC	chr20	25.5	1369.5	54.9116	33.4	2.02684	Proto-oncogene tyrosine-protein kinase Src	protein kinase	A549	50 μM	ab109381	transformation, phosphorylation in, proliferation, apoptosis, tyrosine phosphorylation in, migration, activation in, expression in, growth, adhesion
EPHB2	chr1	78.5	3304	188.625	23.1	10.26	Ephrin type-B receptor 2	protein kinase	NCCIT	12 μM	ab252935	guidance, abnormal morphology, outgrowth, expression in, adhesion, tyrosine dephosphorylation in, phosphorylation in, tyrosine phosphorylation in, plasticity, interaction in
INSR	chr19	68	1990	162.937	20.1	2.11	insulin receptor	protein kinase	NCCIT	12 μM	ab137747	proliferation, growth, differentiation, migration, apoptosis, mass, mitosis, mitogenesis, activation in, expression in
MERTK	chr2	24	800.5	55.6472	8.6	36.12	Proto-oncogene c-Mer, Receptor tyrosine kinase MerTK	protein kinase	NCCIT	12 μM	ab52968	phagocytosis by, proliferation, apoptosis, expression in, activation, degeneration, phagocytosis, abnormal morphology, phosphorylation in, number
LMTK2	chr7	26	1170	61.9213	13.4	1.97	lemur tyrosine kinase 2	protein kinase	NCCIT	12 μM	ab172622	guidance
PRKCA	chr17	77.5	3257.5	179.666	7.1	5.07	Protein kinase C alpha type	protein kinase	NCCIT	12 μM	ab32376	phosphorylation in, apoptosis, expression in, proliferation, migration, activation in, growth, transcription in, binding in, adhesion
SPAG9	chr17	23	606	61.469	8	3.3	C-jun-amino-terminal kinase-interacting protein 4	other	NCCIT	12 μM	ab12331	differentiation, migration, localization, growth, activation in
AKT3	chr1	21.5	654	56.8671	3.2	2.36	RAC-gamma serine/threonine-protein kinase	protein kinase	A549	50 μM	ab152157	proliferation, growth, apoptosis, migration, expression in, necrosis, invasion, autophagy by, aneuploidy, activation in
IGF1R	chr15	68	3198.5	157.868	12.9	1.98	insulin like growth factor 1 receptor	Tyrosine-protein kinase; transmembrane receptor	NCCIT	12 μM	ab182408	proliferation, apoptosis, expression in, growth, migration, phosphorylation in, activation in, transformation, survival, cell death
PRKG1	chr10	66.5	2338	152.425	2.1	Not detected	cGMP-dependent protein kinase 1	protein kinase	NCCIT	12 μM	ab97339	phosphorylation in, aggregation, migration, expression in, activation in, clearance, abnormal morphology, number, proliferation, apoptosis
PRKG1	chr10	66.5	2338	152.425	2.1	Not detected	cGMP-dependent protein kinase 1	protein kinase	NCCIT	12 μM	ab97339	phosphorylation in, aggregation, migration, expression in, activation in, clearance, abnormal morphology, number, proliferation, apoptosis
