# Supplementary material for: Genomic mapping reveals cisplatin disruption of protein phosphorylation signalling genome-wide
Source: Metallomics. 2026 Jun 5;18(1):mfag016. doi: 10.1093/mtomcs/mfag016 (PMC13309786; doi:10.1093/mtomcs/mfag016)
Supplement: mfag016_Supplemental_Files [file mfag016_supplemental_files.zip › Supplementary Table S14 The software and databases used for gene screening and localization..xlsx]

## Sheet: Sheet1
Supplementary Table S14. The software and databases used for gene screening and localization.
Software	Version	R package	Version
BWA	0.7.17-r1198	R	3.4.2
IPA	2021	ggplot2	2.2.1
Proteome Discovers	2.2	reshape2	1.4.2
BLAST+	2.2.28	magrittr	1.5
Java	1.8.0_151	R-Chipseeker	1.42.0
picard	2.14.0
htslib	1.6
Samtools	1.6
MACS2	2.1.2
SnpEff	4.3s
