# Supplementary material for: Genomic mapping reveals cisplatin disruption of protein phosphorylation signalling genome-wide
Source: Metallomics. 2026 Jun 5;18(1):mfag016. doi: 10.1093/mtomcs/mfag016 (PMC13309786; doi:10.1093/mtomcs/mfag016)
Supplement: mfag016_Supplemental_Files [file mfag016_supplemental_files.zip › Supplementary Table S15 Sperm Motility signaling-moleculars.xlsx]

## Sheet: Sheet1
Supplementary Table S15. Sperm Motility signaling-moleculars
Symbol	Entrez Gene Name	Enrichment Fold of Cisplatin damage	Location	Type(s)	protein kinase or not	No. of protein kinase	% of protein kinase	No. of kinase	% of kinase
PRKAG2	protein kinase AMP-activated non-catalytic subunit gamma 2	251.159	Cytoplasm	kinase	protein kinase	67	0.59292	67	1
EPHB1	EPH receptor B1	210.355	Plasma Membrane	kinase	protein kinase
IGF1R	insulin like growth factor 1 receptor	163.381	Plasma Membrane	transmembrane receptor	#N/A
PRKCE	protein kinase C epsilon	160.605	Cytoplasm	kinase	protein kinase
INSR	insulin receptor	151.252	Plasma Membrane	kinase	protein kinase
PRKCB	protein kinase C beta	132.961	Cytoplasm	kinase	protein kinase
PDE4D	phosphodiesterase 4D	130.443	Cytoplasm	enzyme	#N/A
PLCG2	phospholipase C gamma 2	123.674	Cytoplasm	enzyme	#N/A
NTRK3	neurotrophic receptor tyrosine kinase 3	123.084	Plasma Membrane	kinase	protein kinase
PRKCZ	protein kinase C zeta	114.906	Cytoplasm	kinase	protein kinase
PTK2	protein tyrosine kinase 2	114.382	Cytoplasm	kinase	protein kinase
PRKAR1B	protein kinase cAMP-dependent type I regulatory subunit beta	111.673	Cytoplasm	kinase	protein kinase
ITPR1	inositol 1,4,5-trisphosphate receptor type 1	93.405	Cytoplasm	ion channel	#N/A
EPHA6	EPH receptor A6	91.002	Plasma Membrane	kinase	protein kinase
EPHB2	EPH receptor B2	90.809	Plasma Membrane	kinase	protein kinase
ROR2	receptor tyrosine kinase like orphan receptor 2	89.597	Plasma Membrane	kinase	protein kinase
PDE1C	phosphodiesterase 1C	86.105	Cytoplasm	enzyme	#N/A
PDE2A	phosphodiesterase 2A	82.084	Cytoplasm	enzyme	#N/A
ABL1	ABL proto-oncogene 1, non-receptor tyrosine kinase	79.278	Nucleus	kinase	protein kinase
CNGB1	cyclic nucleotide gated channel subunit beta 1	78.864	Plasma Membrane	ion channel	#N/A
PTK2B	protein tyrosine kinase 2 beta	73.851	Cytoplasm	kinase	protein kinase
CACNA1I	calcium voltage-gated channel subunit alpha1 I	72.65	Plasma Membrane	ion channel	#N/A
PTK7	protein tyrosine kinase 7 (inactive)	72.275	Plasma Membrane	kinase	protein kinase
PLA2G6	phospholipase A2 group VI	71.42	Cytoplasm	enzyme	#N/A
EGFR	epidermal growth factor receptor	70.567	Plasma Membrane	kinase	protein kinase
EPHB4	EPH receptor B4	68.424	Plasma Membrane	kinase	protein kinase
PRKAR2A	protein kinase cAMP-dependent type II regulatory subunit alpha	65.522	Cytoplasm	kinase	protein kinase
PRKG1	protein kinase cGMP-dependent 1	63.27	Cytoplasm	kinase	protein kinase
GNB1	G protein subunit beta 1	61.474	Plasma Membrane	enzyme	#N/A
FGFR2	fibroblast growth factor receptor 2	60.714	Plasma Membrane	kinase	protein kinase
MAP2K5	mitogen-activated protein kinase kinase 5	60.449	Cytoplasm	kinase	protein kinase
RYK	receptor like tyrosine kinase	59.992	Plasma Membrane	kinase	protein kinase
SRC	SRC proto-oncogene, non-receptor tyrosine kinase	59.177	Cytoplasm	kinase	protein kinase
PLB1	phospholipase B1	58.667	Cytoplasm	enzyme	#N/A
ITPR2	inositol 1,4,5-trisphosphate receptor type 2	57.832	Cytoplasm	ion channel	#N/A
GNG4	G protein subunit gamma 4	57.426	Plasma Membrane	other	#N/A
GNA12	G protein subunit alpha 12	56.163	Plasma Membrane	enzyme	#N/A
PEAK1	pseudopodium enriched atypical kinase 1	55.384	Plasma Membrane	kinase	protein kinase
PDE4B	phosphodiesterase 4B	53.841	Cytoplasm	enzyme	#N/A
PLA2G4E	phospholipase A2 group IVE	52.466	Cytoplasm	enzyme	#N/A
CACNA1G	calcium voltage-gated channel subunit alpha1 G	51.363	Plasma Membrane	ion channel	#N/A
GNAQ	G protein subunit alpha q	50.429	Plasma Membrane	enzyme	#N/A
PDE4C	phosphodiesterase 4C	46.049	Cytoplasm	enzyme	#N/A
MRAS	muscle RAS oncogene homolog	45.961	Plasma Membrane	enzyme	#N/A
PLCG1	phospholipase C gamma 1	45.397	Cytoplasm	enzyme	#N/A
RET	ret proto-oncogene	45.173	Plasma Membrane	kinase	protein kinase
GNAO1	G protein subunit alpha o1	44.475	Plasma Membrane	enzyme	#N/A
PLCH2	phospholipase C eta 2	44.333	Cytoplasm	enzyme	#N/A
PDGFRB	platelet derived growth factor receptor beta	44.327	Plasma Membrane	kinase	protein kinase
PRKCD	protein kinase C delta	43.862	Cytoplasm	kinase	protein kinase
EPHA8	EPH receptor A8	43.735	Plasma Membrane	kinase	protein kinase
ALK	ALK receptor tyrosine kinase	43.373	Plasma Membrane	kinase	protein kinase
MAP2K6	mitogen-activated protein kinase kinase 6	42.596	Cytoplasm	kinase	protein kinase
FLT4	fms related receptor tyrosine kinase 4	42.337	Plasma Membrane	transmembrane receptor	#N/A
JAK1	Janus kinase 1	42.164	Cytoplasm	kinase	protein kinase
GNAZ	G protein subunit alpha z	41.191	Plasma Membrane	enzyme	#N/A
PRKCH	protein kinase C eta	39.734	Cytoplasm	kinase	protein kinase
EPHB3	EPH receptor B3	38.728	Plasma Membrane	kinase	protein kinase
NTRK1	neurotrophic receptor tyrosine kinase 1	38.68	Plasma Membrane	kinase	protein kinase
ZP3	zona pellucida glycoprotein 3	37.864	Extracellular Space	other	#N/A
BLK	BLK proto-oncogene, Src family tyrosine kinase	37.053	Cytoplasm	kinase	protein kinase
DDR2	discoidin domain receptor tyrosine kinase 2	36.346	Plasma Membrane	kinase	protein kinase
MERTK	MER proto-oncogene, tyrosine kinase	36.302	Plasma Membrane	kinase	protein kinase
CSF1R	colony stimulating factor 1 receptor	35.751	Plasma Membrane	kinase	protein kinase
EPHA2	EPH receptor A2	35.022	Plasma Membrane	kinase	protein kinase
GNAI2	G protein subunit alpha i2	34.656	Plasma Membrane	enzyme	#N/A
ADCY10	adenylate cyclase 10	34.11	Cytoplasm	enzyme	#N/A
LMTK2	lemur tyrosine kinase 2	33.223	Cytoplasm	kinase	protein kinase
PDE4A	phosphodiesterase 4A	33.143	Cytoplasm	enzyme	#N/A
GNG7	G protein subunit gamma 7	32.569	Plasma Membrane	other	#N/A
PRKCI	protein kinase C iota	32.499	Cytoplasm	kinase	protein kinase
PLCL2	phospholipase C like 2	32.268	Cytoplasm	enzyme	#N/A
ITPR3	inositol 1,4,5-trisphosphate receptor type 3	31.715	Cytoplasm	ion channel	#N/A
CLK3	CDC like kinase 3	30.133	Nucleus	kinase	protein kinase
CNGA3	cyclic nucleotide gated channel subunit alpha 3	29.529	Plasma Membrane	ion channel	#N/A
MAP2K3	mitogen-activated protein kinase kinase 3	29.161	Cytoplasm	kinase	protein kinase
LCK	LCK proto-oncogene, Src family tyrosine kinase	29.03	Cytoplasm	kinase	protein kinase
ERBB2	erb-b2 receptor tyrosine kinase 2	28.867	Plasma Membrane	kinase	protein kinase
PLCH1	phospholipase C eta 1	27.695	Cytoplasm	enzyme	#N/A
HCK	HCK proto-oncogene, Src family tyrosine kinase	27.487	Cytoplasm	kinase	protein kinase
ZAP70	zeta chain of T cell receptor associated protein kinase 70	27.208	Plasma Membrane	kinase	protein kinase
GNAL	G protein subunit alpha L	26.228	Cytoplasm	enzyme	#N/A
FGFR4	fibroblast growth factor receptor 4	25.845	Plasma Membrane	kinase	protein kinase
NTRK2	neurotrophic receptor tyrosine kinase 2	25.781	Plasma Membrane	kinase	protein kinase
GNB5	G protein subunit beta 5	25.304	Plasma Membrane	enzyme	#N/A
TYRO3	TYRO3 protein tyrosine kinase	25.158	Plasma Membrane	kinase	protein kinase
TIE1	tyrosine kinase with immunoglobulin like and EGF like domains 1	25.11	Plasma Membrane	kinase	protein kinase
PLA2G4D	phospholipase A2 group IVD	25.018	Cytoplasm	enzyme	#N/A
PRKACA	protein kinase cAMP-activated catalytic subunit alpha	24.902	Cytoplasm	kinase	protein kinase
MATK	megakaryocyte-associated tyrosine kinase	24.736	Cytoplasm	kinase	protein kinase
PRKAR1A	protein kinase cAMP-dependent type I regulatory subunit alpha	24.426	Cytoplasm	kinase	protein kinase
PLAAT3	phospholipase A and acyltransferase 3	24.083	Cytoplasm	enzyme	#N/A
MAP2K1	mitogen-activated protein kinase kinase 1	23.785	Cytoplasm	kinase	protein kinase
FER	FER tyrosine kinase	23.308	Cytoplasm	kinase	protein kinase
PLA2G5	phospholipase A2 group V	23.138	Cytoplasm	enzyme	#N/A
AXL	AXL receptor tyrosine kinase	22.846	Plasma Membrane	kinase	protein kinase
PLAAT2	phospholipase A and acyltransferase 2	22.424	Cytoplasm	enzyme	#N/A
CACNA1H	calcium voltage-gated channel subunit alpha1 H	22.334	Plasma Membrane	ion channel	#N/A
EPHA1	EPH receptor A1	22.203	Plasma Membrane	kinase	protein kinase
FGFR1	fibroblast growth factor receptor 1	22.168	Plasma Membrane	kinase	protein kinase
PLCB2	phospholipase C beta 2	22.132	Cytoplasm	enzyme	#N/A
SYK	spleen associated tyrosine kinase	21.73	Cytoplasm	kinase	protein kinase
TNK2	tyrosine kinase non receptor 2	21.397	Cytoplasm	kinase	protein kinase
GNAI1	G protein subunit alpha i1	21.245	Plasma Membrane	enzyme	#N/A
GNB1L	G protein subunit beta 1 like	21.227	Cytoplasm	other	#N/A
FLT1	fms related receptor tyrosine kinase 1	21.04	Plasma Membrane	kinase	protein kinase
MET	MET proto-oncogene, receptor tyrosine kinase	20.804	Plasma Membrane	kinase	protein kinase
JAK3	Janus kinase 3	20.784	Cytoplasm	kinase	protein kinase
PDE1B	phosphodiesterase 1B	20.34	Cytoplasm	enzyme	#N/A
GNA11	G protein subunit alpha 11	20.289	Plasma Membrane	enzyme	#N/A
ERBB4	erb-b2 receptor tyrosine kinase 4	20.165	Plasma Membrane	kinase	protein kinase
MST1R	macrophage stimulating 1 receptor	20.159	Plasma Membrane	kinase	protein kinase
AATK	apoptosis associated tyrosine kinase	20.032	Cytoplasm	kinase	protein kinase
