# Supplementary material for: Genomic mapping reveals cisplatin disruption of protein phosphorylation signalling genome-wide
Source: Metallomics. 2026 Jun 5;18(1):mfag016. doi: 10.1093/mtomcs/mfag016 (PMC13309786; doi:10.1093/mtomcs/mfag016)
Supplement: mfag016_Supplemental_Files [file mfag016_supplemental_files.zip › Supplementary Table S16 Mapping data for cisplatin damaged SPAG9 gene.xlsx]

## Sheet: Supplementary Table S16 raw map
Supplementary Table S16. Mapping data for cisplatin damaged SPAG9 gene.
start	end	length	fold_enrichment	seq	type	transcript
50950866	50951819	954	4.41345	CACACTGGGCGGGGTGCCTGATCTTGCCCCTCCTCCCTCCGCAGGTCACCCTTGCATTACTCTCCTGGACACTCGTAGCCTCTCACCTGCGTCACTGACATCCTCAACGATGCTGCTGGGTCAGACCTGGGCAGGGGACCCACCCCTCTTCCACTTACTGGCCTCGCGACCCTGGGCAAGTTACTTAAACTCTCTGAGTCTCAGCTTCCTCAGCTGTAATGTGAGGCTAATAATCACAGCCCCTCTCTCCTAGGGCATTGCATGAATTAAATGATAGGCTGGGTGTGGTGGCTCATGCCTGTAATCCCAGCACTTTGGGAGGCCCCGGTGGGAGGATCACCTGAGGTCAGGAGTTCCAGACCAGCCTGGCCAACATAGTGAAACCCCGTCTCTACTAGA…	Intergenic:ENSG00000251665-ENSG00000008294
50952532	50953227	696	4.17134	GTGGTGGCTCATGCCTATAATCCCAGCACTTTGGGAGGCCGAGGCAGGTGGATCACCTGAGGTCAGGAGTTCGAGACCAGCCTGGCCAACATGGTGAAACCCCACCTCTACTAAAAATACAAAAATTAGCCAGGCATGGTGGCACGAGCCTGTAACCCCAGCTGCTTGGGAGGCTAAGGCAGGAGAATCACTTGAACCTGGGAGGCAGAGGTTGCAGTGAGCTGAGATCATGCCACTGCACTCCAGCCTGGGCAACACAGTGAGACTCTGTCTCACAAAAAAAAAAAAAAAGAAAAGAAAAGCAAGTGGACAGGCTTTAGAATTGGATGATCCAGGTTCAAACAAGGGCCCATCCTGGAGTCCTTGGCACTTACTGTCTACGACAATGGTTCTCAAGTA…	Intergenic:ENSG00000251665-ENSG00000008294
50953495	50955954	2460	3.12752	CATGGCGAAACACTGATTCTGCAAAAAATAAAAAAAAAATTAGCTGGGTGTGGTGGTGTGTGCCTGTAGTCCCAGCTGCCCGGAGGGCTGATGTAGGTGGATAGCTCCAGCCTGGGAGGTTGAGGCTGCAGTGAACTATGATTGTGTCACTGCACTCCAGCCTGGGCGACAGAGGGGAGACCCTGTCCCAAGAAACAAAAAAAAAAAAAGAAAGAAAGAAAGAAAGAAAGAAAAAGTGGGCTCTGGAAGGAGCCAGCCACCGTTGCCCTCTGGGCACTCACCATCTCACCCCTCAGGCTCCAACAGGGTTCCACGTGACCAATCCCCGAGGGGAGAGGAGACTGCGGAGAGGATGGGAGGCAAAGCACCTCCTTCAAGCTCCAGGGAGGCAGGAGGATT…	Intergenic:ENSG00000251665-ENSG00000008294
50956217	50956654	438	5.47768	TTCTTTTGAGATGGAGTCTCGCTCTGTCACCCAGGCTGGAGTGTGGTGGTGTGATCTCGGCTCACTGCAACCTCTGCCTTCCAGGTTCAAGTGATCCTCCTGCCTCAACCTCCCAGAATAGCTGGAATTACAGGTGTGCACCACCACACCCGGCTAATTTTTGTATTTTTAGTAGAGACGGGGTTTCACCATGTTGGCCAGGCTGGTCTCGAACTGCTGACCTCAGGTGATCTGCCTGCCTTGGAGTCCCAAAGTTCTGGGATTACAGGCGTGAGCCACCGTGCCTGGCCCCTTCTTTCATTTGGGTCAATTCTTCTCTCATCCATATCAACCCTGTTGACCTCAGCAATGGTCCCAGGCTTTAGGTGCTTGGGTCCCTGGGCTATGGGCCGCATGATG…	Intergenic:ENSG00000251665-ENSG00000008294
50964311	50964563	253	3.53752	GCGCGGGGGCTCACGCCTGTAATTCAAGCACTTCGGGAGGCCAAGGCGGGTAGATCATCTGAGGTCAGGAGTTTGAGACCAGCCTGGCCAATGTGGTGAAACCCTGTCTCTACTAAAAATACAAAAATTAGCTGGGCAGGGTGGCACACACCTGTAATCCCAGCTACTTGGGAGGCTGAGGCAGGAGAACTACTTGAACCTGAGAGGTGGAGGTTGCAGTGAGCTGAGATCGCACCACTGCATTCCAGCCTG	Exon:29:29:ALTTENATIVE_5SS;Exon:2:2:ALTTENATIVE_POLY_A;Exon:30:30:ALTTENATIVE_5SS	ENST00000262013:protein_coding;ENST00000509724:processed_transcript;ENST00000618113:protein_coding
50968483	50968730	248	3.2836	ACTTTGGGAGGCTGAGGCAGGTGGACTGTTTGAGGCCAGGAGTTCGAGACCAGCCTGGCCAACATGGTGAAACCCCGTCTCTACTAAAAATACAAAAATTAACCAGGCGTGGTGGCACATGCCTGAAATCCCAGCTACTCGGGAGGCTGAGGCATGAGAATTGCTTGAAACCGGGAGGTGGAGGTTGCAGTGAGCCAAGATTGTGCCACTGCACTCCAGCCTGGGTGACAGAGTGTGAGACTCTGTC	Intron:26:26:SKIPPED-ALTTENATIVE_5SS;Intron:28:28:SKIPPED-ALTTENATIVE_5SS;Intron:29:29:SKIPPED-ALTTENATIVE_5SS;Intron:2:2:SKIPPED-ALTTENATIVE_5SS	ENST00000262013:protein_coding;ENST00000357122:protein_coding;ENST00000505279:protein_coding;ENST00000506500:retained_intron;ENST00000510283:protein_coding;ENST00000618113:protein_coding
50968979	50969304	326	2.99944	TGGAGTGCAGTGGTGTGATCTCGGCTCACTGCAACCTCCACCTCCCGGGTTCAAGTGATTCTCCTGCCTCAGCCTCCTGAATAGCTGGGATTACAGGTACACGGCATCACGCTCAGCTAATTTTTGTATTTTTATTAGAGACTGGGTTTAGCCACTGGAACCTTTTCTTTTAGCTCCTTGGGCGAACTCACCAACCCTCATGGCTTTTAGTACCACTCCATGCTGACAGCCCCCAAATCCCTCCCTCCTAAGATAGAGGACCTGTATATTCAGAAGCCCAGTGGAAATTTCCCACCTAAATCACCACTATGCTCTTCAAGATCAA	Intron:26:26:SKIPPED-ALTTENATIVE_5SS;Intron:28:28:SKIPPED-ALTTENATIVE_5SS;Intron:29:29:SKIPPED-ALTTENATIVE_5SS;Intron:2:2:SKIPPED-ALTTENATIVE_5SS	ENST00000262013:protein_coding;ENST00000357122:protein_coding;ENST00000505279:protein_coding;ENST00000506500:retained_intron;ENST00000510283:protein_coding;ENST00000618113:protein_coding
50971493	50972047	555	3.65083	GTCTTGCTCTGTCGCCCAGGCTGGAGTGCAGTGGCACAATCTTGGCTCACTGCAACCTCCGCCTCCCGGGTTCAAGCGATTTACCTGCCTCAGCCTCCTGAGTGGCTGGGACTACAGGCACGTGCCACCATGCCCGGCTAACTTTTTCAGTAGAGACAGGGTTTCACCGTGTTAGCCAGGATGGTCTCAATCTCCTGACCTCATGATCTGCCTGCCTCGGCCTCCCAAAGTGCTGGGAATACAGGCATGAGCCACTGCACCTGGCCCAAATTACTTTATTTATTTATTTTTGAGACAGAGTTTCGCTCTTGTGGCCCAGGTTAGAGTGCAATGGCGCGATCTCGGCTCACTGCAACCTTCGCCTCTGGGGTTCAAACAATTCTCTTGCCTCAGCCTCCC…	Intron:1:2:ALTTENATIVE_3SS-SKIPPED;Intron:25:26:ALTTENATIVE_3SS-SKIPPED;Intron:27:28:ALTTENATIVE_3SS-SKIPPED;Intron:28:29:ALTTENATIVE_3SS-SKIPPED	ENST00000262013:protein_coding;ENST00000357122:protein_coding;ENST00000505279:protein_coding;ENST00000506500:retained_intron;ENST00000510283:protein_coding;ENST00000618113:protein_coding
50980288	50980505	218	3.58103	TCCCCTTCCTGGGTTCAGGCGATTCTCCTTCCTCAGCCTCCTGAGTAGCGGGATTATAGGCGCACACCACCATGCCGGACTAATTTTTGTATTTTTAGTAGAGACAGGCTTTCATCATGTTGGCCAGGCTGGTCTCAAACTCCTGACCTCAAGTGATCTGCCCACCTCGGCCTTCCAAAGTGCTGGGATTACAAGCATGAGCCACCGCACCTGGCCT	Intron:1:2:ALTTENATIVE_PROMOMOTER-SKIPPED;Intron:21:26:SKIPPED-SKIPPED;Intron:24:28:SKIPPED-SKIPPED;Intron:25:29:SKIPPED-SKIPPED;Intron:3:5:SKIPPED-SKIPPED	ENST00000262013:protein_coding;ENST00000357122:protein_coding;ENST00000505279:protein_coding;ENST00000510283:protein_coding;ENST00000511312:retained_intron;ENST00000513746:nonsense_mediated_decay;ENST00000618113:protein_coding
50981747	50982027	281	4.28586	CTAGGCCGGACGCGGTGGCTCATGCCTTAACCCCAGGACTTTGGGAGGCCAAGGTGGGCGGATCACGAGGTTGGGAGTTCGAGACCAGCCTGGCCAACATGGTGAAACCCCGTCTCTACTAAAAATACAAAAAAAATTAGCTGGCTGTGGTGGCGGGAGCCTGTAATCCCAGCTACTTTGGAGGCTGAGGCAGAAGAATTGCTTGAACCTGGGAGACGAAAGTTGCAGTGAGCCAAGAACATGCCACTGCACTCCAGCCTGGGTGACAGAGCAAGACTCT	Intron:1:2:ALTTENATIVE_PROMOMOTER-SKIPPED;Intron:21:26:SKIPPED-SKIPPED;Intron:24:28:SKIPPED-SKIPPED;Intron:25:29:SKIPPED-SKIPPED;Intron:3:5:SKIPPED-SKIPPED	ENST00000262013:protein_coding;ENST00000357122:protein_coding;ENST00000505279:protein_coding;ENST00000510283:protein_coding;ENST00000511312:retained_intron;ENST00000513746:nonsense_mediated_decay;ENST00000618113:protein_coding
50984398	50984654	257	4.02321	AGTACCAGCCGGGCACGGTGGCTCACGCCTGTAATCCCAGCACTTTGGGAAGCCAAAGCGGGCAGATCACAAAGTCAGGAGATCGAGACCATCCTGGCTAACACAGTGAAACCCTGTCTCTACTGAAAATACAAAAAAATTAGCTGGTCGTGGTGGCAGGCGCCTGTAGTCCAGCTACTCGGGAGGCTGAGGCAGGAGAGTGGTGTGAACCCGGGAGGCGGAGCTTGCAGTGAGCTGAGATTGCGCCACTGCACTC	Intron:20:26:SKIPPED-SKIPPED;Intron:23:28:SKIPPED-SKIPPED;Intron:24:29:SKIPPED-SKIPPED;Intron:3:5:SKIPPED-SKIPPED	ENST00000262013:protein_coding;ENST00000357122:protein_coding;ENST00000505279:protein_coding;ENST00000510283:protein_coding;ENST00000513746:nonsense_mediated_decay;ENST00000618113:protein_coding
50990070	50990365	296	4.41604	AGGCTGGAGTGCGGCGGCGTGATCTTGGCTCACTGCAAGCTCCACCTCCCAGGTTCACGCCATTCTCCTGCCTCAGCCTCCCGAGTAGCTGGGACTACAGGCACCCGCCACCACGCCCGGTTAATTTTTTGTACTTTTTAGTACAGACAGGGTTTCACTGTGTTAGCCAGGATGGTCTTGATCTCCTGACCTCGTGATCCACCCGCCTTGGCCTCCCAGAGTGCTGGGATTACAGGCGTGAGCCACCACGCCCGGCCTACAGTATCTTCTTTCAAGTTCTTTCAACCTTGTTACT	Exon:1:2:ALTTENATIVE_PROMOMOTER;Exon:2:2:ALTTENATIVE_POLY_A;Intron:16:26:ALTTENATIVE_3SS-ALTTENATIVE_3SS;Intron:18:18:ALTTENATIVE_3SS-ALTTENATIVE_5SS;Intron:19:28:ALTTENATIVE_3SS-ALTTENATIVE_3SS;Intron:1:5:ALTTENATIVE_3SS-ALTTENATIVE_3SS;Intron:20:29:ALTTENATIVE_3SS-ALTTENATIVE_3SS;Intron:2:4:ALTTENATIVE_3SS-ALTTENATIVE_3SS	ENST00000262013:protein_coding;ENST00000357122:protein_coding;ENST00000505173:retained_intron;ENST00000505279:protein_coding;ENST00000510283:protein_coding;ENST00000513746:nonsense_mediated_decay;ENST00000513906:protein_coding;ENST00000514205:retained_intron;ENST00000514613:retained_intron;ENST00000618113:protein_coding
50991693	50992058	366	3.46394	GCTCACTGCAACCTCTGCCTCCCAGGTTCAAGCAATTCTCCTGCCTCAGCCTCCCAAGTAGCTGCGATTACAAGCGCCTGCCACTGCACCTGGCTAATTTTTGTATTTTTAGTAGAAACGGGGTTTTACCATGTTGGCCAGGCTGGTCTCGAACTCCTGACCTCAGGTGATCCGCCCACCTCAGCCTCCCAAAGTGTCTGGATTACAGGTGTAAGCCACCATGCCAGGTCTTTTTTTTTTTTTTTTTTTTTTTTTTTTTAAAACACAGGGTCTTACTCCCATTGCCCAGGTGGGTGTGTAGTGGTGCAATCGTAGCTCACTGCAGTCTTGACCTCCCCGACTCAAGTTATCCTCCCGCCTCATTT	Intron:15:26:ALTTENATIVE_3SS-ALTTENATIVE_3SS;Intron:17:18:ALTTENATIVE_3SS-ALTTENATIVE_3SS;Intron:18:28:ALTTENATIVE_3SS-ALTTENATIVE_3SS;Intron:19:29:ALTTENATIVE_3SS-ALTTENATIVE_3SS;Intron:1:4:ALTTENATIVE_3SS-ALTTENATIVE_3SS	ENST00000262013:protein_coding;ENST00000357122:protein_coding;ENST00000505173:retained_intron;ENST00000505279:protein_coding;ENST00000510283:protein_coding;ENST00000513906:protein_coding;ENST00000514613:retained_intron;ENST00000618113:protein_coding
50996855	50997109	255	3.82121	TAGGCCGGGCACGGTGGCTCATGCCTGTAATCCCAACACTTTGGGAGGCCGAGGAGGGCAGATAGCCTGAGGTCAGGAGTTCGAGAGCAGCCTGGCCAACATGGTAAAACCCCGTCTCTGCTAAAAATACAAAAATTAGCCAGGCACGGTAGTGCGGACCTATAATCCCAGCTACTTGGGAGGCTGAGGCAGGAGAATCATTTGAACCCGGTGGAGGTTGCAGTGAGCCAAGATGGTGCCACTGCACTCCAGCC	Intron:11:26:ALTTENATIVE_3SS-ALTTENATIVE_5SS;Intron:13:18:ALTTENATIVE_3SS-ALTTENATIVE_5SS;Intron:14:28:ALTTENATIVE_3SS-ALTTENATIVE_5SS;Intron:15:29:ALTTENATIVE_3SS-ALTTENATIVE_5SS;Intron:3:3:ALTTENATIVE_3SS-ALTTENATIVE_5SS	ENST00000262013:protein_coding;ENST00000357122:protein_coding;ENST00000505173:retained_intron;ENST00000505279:protein_coding;ENST00000510283:protein_coding;ENST00000513827:retained_intron;ENST00000514613:retained_intron;ENST00000618113:protein_coding
50998084	50998319	236	5.06268	AGCAATGGCATGATCTCGGCTCACTGCAACCCCGCCTCCTGGGTTCAAGCGATTCTTCTGCCTCAGCCTCCCAAGTAGCTGTGATTACAGCCACACACCACCACGCCCAGCTAATTTTTGTATTTTTAGTAGAGATGGGGTTTCACCATATTGGCCAGACTGGTCTCGAACTCCTGACCTTGTGATCCGCCCACCTCGGTCTCCCAAAGTGCTGGGATTACAGGTGTGAGCCACC	Intron:11:26:ALTTENATIVE_3SS-ALTTENATIVE_5SS;Intron:13:18:ALTTENATIVE_3SS-ALTTENATIVE_5SS;Intron:14:28:ALTTENATIVE_3SS-ALTTENATIVE_5SS;Intron:15:29:ALTTENATIVE_3SS-ALTTENATIVE_5SS;Intron:3:3:ALTTENATIVE_3SS-ALTTENATIVE_5SS	ENST00000262013:protein_coding;ENST00000357122:protein_coding;ENST00000505173:retained_intron;ENST00000505279:protein_coding;ENST00000510283:protein_coding;ENST00000513827:retained_intron;ENST00000514613:retained_intron;ENST00000618113:protein_coding
51005616	51006067	452	3.15343	GAGGCAGGTGGATCACCTGAGGTCAGGAGTTCAAGACCAGCTTGGCCAACATGGCGAAACCCTGTCTCTACTAACAGTACAAAAATTAGCTGTGTGTGGTGGCAGGCACCTACAATCCCAGCTACTCAGAAGGCTGAGGCAAGAGAATCGCTTGAACTCGGGAGGCAGAGGTTGCAGTGAGCCAAGGCTTTGCCACTTCACTCCAGCCTGGGCAACAGGAGTGAGACTCCGTCTCAAAAAAACAGAAAACAAAAAACAAAAGACAATAATATTTAGATGACAGGCTAACAACTGGAGGGGCCTGCTCACAGCAGAGGCAATGGGCTGGGGCACTTTGCCCTCTCCCAGGCAGCTCTTGGCCTTCCAGGCTTGAGTGGACAGAAGGTCTCAGTCTCAGGG…	Intron:10:28:SKIPPED-SKIPPED;Intron:10:29:SKIPPED-SKIPPED;Intron:11:29:SKIPPED-SKIPPED;Intron:5:6:SKIPPED-SKIPPED;Intron:6:7:SKIPPED-SKIPPED;Intron:7:26:SKIPPED-SKIPPED;Intron:9:18:SKIPPED-SKIPPED	ENST00000262013:protein_coding;ENST00000357122:protein_coding;ENST00000505173:retained_intron;ENST00000505279:protein_coding;ENST00000510283:protein_coding;ENST00000511795:protein_coding;ENST00000513547:processed_transcript;ENST00000514613:retained_intron;ENST00000618113:protein_coding
51012803	51013015	213	3.43262	GTGGTGCAACCCAGGCTCACTGCAACCTCTGCCTCCCGGGTTCAAGCCATCCTCACACCTCAGCCTCCCAAGCAGCTGAACTACTGGCATACTCCACCATGCCTGGCTAATTTTGATATTTTTCGCCATGTTGCCCAGGCTGGTCTCGAACTCCTGAGCTCAAGCGATCCACTTGCCTTGGCCTCCCAAAGTGTTGGGATTACAGGCGTGAG	Intron:2:7:SKIPPED-SKIPPED;Intron:3:6:SKIPPED-SKIPPED;Intron:5:26:SKIPPED-SKIPPED;Intron:5:5:SKIPPED-ALTTENATIVE_POLY_A;Intron:7:18:SKIPPED-SKIPPED;Intron:8:28:SKIPPED-SKIPPED;Intron:8:29:SKIPPED-SKIPPED;Intron:9:29:SKIPPED-SKIPPED	ENST00000262013:protein_coding;ENST00000357122:protein_coding;ENST00000505173:retained_intron;ENST00000505279:protein_coding;ENST00000510283:protein_coding;ENST00000511795:protein_coding;ENST00000513547:processed_transcript;ENST00000514613:retained_intron;ENST00000576492:processed_transcript;ENST00000618113:protein_coding
51016635	51016900	266	3.5252	CAGTGGCTCACGCCTGTAATCCCAGCACTGGGAGGCCAAGGCGGGTGGATCATGAGGTCGGGAGTTTGAGACCAGCCTGACCAACATGGTGAAACCCCGTCTCTACTAAAAATACAAAAATTAGCCAGGCATGGTGGCTCACGCCTGTAATCCCAATTAGGATGCTGAGGCAGGAGAATTGCTTGAACCTGAGAGGCAGAGGTTGCAGTGAGCCGAGATCACACCACTGCACTCCAGCCTGGGCGACAAAGCGAGACTCCGTCTC	Intron:1:7:ALTTENATIVE_3SS-SKIPPED;Intron:4:26:ALTTENATIVE_3SS-SKIPPED;Intron:4:5:ALTTENATIVE_3SS-SKIPPED;Intron:6:18:ALTTENATIVE_3SS-SKIPPED;Intron:7:28:ALTTENATIVE_3SS-SKIPPED;Intron:7:29:ALTTENATIVE_3SS-SKIPPED;Intron:8:29:ALTTENATIVE_3SS-SKIPPED	ENST00000262013:protein_coding;ENST00000357122:protein_coding;ENST00000505173:retained_intron;ENST00000505279:protein_coding;ENST00000510283:protein_coding;ENST00000511795:protein_coding;ENST00000514613:retained_intron;ENST00000576492:processed_transcript;ENST00000618113:protein_coding
51019222	51019809	588	3.8104	GCCTTCCTAGCCTCCAGAACTGTGAGAAAATTAATTTCTGTTCTTTATAAATTGGCCAGGTGCAGTGGCTCATGCCTGTAATCTCAGCACTTTGGGAGGCCGAGGCAGGCTGATCACCTCAGGAGTTTGACACCAGCCTGGCCAACATGGCAAAACCCCGTCTCTACTAAAAATACAAAAAAAAATTAGCTAGGCATGGTGGTGGGTGCCTGTAATCCCAGCTACTCGGGAAGCTGAGGCAGGAGAATCACCTGACCCTGGGAGGCAGAGGTTGCAGTGAGCTGAGATTGCACCACTGCACTCCAGCCTGGGCTACAGAGCGAGACTCCATCTCAAAAAAATAAACAAGGCTGGGCGCAGTGGCTCACGACTGTAATCCCAGGACTTTGGGAGGCCGAG…	Intron:1:7:ALTTENATIVE_3SS-SKIPPED;Intron:4:26:ALTTENATIVE_3SS-SKIPPED;Intron:4:5:ALTTENATIVE_3SS-SKIPPED;Intron:6:18:ALTTENATIVE_3SS-SKIPPED;Intron:7:28:ALTTENATIVE_3SS-SKIPPED;Intron:7:29:ALTTENATIVE_3SS-SKIPPED;Intron:8:29:ALTTENATIVE_3SS-SKIPPED	ENST00000262013:protein_coding;ENST00000357122:protein_coding;ENST00000505173:retained_intron;ENST00000505279:protein_coding;ENST00000510283:protein_coding;ENST00000511795:protein_coding;ENST00000514613:retained_intron;ENST00000576492:processed_transcript;ENST00000618113:protein_coding
51021877	51022128	252	4.27169	ACTTTGGGAGGCCGAGGCAGGCGGATCACGAGGTCAGGAGTTCGAGACCAGCCTGGCCAACATGGTGAAACCCCGTCTCTACTAAAAATACAAAAAGTAGCCAGGCATGGTGGCAGGCACCTATGATCCCAGCTACTTGGGAGGCTGAGGCAGGAGAATTGCTTGAACCTGGGAGGCGGAGGTTGCAGTGAGCTGAGATCACGCCACTGCACTCCCACCTCAGCAACGGAGCTAGACTCCATCTCAAAAAA	Intron:2:26:SKIPPED-ALTTENATIVE_5SS;Intron:2:5:ALTTENATIVE_5SS-ALTTENATIVE_5SS;Intron:3:3:ALTTENATIVE_5SS-ALTTENATIVE_5SS;Intron:4:18:ALTTENATIVE_5SS-ALTTENATIVE_5SS;Intron:4:18:SKIPPED-ALTTENATIVE_5SS;Intron:5:28:SKIPPED-ALTTENATIVE_5SS;Intron:5:29:SKIPPED-ALTTENATIVE_5SS;Intron:6:29:ALTTENATIVE_5SS-ALTTENATIVE_5SS	ENST00000262013:protein_coding;ENST00000357122:protein_coding;ENST00000505173:retained_intron;ENST00000505279:protein_coding;ENST00000510283:protein_coding;ENST00000510855:protein_coding;ENST00000514613:retained_intron;ENST00000576492:processed_transcript;ENST00000618113:protein_coding
51023907	51024250	344	3.8104	TGCTGGCCTCAGCCTCCCAAAGTGCTGGGATTACAGGCGTGAGCCATTGCGCCCAGCCGATTTTTCTAAATAGAAAATTTGAAAATACAATACGAAAGGCATTAGCAGCCAGGCTCGGTGGCTCACGCCTGAAATCCCGACATTTTGGGAGGCCCAGGCAGGCGGATCACCTGAGGTCAGGAGTTTGAGACCAGCCTGGCCAACATGGCGAAACCCGTAATCTACTAAAAACACAAAAATTAGGCATGGTGGCAGGTGCCTGTAATTCCAGCTACCCGGGAGGCAGAGGTTGCAGTGAGCTGAGATCGCACCACCGCACTCCAGCCTGGGGGATAGAGCGAGA	Intron:2:26:SKIPPED-ALTTENATIVE_5SS;Intron:2:5:ALTTENATIVE_5SS-ALTTENATIVE_5SS;Intron:3:3:ALTTENATIVE_5SS-ALTTENATIVE_5SS;Intron:4:18:ALTTENATIVE_5SS-ALTTENATIVE_5SS;Intron:4:18:SKIPPED-ALTTENATIVE_5SS;Intron:5:28:SKIPPED-ALTTENATIVE_5SS;Intron:5:29:SKIPPED-ALTTENATIVE_5SS;Intron:6:29:ALTTENATIVE_5SS-ALTTENATIVE_5SS	ENST00000262013:protein_coding;ENST00000357122:protein_coding;ENST00000505173:retained_intron;ENST00000505279:protein_coding;ENST00000510283:protein_coding;ENST00000510855:protein_coding;ENST00000514613:retained_intron;ENST00000576492:processed_transcript;ENST00000618113:protein_coding
51026728	51027388	661	6.89717	TGCAATGGCGCAATCTTGGCTCACCGCAACCTCTGCCTCCCAGGTTCAAGTGATTCTCCTGCCTCAGCCTCCCGAGTAGCTGGGATTACAGGCATGCGCCACCATGCCCAGCTAATTTTGTATTTTTAGTAGAGACGAGGTTTCTCCATGTTGGTCAGGCTGGTCTCGAACTCCTGACCTCAGGTGATCCGCCTGCCTCAGCCTCCCAAAGTGCTGGGTTTAGAGATGTGAGCCACTGCGCCCGGCCGGGAAACCATTTTTGAAAGAGGTCTTTCTTCTTGGTATCCCAGGCAGTGGTGACATAAAGCTTCTAAGATTAGCAGAAAAGCACTTAGATGGGAAATCGGACAAAGTATTTGGCCAGGGGCACAATATTCTTGCATTATACCTCACTAACTG…	Intron:2:26:SKIPPED-ALTTENATIVE_5SS;Intron:2:5:ALTTENATIVE_5SS-ALTTENATIVE_5SS;Intron:3:3:ALTTENATIVE_5SS-ALTTENATIVE_5SS;Intron:4:18:ALTTENATIVE_5SS-ALTTENATIVE_5SS;Intron:4:18:SKIPPED-ALTTENATIVE_5SS;Intron:5:28:SKIPPED-ALTTENATIVE_5SS;Intron:5:29:SKIPPED-ALTTENATIVE_5SS;Intron:6:29:ALTTENATIVE_5SS-ALTTENATIVE_5SS	ENST00000262013:protein_coding;ENST00000357122:protein_coding;ENST00000505173:retained_intron;ENST00000505279:protein_coding;ENST00000510283:protein_coding;ENST00000510855:protein_coding;ENST00000514613:retained_intron;ENST00000576492:processed_transcript;ENST00000618113:protein_coding
51049404	51049870	467	3.12351	GTAGCTAATGCCTGTAATCCCAGCACTTTGGGAGGCTGAGGTGGGAGGACTGCTTGAGCCCAGGAGTTTGAGACCAACCTGAGCAACACAGGGAGACCCTGTCTCTACAAAAAAATTTTTAAAAATTAGCTGGGTATTTTGGGATGCGCCTGTAGTACCAGCTACTTGGGAGGCTGAGGTGGGAAGATCGTTTGAGCCAGGGAGATCAAAACTGCAGTGAACCATGAGTCTCACTCTGTCGCCCAGGCTGGAGTACAGTGGCGCGATCTCGGCTTATTGCAATCTCTGCCTCCCACATTCAAGCGATTCTGCCTCCCAAGTAGCTGGGTACTACAGGTGCCCGCCACCACACCCAGCTAATTTCTGTATTTTTAGTAGAGACGGGGTTTCACCATGTTG…	Intron:1:18:ALTTENATIVE_3SS-ALTTENATIVE_3SS;Intron:1:2:RETAINED-RETAINED;Intron:2:18:ALTTENATIVE_3SS-ALTTENATIVE_3SS;Intron:3:28:ALTTENATIVE_3SS-ALTTENATIVE_3SS;Intron:3:29:ALTTENATIVE_3SS-ALTTENATIVE_3SS	ENST00000262013:protein_coding;ENST00000357122:protein_coding;ENST00000505173:retained_intron;ENST00000505279:protein_coding;ENST00000509833:antisense;ENST00000514613:retained_intron;ENST00000618113:protein_coding
51053335	51053700	366	4.01679	CAACATAGTGAGACCTTATCTCTACAAAAAATAAAAATGAAATAAACATTTTAAAAATTGGCGTGCACTGGCCAGGAGCGGTGGCTCACGCCTGTAATCCCAGCACTTTGGTAGGCCAAGGCAGATGGATCACGAGGTCAGAAGTTTGAGACCAGCCTGACCAACACGGGAAAACCCCACCTCTACTAAAAATACAAAAATTAGCCAGGCGTGGTGGCACACTCCAGTAATCCCAGCTACTCAGGAGGCTGAGGCAGGAGAATCGCTTGAACCCAGGAGGCGGAGGTTGCAGTGAGCTGAGATCAAGCCACTGCACTCCAGCCTGGGTGACAGAACGAGACTCCATCACACACAAAAAAAAAAAT	Intron:1:18:ALTTENATIVE_3SS-ALTTENATIVE_3SS;Intron:1:2:RETAINED-RETAINED;Intron:2:18:ALTTENATIVE_3SS-ALTTENATIVE_3SS;Intron:3:28:ALTTENATIVE_3SS-ALTTENATIVE_3SS;Intron:3:29:ALTTENATIVE_3SS-ALTTENATIVE_3SS	ENST00000262013:protein_coding;ENST00000357122:protein_coding;ENST00000505173:retained_intron;ENST00000505279:protein_coding;ENST00000509833:antisense;ENST00000514613:retained_intron;ENST00000618113:protein_coding
51054252	51054714	463	4.21738	ACTAAAGGTGCAGGCCACCATGCCTGGCTATTTTTGTATATATTTTTTTTGGTAGAGTCGGGGTTTCACCATGTTGCCCAGGCTGGTCTCAAACTCCTGGGCTTAAGTGATCCGCTCACCTTGGCCTCCCAAAGTGCTAGGATTACAGGCATGAGCCACTGCTCCCAGCCAAAATGTGGGTTTTTTTGGCTTTTTTTTTTTTGAGACGGAGTCTCGCTCTCTTGCCCAGGCTGGAGTGCAGTGGCGTGATCTCGGCTCACTGCAAGCTCCGCCTCCTGGGTTCACACCATTCTCCTGCCTCAGCCTCCCGAGTAGCTGGGACTATAGGCTCCCTCCATGATGCCTGGCTAATTTTTCGTATTTTTAGTAGAGACGGGGTTTCACCGTGTTAGCCAGGAT…	Intron:1:18:ALTTENATIVE_3SS-ALTTENATIVE_3SS;Intron:1:2:RETAINED-RETAINED;Intron:2:18:ALTTENATIVE_3SS-ALTTENATIVE_3SS;Intron:3:28:ALTTENATIVE_3SS-ALTTENATIVE_3SS;Intron:3:29:ALTTENATIVE_3SS-ALTTENATIVE_3SS	ENST00000262013:protein_coding;ENST00000357122:protein_coding;ENST00000505173:retained_intron;ENST00000505279:protein_coding;ENST00000509833:antisense;ENST00000514613:retained_intron;ENST00000618113:protein_coding
51059500	51059744	245	3.23842	TCCCAGCACTTTGAGAGCCGAGGTGGGCGGATCACAAGGTCAGAAGTTCGAGAACAGCCTGGCCAACATGGTGAAACCCCATCTCTACTAAAAATACAAAAACTAGCTGGGCGTGGTGGTGCATGCCTATAATTCCAGCTACTTGGGAGGCTGAGGCAGGAGAATCGCTTGAACCCAGGAGGCAGAGGTTGCAGTGAGGCAGAGGTTGCAGTGAGACAAGATTGCGCCACTGCAACTCCAGCCT	Intron:1:18:ALTTENATIVE_3SS-ALTTENATIVE_3SS;Intron:1:2:RETAINED-RETAINED;Intron:2:28:ALTTENATIVE_3SS-ALTTENATIVE_3SS;Intron:2:29:ALTTENATIVE_3SS-ALTTENATIVE_3SS	ENST00000262013:protein_coding;ENST00000357122:protein_coding;ENST00000505279:protein_coding;ENST00000509833:antisense;ENST00000514613:retained_intron;ENST00000618113:protein_coding
51061354	51061573	220	3.2896	GTAATCCCAGCACTGTGGGAGGCCAAGGCGGGCTGATCACCTGAGGTCAGCAGTTCGAGACCAGCCTGGCCAACATGGTGAAACCCCTCTACTAATACTACAAAAATTAGCTGGGCATGGTGGTGCACGCCTGTAATCCTAGCTACTCAGAAGGCTGAGGCAGGAGAATCACTTTAACCTGGGAGGTGGAGGTTGCAGTGAGGTGAGATCACAACATTG	Intron:1:18:ALTTENATIVE_3SS-ALTTENATIVE_3SS;Intron:1:2:RETAINED-RETAINED;Intron:2:28:ALTTENATIVE_3SS-ALTTENATIVE_3SS;Intron:2:29:ALTTENATIVE_3SS-ALTTENATIVE_3SS	ENST00000262013:protein_coding;ENST00000357122:protein_coding;ENST00000505279:protein_coding;ENST00000509833:antisense;ENST00000514613:retained_intron;ENST00000618113:protein_coding
51063623	51063849	227	3.23532	CTGTAATCCCAGCACTTTGGGAGACCAAGGTGGGTGGATCACCTGAGGTCAGGAGTTGGAGACCAGCCTGGCCAACATGGTGAAATCTCTTCTCTACTAAAAACAAAAATTAGCCAGGTGTGGTGGCACATGCCTGTAATCCCAGCTACTTGGGAGGCTGAGGCAGGAGAACTGCTTGAACCTGGGAGGTGGAGGTTGCAGTGAGCCAAGATCGTGCCACTGCACT	Intron:1:18:ALTTENATIVE_3SS-ALTTENATIVE_3SS;Intron:1:2:RETAINED-RETAINED;Intron:2:28:ALTTENATIVE_3SS-ALTTENATIVE_3SS;Intron:2:29:ALTTENATIVE_3SS-ALTTENATIVE_3SS	ENST00000262013:protein_coding;ENST00000357122:protein_coding;ENST00000505279:protein_coding;ENST00000509833:antisense;ENST00000514613:retained_intron;ENST00000618113:protein_coding
51072124	51072608	485	3.82979	ACAGTGGCGTGATCTTGGCTCAATGCAACCTCCGCCTCCCAGGTTAAAGCAATTCTCCTGCCTCAGCCTTCCAAGTAGGTGGGATTACAGGCATGCGCCACCACACCTGGCTAATTTTTGTATTTTTAGTAGAGACGGAGTTTCACCCTTTTGGCCAGGCTGGTCTTGAACTCCTGACCTGAGGTGATACGCCTGCCTCGGCCTCCCAAAGTGCTGGGATTACAGGCGTGAGCCACCGCGCCTGGTCTCATATTTTATTTAAAAAACAAAAAATCAGGCTAGGTATGGTGGTTCATGCCTGTAATCCCAGCACTTTGGGAGGCCAAGGTGAGCGTATCACCTGAGGTCAGGAGTTCAAGACCAGCCTGGCCAAAAGGGTGAAACTCCATCTCTACTAAA…	Intron:1:18:ALTTENATIVE_3SS-ALTTENATIVE_3SS;Intron:1:2:RETAINED-RETAINED;Intron:2:28:ALTTENATIVE_3SS-ALTTENATIVE_3SS;Intron:2:29:ALTTENATIVE_3SS-ALTTENATIVE_3SS	ENST00000262013:protein_coding;ENST00000357122:protein_coding;ENST00000505279:protein_coding;ENST00000509833:antisense;ENST00000514613:retained_intron;ENST00000618113:protein_coding
51072979	51073387	409	5.00819	AGGAGTTTGAGACCAGCCTAGGCAACATGGCAAAACCCTGGCTCTACAAAAAATACAAAACTTCAGCCGGGCGCGGTGGCTCATGCCTGTAATCCCAGCGCTTTGGGAGGCAGAGGTGGGCGGATCACCAGAGGTCGGGAGTTTGAGGCCAGCCTGGCTAACACGGTGAAACCCCATCTCTACTGAAAAAATGCAAAAATTTTCCGGGCGTGGTGGTGGGCGCCTGTAGTCCCAGCTACTCGGGAGGCTGAGGCAGGAGAATGGCGTGAACCCAGGAGGCGGAGCTTGCAGTGAGCCGAGATCACGCCACTGCACTCCAGCCTGGGCAACAGAGCAAGACTCCGTCTCAAAAAAAAAACAATTAGCCACGTGTGGTGGCATGTGCTTGTAGTCCCAGCT…	Intron:1:18:ALTTENATIVE_3SS-ALTTENATIVE_3SS;Intron:1:2:RETAINED-RETAINED;Intron:2:28:ALTTENATIVE_3SS-ALTTENATIVE_3SS;Intron:2:29:ALTTENATIVE_3SS-ALTTENATIVE_3SS	ENST00000262013:protein_coding;ENST00000357122:protein_coding;ENST00000505279:protein_coding;ENST00000509833:antisense;ENST00000514613:retained_intron;ENST00000618113:protein_coding
51073793	51074259	467	5.17288	TCCAAAGCATTAATAAAAGATGACTCAGGCCGGGCACGGTGGCTCACGCCTGTAATCCCAACACTTTGGGAGGCCGAGGTGGGCGGACCACAAGGTCAGGAGTTCGAGACCAGCCTGGCCAATATGGTGAAACCCCATCTCTACTAAAAATACAAAAATTAGGCCGGGCGTGGTGGCTCACGCCTGTAATCCCAGCACTTTGGGAGGCCGAGGCAGGTGGATAACAAGGTCAGGAGATCGAGACCATCATGGCTAACACGGTGAAACCCCGTCTCTACTAAAAATACAAAAAATAAGCCGGGCGTGGTGGCGGGCGCCTGTAGTCCCAGCTACTCGGGAGGCTGAGGCAGGAGAATGGCGTGAACCCGGGAGGCAGAGCTTGCAGTGAGCCGAGATCAC…	Intron:1:18:ALTTENATIVE_3SS-ALTTENATIVE_3SS;Intron:1:2:RETAINED-RETAINED;Intron:2:28:ALTTENATIVE_3SS-ALTTENATIVE_3SS;Intron:2:29:ALTTENATIVE_3SS-ALTTENATIVE_3SS	ENST00000262013:protein_coding;ENST00000357122:protein_coding;ENST00000505279:protein_coding;ENST00000509833:antisense;ENST00000514613:retained_intron;ENST00000618113:protein_coding
51074936	51075152	217	3.68249	CTGTAATCCCAGCACTTTGGGAGGCTGAGGCAGGTGGATCAACTGAGGTCAGGAGTTCAAGACCAGCCTGGCCAACATAGTGAAACCCCATCTCTACAAATATACAAAAATTAGCCAGGCATAATGACGGGTGCCTGTAATCCCAGCTACTCGGGAGGCTGAGGCAGGAAAATCGCTTGAACCTGGGAGGCGGAGGTTGCAGTGAACCAATATCAT	Intron:1:18:ALTTENATIVE_3SS-ALTTENATIVE_3SS;Intron:1:2:RETAINED-RETAINED;Intron:2:28:ALTTENATIVE_3SS-ALTTENATIVE_3SS;Intron:2:29:ALTTENATIVE_3SS-ALTTENATIVE_3SS	ENST00000262013:protein_coding;ENST00000357122:protein_coding;ENST00000505279:protein_coding;ENST00000509833:antisense;ENST00000514613:retained_intron;ENST00000618113:protein_coding
51075617	51076767	1151	4.15399	GTTCGAGACCAGCTTGAACAACATAACAAGACCCCATCTCTACAAAAAGTTTTAAAATTAGCCAGGTATGGTGGCTCATGCCTGTAGTTCCAGCTATTTGGGAGGCTAAGGTGGGAGGATCACTTGAGCCTGGGAGTTCAAGGATACAGTGAGCTATGATCGTGTCACTGTACTCCAGCCTGGGACACAGAGCCAGACTCGGTCTCTGAGAAAAAAAGAAAAAGATCCAGCACTTCAGGAGGCCGAGGCATGTGGATCACGAGGTCAGGAGATTGAGACCATCCTGGCTAACACAGTGAAGCCCTGTCTCTACTAAAAATACAAAAAATTAGCTGGGGGTGATGGCAGGCACCTGTAATCCCAGCTACTAGGAAGGCTGAGGCAGGAGAATCACTTGAA…	Intron:1:18:ALTTENATIVE_3SS-ALTTENATIVE_3SS;Intron:1:2:RETAINED-RETAINED;Intron:2:28:ALTTENATIVE_3SS-ALTTENATIVE_3SS;Intron:2:29:ALTTENATIVE_3SS-ALTTENATIVE_3SS	ENST00000262013:protein_coding;ENST00000357122:protein_coding;ENST00000505279:protein_coding;ENST00000509833:antisense;ENST00000514613:retained_intron;ENST00000618113:protein_coding
51081271	51081710	440	4.05666	GAAATTCGGTCTCTACTAAAAACACAAAAATTAGCTGGGCGTGGTGGCAGGCTCCTGTAATCCCAGTTACTGAGGAGGCTGAGGCAGGAGAATCGCTTGAACCCAGGAGACGGAGGTTACAGTAAGCTGAGATCACGCCACTAAACTCCAGCCTGGGCGACAGAACAAGACCCCCTCTCAAAAAAAAGCAGGCCAGGAGCAGTGACTCATGCCTGTAATCCCAGCACTTTGGGAGGCTGAGGCGAGCAGATCACCTGAGGTCAGGAGTTCGAGACCAGCCTGACCAACATGGAGAAACCCCGTCTCTACTAAAAATATAAAATTAGCTGGGTCTGGGGCGCATGCCTGTAATCCCAGCTATTTGGGAGGCTGAGGCAGGAGAATTGCTTGAACTCGGGA…	Intron:1:28:ALTTENATIVE_3SS-ALTTENATIVE_3SS;Intron:1:29:ALTTENATIVE_3SS-ALTTENATIVE_3SS;Intron:1:2:RETAINED-RETAINED	ENST00000262013:protein_coding;ENST00000357122:protein_coding;ENST00000505279:protein_coding;ENST00000509833:antisense;ENST00000618113:protein_coding
51082070	51082338	269	3.76563	AACCTATTTAAAACTGTGATACCAGGCCAGGCATGGTGGCTCACGCCTGTAATCCTAGCACTTTGGGAGGCCAAGACAGGTGGATCACTTAAGGTCAGGAGTTTGAGACCAGCCTGGCCAACATGGTGAAACCCCATCTCTACTAAATACAAAAATTAGCCAGGCATGGTGGTGCACGCCTGTAATCCCAGCTACTCGGGAGGCTGAGGCAGGAGAATTGCTTGAACCCAGGAGATGGAGGTTGCAGTCAGCCTAGATTGTGCCACTG	Intron:1:28:ALTTENATIVE_3SS-ALTTENATIVE_3SS;Intron:1:29:ALTTENATIVE_3SS-ALTTENATIVE_3SS;Intron:1:2:RETAINED-RETAINED	ENST00000262013:protein_coding;ENST00000357122:protein_coding;ENST00000505279:protein_coding;ENST00000509833:antisense;ENST00000618113:protein_coding
51088548	51089395	848	4.71359	TACTTTGGGAGGCCAAGGTGGGCAGATCACGAGATCAGGAGATCGAGACCAACCTGGCTAACACGGTGAAACCTCGTCTCTACTAAAAATACAAAAAAAATTAGGCGGACTTGGTGGCGGGCGCCTGTAGTCCCAGCTACTCAGGAGGCTGAGGTAGGAGAATGGCATGAACTTGGTCGGCAGAGCTTGCAGTGAGCCGAGATCGTGCCACTGCACTCCAGCCTGGGCAACACAGTGAGACTCCGTCTCAAAAAAAAAAATGGGAGGTGGGCACAGTTGCTCACGCCTGTAATCCCAGCACTTTGGGAGGCCGAGGCAGGTGGGTCATGTGGTCAAGAGATGGAGACCACTCTGGCCAACATGGTGCAACCCCGCATCTACTAAAAATACTAAAATTAG…	Intron:1:28:ALTTENATIVE_3SS-ALTTENATIVE_3SS;Intron:1:29:ALTTENATIVE_3SS-ALTTENATIVE_3SS	ENST00000262013:protein_coding;ENST00000357122:protein_coding;ENST00000505279:protein_coding;ENST00000618113:protein_coding
51090245	51090483	239	3.24533	GTGCGGTGGCTCAAGCCTGTAATCCCAGCATTTTTGGGAGGCCGAGGCAAGCAGATCATGAGGTCAGGAATTCAAGACCAGCCTGGCCAACATGGCAAAACCCCATCTCTACTAAAAATACAAAAATTAGCCAGGTGTGGTGGCAGATGCCTGTAATCCCAGGTACTGGGGAGGCTGAGACAGGAGAATTGCTTGAACCTGGGAGGCAGAGGTTGCAGTGAGCCGAGTCCAGCCTGGG	Intron:1:28:ALTTENATIVE_3SS-ALTTENATIVE_3SS;Intron:1:29:ALTTENATIVE_3SS-ALTTENATIVE_3SS	ENST00000262013:protein_coding;ENST00000357122:protein_coding;ENST00000505279:protein_coding;ENST00000618113:protein_coding
51095000	51095393	394	4.27169	GAAGTGGTGGCCAGGCTGGGCGCGGTGGCTGACGCCTGTAATCCCAGCACTTCGGGAGGCCGAGGTGCATGGATCACGAGGTCAGGAGATCGAGACCATCCTGGCTAACACTGTGAAACCCCGTCTCTACTAAAAATACAAAAAAAATTAGCCGGGCGTGGTGGCGGGCACCTGTAGTCCCAGCTACCGGGAGGCTGAGGCAGGAGAATGGCAGGAACCCAGGAGATGGAGCTTGCAATGAGCCGAGAACTCGCCACTGCACTCCAGCCTGGGGGACAGAGTGAGACTCCATCTTTAAAAAAAAAAAAAAAAAAAAAAAAAAGTGGCAGCCAGGCACGGTGGCTCACGCCTGTAATCCCAGCACTTTGGGAGACTGAAGGGGCAGATCATGAG	Intron:1:28:ALTTENATIVE_3SS-ALTTENATIVE_3SS;Intron:1:29:ALTTENATIVE_3SS-ALTTENATIVE_3SS	ENST00000262013:protein_coding;ENST00000357122:protein_coding;ENST00000505279:protein_coding;ENST00000618113:protein_coding
51098523	51099386	864	3.63567	CTCTTGTTGCCCAGGTTGGAGTGCAGTGGTGTGATCTCGGCTCACTGCAACGTCTGCCTCCAGGGTTCAACCGATTCTCCTAACTCAGCCTCCCCAGTAGCTGAGATTACAGGCATCTGCCACCACGCCAGACTAATTTTCTGTATTTTTAGTAGAGACGGGGTTTCTCTGTGTTGTCAGGCTGGTCTGAACTTCTGACCTCAGGTGATCCGCCCCCCTCGGCCTCCCAAAGTGCTGGGACTATAGGCATGAGCCACTGTGCCCAGCCGGATGGGTTTAAAGAATTGGTTACTTTGGGCCGGGCACAGTGGCTCACGCCAGTAATCCCAGCAATTTGGGAGGCCAAGGCGGGCGGATCACAAGGTCAGGAGATCAAGACCATCCTGGCCAATATGCTGA…	Intron:1:28:ALTTENATIVE_3SS-ALTTENATIVE_3SS;Intron:1:29:ALTTENATIVE_3SS-ALTTENATIVE_3SS	ENST00000262013:protein_coding;ENST00000357122:protein_coding;ENST00000505279:protein_coding;ENST00000618113:protein_coding
51102521	51102871	351	4.77651	GGTGGAGTCTCGCTCTGTCACCCAAGGCTGCAGTGCAGTGGCATGATCTTCATTCACTGCAACCTCCACCTCCTGGGTTCAAGCGATTCTCCTGCCTCAGCCTCCCCAGTAGCTGAGATTACAGGTGTGCACCACCACACCTGGCTAATTTTTTGTATTTTTAGTAGAGATGGGGTTTTACCATGTTGGCCAGGCTGGTCTCGAACCCCTGACCTCAAATAATCTGCCCAACTCGGCCTCCCAAAGTGCTGAGATTACAGGCATGAGCCACTGCACCTGGCATTATTAATATTATCACTGTTATTTTTAGAGATGGGGTCTCGCTATGTTGCCCAGCTGGCCTTGAATCC	Intron:1:28:ALTTENATIVE_3SS-ALTTENATIVE_3SS;Intron:1:29:ALTTENATIVE_3SS-ALTTENATIVE_3SS	ENST00000262013:protein_coding;ENST00000357122:protein_coding;ENST00000505279:protein_coding;ENST00000618113:protein_coding
51104424	51105100	677	4.23505	TCGCGAGATCAAGACCAGTCTGACCAACATGAAGAAACACCATCTCTACTAAAACTACAAAATTAGCCAGGTGTGGTGGCGCTTGCCTGTAATCCCAGCTACTCCAGAGGCTGAGACAGGAGAATCGCTTGAACCCGGGAGGTGGAGGTGATGGCGAGGCGAGTTCACACCATTGCACTCCAGCCTGGGTAACAAGAGCAAAACGCCATCTCAAAAATAAATAAATAGGCCGGGTGCGGTGGCTCACGCCTGTAATCCCAGCACTTTGGAAGGCCGAGGCGGGCGGATCACGAGGTCAGGAGATCGAGACCATCCTGGCTAACACGGTGAAACCCCGTCTCTACTAAAAATACAAAAAATTAGCCGGGCGTGGTAGCGGGCGCCTGTAGTCCCAGCTAC…	Intron:1:28:ALTTENATIVE_3SS-ALTTENATIVE_3SS;Intron:1:29:ALTTENATIVE_3SS-ALTTENATIVE_3SS	ENST00000262013:protein_coding;ENST00000357122:protein_coding;ENST00000505279:protein_coding;ENST00000618113:protein_coding
51105614	51105856	243	3.70894	AATCCCAGCACTTTGGGAGGCGAGGTGGGCAGATCACGAGGTCAGGAGATCGAGGCCATCCTGGCTAACACAGTGAAACCTCGTCTCTACTAAAAATACAAAAAAATTAGCTGGGCATGGTGGCGGGCGCCTGTAGTCCCAGCTACTCAGGAGGCTGAGGCAGGAGAATGGCGTGAACCCGGGAGATGGAGCTTGCAGTGAGCCGAGATTGCGCCACTGCACTCCAGCCTGGGCGACAGAGC	Intron:1:28:ALTTENATIVE_3SS-ALTTENATIVE_3SS;Intron:1:29:ALTTENATIVE_3SS-ALTTENATIVE_3SS	ENST00000262013:protein_coding;ENST00000357122:protein_coding;ENST00000505279:protein_coding;ENST00000618113:protein_coding
51106526	51107096	571	4.10591	TGGCTCATGCCTGTAATCCCAGCACTTTGGGAGGCCAAGGGAGGTGGGTCACTCAAGGTCAGGAATTCAAGACCAGCCTGGCCAACATGGTGAAACCCTGTCTCTACCAAAAATACAAAAATTAGCCAGGTGTGGTGGCAGGTGCCTGTAATCCCAGCTGCTCAGGAAGCTAGGGTGGGAAAATCACTTGAACCTGGGAGGCGGAGGTTGCAGTGATCCAAGATCAAGCCACTGCACTCCAGTCTGGGCAATAGAGCAAGACTCTGTCTTAATTTTTAAAAATAAAAATAAAAAAGTCCGGGTGCAGTGGCTCACGCCTGTAATCCTAGCACTTTGGGAGGCTGAAGTGTGCAGATCACAAGGTCAGGAGTTCAAGACCAGCCTGGCTAATATGGTGAA…	Intron:1:28:ALTTENATIVE_3SS-ALTTENATIVE_3SS;Intron:1:29:ALTTENATIVE_3SS-ALTTENATIVE_3SS	ENST00000262013:protein_coding;ENST00000357122:protein_coding;ENST00000505279:protein_coding;ENST00000618113:protein_coding
51107489	51107719	231	3.18445	GCACTTTGGGAGGCCAAGGTGGGCAGATCACAAGGTTAGGAGTTTGAGACCAGCCTGGCCAATATGGTAAAACCCCATCTCTACTAAAACTACAAAAATTAGCTGGGCATGGTGGCACGCGCCTATACTCTCAGCTACTCGGGAGGCTGAGGCAGGAGAATTGCTTGAACCCGGGAGGTGGAGGTTGCAGTGAGCCGAGATCATGCCATTGCACTCCAGCCTGGGCGACA	Intron:1:28:ALTTENATIVE_3SS-ALTTENATIVE_3SS;Intron:1:29:ALTTENATIVE_3SS-ALTTENATIVE_3SS	ENST00000262013:protein_coding;ENST00000357122:protein_coding;ENST00000505279:protein_coding;ENST00000618113:protein_coding
51109011	51109532	522	4.12439	ACCACCAAGCCCAGCTACTTTTATATTTTTAGTAGAGACAGGGTTTCTCCATGTTGGTCAGGCTGGTCTCGAACTCCTGACCTCAGGTGATCCGCCCGCCTCAGACTCCCCAAGTGCTAAGATTACAGGCATGAGCCACCACGCCTGGCCAATGTGCTAATTTTAAAACAAAATTAGCCAATTTTAATTCCGTTTTATATATTTCACATTTAAATTTCTTTTTCTTTTTCTTTTTTCTTTTTTGAGATGGAGTCTTGCTCTGTCGCCTAGGCTGGAGTGCCGTGGCACGATCTCAGCTCACCACAACCTCCACCTCCCAGGTTCAAGTGATTCTCTTGCTTCAGCCTCCGGAGTAGCTGGGATTACAGGCACACACCACCATGCCCAGCTAATTTTTGT…	Intron:1:28:ALTTENATIVE_3SS-ALTTENATIVE_3SS;Intron:1:29:ALTTENATIVE_3SS-ALTTENATIVE_3SS	ENST00000262013:protein_coding;ENST00000357122:protein_coding;ENST00000505279:protein_coding;ENST00000618113:protein_coding
51110822	51111110	289	6.18659	AAATAAAACACAGTATGGCCGGGTGGGTGGCTCATGCCTGTAATCCCACCACTTTGGGAGGCCGAGGCGGGCAGATCACGAGGTCAGATTGAGACCATCCTGGCTAACGCAGTGAAACCCCATCTCTACTAAAAATACAAAAAATTAGCCGGGTGTGGTGGCGGGCGCCTGTAGTCCCAGCTACACGGGAGGCTGAGGCAGGAGAATCGCTTGAATCCAGGAGGCGGAGGTTGCAGTGAGCCGAGATCCCGCCACTGCACTCCAGCCAGGGTGACAGAGCAAGACTCC	Intron:1:28:ALTTENATIVE_3SS-ALTTENATIVE_3SS;Intron:1:29:ALTTENATIVE_3SS-ALTTENATIVE_3SS	ENST00000262013:protein_coding;ENST00000357122:protein_coding;ENST00000505279:protein_coding;ENST00000618113:protein_coding
51120399	51120699	301	3.3879	ATGAGCTGCTCGTTGTCGTCCCGCAGCAGCTCCAGCTCCACCTGGTGCTCCTGGTCCTGCGCGAACACCGAGTCCAGGTTCTCCAGCACAGCCACCACCAGCGGCATCAGCTCTTTGACCACCTCCTCGTCATAGCGCCCGATAAGCCGCTCGAACTCGCGGTAGATGGAGCCGGCCAGGCCGGACACCCGCTCCGACATCACGGCCCCGGAGCCGCCGGGCTCCTCCTGATACACCACACCGTCCTCCAGCTCCATGGTGGCAAGCGGACGGGCGGGCGGCCCGGGGCGTCGCCGGCAG	Exon:1:29:ALTTENATIVE_3SS;Exon:1:30:ALTTENATIVE_3SS	ENST00000262013:protein_coding;ENST00000357122:protein_coding;ENST00000505279:protein_coding;ENST00000618113:protein_coding
51124376	51124614	239	4.27169	GGCTCATGCCTGTAATCCCAGCACTTTGGAAGGCCAAGGCGAGCAGATCACTTGAGGTCAGGAGTTCGAGACCAGCTGGCCAACATGGTGAAACCCCATCTCTACTAAAAATACAAAAATTAGCCGGGCATGGTGGCGTGCACCTGTAATCCCAGCTACTCGGGAGGCTGAGGCAGGAGAATCGCTTGAACTGGGAGGCAGAGGTTGTAGTGAGCTGAGATCATGCCATTGCACTCCA	Intergenic:ENSG00000008294-ENSG00000239672
51126677	51127322	646	4.27169	GGAGTCTCGCTCTGTCACCCAGGCTGGAGTGCAGTGGCGCAATCTCAGCTCACTGCAACCTCTGCCTTCCTGGTTCAAGCAATTCCCCTGCCTCAGCCTCCCGAGTAGCTGGGACTACAGGTGCACGCCACCACACCCAGCTAATTTTTTTTGTATTTTTACTAGAGATGGGGTTTCACCATGTTGGCCAGACTCATCACAAACTCCTGACCTCAGGCAATCTGCCCCCCTTGGCCTCTTAAAGTGTTGGGATTACAGGCGTGAGCCACTGCCCTCAGTTTTTTTTTTTTTTTTTTTTTTTTTTTTGAGACAGTCTCACTCTGTCACCCAGGCTGGAGTGCAGTGGCAAGATCTCAGCTCAGTGCAAGCTCCACCTCCCAGGTTCAGGCGATTCTCATG…	Intergenic:ENSG00000008294-ENSG00000239672
51128120	51129376	1257	3.82783	TCTCAGAGGCAGTTCTGCACTCATATTTTTACCCACTTATAATCACATGCAAAATAGGGGGCAGTTTATGCAGACATTTCTAGGAAAAGGGTTGTAACTTCTGGGTTGTTGGGTCATTGCCATGGAAATGGGTGGTAACTTCTGGGTGTTGCCATGGCAATGGTAAACTGACAGGGCACGCTGGTGGGTGTGTCTTATAGAAAACTGCTTCTGCCTTGGGGCTTTTTTAAGCTAGTCCTCAGTTTGGTCCAGTGTCCAACCTCTGCCTCTGGAGTCCAGTCCCTGCCTCCTACCTCAGGTTGCTTGGGTTTTTCCCTCCCAATTATACAAGAAATGCATACTCACTATAGAAAATTTGCTAAATATGAGCCAGGCACGGTGGCTCACGCCTGTAATCCC…	Intergenic:ENSG00000008294-ENSG00000239672
51129797	51130426	630	3.94032	TCCATGGCCTGATCCCACAGCACAGCCAGTTTGATACGCTTGTTTTTTAGATTGGTATGGGGTGGTCTTCAGGGCAGCATCTTTCTGAACCCCAAATGAGAAGAGGGTAGGGCCCTCAGGATTACTTTCCATTATCCAGCCCATCTCCTACTCTCTGGGATGAAACCTGGACTTCCAAAAATGTGGGCACATATCTGACAGTTTTATTCTCTTCATTCCTGTTGTCTTTTTTTTTTGAGTTGGAGTTTTGCTCTGTTGCCAAGCTGGAGTGCAGTGGCACAATCTCAGCTCACTGCAACCTCTGCCTCCGCCTCCTGGGTTCAAGTGATTCTCCTGCCTCAGACTCCCAAGTAGCTGGGACTACAGGTGCCCGCCACCACACCCAGTTAATTTTTTGTA…	Intergenic:ENSG00000008294-ENSG00000239672
51131878	51132169	292	3.98571	AAGATTAAGAAAGAACTTGGGGCCGGGCGCAGTGGCTCACGCCTGTAATCCAGCACTTTGGGAGGCCAAGGCGGACGGATTGCCTGAGGTCAGGAGTTGGAGACTCAGCCTGGCCAACATAATGAAACCCTGTCTCTACTAAAAATACAAAAATTAGCCAGGTGTGGTGGCACGTGCCTGTAGTCCCAGATACTCAGGAGGCTGAGGTGGGAGAATTTCTTGAACCCAGGAGGCGGAGGTTGCAGTGAGCTGAGACCACGCCATTGCACTCCAGCCTGGGTGACAGAATGA	Intergenic:ENSG00000008294-ENSG00000239672
51133835	51134306	472	3.78518	ATCTCGGCTCACTGCAACCTCCACCTCCTGGGTTCAAGCAATTCTTCTGCTTCAGCCTCCCAAGTAGCTGGATTATAGGCATATGCCACCACACTCAGCTAATTTTGTATTTTTAGTAGAGATGGGGTTTCACCACGTTGGTCAGGCTGGTCTCGAACTCCTGACCTCAGGTGATCTGCCAGTCTCGGCCTCGCAAATTGCTGGGACTACAGCCATGAGCCACCGCACCCCGCCTCTTTTTTTCTTTTTTTTTCAGATGGAGTCTTGCTCTGTCATCCAGGCTAGAATGCAGTGGCACGATCTCGGCTCACTGCAACCTCTGCTTGTGTTCAAGCAATTCTCCTGCCTCAGCCTCCCGAGTAGCTGGGATTACAGGTGTGTGCCACCACACCCAGCTAA…	Intergenic:ENSG00000008294-ENSG00000239672
51134523	51134778	256	4.39857	TTTATTTTTATTTTGAGACAGAGTCTTGCTCTATCGCCCAGGCTGGAGTGCAGTGGCATGATCTTGACTCACTGCAAACTCCGCCTTCCGGGTTCACGCCATTCTCCTGCCTCAGCCTCCTGAGAGCTGGGACTACAGGCGCCCACCACCACGCCTGGCTAATTTTTTTGTATTTTTAGTAGAGACGGGGTTTCACTGTGTTAGCCAGGATGGTCTCGATCTCCTGATCTCGTGATCCGCCCACCTCGGCCTCCC	Intergenic:ENSG00000008294-ENSG00000239672
51135158	51135542	385	4.98748	TGGCTCATGTCTGTAATCCCAGCACTTTGGGAGGCCAAGGTGGGCGGATCACCTGAGGTCAGGAGTTCGAGACCAGCCTGGCCAACCTGGTGAAACCCTGTCTCTACTAAAAATACAAAAATTAGCTGGGCATGGTTGCAGGCACCTGTAATCCCAGCTACTTGGGAGGCTGAGGCAGGAGAATCGCTTGAACCTGGGAGGTGGAGGTTGCAGTGAGACAACATCGCGCCATTACACTCCAGCCTGGGCAACAAGAGCGAGACTTCATTCCAAAAAAATAAAACGGAGTTTTCAGCCAGGCTCAGTGGCTCACGCCTGTAATCCCAGCACTTTGGGACGCTGAGGCAGGTGGATCACCTGAGGTCAGGAGTTCAAGACTAGCCT	Intergenic:ENSG00000008294-ENSG00000239672
51136578	51137063	486	4.35466	AAACCCCATCTCTACTACAAATACAAAAATTAGCTAGGCGTGGTGGCACGGGCCTGTTGTCCCAGCTACTTGGGAGGCTGAGGCAGGAGAATGGCTTAAACCCGGGAGGCAGAGGTTGCAATGAGCCGAGATCCCGCCACTACACTCCAGTCTGGATGACAGAGCGAGACTCGTCTCAAACAAACAAACAAACAAACAACAAAAAAAAACATGCCGGATGCGGTGGCTCACACCTGTAATCCCAGCACTTTGGGAGGCCAAGGTGGGCCGATCATGAGGTCAGGAGTTCAAGACCAGCCTGACCAACGTGGTGAAACCCCATCTCTACTAAAAATACAAAAATTAGCCAGGCGTGGTGGTGCACGCCTGTAATCCCAGCTACTCAGGAGGCTGAGGCAG…	Intergenic:ENSG00000008294-ENSG00000239672
51137304	51137633	330	2.70771	GCCCAGGCTGGAGTGCAATGGCGCCATCTCGGCTCACTGCAACCTGCACTCCCTGGGTTCAAGCGATCCTCCTGCCTCAGCCTCCCGAGTAGCTGGGATTACAGGTGCGCACCTCCATGCCCAAGTAATTTTGTATTTTTAGTAGAGACGGGATTTCACCATGTTGGCCAGACTGGTCTTGAACTCCTGACCTCAGGTAATCTGCCCACCTCGGCCTCCCAAAGTGCTGGGATTACAGGCATGAGCCACCGTGCCCAGCTGGAATAGGTGCGTTTTAAGATCCTGTTCACCAGATCTTAAAATGTTTAGGTCGGCAAAATTTGCTTTTG	Intergenic:ENSG00000008294-ENSG00000239672
51139424	51139817	394	3.58024	CCAATTGGCTGGGAGCAATGGCTCATGCCTGTAATCCTGGGACTTTGGGAGGCCAAGGTGGGAGGATCATTTCAGGCCAGGAGTTCAACACCAGCCTGGGTAACATAGTGAGATCCCATCTCTATATAAAACCATTTTTTTTTTTTGGCTGGACCAGGTGGCTCATGCCTGTAATCCCAGCACTTTGGGAGGCCAAGGTTGGCAGATCACTTGAGGTTAGGAGTTCAAGACAACCCTGGCCATCATGGAGAAACCCCGTCTCTACTAAAAATACAAAAGTTAGGCAGGCGGGTTGGTGGGTGCCTGTAATCCCAGCTACTTGGAAGGCTGAGGCAGGTGAATCGCTTGAACCTGGGAGCCGGAGTTTGCAGTGAGCAGAGATCGCACCATTGC	Intergenic:ENSG00000008294-ENSG00000239672
51140331	51140855	525	3.36123	AACATGTCAAAACCCCATCTCTACTAAAAATACAAAAATTGCTGGGCATGGTGGTTCACACCTGTAATCCCAAACACTAGGGAGGCTGAGGCAGGAGAATCGCTTGAACCTGGGAGGCAGAGGTTGTAGTGAGCCGAGTTCACACCACTGCACTCCAGCCTGGGTGACAGAGTGAGACTCTGTCTTTAAAAAAAAAAAGAAAAGAAAAAATAGTCCAGGCACGGTGGCTCACACCTGTAATCCCAGCACTTTGGGAGGCCAAGGCGGGTGAATCACCTGAGGTCAGGAGTTCGAGACCAGCCTGGCCAAGATGGCGAAACCCCGTCTCTACTACAAATACAAAAATAAAAAAATCCTCCCGGGCATGGTGGCACTTGCCTGTAATCCCAGCTACTGGGG…	Intergenic:ENSG00000008294-ENSG00000239672
51141203	51141840	638	4.06193	TGCAGTGGCATGATCTCAGCTCACTGCAACCTCTGCCTCCCAGGTTCAAGCGACTGCCCTGCCTCAGCCTCCCAAGCAGCTGGGATTACAGGCATGTGCCACCACACCCAGCTAATTTTTTGTACTTTAGTAGAGACGGGGTTTCACCATGTTGGCCAAGATGGTCTAGATCTCCTGACCTCGTGAACCGCCCGCCTCAACCTCCCAAAGTGCTGAGATTTCAGGCGTGAGCCAGCGCACCCGGCCTATTTTATTATTTTTATTATTTTTGAGACAGAGTTTTGCTCTGTTGCCCAGGCTGGAGTGCAATGGCTCTATCTTGGCTCACTGCAACTTCCACCTCCCGGGTTCAAGCGATTCCCTTGCTTCAGCCTCCCGAGTAGCTGGGACTACAGGCGC…	Intergenic:ENSG00000008294-ENSG00000239672
51143288	51144196	909	4.2336	TGTAATCCCAGCACTTTGGGAGGCCAAGGCAGGCAGATCGCCTGAAGTTGGGAGTTCGAGACCAGCCTGACCAACATAGAGAAACCCCGTCTCTACTAAGAATACAAAATTTGCCGAGTGTGGTGGCGGGCGCCTGTAATCCCAGCTACTCGGGAGGCTGAGGCAGGAGATCACTTGAACCTGGGAGGCGGAGGTTGCAGAGAGCCGAGATCTCGCCATTGCACTCCAGCCTGGGCAACAAGAGTGAAACTCGGCCAAAAAAAAAAAAAAAAAAAAAAGAATGTGAACTCTGGGCTGGGCCTGGTGGCTCATGCCTGTATTCCCAACAGGTTGGGAGGCTGAGGCAGGAGGATTGCTTTAGCTCAGGAGTGTGGGACCAACATAGTGAGAACCCATCTC…	Intergenic:ENSG00000008294-ENSG00000239672
51145321	51146447	1127	4.73015	ATGGTGACTCATGCCTGTAATCCCAGCACTTTAGGAGGCTGAGGCAGGCGAATCATGAGGTCAGGAGTTCGAGACCAGCCTGGCCAACATGGTGAGACCCCGACTCTATTAAAAATACAAAAAATGGCTGGGCACAGTGGCTCACGCCTGTAATCCCAGCACTTTGGGAGGCCGAGGCAGGCGGATCACAAGGTCAGGAGATTGAGACCATCCTGGTTAACATGGTGAAACCCCGTCTCTACTAAAAATATAAAAAATTAGCCGGGCGTGGCGGCGGGCACCTGTAGTCCCAGCTACTCCGGAGGCTGAGGCAGGAGAATGGCGTCAACCCGGGAGGTGGAGCTTGCAGTGAGCTGAGATCACGCCACTGCACTCCAGCCTGGGTGACAGAGTGAGACT…	Intergenic:ENSG00000008294-ENSG00000239672
51147299	51147549	251	3.33071	CCAGGCTGGAGTGCAGTGGTGTGATCTCGGCTCACTGCAACCTCTGTCTCCCAGGTTCAAGCAATTCTTGGCCTCAGCCTCATGAGTAGCTGGGATTACAGGTGCCCACCACCACGCCCAGCTATTTTTTGTATTTTTAGTAGAGACGGGGTTTCACCATGTTGGCCAGGCTGATCTCAAACTCCTGACCTCAAGTGATCTTCCCGCCTTGGCCTCCTAAGTGCTGGGATTACAGGTGTGAGCCACCATG	Intergenic:ENSG00000008294-ENSG00000239672
51148271	51148657	387	4.71359	TTTTTTTGACATGGAGTCTTGTTCTGTCACCCAGGCTGGAGAGCAGTGGCGCGATCTTGGCTCACTGCAAGCTCCGTCTCCCGGGTTCATGCCGTTCTCCTGCCTCAGCCTCCTGAGTAGCTGGGACTACAGGCACCCGCCACGACGCCCGGCTACTTTTTGTATTTTTTTTAGTAGAGACGGGTTTCACCGTGTTAGCTAGGTTGGTCTCGATCTCCTGACCTTGTGATCCACCCACCTTGGCCTCTCAAAGTGCTGGGATTACAGGCGTGAACCACCTGGCCCGGCCCCATTTTAATATTTTTTTGGGACGGGTCTTGTTCTGTCACCCAGGCTGGAGTGCGATGGTGCGATCATGGCTCACTGCAGCCTCGAAATCCTGGGCT	Intergenic:ENSG00000008294-ENSG00000239672
51148899	51149148	250	5.30279	AGGACTAGGCCGGGTGCCATGCCTCATGCCTGTAATCCCAGCACTTTGGGAGGCTGAGGTGGGTGGATCACGAGGTCAGGACATCGAGACCATCCTGGCTAATATGGTGAAACCCCATCTCTACTAAAAACACAAAAATTAGCTGGGCGTGGTGGCGGGTGCCTGTAATGCCAGCTACTCGGGAGGCTGAGGCAGAGAACTGCTTGAACCTGGAAGGTAGAGGTTGCAGTGAGCCGAGATCCCGCCACT	Intergenic:ENSG00000008294-ENSG00000239672
51149523	51150031	509	4.41899	TTTACCACTGTTTGATCACCAAGGTCTTTGTAATCTGTGTCTCATGTTGATCTTTTTTTTTTTTTTTGAGGCGGAGGTTTGTTCTGTTGCTCAGGCTGGAGTGCAGTGGTGCGATCTCAGCTCGCTGCAACCTCTACCTTCTGGGTTCAAACAATTCTGCCTCAGCCTCCCAAGTACCTGGGACTACAGGCGCGCGCCACCACGCCGGGCTAATTTTTGTATTTTTAGTAGAGACAGAGTTTCACCACGTTGGCCAGGCTGGTCTCGAACTCCTGATCTCAGGTAATCCACCCACCTCAGCCTCCCAAAGTGCTGGGATTACAGGCATGAGCCACCGTGCCCAGCCCTTGTGTCGATCTTCTATCTCATCCTGTGACTAAGAATGGCTAGCCTCCTGGG…	Intergenic:ENSG00000008294-ENSG00000239672
51150518	51150834	317	5.2157	GTCATATGGTAAGCACATGTTTAGTTTTTTAAGAAACTATCGGCCGGGCGCGGTGGCTCACGCCTGTAATCCCAGCACTTTGGGAGGCCGAGACGGGCGGATCACGAGGTCAGGAGATCGAGACCATCCTGGCTAACACGGTGAAACCCCGTCTCTACTAAAAATACAAAAATTAGCCGGGCATGGTAGCGCGCCCCTGTAGTCCCAGCTACACGGGAGGCTGAGGCAGGAGAATGGCGTGAACCCGGGAGGCGGAGCTTGCAGTGAGTCGAGATCGCGCCACTGCACTCCAGCCTGGGCGACAGAGCGAAACTCC	Intergenic:ENSG00000008294-ENSG00000239672
51151321	51152588	1268	5.92633	GCCTATAATCCCAGCACTCTGTGAGGCCAAGGTGGGCGGATCACCTGAGGTCAGGAGTTTGAGACCAGCCTGGCCAACATGGTGAAACCCCGTCTCTACTAAAAATACAAAAATTAGCCGGGCGTGGTGGTGCACGCCTGTAGTCCCAGCTACTCGGGAGGCTGAGGCAGGAGAATCACTTGAACGTGGGAGGCAGAGGTTGCAGTGAGCTGAGATCCGCCAAGGCACTCCAGCCTGGGTGACAGAGCAAGACTGCATCTCAATAAATAAATAAACAAATAAATAAATAAAGGCCGAGCACGGTGGCTCATGCCTGTAATCCCTGCACTTTGGTAGGCCGAGGCAGATGGAACACTTGAGGTCAGGAGTTCGATACCAGCCTGGCCAGCATAGTGAAAA…	Intergenic:ENSG00000008294-ENSG00000239672
