# Supplementary material for: Genomic mapping reveals cisplatin disruption of protein phosphorylation signalling genome-wide
Source: Metallomics. 2026 Jun 5;18(1):mfag016. doi: 10.1093/mtomcs/mfag016 (PMC13309786; doi:10.1093/mtomcs/mfag016)
Supplement: mfag016_Supplemental_Files [file mfag016_supplemental_files.zip › Supplementary Table S2 All Cisplatin damaged genes (CDGs) ranked from high to low by fold-enrichment.xlsx]

## Sheet: CDGs sorted by average FE
Supplementary Table S2 All Cisplatin damaged genes (CDGs) identified in this work and ranked from high to low by fold-enrichment
Chromosome	gene_name	Number of G-base in gene	G-coverage (%)	Average number of identified peaks (n=2)	Average fold enrichment (n=2)	Average length (base number) of peaks (n=2)	Average base coverage (%, n=2)	Symbol in IPA	Entrez Gene Name	Location	Type(s)
chr8	TRAPPC9	168244	23.1711	197.5	476.427	112819	15.4675	TRAPPC9	trafficking protein particle complex 9	Plasma Membrane	other
chr17	RBFOX3	128316	24.2966	179.5	440.039	140041	26.352	RBFOX3	RNA binding fox-1 homolog 3	Nucleus	other
chr11	SHANK2	165552	25.4828	160	375.47	109888	16.8291	SHANK2	SH3 and multiple ankyrin repeat domains 2	Plasma Membrane	other
chr20	CDH4	182361	26.4986	155	345.63	98284	14.2133	CDH4	cadherin 4	Plasma Membrane	other
chr7	SDK1	211870	21.8975	150.5	344.164	85660	8.82315	SDK1	sidekick cell adhesion molecule 1	Plasma Membrane	other
chr7	MAD1L1	112217	26.8815	163.5	337.863	135266	32.1487	MAD1L1	mitotic arrest deficient 1 like 1	Nucleus	other
chr7	TNS3	70889	23.0605	119.5	287.836	71401	22.9803	TNS3	tensin 3	Plasma Membrane	phosphatase
chr10	CDH23	109506	26.1343	115	266.86	82477	19.5299	CDH23	cadherin related 23	Plasma Membrane	transporter
chr10	ZMIZ1	69535	28.0967	109.5	253.741	72806.5	29.0314	ZMIZ1	zinc finger MIZ-type containing 1	Nucleus	other
chr16	CMIP	69519	26.0768	107	253.372	72537	26.8762	CMIP	c-Maf inducing protein	Cytoplasm	other
chr7	PRKAG2	77591	24.1706	102.5	251.159	70551	21.7539	PRKAG2	protein kinase AMP-activated non-catalytic subunit gamma 2	Cytoplasm	kinase
chr6	GMDS	124078	19.9519	94	240.252	42668.5	6.82495	GMDS	GDP-mannose 4,6-dehydratase	Cytoplasm	enzyme
chr7	DPP6	221529	20.1058	106	239.27	46174.5	4.17825	DPP6	dipeptidyl peptidase like 6	Plasma Membrane	other
chr1	KAZN	128625	24.767	97	228.276	56079	10.7299	KAZN	kazrin, periplakin interacting protein	Plasma Membrane	other
chr5	ADAMTS2	61395	26.1723	101	224.467	80955	34.0318	ADAMTS2	ADAM metallopeptidase with thrombospondin type 1 motif 2	Extracellular Space	peptidase
chr5	TRIO	87050	22.411	101	224.455	50387	12.8628	TRIO	trio Rho guanine nucleotide exchange factor	Cytoplasm	kinase
chr7	AUTS2	252515	21.146	95	223.811	39524	3.3007	AUTS2	activator of transcription and developmental regulator AUTS2	Nucleus	other
chr17	ABR	60741	26.9292	101	223.162	85529	37.3721	ABR	ABR activator of RhoGEF and GTPase	Cytoplasm	other
chr10	INPP5A	71095	28.9409	101.5	220.25	73837	29.6587	INPP5A	inositol polyphosphate-5-phosphatase A	Plasma Membrane	phosphatase
chrX	DMD	403469	17.9978	83.5	217.63	30175	1.34405	DMD	dystrophin	Plasma Membrane	other
chr19	CACNA1A	99266	23.7735	89.5	213.094	47746.5	11.3453	CACNA1A	calcium voltage-gated channel subunit alpha1 A	Plasma Membrane	ion channel
chr7	MIR595	21	21.875	93.5	210.803	56367	1659.81
chr3	EPHB1	151182	22.8142	99	210.355	49176.5	7.38425	EPHB1	EPH receptor B1	Plasma Membrane	kinase
chr12	NCOR2	67040	27.5686	97	210.196	78374	31.798	NCOR2	nuclear receptor corepressor 2	Nucleus	transcription regulator
chr17	2024-09-09	62358	28.3409	86.5	208.822	77598.5	34.7464	SEPTIN9	septin 9	Cytoplasm	enzyme
chr17	MSI2	105980	24.7135	87.5	207.959	40236	9.311	MSI2	musashi RNA binding protein 2	Cytoplasm	other
chr17	RAP1GAP2	69916	26.8202	85	203.627	55503	21.0251	RAP1GAP2	RAP1 GTPase activating protein 2	Cytoplasm	other
chr10	TACC2	65308	24.61	85	201.422	43452	16.1729	TACC2	transforming acidic coiled-coil containing protein 2	Nucleus	other
chr6	RPS6KA2	114272	22.9883	81.5	200.022	41438	8.2812	RPS6KA2	ribosomal protein S6 kinase A2	Nucleus	kinase
chr1	HIVEP3	119734	22.61	80.5	187.277	42327	7.94335	HIVEP3	HIVEP zinc finger 3	Nucleus	transcription regulator
chr17	GAS7	66345	23.041	78	187.151	41311	14.1844	GAS7	growth arrest specific 7	Cytoplasm	transcription regulator
chr1	SMYD3	147821	19.5021	73	185.34	34380.5	4.5162	SMYD3	SET and MYND domain containing 3	Nucleus	enzyme
chr17	RPTOR	104716	24.8405	78.5	185.248	50535.5	11.8948	RPTOR	regulatory associated protein of MTOR complex 1	Cytoplasm	other
chr7	CUX1	113121	24.1561	76	185.053	42976	9.113	CUX1	cut like homeobox 1	Nucleus	transcription regulator
chr20	DLGAP4	55459	21.1045	81.5	184.947	52203	19.6191	DLGAP4	DLG associated protein 4	Plasma Membrane	other
chr2	AFF3	121615	20.3752	81	182.865	34197.5	5.69785	AFF3	AF4/FMR2 family member 3	Nucleus	transcription regulator
chr9	COL5A1	58917	29.0136	84	182.38	77704.5	37.6536	COL5A1	collagen type V alpha 1 chain	Extracellular Space	other
chr1	PRDM16	106910	28.9373	84	182.17	73922	19.8314	PRDM16	PR/SET domain 16	Nucleus	transcription regulator
chr2	DYSF	60340	25.8918	73	180.425	44435	18.8008	DYSF	dysferlin	Plasma Membrane	other
chr8	CSMD1	390545	18.962	74.5	178.392	28596	1.3862	CSMD1	CUB and Sushi multiple domains 1	Plasma Membrane	other
chr5	PDZD2	108508	23.0123	83.5	175.817	48878	10.294	PDZD2	PDZ domain containing 2	Plasma Membrane	other
chr5	CTNND2	181443	19.4639	82	174.541	34382.5	3.6753	CTNND2	catenin delta 2	Plasma Membrane	other
chr4	SORCS2	151104	27.459	67	172.509	55499.5	10.0253	SORCS2	sortilin related VPS10 domain containing receptor 2	Plasma Membrane	transporter
chr22	Z97351.1	30	41.0959	62	171.12	47130	1397.27
chr11	CEP164	24305	24.6221	68	165.389	39488.5	38.7096	CEP164	centrosomal protein 164	Cytoplasm	other
chr2	HDAC4	87227	24.6763	65	164.241	45246.5	12.6817	HDAC4	histone deacetylase 4	Nucleus	transcription regulator
chr1	ARHGEF10L	44858	28.384	68	164.016	50941	31.5737	ARHGEF10L	Rho guanine nucleotide exchange factor 10 like	Cytoplasm	enzyme
chr15	PCSK6	52790	23.5053	71.5	163.578	48068	21.0928	PCSK6	proprotein convertase subtilisin/kexin type 6	Extracellular Space	peptidase
chr15	IGF1R	73108	23.1677	71.5	163.381	37236	11.6778	IGF1R	insulin like growth factor 1 receptor	Plasma Membrane	transmembrane receptor
chr17	WSCD1	82845	23.5225	70	163.266	36854.5	10.3671	WSCD1	WSC domain containing 1	Other	other
chr12	TMEM132B	107480	22.6019	73.5	162.528	34862.5	7.28065	TMEM132B	transmembrane protein 132B	Other	other
chr9	DAB2IP	60263	27.5836	70	160.626	48613	21.92	DAB2IP	DAB2 interacting protein	Plasma Membrane	other
chr2	PRKCE	122259	22.7821	76.5	160.605	33505.5	6.20535	PRKCE	protein kinase C epsilon	Cytoplasm	kinase
chr13	COL4A2	49304	23.7935	64.5	160.263	38076.5	18.0873	COL4A2	collagen type IV alpha 2 chain	Extracellular Space	other
chr10	SH3PXD2A	67977	25.4579	69	159.978	39846	14.7404	SH3PXD2A	SH3 and PX domains 2A	Cytoplasm	other
chr12	KDM2B	37283	24.5249	67	158.367	41658.5	26.8209	KDM2B	lysine demethylase 2B	Nucleus	enzyme
chr2	MIR4266	19	34.5455	69.5	158.096	47946	1429.09
chr1	CASZ1	44101	27.555	70	156.013	52355.5	32.0517	CASZ1	castor zinc finger 1	Nucleus	enzyme
chr1	KCNN3	41636	24.0913	66	155.266	38983	22.1335	KCNN3	potassium calcium-activated channel subfamily N member 3	Plasma Membrane	ion channel
chr1	GRIK3	58638	24.5756	66	155.046	35174.5	14.5407	GRIK3	glutamate ionotropic receptor kainate type subunit 3	Plasma Membrane	ion channel
chr11	TENM4	173770	22.0488	73	153.048	31641.5	3.9981	TENM4	teneurin transmembrane protein 4	Plasma Membrane	other
chr11	DLG2	395593	18.2057	64.5	152.822	25119.5	1.1543	DLG2	discs large MAGUK scaffold protein 2	Plasma Membrane	kinase
chr16	SNX29	144215	24.1343	65.5	152.38	32026.5	5.3302	SNX29	sorting nexin 29	Cytoplasm	other
chr17	SDK2	81586	26.343	66	152.283	39620.5	12.658	SDK2	sidekick cell adhesion molecule 2	Plasma Membrane	other
chr19	INSR	42848	23.5713	63.5	151.252	34313	18.5395	INSR	insulin receptor	Plasma Membrane	kinase
chr12	ANKS1B	235166	18.6907	66	151.147	26392.5	2.09215	ANKS1B	ankyrin repeat and sterile alpha motif domain containing 1B	Nucleus	other
chr20	PHACTR3	66815	24.7277	67.5	149.323	43127.5	15.7685	PHACTR3	phosphatase and actin regulator 3	Nucleus	other
chr1	RERE	92241	19.8263	58.5	148.373	27614.5	5.8937	RERE	arginine-glutamic acid dipeptide repeats	Nucleus	transcription regulator
chr7	CNTNAP2	435761	18.908	63	148.187	22503	0.975	CNTNAP2	contactin associated protein like 2	Plasma Membrane	other
chr13	MCF2L	58335	28.4059	66.5	147.962	47084	22.5647	MCF2L	MCF.2 cell line derived transforming sequence like	Cytoplasm	other
chr2	ACOXL	84818	21.9935	64.5	147.707	31417.5	8.0775	ACOXL	acyl-CoA oxidase like	Other	enzyme
chr9	VAV2	63654	27.5904	67.5	147.305	61607	26.3265	VAV2	vav guanine nucleotide exchange factor 2	Cytoplasm	transcription regulator
chr3	ATP2B2	94414	24.5863	63.5	146.338	35855.5	9.2576	ATP2B2	ATPase plasma membrane Ca2+ transporting 2	Plasma Membrane	transporter
chr9	RALGPS1	73140	23.7165	62.5	146.28	35932	11.5281	RALGPS1	Ral GEF with PH domain and SH3 binding motif 1	Cytoplasm	other
chr15	LINGO1	55076	26.4949	64.5	145.652	46910	22.2139	LINGO1	leucine rich repeat and Ig domain containing 1	Plasma Membrane	other
chr7	CLIP2	31159	26.753	62	145.223	40785	34.053	CLIP2	CAP-Gly domain containing linker protein 2	Cytoplasm	transcription regulator
chr11	LRP5	38722	28.3331	64.5	145.141	51368	36.7	LRP5	LDL receptor related protein 5	Plasma Membrane	transmembrane receptor
chr19	SIPA1L3	76351	25.3536	62.5	145.102	33629	11.046	SIPA1L3	signal induced proliferation associated 1 like 3	Extracellular Space	other
chr5	STK10	35671	24.3798	60	145.068	35277.5	23.579	STK10	serine/threonine kinase 10	Cytoplasm	kinase
chr5	CTNNA1	73317	22.624	60	144.713	28136	8.5946	CTNNA1	catenin alpha 1	Plasma Membrane	other
chr3	KALRN	140813	21.7875	66	143.777	26363.5	4.0584	KALRN	kalirin RhoGEF kinase	Cytoplasm	kinase
chr16	ABCC1	48436	25.0318	63	142.979	32873	16.7039	ABCC1	ATP binding cassette subfamily C member 1	Plasma Membrane	transporter
chr2	KLHL29	81967	25.3459	52	141.043	36633	11.2132	KLHL29	kelch like family member 29	Other	other
chr17	BCAS3	145441	20.3304	57	140.265	25184.5	3.50425	BCAS3	BCAS3 microtubule associated cell migration factor	Nucleus	other
chr18	CTIF	82457	25.4362	52.5	138.122	30825	9.413	CTIF	cap binding complex dependent translation initiation factor	Cytoplasm	other
chr1	KCNAB2	30945	28.2016	59	137.342	53033.5	46.9207	KCNAB2	potassium voltage-gated channel subfamily A regulatory beta subunit 2	Plasma Membrane	ion channel
chr3	ADCY5	41739	24.9243	59.5	137.045	36748	21.5198	ADCY5	adenylate cyclase 5	Plasma Membrane	enzyme
chr17	STX8	70003	21.4653	53	136.917	27972	8.4913	STX8	syntaxin 8	Plasma Membrane	other
chr13	ATP11A	49801	25.3002	59.5	136.798	40138.5	20.0553	ATP11A	ATPase phospholipid transporting 11A	Plasma Membrane	transporter
chr11	TSPAN18	52871	25.6708	60.5	136.658	34678	16.5719	TSPAN18	tetraspanin 18	Other	other
chr1	ACOT7	34541	26.5449	59.5	136.262	48732.5	36.5248	ACOT7	acyl-CoA thioesterase 7	Cytoplasm	enzyme
chr3	FOXP1	125408	19.9283	55.5	136.245	23085	3.64925	FOXP1	forkhead box P1	Nucleus	transcription regulator
chr9	DENND1A	114278	20.759	59	136.039	28527	5.15115	DENND1A	DENN domain containing 1A	Plasma Membrane	other
chr4	PPP2R2C	60009	24.6927	52	135.732	37591.5	15.261	PPP2R2C	protein phosphatase 2 regulatory subunit Bgamma	Nucleus	phosphatase
chr3	MYLK	61018	22.2464	59	135.611	26020.5	9.37395	MYLK	myosin light chain kinase	Cytoplasm	kinase
chr1	PLXNA2	54112	24.3661	59.5	135.305	28411	12.6059	PLXNA2	plexin A2	Plasma Membrane	transmembrane receptor
chr16	RBFOX1	360301	21.2662	64	135.145	25213	1.48525	RBFOX1	RNA binding fox-1 homolog 1	Cytoplasm	other
chr15	SLCO3A1	73669	23.1125	59.5	134.356	27393.5	8.50625	SLCO3A1	solute carrier organic anion transporter family member 3A1	Plasma Membrane	transporter
chr12	CUX2	78857	24.9129	56.5	133.094	30633	9.57785	CUX2	cut like homeobox 2	Nucleus	transcription regulator
chr16	PRKCB	85718	22.2869	60.5	132.961	27340.5	7.04815	PRKCB	protein kinase C beta	Cytoplasm	kinase
chr12	CACNA1C	173579	24.0362	49	132.931	23601	3.25325	CACNA1C	calcium voltage-gated channel subunit alpha1 C	Plasma Membrane	ion channel
chr9	EHMT1	62305	24.8202	56.5	132.846	33575	13.2017	EHMT1	euchromatic histone lysine methyltransferase 1	Nucleus	transcription regulator
chr7	HIP1	49034	23.8423	59.5	132.407	34212	16.3725	HIP1	huntingtin interacting protein 1	Cytoplasm	other
chr4	ABLIM2	50721	26.2096	55	131.666	41701	21.1872	ABLIM2	actin binding LIM protein family member 2	Cytoplasm	other
chr1	ECE1	33123	25.8253	55.5	131.164	34649.5	26.3378	ECE1	endothelin converting enzyme 1	Plasma Membrane	peptidase
chr5	PDE4D	284607	18.3253	54	130.443	20101	1.2915	PDE4D	phosphodiesterase 4D	Cytoplasm	enzyme
chr2	AGAP1	156355	24.5181	45.5	130.32	25466	3.9728	AGAP1	ArfGAP with GTPase domain, ankyrin repeat and PH domain 1	Cytoplasm	enzyme
chr12	PITPNM2	42112	25.287	56.5	130.137	36485	21.4825	PITPNM2	phosphatidylinositol transfer protein membrane associated 2	Cytoplasm	enzyme
chr12	SCARB1	26612	25.15	53	130.075	42340	38.8038	SCARB1	scavenger receptor class B member 1	Plasma Membrane	transporter
chr19	PEPD	34963	25.9283	56	129.545	42571	30.8162	PEPD	peptidase D	Cytoplasm	peptidase
chr19	ZNF536	114203	23.5349	57	129.157	27727.5	5.6755	ZNF536	zinc finger protein 536	Other	transcription regulator
chr16	CTD-3088G3.8	41689	25.46	54.5	128.641	35496.5	21.2499
chr15	APBA2	58397	20.79	51	128.623	30008.5	10.5593	APBA2	amyloid beta precursor protein binding family A member 2	Cytoplasm	transporter
chr11	NTM	210674	21.8011	57.5	128.523	27073.5	2.7921	NTM	neurotrimin	Plasma Membrane	other
chr1	MACF1	88895	21.9028	51	127.934	23127.5	5.6524	MACF1	microtubule actin crosslinking factor 1	Cytoplasm	enzyme
chr12	DNAH10	40910	23.5505	53	127.925	26887	15.1893	DNAH10	dynein axonemal heavy chain 10	Cytoplasm	other
chr2	TTC7A	41890	26.1844	52	127.612	32878.5	20.1362	TTC7A	tetratricopeptide repeat domain 7A	Plasma Membrane	other
chr15	ADAMTS17	84169	22.7228	56.5	127.429	30909	8.2707	ADAMTS17	ADAM metallopeptidase with thrombospondin type 1 motif 17	Extracellular Space	other
chr10	PCDH15	313043	17.1514	51.5	127.025	21746.5	1.18935	PCDH15	protocadherin related 15	Plasma Membrane	other
chr9	SCAI	40056	19.9384	50	126.304	24632.5	12.063	SCAI	suppressor of cancer cell invasion	Nucleus	transcription regulator
chr17	SMG6	56054	22.9793	52.5	126.228	28459	11.511	SMG6	SMG6 nonsense mediated mRNA decay factor	Nucleus	enzyme
chr16	BANP	33990	26.5391	53	125.955	40708	30.9861	BANP	BTG3 associated nuclear protein	Nucleus	other
chr5	ERGIC1	30310	25.5973	55.5	125.95	41707	34.2672	ERGIC1	endoplasmic reticulum-golgi intermediate compartment 1	Cytoplasm	other
chr5	MYO10	58346	21.5316	56.5	124.858	27695.5	10.0976	MYO10	myosin X	Cytoplasm	enzyme
chr2	THADA	88248	20.5521	53.5	124.806	22706	5.24765	THADA	THADA armadillo repeat containing	Cytoplasm	other
chr1	SSBP3	45814	24.3629	52.5	124.796	28991.5	15.1512	SSBP3	single stranded DNA binding protein 3	Nucleus	transcription regulator
chr3	NUP210	26282	25.2534	51.5	124.152	35180.5	32.7647	NUP210	nucleoporin 210	Nucleus	transporter
chr10	SLIT1	46127	24.5509	52.5	123.786	36411.5	19.0454
chr9	CACNA1B	64679	26.2032	53	123.706	46503	18.5911	CACNA1B	calcium voltage-gated channel subunit alpha1 B	Plasma Membrane	ion channel
chr16	PLCG2	53138	24.242	53	123.674	26602.5	11.9563	PLCG2	phospholipase C gamma 2	Cytoplasm	enzyme
chr17	RNF213	35746	25.9175	51.5	123.577	35320.5	25.0106	RNF213	ring finger protein 213	Cytoplasm	enzyme
chr10	LHPP	42422	27.184	57.5	123.474	42369	26.5878	LHPP	phospholysine phosphohistidine inorganic pyrophosphate phosphatase	Cytoplasm	phosphatase
chr9	PTPRD	404171	17.5843	47.5	123.307	18673	0.81125	PTPRD	protein tyrosine phosphatase receptor type D	Plasma Membrane	phosphatase
chr15	NTRK3	83599	21.8977	58.5	123.084	28315.5	7.3533	NTRK3	neurotrophic receptor tyrosine kinase 3	Plasma Membrane	kinase
chr9	RAPGEF1	38805	23.7623	54	122.841	35881.5	21.5369	RAPGEF1	Rap guanine nucleotide exchange factor 1	Cytoplasm	other
chr6	GRM4	34451	25.7535	51	122.164	37636	27.4571	GRM4	glutamate metabotropic receptor 4	Plasma Membrane	G-protein coupled receptor
chr7	GTF2IRD1	40276	27.065	50.5	121.953	39079.5	25.6913	GTF2IRD1	GTF2I repeat domain containing 1	Nucleus	transcription regulator
chr11	SBF2	96531	18.7242	48.5	121.762	20808.5	4.01055	SBF2	SET binding factor 2	Cytoplasm	other
chr1	AJAP1	37030	26.8717	52.5	121.483	29849	21.154	AJAP1	adherens junctions associated protein 1	Plasma Membrane	other
chr1	VPS13D	61637	21.859	46	121.149	19350.5	6.7831	VPS13D	vacuolar protein sorting 13 homolog D	Cytoplasm	other
chr17	DNAH17	39552	25.7334	50.5	121.142	35236.5	22.4438	DNAH17	dynein axonemal heavy chain 17	Cytoplasm	other
chr16	C16orf45	43750	22.9377	51.5	121.112	27306.5	14.0731	BMERB1	bMERB domain containing 1	Other	other
chr1	IGSF21	68459	25.2861	52.5	121.091	24162.5	8.8172	IGSF21	immunoglobin superfamily member 21	Extracellular Space	other
chr19	KDM4B	53968	29.2538	55.5	120.698	39675	21.1282	KDM4B	lysine demethylase 4B	Nucleus	enzyme
chr20	PHF20	40640	22.7792	49.5	120.426	23354	12.8525	PHF20	PHD finger protein 20	Nucleus	transcription regulator
chr8	COL22A1	74983	23.017	53.5	120.246	23551	7.1568	COL22A1	collagen type XXII alpha 1 chain	Extracellular Space	other
chr2	DPP10	260681	18.5743	51.5	120.142	20722	1.47305	DPP10	dipeptidyl peptidase like 10	Extracellular Space	peptidase
chr1	DNAH14	95259	18.9369	49	120.022	20372.5	4.02355	DNAH14	dynein axonemal heavy chain 14	Other	other
chr3	RBM6	36436	22.767	47	119.955	22111	13.5369	RBM6	RNA binding motif protein 6	Nucleus	other
chr11	CNTN5	236676	17.6897	51.5	119.833	18554	1.38335	CNTN5	contactin 5	Plasma Membrane	other
chr1	PTPRF	28703	29.1442	48.5	118.937	41052	40.3317	PTPRF	protein tyrosine phosphatase receptor type F	Plasma Membrane	phosphatase
chr19	RYR1	40138	26.0863	51.5	118.605	30748.5	19.5643	RYR1	ryanodine receptor 1	Cytoplasm	ion channel
chr15	MEGF11	87156	24.2998	51	118.165	24335	6.72295	MEGF11	multiple EGF like domains 11	Other	other
chr16	WWP2	41759	23.2724	49.5	118.147	28523	15.6089	WWP2	WW domain containing E3 ubiquitin protein ligase 2	Cytoplasm	enzyme
chr11	FCHSD2	58214	19.0543	46.5	118.118	19898	6.4433	FCHSD2	FCH and double SH3 domains 2	Plasma Membrane	other
chr17	CEP112	102617	18.4382	49.5	117.81	20634	3.68565	CEP112	centrosomal protein 112	Cytoplasm	other
chr7	CALN1	143057	21.4266	51.5	117.581	21895	3.2632	CALN1	calneuron 1	Cytoplasm	other
chr5	CDH12	192856	17.4855	48	117.282	17374.5	1.57055	CDH12	cadherin 12	Plasma Membrane	other
chr1	BCAR3	62321	21.8394	53.5	117.009	27444.5	9.50755	BCAR3	BCAR3 adaptor protein, NSP family member	Cytoplasm	other
chr5	FSTL4	96413	23.1701	49.5	116.466	24904.5	5.938	FSTL4	follistatin like 4	Cytoplasm	other
chr4	MIR4274	28	30.7692	45.5	115.939	36875	1087.44
chr15	SCAPER	102450	18.3846	46	115.668	20107.5	3.58705	SCAPER	S-phase cyclin A associated protein in the ER	Extracellular Space	other
chr15	CYFIP1	28490	24.9886	49.5	115.526	28244.5	24.0763	CYFIP1	cytoplasmic FMR1 interacting protein 1	Cytoplasm	translation regulator
chr10	CNNM2	37877	22.0306	45.5	115.094	21299.5	12.1553	CNNM2	cyclin and CBS domain divalent metal cation transport mediator 2	Plasma Membrane	transporter
chr10	DOCK1	115695	17.6148	50	114.967	22945	3.47595	DOCK1	dedicator of cytokinesis 1	Cytoplasm	other
chr1	PRKCZ	39625	29.3679	55	114.906	39527	28.5959	PRKCZ	protein kinase C zeta	Cytoplasm	kinase
chr5	ARHGAP26	99888	21.7797	48.5	114.88	19830	4.2929	ARHGAP26	Rho GTPase activating protein 26	Cytoplasm	other
chr16	ADCY9	37854	23.252	48.5	114.819	28680	17.2668	ADCY9	adenylate cyclase 9	Plasma Membrane	enzyme
chr17	ACACA	65531	20.1642	45	114.725	20125	6.1303	ACACA	acetyl-CoA carboxylase alpha	Cytoplasm	enzyme
chr16	KIAA0556	55206	23.9779	50	114.415	24739	10.5932	KIAA0556	KIAA0556	Extracellular Space	other
chr8	PTK2	67130	19.4966	47.5	114.382	19914.5	5.7289	PTK2	protein tyrosine kinase 2	Cytoplasm	kinase
chr6	OFCC1	115068	18.6951	48.5	114.165	20354	3.2893	OFCC1	orofacial cleft 1 candidate 1	Cytoplasm	other
chr7	COBL	63296	21.0561	48.5	114.15	25103	8.2601	COBL	cordon-bleu WH2 repeat protein	Plasma Membrane	other
chr3	ARHGEF3	75067	21.3312	51	114.139	19524	5.4964	ARHGEF3	Rho guanine nucleotide exchange factor 3	Cytoplasm	other
chr22	MICAL3	57223	24.1538	42.5	114.091	24349	10.1365	MICAL3	microtubule associated monooxygenase, calponin and LIM domain containing 3	Cytoplasm	enzyme
chr10	DIP2C	95072	22.8784	41	114.072	23163.5	5.53025	DIP2C	disco interacting protein 2 homolog C	Other	other
chr7	EXOC4	161254	19.8219	44.5	113.933	16453	2.0143	EXOC4	exocyst complex component 4	Cytoplasm	transporter
chr12	GPR133	49616	26.453	50	113.676	33418.5	17.5092	ADGRD1	adhesion G protein-coupled receptor D1	Plasma Membrane	G-protein coupled receptor
chr7	CAMK2B	32284	27.4926	50.5	113.424	49861.5	41.3007	CAMK2B	calcium/calmodulin dependent protein kinase II beta	Cytoplasm	kinase
chr18	ZBTB7C	88541	23.0527	40.5	113.382	21601	5.5762	ZBTB7C	zinc finger and BTB domain containing 7C	Nucleus	transcription regulator
chr2	TNS1	49737	24.476	42	113.257	26441	12.8039	TNS1	tensin 1	Plasma Membrane	other
chr7	PKD1L1	38545	22.1728	46	113.237	25069.5	14.1524
chrX	TBL1X	60262	23.4989	46	112.995	19254	7.4126	TBL1X	transducin beta like 1 X-linked	Nucleus	transcription regulator
chr13	RASA3	40671	26.9535	53.5	112.438	35155.5	22.7996	RASA3	RAS p21 protein activator 3	Plasma Membrane	ion channel
chr3	CACNA2D3	206567	21.698	49	112.123	19739.5	2.06625	CACNA2D3	calcium voltage-gated channel auxiliary subunit alpha2delta 3	Plasma Membrane	ion channel
chr1	NFASC	46764	24.0838	49.5	111.973	28303	14.3327	NFASC	neurofascin	Plasma Membrane	other
chr17	RPH3AL	43590	25.0873	50.5	111.719	33840.5	19.1132	RPH3AL	rabphilin 3A like (without C2 domains)	Plasma Membrane	other
chr7	PRKAR1B	45641	25.5758	50.5	111.673	38096	20.9602	PRKAR1B	protein kinase cAMP-dependent type I regulatory subunit beta	Cytoplasm	kinase
chr12	RIMBP2	75801	23.6771	45.5	110.942	25094	7.7584	RIMBP2	RIMS binding protein 2	Plasma Membrane	other
chr16	MYH11	36923	23.9975	51	110.846	27673	17.6079	MYH11	myosin heavy chain 11	Cytoplasm	other
chr17	PEMT	22992	26.6896	46.5	110.672	40222	44.9679	PEMT	phosphatidylethanolamine N-methyltransferase	Cytoplasm	enzyme
chr2	MYT1L	118845	21.9211	38.5	110.23	19386	3.55415	MYT1L	myelin transcription factor 1 like	Nucleus	transcription regulator
chr5	WWC1	42329	23.4311	47.5	109.926	21710	11.8019	WWC1	WW and C2 domain containing 1	Cytoplasm	transcription regulator
chr19	MYH14	31825	26.0093	49.5	109.897	28360	22.5688	MYH14	myosin heavy chain 14	Extracellular Space	enzyme
chr3	SCN5A	25072	24.673	46	109.705	27888.5	26.5815	SCN5A	sodium voltage-gated channel alpha subunit 5	Plasma Membrane	ion channel
chr8	KCNK9	25634	25.0775	48	109.699	34841	33.0187	KCNK9	potassium two pore domain channel subfamily K member 9	Plasma Membrane	ion channel
chr3	MAP4	50811	21.2965	43	109.618	18267	7.55185	MAP4	microtubule associated protein 4	Cytoplasm	other
chr20	PREX1	49514	24.3156	48.5	109.448	29567.5	14.2885	PREX1	phosphatidylinositol-3,4,5-trisphosphate dependent Rac exchange factor 1	Cytoplasm	other
chr8	ERICH1	29782	24.1422	48	108.95	32161.5	25.3918	ERICH1	glutamate rich 1	Other	other
chr15	TLN2	102791	22.6359	38.5	108.705	15454	3.37865	TLN2	talin 2	Nucleus	other
chr12	KSR2	113037	21.9076	51	108.639	20309	3.9111	KSR2	kinase suppressor of ras 2	Cytoplasm	kinase
chr1	CSMD2	147112	22.5689	49.5	108.599	22114	3.37545	CSMD2	CUB and Sushi multiple domains 2	Other	other
chr3	CACNA1D	74190	23.2514	46.5	108.552	20734	6.4316	CACNA1D	calcium voltage-gated channel subunit alpha1 D	Plasma Membrane	ion channel
chr13	FARP1	70193	22.8484	45	108.278	23379	7.52915	FARP1	FERM, ARH/RhoGEF and pleckstrin domain protein 1	Plasma Membrane	other
chr7	PLXNA4	120445	22.9263	49.5	108.211	21490.5	4.0651	PLXNA4	plexin A4	Plasma Membrane	transmembrane receptor
chr8	AGO2	26259	25.1391	46	108.078	33926	31.4843	AGO2	argonaute RISC catalytic component 2	Cytoplasm	translation regulator
chr10	COL13A1	41672	25.662	48	108.064	31195	18.8275	COL13A1	collagen type XIII alpha 1 chain	Plasma Membrane	other
chr17	DNAH9	78046	21.0186	48.5	108.016	18902.5	5.0458	DNAH9	dynein axonemal heavy chain 9	Cytoplasm	other
chr7	GRB10	44339	21.7989	45.5	107.793	23198.5	11.2233	GRB10	growth factor receptor bound protein 10	Cytoplasm	other
chr7	RNF216	36414	22.5205	45	107.345	23061	13.9769	RNF216	ring finger protein 216	Cytoplasm	enzyme
chr16	NLRC5	23225	24.6951	43	107.168	26896.5	27.6295	NLRC5	NLR family CARD domain containing 5	Cytoplasm	transcription regulator
chr12	RBM19	37181	24.848	43.5	107.121	24979.5	16.3335	RBM19	RNA binding motif protein 19	Nucleus	other
chr6	SLC22A23	44186	23.4956	42.5	107.041	24504	12.8051	SLC22A23	solute carrier family 22 member 23	Other	transporter
chr6	PHACTR1	118271	20.7219	47	106.197	20715.5	3.6086	PHACTR1	phosphatase and actin regulator 1	Cytoplasm	other
chr18	DLGAP1	189681	19.7727	45.5	106.123	19192.5	1.9938	DLGAP1	DLG associated protein 1	Plasma Membrane	other
chr10	CTNNA3	314666	17.6417	43	105.845	18533	1.03715	CTNNA3	catenin alpha 3	Plasma Membrane	other
chr17	MPRIP	45681	26.0833	43	105.135	37513.5	21.0236	MPRIP	myosin phosphatase Rho interacting protein	Cytoplasm	other
chr11	KCNQ1	105872	26.1783	44.5	105.046	35968	8.8216	KCNQ1	potassium voltage-gated channel subfamily Q member 1	Plasma Membrane	ion channel
chr16	WDR59	27897	22.0348	43	104.866	19692.5	15.1593	WDR59	WD repeat domain 59	Cytoplasm	transporter
chr2	FAM178B	35394	24.8281	45	104.85	32512.5	22.2908	FAM178B	family with sequence similarity 178 member B	Other	other
chr9	GLIS3	102763	19.6013	45	104.67	20061.5	3.80265	GLIS3	GLIS family zinc finger 3	Nucleus	transcription regulator
chr10	ARHGAP22	49357	23.4772	45.5	104.669	29887	13.9963	ARHGAP22	Rho GTPase activating protein 22	Cytoplasm	other
chr3	MGLL	32180	23.9893	45	104.607	28031.5	20.395	MGLL	monoglyceride lipase	Plasma Membrane	enzyme
chr20	NFATC2	40259	22.8904	46.5	104.506	28191	15.7336	NFATC2	nuclear factor of activated T cells 2	Nucleus	transcription regulator
chr8	TSNARE1	50960	26.6582	50.5	104.373	36093	18.5605	TSNARE1	t-SNARE domain containing 1	Other	other
chr16	ZNF423	90182	24.3475	44	103.602	22412.5	5.9975	ZNF423	zinc finger protein 423	Nucleus	transcription regulator
chr2	ARHGEF4	49870	23.7083	38.5	103.283	22613.5	10.5845	ARHGEF4	Rho guanine nucleotide exchange factor 4	Cytoplasm	other
chr22	FAM19A5	100369	27.7682	42.5	103.214	43093.5	11.8144	TAFA5	TAFA chemokine like family member 5	Extracellular Space	other
chr1	OBSCN	47100	27.5847	50.5	102.364	35016.5	20.119	OBSCN	obscurin, cytoskeletal calmodulin and titin-interacting RhoGEF	Cytoplasm	kinase
chr10	USP54	26179	20.3861	38.5	101.663	18125.5	13.761	USP54	ubiquitin specific peptidase 54	Other	peptidase
chr17	CYTH1	23524	21.7312	41.5	101.626	20473	18.3532	CYTH1	cytohesin 1	Cytoplasm	other
chr1	RABGAP1L	163958	19.6146	41.5	101.431	17154.5	2.04415	RABGAP1L	RAB GTPase activating protein 1 like	Cytoplasm	other
chr1	TTC34	25685	17.0244	44	101.36	43505.5	28.2188	TTC34	tetratricopeptide repeat domain 34	Other	other
chr19	FBN3	22479	26.6197	43	101.359	25203	28.723	FBN3	fibrillin 3	Extracellular Space	other
chr2	COMMD1	54493	21.0785	42	101.352	17703	6.7614	COMMD1	copper metabolism domain containing 1	Nucleus	transporter
chr10	TTC40	35617	26.4944	45.5	101.25	31142	22.6105	CFAP46	cilia and flagella associated protein 46	Cytoplasm	other
chr12	GALNT9	32860	14.6037	48	101.24	34760	15.2248	GALNT9	polypeptide N-acetylgalactosaminyltransferase 9	Cytoplasm	enzyme
chr1	FHAD1	36341	23.7504	41.5	101.153	22551.5	14.4273	FHAD1	forkhead associated phosphopeptide binding domain 1	Other	other
chr20	ATP9A	39473	22.9333	41	100.936	22234.5	12.6749	ATP9A	ATPase phospholipid transporting 9A (putative)	Cytoplasm	transporter
chr20	SULF2	32423	24.8893	42	100.814	25769.5	19.293	SULF2	sulfatase 2	Plasma Membrane	enzyme
chr7	ADCY1	37398	25.1032	43	100.456	27333	17.9495	ADCY1	adenylate cyclase 1	Plasma Membrane	enzyme
chr17	NTN1	56760	25.5148	44.5	100.328	21054.5	9.3261	NTN1	netrin 1	Extracellular Space	other
chr12	ANO2	89894	21.6945	39	100.228	16726	4.00465	ANO2	anoctamin 2	Plasma Membrane	ion channel
chr5	ADCY2	90254	20.8019	49	100.18	24836	5.68105	ADCY2	adenylate cyclase 2	Plasma Membrane	enzyme
chr3	IQSEC1	46768	26.588	43	99.9779	33980	18.9622	IQSEC1	IQ motif and Sec7 domain ArfGEF 1	Cytoplasm	other
chr7	TNRC18	31617	26.6529	45.5	99.9509	34477	28.2772	TNRC18	trinucleotide repeat containing 18	Nucleus	other
chr11	PKNOX2	67237	25.0228	45	99.9325	19418	7.1389	PKNOX2	PBX/knotted 1 homeobox 2	Nucleus	transcription regulator
chr7	GTF2I	22627	21.9609	39	99.928	19117.5	17.9789	GTF2I	general transcription factor IIi	Nucleus	transcription regulator
chr1	EPB41	50153	21.5294	38.5	99.8696	16915.5	7.16	EPB41	erythrocyte membrane protein band 4.1	Plasma Membrane	other
chr1	RNF220	58725	23.8205	43.5	99.847	22041.5	8.82255	RNF220	ring finger protein 220	Cytoplasm	enzyme
chr15	SMAD3	33097	25.1817	41	99.7248	21128.5	15.6817	SMAD3	SMAD family member 3	Nucleus	transcription regulator
chr1	RYR2	157774	19.9264	41	99.4832	15664	1.9701	RYR2	ryanodine receptor 2	Plasma Membrane	ion channel
chr20	KCNB1	29007	24.4226	45.5	99.1986	21197.5	17.3649	KCNB1	potassium voltage-gated channel subfamily B member 1	Plasma Membrane	ion channel
chr14	ITPK1	46834	26.1049	37.5	99.187	24722	13.531	ITPK1	inositol-tetrakisphosphate 1-kinase	Cytoplasm	kinase
chr20	CBFA2T2	34688	21.6852	40.5	98.9105	20991.5	12.8576	CBFA2T2	CBFA2/RUNX1 partner transcriptional co-repressor 2	Nucleus	transcription regulator
chr16	VAC14	30881	27.1546	40	98.3133	35409.5	30.2585	VAC14	VAC14 component of PIKFYVE complex	Cytoplasm	other
chr10	STK32C	33885	27.2484	46.5	98.2938	32070.5	25.1226	STK32C	serine/threonine kinase 32C	Other	kinase
chr3	VGLL4	35366	21.476	40.5	98.1843	20404.5	12.1472	VGLL4	vestigial like family member 4	Nucleus	other
chr1	MAN1C1	40611	24.0672	41.5	98.1096	26496	15.401	MAN1C1	mannosidase alpha class 1C member 1	Cytoplasm	enzyme
chr3	FBLN2	28736	27.0841	42.5	97.8628	31748	29.0204	FBLN2	fibulin 2	Extracellular Space	other
chr3	FGD5	28923	25.0574	39.5	97.8601	19506.5	16.4297	FGD5	FYVE, RhoGEF and PH domain containing 5	Cytoplasm	other
chr7	CHN2	82487	21.0397	43	97.7524	18473.5	4.6726	CHN2	chimerin 2	Cytoplasm	other
chr11	AMBRA1	42170	21.329	39	97.3441	18362	9.1348	AMBRA1	autophagy and beclin 1 regulator 1	Cytoplasm	other
chr17	RAB11FIP4	38045	25.9525	40.5	97.2302	27173	18.128	RAB11FIP4	RAB11 family interacting protein 4	Cytoplasm	other
chr15	CCDC33	31826	26.6994	38.5	97.1886	28353	23.1451	CCDC33	coiled-coil domain containing 33	Cytoplasm	other
chr6	CPNE5	25168	25.3641	39.5	96.9741	24404.5	23.803	CPNE5	copine 5	Plasma Membrane	other
chr20	EPB41L1	36161	25.5924	42	96.9326	22894	15.8331	EPB41L1	erythrocyte membrane protein band 4.1 like 1	Plasma Membrane	other
chr1	HSPG2	32252	28.0323	44	96.9062	32997	27.8802	HSPG2	heparan sulfate proteoglycan 2	Extracellular Space	enzyme
chr17	TBCD	52879	27.7165	45.5	96.3601	29206	15.048	TBCD	tubulin folding cofactor D	Cytoplasm	other
chr7	ABCA13	94378	19.8257	40	96.0533	17101	3.56765	ABCA13	ATP binding cassette subfamily A member 13	Extracellular Space	transporter
chr5	SPOCK1	128590	20.6377	46	95.9119	19846	3.16835	SPOCK1	SPARC (osteonectin), cwcv and kazal like domains proteoglycan 1	Extracellular Space	other
chr2	GLI2	69076	26.8746	40.5	95.7728	30677	11.7838	GLI2	GLI family zinc finger 2	Nucleus	transcription regulator
chr17	MGAT5B	23093	28.1835	40	95.604	29787	34.9457	MGAT5B	alpha-1,6-mannosylglycoprotein 6-beta-N-acetylglucosaminyltransferase B	Cytoplasm	enzyme
chr10	ADARB2	130826	23.7176	34	95.4273	19824.5	3.57265	ADARB2	adenosine deaminase RNA specific B2 (inactive)	Nucleus	enzyme
chr1	GALNT2	53172	23.7021	40.5	95.3123	19733.5	8.6689	GALNT2	polypeptide N-acetylgalactosaminyltransferase 2	Cytoplasm	enzyme
chr20	MIR1257	45	38.4615	46	95.2878	41896	1226.1
chr15	LRRK1	34272	22.712	40	94.9775	19978.5	12.9564	LRRK1	leucine rich repeat kinase 1	Cytoplasm	kinase
chr17	PITPNM3	26087	24.7902	40.5	94.9719	25295.5	23.3072	PITPNM3	PITPNM family member 3	Cytoplasm	enzyme
chr1	PCNXL2	63087	20.2021	41	94.7018	17488.5	5.54175	PCNX2	pecanex 2	Other	other
chr19	MYO9B	36011	25.9528	40	94.6875	34136	24.0299	MYO9B	myosin IXB	Cytoplasm	enzyme
chr7	TBXAS1	53906	22.1584	44.5	94.5418	20759	8.4189	TBXAS1	thromboxane A synthase 1	Plasma Membrane	enzyme
chr17	CCDC57	28853	25.9071	41.5	94.3749	33441	29.1626	CCDC57	coiled-coil domain containing 57	Other	other
chr1	PAX7	31788	26.9708	40	94.2933	20209	16.6794	PAX7	paired box 7	Nucleus	transcription regulator
chr5	TENM2	199927	20.4141	44	94.1282	18211.5	1.8533	TENM2	teneurin transmembrane protein 2	Plasma Membrane	other
chr18	CELF4	84212	26.0726	38	93.8779	19378.5	5.939	CELF4	CUGBP Elav-like family member 4	Nucleus	translation regulator
chr8	MYOM2	28956	24.0656	38.5	93.8753	19500.5	15.7744	MYOM2	myomesin 2	Cytoplasm	other
chr11	MICAL2	41140	24.2296	43	93.5986	21104.5	12.1927	MICAL2	microtubule associated monooxygenase, calponin and LIM domain containing 2	Cytoplasm	enzyme
chr9	KDM4C	95411	20.9793	38	93.5263	16095	3.5135	KDM4C	lysine demethylase 4C	Nucleus	enzyme
chr5	NSD1	36212	21.6591	37.5	93.4703	18010	10.5636	NSD1	nuclear receptor binding SET domain protein 1	Nucleus	transcription regulator
chr3	ITPR1	79209	22.3443	39	93.4048	15569	4.3514	ITPR1	inositol 1,4,5-trisphosphate receptor type 1	Cytoplasm	ion channel
chr18	PTPRM	173414	20.6426	38	93.1956	15708.5	1.86255	PTPRM	protein tyrosine phosphatase receptor type M	Plasma Membrane	phosphatase
chrX	SH3KBP1	74277	21.0043	38	93.1419	15794.5	4.4251	SH3KBP1	SH3 domain containing kinase binding protein 1	Cytoplasm	other
chr9	RXRA	40907	33.1263	46.5	93.1176	42511.5	33.5296	RXRA	retinoid X receptor alpha	Nucleus	ligand-dependent nuclear receptor
chr12	ATXN2	30280	20.534	35.5	93.0881	17645	11.7038	ATXN2	ataxin 2	Nucleus	other
chr12	ACACB	35837	23.6342	40.5	93.0247	19088	12.3202	ACACB	acetyl-CoA carboxylase beta	Cytoplasm	enzyme
chr12	DIP2B	51348	21.0716	37.5	92.8916	17332.5	7.0177	DIP2B	disco interacting protein 2 homolog B	Cytoplasm	other
chr3	TMCC1	46979	19.1139	34	92.7408	13816	5.5467	TMCC1	transmembrane and coiled-coil domain family 1	Cytoplasm	other
chr16	CLEC16A	57430	24.1605	37.5	92.6151	21519.5	8.92915	CLEC16A	C-type lectin domain containing 16A	Cytoplasm	other
chr7	CREB5	108741	20.6507	39.5	92.6089	14493	2.7352	CREB5	cAMP responsive element binding protein 5	Nucleus	transcription regulator
chr1	DAB1	312104	20.1104	42.5	92.6068	15750.5	1.01275	DAB1	DAB adaptor protein 1	Cytoplasm	other
chr9	HMCN2	31830	12.1198	41.5	92.5388	32132	12.0829	HMCN2	hemicentin 2	Extracellular Space	other
chr3	FLNB	39096	23.86	38.5	92.5268	19903	11.9069	FLNB	filamin B	Cytoplasm	other
chr6	SASH1	61590	22.0163	37	92.4775	16143.5	5.70345	SASH1	SAM and SH3 domain containing 1	Extracellular Space	other
chr5	SIL1	74983	21.619	41	92.4675	22083	6.30695	SIL1	SIL1 nucleotide exchange factor	Cytoplasm	transporter
chr6	DST	89950	18.1116	39	92.4446	14505	2.90135	DST	dystonin	Plasma Membrane	other
chrX	BCOR	32914	25.8119	41.5	92.4438	21913	16.7511	BCOR	BCL6 corepressor	Nucleus	transcription regulator
chr20	TOX2	38361	24.7885	39	92.4332	20233.5	12.8017	TOX2	TOX high mobility group box family member 2	Nucleus	transcription regulator
chr6	ZDHHC14	69181	23.2922	32.5	92.227	16238.5	5.40715	ZDHHC14	zinc finger DHHC-type containing 14	Cytoplasm	enzyme
chr16	ATP2C2	23944	25.0301	38	92.0615	23670.5	23.919	ATP2C2	ATPase secretory pathway Ca2+ transporting 2	Cytoplasm	enzyme
chr3	CHCHD6	59512	23.2299	40	92.0268	22516	8.6771	CHCHD6	coiled-coil-helix-coiled-coil-helix domain containing 6	Cytoplasm	other
chr6	ANKS1A	46329	22.9195	38.5	91.9506	21859.5	10.6404	ANKS1A	ankyrin repeat and sterile alpha motif domain containing 1A	Cytoplasm	other
chr8	CSGALNACT1	70590	19.9481	40	91.7523	16840	4.71485	CSGALNACT1	chondroitin sulfate N-acetylgalactosaminyltransferase 1	Cytoplasm	enzyme
chr11	ANO1	30449	27.3755	37.5	91.6786	27246	23.79	ANO1	anoctamin 1	Plasma Membrane	ion channel
chr17	NXN	44937	24.9016	35.5	91.4527	20402.5	11.1029	NXN	nucleoredoxin	Nucleus	enzyme
chr16	TANGO6	52511	21.7368	35	91.4378	15659.5	6.39485	TANGO6	transport and golgi organization 6 homolog	Other	other
chr3	SLC6A6	23288	26.8351	35	91.4282	25505.5	28.3136	SLC6A6	solute carrier family 6 member 6	Plasma Membrane	transporter
chr5	CDH18	192481	17.4519	38.5	91.3916	13299.5	1.2022	CDH18	cadherin 18	Plasma Membrane	other
chr2	NPAS2	40696	23.034	40	91.3913	22125	12.2932	NPAS2	neuronal PAS domain protein 2	Nucleus	transcription regulator
chr17	MYO18A	28643	26.7934	38	91.3846	27416	24.8777	MYO18A	myosin XVIIIA	Cytoplasm	other
chr12	FGD4	51951	21.0736	35	91.3407	14373	5.7533	FGD4	FYVE, RhoGEF and PH domain containing 4	Cytoplasm	other
chr13	PCCA	91180	20.6562	38	91.1374	15245	3.428	PCCA	propionyl-CoA carboxylase subunit alpha	Cytoplasm	enzyme
chr2	SFXN5	32243	24.1371	38.5	91.1235	22819.5	16.6708	SFXN5	sideroflexin 5	Cytoplasm	transporter
chrX	MID1	75316	17.1788	37	91.0995	13357.5	3.0239	MID1	midline 1	Nucleus	other
chr8	PSD3	106491	19.1039	37.5	91.0935	16073	2.86645	PSD3	pleckstrin and Sec7 domain containing 3	Cytoplasm	other
chr3	EPHA6	169332	18.0548	37.5	91.0017	15514	1.64835	EPHA6	EPH receptor A6	Plasma Membrane	kinase
chr11	GRIK4	118406	24.8155	39.5	90.9313	19017	3.9582	GRIK4	glutamate ionotropic receptor kainate type subunit 4	Plasma Membrane	ion channel
chr1	EPHB2	54012	26.4134	37	90.8087	22483.5	10.8204	EPHB2	EPH receptor B2	Plasma Membrane	kinase
chr17	DNAH2	28307	24.3206	38.5	90.7965	21304.5	17.7996	DNAH2	dynein axonemal heavy chain 2	Cytoplasm	other
chr1	KIF26B	125845	22.6974	41	90.5965	17741	3.1808	KIF26B	kinesin family member 26B	Other	other
chr1	ABCA4	29846	23.2634	39	90.5889	18909	14.3689	ABCA4	ATP binding cassette subfamily A member 4	Plasma Membrane	transporter
chr10	CTBP2	41756	24.092	38.5	90.5441	25246	14.294	CTBP2	C-terminal binding protein 2	Nucleus	transcription regulator
chr17	ARSG	38239	23.3806	39.5	90.5306	19123.5	11.4615	ARSG	arylsulfatase G	Cytoplasm	enzyme
chr17	KSR1	43137	25.4058	39	90.3829	21065.5	12.1701	KSR1	kinase suppressor of ras 1	Cytoplasm	kinase
chr9	FNBP1	33836	21.6886	38	90.3216	18478	11.5989	FNBP1	formin binding protein 1	Nucleus	enzyme
chr1	MAST2	52797	21.1919	36.5	90.2657	18613.5	7.3735	MAST2	microtubule associated serine/threonine kinase 2	Cytoplasm	kinase
chr10	WDFY4	68953	23.1323	41.5	90.2018	21341	7.0811	WDFY4	WDFY family member 4	Other	other
chr8	DLGAP2	49427	23.865	37.5	90.068	20094.5	9.5501	DLGAP2	DLG associated protein 2	Plasma Membrane	other
chr22	PARVB	44983	25.8911	35	90.0205	21061.5	11.8965	PARVB	parvin beta	Cytoplasm	other
chr17	VPS53	48148	22.5994	38	89.8927	17735.5	8.19755	VPS53	VPS53 subunit of GARP complex	Cytoplasm	other
chr1	EIF4G3	70853	19.128	34.5	89.7374	14163.5	3.78995	EIF4G3	eukaryotic translation initiation factor 4 gamma 3	Cytoplasm	translation regulator
chr19	CRTC1	28006	28.4273	40	89.6845	31095.5	30.5403	CRTC1	CREB regulated transcription coactivator 1	Nucleus	transcription regulator
chr9	SEMA4D	33992	24.7495	37.5	89.6195	25710.5	18.2806	SEMA4D	semaphorin 4D	Plasma Membrane	transmembrane receptor
chr9	ROR2	85130	21.9933	31.5	89.5969	19065.5	4.8839	ROR2	receptor tyrosine kinase like orphan receptor 2	Plasma Membrane	kinase
chr1	FGGY	97033	20.5998	39	89.5942	15854	3.34235	FGGY	FGGY carbohydrate kinase domain containing	Other	other
chr8	LOXL2	30886	24.1033	38	89.3559	22521	17.134	LOXL2	lysyl oxidase like 2	Extracellular Space	enzyme
chr15	OTUD7A	82566	21.2983	31.5	89.3496	13565.5	3.4698	OTUD7A	OTU deubiquitinase 7A	Cytoplasm	peptidase
chr3	SLC12A8	40823	20.7706	38	89.2292	18258	9.1362	SLC12A8	solute carrier family 12 member 8	Other	transporter
chr10	ATRNL1	153881	17.9898	36	89.02	13465	1.5681	ATRNL1	attractin like 1	Other	other
chr8	ASAP1	80656	20.5989	39	88.9683	15102	3.8247	ASAP1	ArfGAP with SH3 domain, ankyrin repeat and PH domain 1	Plasma Membrane	other
chr22	PACSIN2	41728	23.2165	34.5	88.7381	18924.5	10.3393	PACSIN2	protein kinase C and casein kinase substrate in neurons 2	Cytoplasm	transporter
chr5	ZNF131	28425	22.4091	37.5	88.6952	20501	15.7523	ZNF131	zinc finger protein 131	Nucleus	transcription regulator
chr17	EPN2	30657	25.3152	37	88.5944	18900	15.1928	EPN2	epsin 2	Cytoplasm	other
chr19	SPTBN4	29390	26.6641	39.5	88.2832	25542	22.4994	SPTBN4	spectrin beta, non-erythrocytic 4	Cytoplasm	other
chr17	SLC39A11	101091	22.6274	39	88.1442	17781.5	3.9509	SLC39A11	solute carrier family 39 member 11	Other	transporter
chr2	CAMKMT	79757	19.4225	37	88.1348	13004.5	3.1416	CAMKMT	calmodulin-lysine N-methyltransferase	Nucleus	enzyme
chr8	RBPMS	40461	21.5407	34.5	87.9999	14583.5	7.62995	RBPMS	RNA binding protein, mRNA processing factor	Cytoplasm	transcription regulator
chr12	TSPAN9	56438	26.9767	33	87.9372	20677.5	9.73015	TSPAN9	tetraspanin 9	Plasma Membrane	other
chr16	XYLT1	82635	22.3875	41	87.7672	16642.5	4.46885	XYLT1	xylosyltransferase 1	Cytoplasm	enzyme
chr8	DENND3	20727	26.3934	36.5	87.6582	30762.5	37.5928	DENND3	DENN domain containing 3	Cytoplasm	other
chr10	SORCS1	115315	19.5161	36	87.6471	12917	2.17395	SORCS1	sortilin related VPS10 domain containing receptor 1	Plasma Membrane	transporter
chr1	INADL	87390	20.7359	36	87.6175	13107	3.08585	PATJ	PATJ crumbs cell polarity complex component	Plasma Membrane	other
chr20	RP11-429E11.3	587	26.1703	38	87.5918	28416	512.647
chr7	ATXN7L1	61601	22.686	36	87.5026	16432.5	5.979	ATXN7L1	ataxin 7 like 1	Other	other
chr8	CSMD3	204398	16.8344	37.5	87.3965	14038	1.15305	CSMD3	CUB and Sushi multiple domains 3	Plasma Membrane	enzyme
chr16	FANCA	19583	24.7545	37	87.3961	25135.5	30.5009	FANCA	FA complementation group A	Nucleus	other
chr6	SMOC2	55802	24.0366	31	87.3134	17858.5	7.5847	SMOC2	SPARC related modular calcium binding 2	Extracellular Space	other
chr1	C1orf222	23539	28.7478	39	87.2788	27883.5	32.7345	CFAP74	cilia and flagella associated protein 74	Cytoplasm	other
chr16	PPL	20533	26.2453	38	87.1851	23412	28.7141	PPL	periplakin	Cytoplasm	other
chr7	UBE2H	24723	20.2286	33.5	87.1407	14454.5	11.5159	UBE2H	ubiquitin conjugating enzyme E2 H	Cytoplasm	enzyme
chr1	SPSB1	21808	28.4503	35	86.9946	26421.5	33.0463	SPSB1	splA/ryanodine receptor domain and SOCS box containing 1	Cytoplasm	other
chr8	GFRA2	28921	23.7145	35.5	86.8977	20916	16.6987	GFRA2	GDNF family receptor alpha 2	Plasma Membrane	transmembrane receptor
chr10	GRK5	63969	25.7907	36.5	86.662	25986	10.3393	GRK5	G protein-coupled receptor kinase 5	Plasma Membrane	kinase
chr15	HERC2	43667	20.6842	32.5	86.6209	17271	8.055	HERC2	HECT and RLD domain containing E3 ubiquitin protein ligase 2	Cytoplasm	enzyme
chr10	GRID1	166315	21.6856	38	86.6065	21004	2.72695	GRID1	glutamate ionotropic receptor delta type subunit 1	Plasma Membrane	ion channel
chr5	MCTP1	107315	18.476	35.5	86.4783	14427.5	2.4699	MCTP1	multiple C2 and transmembrane domain containing 1	Cytoplasm	other
chr11	PC	28500	25.8752	40	86.4046	31383.5	27.6643	PC	pyruvate carboxylase	Cytoplasm	enzyme
chr3	MRPS22	77861	22.1562	37	86.1992	17423.5	4.9119	MRPS22	mitochondrial ribosomal protein S22	Cytoplasm	other
chr7	PDE1C	106282	19.3893	39	86.1048	16862.5	3.05785	PDE1C	phosphodiesterase 1C	Cytoplasm	enzyme
chr12	HECTD4	47394	21.3578	35.5	86.0771	19449	8.63615	HECTD4	HECT domain E3 ubiquitin protein ligase 4	Nucleus	other
chr13	MYO16	118482	19.3644	35.5	85.9228	14314.5	2.32695	MYO16	myosin XVI	Nucleus	other
chr19	ELL	21218	26.7011	35.5	85.8991	32391	39.1361	ELL	elongation factor for RNA polymerase II	Nucleus	transcription regulator
chr12	CIT	41500	21.6709	37	85.8299	14943.5	7.6712	CIT	citron rho-interacting serine/threonine kinase	Cytoplasm	kinase
chr9	CAMSAP1	21699	21.9755	37.5	85.7985	23698.5	23.2242	CAMSAP1	calmodulin regulated spectrin associated protein 1	Cytoplasm	other
chr10	CRTAC1	40612	24.4903	37	85.7523	20759.5	12.2744	CRTAC1	cartilage acidic protein 1	Extracellular Space	other
chr19	EPS15L1	29809	25.5111	36	85.7481	22927.5	19.0829	EPS15L1	epidermal growth factor receptor pathway substrate 15 like 1	Plasma Membrane	other
chr10	MIR346	27	28.4211	35	85.7351	20585	606.333
chr2	CCDC138	19526	19.779	35	85.4629	18041.5	17.6841	CCDC138	coiled-coil domain containing 138	Other	other
chr15	SMAD6	21239	26.6243	33.5	85.4587	20600	24.7975	SMAD6	SMAD family member 6	Nucleus	transcription regulator
chr15	MIR4311	38	38	35.5	85.231	17540	515.882
chr10	ADK	106009	18.9946	35	85.1364	16557	2.94925	ADK	adenosine kinase	Nucleus	kinase
chr8	MROH1	30895	27.1187	37	85.1079	27114.5	23.1303	MROH1	maestro heat like repeat family member 1	Other	other
chr9	FAM129B	19456	26.4165	38	84.9777	28463.5	36.9891	NIBAN2	niban apoptosis regulator 2	Cytoplasm	transcription regulator
chr1	GON4L	23490	21.4161	34.5	84.8876	18905.5	16.7329	GON4L	gon-4 like	Cytoplasm	transcription regulator
chr17	ARHGAP23	24328	28.9733	36	84.8807	24601	28.1905	ARHGAP23	Rho GTPase activating protein 23	Cytoplasm	other
chr16	HYDIN	87599	20.6921	37	84.7418	15688.5	3.6772	HYDIN	HYDIN axonemal central pair apparatus protein	Cytoplasm	other
chr17	TMEM104	16809	26.5558	35.5	84.6237	27706.5	41.6033	TMEM104	transmembrane protein 104	Other	transporter
chr12	MIR3922	25	29.7619	36.5	84.5298	17362	513.061
chr3	ITGB5	32379	23.2156	36	84.4104	18973	13.2891	ITGB5	integrin subunit beta 5	Plasma Membrane	other
chr10	TCERG1L	51517	23.4882	37	84.3488	23607.5	10.6038	TCERG1L	transcription elongation regulator 1 like	Other	other
chr8	DOCK5	50168	21.498	36	84.3375	13059	5.51805	DOCK5	dedicator of cytokinesis 5	Cytoplasm	other
chr9	MVB12B	42354	23.5048	36.5	84.3349	19242.5	10.4868	MVB12B	multivesicular body subunit 12B	Cytoplasm	other
chr2	TSSC1	43084	22.8008	32.5	84.3109	18495.5	9.62015	EIPR1	EARP complex and GARP complex interacting protein 1	Cytoplasm	other
chr19	CPAMD8	33171	24.7789	34	84.2948	21327.5	15.5484	CPAMD8	C3 and PZP like alpha-2-macroglobulin domain containing 8	Extracellular Space	other
chr16	LITAF	21390	24.2009	35	84.2559	19743.5	21.5341	LITAF	lipopolysaccharide induced TNF factor	Nucleus	transcription regulator
chr17	PLXDC1	22816	25.0472	36	84.2348	19352	20.5018	PLXDC1	plexin domain containing 1	Plasma Membrane	other
chr3	TFDP2	39415	19.2165	31.5	84.0975	13593	6.5222	TFDP2	transcription factor Dp-2	Nucleus	transcription regulator
chr16	ZNRF1	25502	22.7768	34	83.9561	18993.5	16.4781	ZNRF1	zinc and ring finger 1	Cytoplasm	enzyme
chr1	CAMTA1	240472	24.4287	35	83.9394	16207.5	1.64095	CAMTA1	calmodulin binding transcription activator 1	Other	other
chr11	C11orf49	47927	21.0486	35.5	83.5516	16400	7.09965	C11orf49	chromosome 11 open reading frame 49	Nucleus	other
chr11	AMPD3	45968	23.0685	38	83.5035	20150	9.94735	AMPD3	adenosine monophosphate deaminase 3	Cytoplasm	enzyme
chr17	NPLOC4	22291	24.3397	35	83.4957	22207	23.4046	NPLOC4	NPL4 homolog, ubiquitin recognition factor	Nucleus	other
chr20	CDH22	34475	25.5814	37.5	83.4914	20277.5	14.6868	CDH22	cadherin 22	Plasma Membrane	other
chr10	PTPRE	43425	24.2876	35	83.3507	20420.5	11.2142	PTPRE	protein tyrosine phosphatase receptor type E	Plasma Membrane	phosphatase
chr16	JPH3	28344	29.4263	36	83.3053	30962.5	31.08	JPH3	junctophilin 3	Plasma Membrane	ion channel
chr8	NRG1	215876	19.1779	32.5	83.2673	13033	1.1544	NRG1	neuregulin 1	Plasma Membrane	growth factor
chr16	CPNE2	15343	27.68	33	83.2178	21759.5	37.05	CPNE2	copine 2	Cytoplasm	other
chr15	ITGA11	32584	24.9778	34.5	83.1061	18633.5	13.9314	ITGA11	integrin subunit alpha 11	Plasma Membrane	other
chr8	ARHGAP39	40159	25.6391	37	82.8236	25863.5	16.1715	ARHGAP39	Rho GTPase activating protein 39	Nucleus	other
chr10	MICU1	51416	19.8669	31.5	82.6893	15331.5	5.84945	MICU1	mitochondrial calcium uptake 1	Cytoplasm	other
chr1	SKI	24599	30.2106	37.5	82.6856	29244.5	34.517	SKI	SKI proto-oncogene	Nucleus	transcription regulator
chr7	AVL9	111341	20.4867	32	82.3609	13531.5	2.47475	AVL9	AVL9 cell migration associated	Other	other
chr3	LSAMP	403773	18.3963	33	82.3115	12910	0.5873	LSAMP	limbic system associated membrane protein	Plasma Membrane	other
chr19	UNC13A	21222	24.319	35.5	82.2575	24011.5	26.513	UNC13A	unc-13 homolog A	Plasma Membrane	other
chr11	PDE2A	25347	25.7458	36	82.0843	25195.5	24.7619	PDE2A	phosphodiesterase 2A	Cytoplasm	enzyme
chr9	CNTLN	69253	18.7707	32.5	82.0435	13075	3.5125	CNTLN	centlein	Cytoplasm	other
chr2	INPP4A	37219	24.8895	36	81.9966	19601.5	12.8251	INPP4A	inositol polyphosphate-4-phosphatase type I A	Cytoplasm	phosphatase
chr15	RASGRF1	33364	25.5024	37	81.9946	22634.5	16.8755	RASGRF1	Ras protein specific guanine nucleotide releasing factor 1	Cytoplasm	other
chr15	CRTC3	25534	22.1225	36	81.8231	17910	15.0858	CRTC3	CREB regulated transcription coactivator 3	Nucleus	other
chr8	TG	63388	23.6571	35.5	81.8113	15758.5	5.8097	TG	thyroglobulin	Extracellular Space	other
chr22	BCR	37486	27.0982	30	81.742	21737	15.3473	BCR	BCR activator of RhoGEF and GTPase	Cytoplasm	kinase
chr3	STAG1	79307	19.0576	32	81.569	13654.5	3.2554	STAG1	stromal antigen 1	Nucleus	transcription regulator
chr2	HPCAL1	32862	26.3467	31.5	81.4888	24484	19.1238	HPCAL1	hippocalcin like 1	Cytoplasm	other
chr17	BAIAP2	25706	31.2402	40.5	81.4654	31401	36.6898	BAIAP2	BAR/IMD domain containing adaptor protein 2	Plasma Membrane	kinase
chr1	ALPL	17813	25.798	34	81.3439	21073	29.1273	ALPL	alkaline phosphatase, biomineralization associated	Plasma Membrane	phosphatase
chr1	TMCO4	28683	24.3628	35	81.2353	17667.5	14.5973	TMCO4	transmembrane and coiled-coil domains 4	Other	other
chr6	TIAM2	94871	22.3212	27.5	81.0913	10394	2.42665	TIAM2	T cell lymphoma invasion and metastasis 2	Cytoplasm	enzyme
chr9	CDK5RAP2	38637	20.1969	34	81.0432	13546	6.96085	CDK5RAP2	CDK5 regulatory subunit associated protein 2	Cytoplasm	other
chr3	ERC2	188528	19.6372	36	81.04	13333	1.384	ERC2	ELKS/RAB6-interacting/CAST family member 2	Cytoplasm	other
chr1	CHD5	22834	29.1507	36.5	81.0173	35625.5	43.6422	CHD5	chromodomain helicase DNA binding protein 5	Nucleus	enzyme
chr12	ATF7	25647	21.6321	33	80.982	17355.5	14.2421
chr12	AACS	20475	26.2672	33	80.9278	20534	25.273	AACS	acetoacetyl-CoA synthetase	Cytoplasm	enzyme
chr2	EXOC6B	117312	18.0464	31.5	80.9091	11717.5	1.7934	EXOC6B	exocyst complex component 6B	Other	other
chr11	ST5	46392	21.3198	36.5	80.8659	17223.5	7.79695	ST5	suppression of tumorigenicity 5	Cytoplasm	enzyme
chr7	AC005481.5	1422	29.981	34.5	80.7345	23398	290.911
chr22	CELSR1	45936	26.0501	34.5	80.5991	22915	12.7562	CELSR1	cadherin EGF LAG seven-pass G-type receptor 1	Plasma Membrane	G-protein coupled receptor
chr7	HECW1	94842	20.9178	35.5	80.432	15751	3.44885	HECW1	HECT, C2 and WW domain containing E3 ubiquitin protein ligase 1	Cytoplasm	enzyme
chr20	NCOA6	27680	21.5022	34	80.2955	15864	12.0153	NCOA6	nuclear receptor coactivator 6	Nucleus	transcription regulator
chr8	ARHGEF10	36368	27.0061	36	80.1861	20519	14.8725	ARHGEF10	Rho guanine nucleotide exchange factor 10	Cytoplasm	enzyme
chr20	AL035106.1	14	11.7647	33.5	80.0192	17948	524.949
chr7	SRRM3	22312	26.1295	35	80.0146	23812	26.8485	SRRM3	serine/arginine repetitive matrix 3	Other	other
chr5	WDR70	74772	19.9805	35.5	80.0101	19748.5	5.23105	WDR70	WD repeat domain 70	Other	other
chr11	PACS1	38460	22.0546	35.5	79.8841	22333	12.5688	PACS1	phosphofurin acidic cluster sorting protein 1	Cytoplasm	other
chr13	STK24	27963	21.8906	31.5	79.8332	17486	13.344	STK24	serine/threonine kinase 24	Cytoplasm	kinase
chr16	IFT140	27417	26.9629	35.5	79.7575	22658	21.5823	IFT140	intraflagellar transport 140	Extracellular Space	other
chr9	PRRC2B	26660	25.1261	35	79.677	21494.5	19.6467	PRRC2B	proline rich coiled-coil 2B	Other	other
chr9	MAPKAP1	54545	20.2137	34	79.6292	14307.5	5.2381	MAPKAP1	MAPK associated protein 1	Cytoplasm	other
chr7	FOXK1	32541	25.485	36	79.5864	23059	17.604	FOXK1	forkhead box K1	Nucleus	transcription regulator
chr7	DGKB	144105	17.3677	32	79.5263	12688.5	1.5232	DGKB	diacylglycerol kinase beta	Cytoplasm	kinase
chr3	DNAH1	23117	27.4637	34	79.5148	33010.5	37.7379	DNAH1	dynein axonemal heavy chain 1	Extracellular Space	other
chr7	MAGI2	264757	18.4307	34.5	79.3705	13094.5	0.9095	MAGI2	membrane associated guanylate kinase, WW and PDZ domain containing 2	Plasma Membrane	kinase
chr9	ABL1	39250	22.5925	31.5	79.278	14998.5	8.4723	ABL1	ABL proto-oncogene 1, non-receptor tyrosine kinase	Nucleus	kinase
chr19	CHST8	38459	25.3764	34	79.1875	23525	15.1917	CHST8	carbohydrate sulfotransferase 8	Cytoplasm	enzyme
chr16	CNGB1	21509	24.5767	32.5	78.8642	20716.5	22.811	CNGB1	cyclic nucleotide gated channel subunit beta 1	Plasma Membrane	ion channel
chr5	SH3PXD2B	31508	24.36	34	78.8292	19540	14.7313	SH3PXD2B	SH3 and PX domains 2B	Cytoplasm	other
chr18	NEDD4L	80078	22.4199	28	78.7454	12526	3.4749	NEDD4L	NEDD4 like E3 ubiquitin protein ligase	Cytoplasm	enzyme
chr5	RASGEF1C	27094	25.0039	33.5	78.5849	27176.5	24.3388	RASGEF1C	RasGEF domain family member 1C	Other	other
chr16	SMPD3	23247	25.7268	34.5	78.5516	19301.5	20.6078	SMPD3	sphingomyelin phosphodiesterase 3	Cytoplasm	enzyme
chr5	FAM172A	87681	17.7625	31	78.5306	12292	2.47355	FAM172A	family with sequence similarity 172 member A	Cytoplasm	transcription regulator
chr3	XXYLT1	48305	23.8086	30	78.4664	15766	7.64635	XXYLT1	xyloside xylosyltransferase 1	Cytoplasm	enzyme
chr15	AKAP13	76635	20.7804	30	78.4659	11732	3.153	AKAP13	A-kinase anchoring protein 13	Cytoplasm	other
chr1	KIF1B	37208	21.7847	30	78.4444	14767.5	8.48225	KIF1B	kinesin family member 1B	Cytoplasm	transporter
chr7	AHCYL2	42263	20.5971	31	78.371	12375.5	5.93585	AHCYL2	adenosylhomocysteinase like 2	Other	enzyme
chr11	MYO7A	24665	28.3587	33.5	78.2896	27853.5	30.8541	MYO7A	myosin VIIA	Cytoplasm	enzyme
chr2	USP34	53539	18.8979	32	78.2563	12750.5	4.44875	USP34	ubiquitin specific peptidase 34	Extracellular Space	peptidase
chr20	ZMYND8	32983	22.3297	33	78.2383	16673	11.0411	ZMYND8	zinc finger MYND-type containing 8	Nucleus	transcription regulator
chr1	CAPZB	35061	23.8835	33	78.0868	18958	12.6303	CAPZB	capping actin protein of muscle Z-line subunit beta	Cytoplasm	other
chr5	GALNT10	51314	22.2857	35.5	77.9967	13621.5	5.83225	GALNT10	polypeptide N-acetylgalactosaminyltransferase 10	Cytoplasm	enzyme
chr2	MTA3	57463	21.9008	32.5	77.9447	16153.5	6.0801	MTA3	metastasis associated 1 family member 3	Nucleus	transcription regulator
chr6	CDYL	53299	21.3715	33	77.9121	16119	6.3789	CDYL	chromodomain Y like	Nucleus	transcription regulator
chr16	NFAT5	27603	19.7767	27.5	77.7573	11620	8.1331	NFAT5	nuclear factor of activated T cells 5	Nucleus	transcription regulator
chr12	CLIP1	32530	21.5144	31.5	77.6826	15643	10.1249	CLIP1	CAP-Gly domain containing linker protein 1	Cytoplasm	other
chr7	GTF2IRD2	12976	22.6201	32.5	77.6797	18962.5	31.2578
chr4	ZFYVE28	38345	25.7207	32.5	77.6519	22095.5	14.5	ZFYVE28	zinc finger FYVE-type containing 28	Cytoplasm	other
chr10	AFAP1L2	26422	24.0346	33.5	77.5916	17782.5	15.7043	AFAP1L2	actin filament associated protein 1 like 2	Cytoplasm	other
chr15	FAM189A1	95891	21.2868	30	77.5786	14014.5	3.08845	FAM189A1	family with sequence similarity 189 member A1	Other	other
chr4	MIR4798	12	16	28.5	77.4812	26238.5	777.437
chr21	PDE9A	30209	24.7871	31	77.438	22410.5	17.9034	PDE9A	phosphodiesterase 9A	Cytoplasm	enzyme
chr7	SEMA3A	92064	17.1458	31	77.3226	12747	2.3595	SEMA3A	semaphorin 3A	Extracellular Space	other
chr11	ME3	49991	21.5917	36.5	77.2308	19093	8.13055	ME3	malic enzyme 3	Cytoplasm	enzyme
chr16	KIAA0513	17289	26.0134	34	77.2102	21802	31.252	KIAA0513	KIAA0513	Other	other
chr13	ARHGEF7	45559	23.8305	30	77.0525	15447.5	7.94305	ARHGEF7	Rho guanine nucleotide exchange factor 7	Cytoplasm	other
chr3	TBC1D5	239588	18.6065	33	77.0018	12931.5	1.0017	TBC1D5	TBC1 domain family member 5	Extracellular Space	other
chr9	DAPK1	48321	22.857	33	76.8648	17117.5	7.9725	DAPK1	death associated protein kinase 1	Cytoplasm	kinase
chr9	SARDH	20621	26.9923	36	76.7375	31053	38.9643	SARDH	sarcosine dehydrogenase	Cytoplasm	enzyme
chr2	INPP5D	34930	18.2048	28	76.7181	17092	8.75735	INPP5D	inositol polyphosphate-5-phosphatase D	Cytoplasm	phosphatase
chr3	ROBO2	314367	18.0332	30	76.3923	10367.5	0.59355	ROBO2	roundabout guidance receptor 2	Plasma Membrane	transmembrane receptor
chr21	AGPAT3	32796	27.0257	31.5	76.356	20400	16.3657	AGPAT3	1-acylglycerol-3-phosphate O-acyltransferase 3	Cytoplasm	enzyme
chr16	KLHDC4	17243	24.8072	34	76.3291	24328	33.4139	KLHDC4	kelch domain containing 4	Other	other
chr20	PIGU	25043	21.4842	30.5	76.2024	15711	13.1073	PIGU	phosphatidylinositol glycan anchor biosynthesis class U	Cytoplasm	enzyme
chr9	NACC2	24588	27.7051	37	76.1838	24780.5	26.9209	NACC2	NACC family member 2	Nucleus	transcription regulator
chr10	ANK3	131121	18.541	32.5	76.1697	11696.5	1.64625	ANK3	ankyrin 3	Plasma Membrane	other
chr11	KCNC1	13288	27.5433	32.5	76.1597	19304.5	37.4524	KCNC1	potassium voltage-gated channel subfamily C member 1	Plasma Membrane	ion channel
chr17	RAI1	37812	29.0904	33.5	76.151	25492	19.1265	RAI1	retinoic acid induced 1	Cytoplasm	other
chr1	UBE4B	33453	22.5412	31.5	75.9724	14241.5	9.38745	UBE4B	ubiquitination factor E4B	Cytoplasm	enzyme
chr15	TRPM1	35628	22.2379	29.5	75.9172	14247.5	8.71335	TRPM1	transient receptor potential cation channel subfamily M member 1	Plasma Membrane	ion channel
chr15	THSD4	148144	21.5817	33	75.9121	12425	1.8014	THSD4	thrombospondin type 1 domain containing 4	Cytoplasm	other
chr7	SRPK2	56670	19.6358	29.5	75.8794	10887	3.72965	SRPK2	SRSF protein kinase 2	Nucleus	kinase
chr11	NAV2	174194	22.5969	33	75.8067	14267	1.84285	NAV2	neuron navigator 2	Nucleus	other
chr11	ZBTB16	47585	24.9027	33	75.7992	15454	7.95025	ZBTB16	zinc finger and BTB domain containing 16	Nucleus	transcription regulator
chr10	ADAM12	81495	21.6699	31.5	75.7663	15164	3.9971	ADAM12	ADAM metallopeptidase domain 12	Plasma Membrane	peptidase
chr12	R3HDM2	39110	21.5604	30.5	75.6467	12411	6.71965	R3HDM2	R3H domain containing 2	Nucleus	other
chr3	FRMD4B	76774	20.6053	32.5	75.6127	11730.5	3.1207	FRMD4B	FERM domain containing 4B	Cytoplasm	other
chr12	MPHOSPH9	19304	21.0524	30	75.5837	12681.5	13.3497	MPHOSPH9	M-phase phosphoprotein 9	Cytoplasm	other
chr17	TOM1L2	30689	23.8067	33.5	75.5387	21484	16.2501	TOM1L2	target of myb1 like 2 membrane trafficking protein	Cytoplasm	transporter
chr9	COL27A1	41420	26.3902	30	75.4512	19370.5	12.0875	COL27A1	collagen type XXVII alpha 1 chain	Extracellular Space	other
chr7	OGDH	24203	23.6138	33	75.4124	18410	17.4016	OGDH	oxoglutarate dehydrogenase	Cytoplasm	enzyme
chr11	PTPRJ	44804	23.8881	33.5	75.3839	19593	10.2658	PTPRJ	protein tyrosine phosphatase receptor type J	Plasma Membrane	phosphatase
chr18	LDLRAD4	105504	24.2394	27.5	75.3823	14156	3.22785	LDLRAD4	low density lipoprotein receptor class A domain containing 4	Cytoplasm	other
chr22	MYH9	26926	25.2265	30.5	75.3791	16629.5	15.1126	MYH9	myosin heavy chain 9	Cytoplasm	enzyme
chr3	RUVBL1	20001	22.4385	32	75.3325	13304	14.3925	RUVBL1	RuvB like AAA ATPase 1	Nucleus	transcription regulator
chr9	KCNT1	28004	30.7865	38	75.2793	28702.5	30.4497	KCNT1	potassium sodium-activated channel subfamily T member 1	Plasma Membrane	ion channel
chr12	RILPL1	16137	25.8851	30.5	75.2323	17685	26.942	RILPL1	Rab interacting lysosomal protein like 1	Cytoplasm	other
chr17	MYO1D	77199	20.0696	31	75.1828	11668.5	3.0077	MYO1D	myosin ID	Cytoplasm	enzyme
chr9	WNK2	36445	26.8656	30	75.169	25190	18.1279	WNK2	WNK lysine deficient protein kinase 2	Cytoplasm	kinase
chr12	NOS1	57550	23.5833	34.5	75.1252	16298.5	6.58985	NOS1	nitric oxide synthase 1	Cytoplasm	enzyme
chr16	GLG1	32267	20.7964	29.5	74.8561	12542	7.91505	GLG1	golgi glycoprotein 1	Cytoplasm	other
chr1	MYOM3	14581	25.9721	30.5	74.8393	23016.5	38.7216	MYOM3	myomesin 3	Other	other
chr1	SLC9A1	16989	24.9226	32	74.6983	19753	27.6394	SLC9A1	solute carrier family 9 member A1	Plasma Membrane	ion channel
chr21	PCBP3	72402	24.2341	30.5	74.6499	18288	6.0544	PCBP3	poly(rC) binding protein 3	Nucleus	transcription regulator
chrX	PHF8	23732	21.1359	28	74.5814	11311	9.78605	PHF8	PHD finger protein 8	Nucleus	enzyme
chr17	ITGAE	21485	24.8049	31	74.5524	21941.5	24.4022	ITGAE	integrin subunit alpha E	Plasma Membrane	other
chr8	ZFAT	50765	21.5781	33.5	74.4709	17522	7.34485	ZFAT	zinc finger and AT-hook domain containing	Nucleus	transcription regulator
chr10	DLG5	32683	24.0617	31	74.4555	15709	11.2908	DLG5	discs large MAGUK scaffold protein 5	Plasma Membrane	other
chr10	HPS1	7747	25.2099	30	74.3056	13556.5	39.8369	HPS1	HPS1 biogenesis of lysosomal organelles complex 3 subunit 1	Cytoplasm	other
chr6	MRPS10	2231	20.1627	31	74.2477	13285	92.4818	MRPS10	mitochondrial ribosomal protein S10	Cytoplasm	other
chr11	OSBPL5	22463	28.2113	37.5	74.1023	32225.5	38.8615	OSBPL5	oxysterol binding protein like 5	Cytoplasm	transporter
chr10	KAT6B	43619	21.0678	31	74.0061	12530	5.957	KAT6B	lysine acetyltransferase 6B	Nucleus	enzyme
chr19	BRD4	23505	24.5586	31.5	73.9571	18645.5	18.8319	BRD4	bromodomain containing 4	Nucleus	kinase
chr8	PTK2B	34632	23.415	32	73.851	15781	10.4368	PTK2B	protein tyrosine kinase 2 beta	Cytoplasm	kinase
chr16	AXIN1	17051	26.1382	33	73.6906	24030	35.0629	AXIN1	axin 1	Cytoplasm	other
chr2	CLASP1	62309	19.9829	30	73.6826	12422	3.9421	CLASP1	cytoplasmic linker associated protein 1	Cytoplasm	other
chr12	WDR66	20063	23.3112	31.5	73.6696	16421	18.375	WDR66	WD repeat domain 66	Cytoplasm	other
chr15	ALDH1A2	110465	20.2895	30.5	73.6458	11141	2.034	ALDH1A2	aldehyde dehydrogenase 1 family member A2	Cytoplasm	enzyme
chr19	DNM2	30645	26.5532	27.5	73.61	21493	18.1055	DNM2	dynamin 2	Plasma Membrane	enzyme
chr2	MSH2	36575	22.9536	31	73.569	14523	8.92935	MSH2	mutS homolog 2	Nucleus	enzyme
chr5	MAST4	117162	20.4383	32	73.5209	12117	2.10165	MAST4	microtubule associated serine/threonine kinase family member 4	Other	kinase
chr17	MYO15A	19158	26.9463	30.5	73.3785	20732	27.8667	MYO15A	myosin XVA	Cytoplasm	other
chr12	TAOK3	43548	19.5156	25.5	73.3071	9856	4.3525	TAOK3	TAO kinase 3	Cytoplasm	kinase
chr20	ZFP64	33843	22.1709	31	73.2889	14932	9.5751	ZFP64	ZFP64 zinc finger protein	Nucleus	transcription regulator
chr15	HERC1	42527	18.8736	26.5	73.262	10963.5	4.7954	HERC1	HECT and RLD domain containing E3 ubiquitin protein ligase family member 1	Cytoplasm	other
chr15	HOMER2	32236	22.2587	32	73.2572	15522	10.4791	HOMER2	homer scaffold protein 2	Plasma Membrane	other
chr7	C7orf10	144899	19.9644	32.5	73.2452	12845	1.7618	SUGCT	succinyl-CoA:glutarate-CoA transferase	Cytoplasm	enzyme
chr22	CABIN1	42814	25.644	29	73.2259	19621.5	11.5247	CABIN1	calcineurin binding protein 1	Nucleus	other
chr2	SNTG2	95140	22.3947	26	73.1125	15730	3.6741	SNTG2	syntrophin gamma 2	Plasma Membrane	other
chr16	CREBBP	33914	21.7854	31	72.9624	17054.5	10.7279	CREBBP	CREB binding protein	Nucleus	transcription regulator
chr16	ANKRD11	54386	24.3958	27.5	72.9457	18842	8.3286	ANKRD11	ankyrin repeat domain 11	Nucleus	other
chr7	SNX8	25396	24.7647	34	72.9216	21816.5	20.611	SNX8	sorting nexin 8	Cytoplasm	transporter
chr11	MADD	14725	24.1905	32	72.8939	20077	31.2867	MADD	MAP kinase activating death domain	Cytoplasm	other
chr15	SH3GL3	35725	20.829	33	72.7971	14734.5	8.42855	SH3GL3	SH3 domain containing GRB2 like 3, endophilin A3	Cytoplasm	other
chr11	UVRAG	65051	19.8309	27.5	72.7339	11459.5	3.4587	UVRAG	UV radiation resistance associated	Nucleus	other
chr16	ZCCHC14	20220	23.5664	30.5	72.7074	18524	20.7901	ZCCHC14	zinc finger CCHC-type containing 14	Other	other
chr20	DOK5	35859	20.4238	31	72.6661	12919.5	7.22265	DOK5	docking protein 5	Plasma Membrane	other
chr22	CACNA1I	34687	29.1524	28.5	72.6502	20397.5	16.6803	CACNA1I	calcium voltage-gated channel subunit alpha1 I	Plasma Membrane	ion channel
chr22	GRAMD4	31574	30.424	32.5	72.5851	27659.5	25.8307	GRAMD4	GRAM domain containing 4	Cytoplasm	other
chr7	HDAC9	170494	18.6237	32	72.5401	11884	1.2935	HDAC9	histone deacetylase 9	Nucleus	transcription regulator
chr17	PITPNC1	72329	22.6171	31.5	72.5	13856.5	4.28865	PITPNC1	phosphatidylinositol transfer protein cytoplasmic 1	Cytoplasm	transporter
chr3	ZBTB20	142832	17.6515	28	72.426	9717	1.19595	ZBTB20	zinc finger and BTB domain containing 20	Nucleus	transcription regulator
chr1	NMNAT2	36691	21.5366	34	72.2749	15212.5	8.7596	NMNAT2	nicotinamide nucleotide adenylyltransferase 2	Cytoplasm	enzyme
chr6	PTK7	22047	25.8004	29.5	72.2746	17918.5	20.1894	PTK7	protein tyrosine kinase 7 (inactive)	Plasma Membrane	kinase
chr10	HK1	32762	24.8387	33	72.2511	18400	13.6096	HK1	hexokinase 1	Cytoplasm	kinase
chr20	SOGA1	22121	25.649	32	72.2105	19780	22.0894	SOGA1	suppressor of glucose, autophagy associated 1	Extracellular Space	other
chr9	GPR107	20502	23.6351	31	72.1988	17486	19.4194	GPR107	G protein-coupled receptor 107	Plasma Membrane	G-protein coupled receptor
chr16	CRISPLD2	25500	25.3014	28	72.1028	17042	16.3732	CRISPLD2	cysteine rich secretory protein LCCL domain containing 2	Cytoplasm	other
chr10	MYOF	38534	21.9081	30.5	72.075	13691	7.64055	MYOF	myoferlin	Nucleus	other
chr3	SLC6A11	29558	23.7347	30.5	72.0683	17073	13.3554	SLC6A11	solute carrier family 6 member 11	Plasma Membrane	transporter
chr11	CPT1A	22404	24.9513	32	71.8894	20665	22.1987	CPT1A	carnitine palmitoyltransferase 1A	Cytoplasm	enzyme
chr5	COL23A1	87784	24.8724	30.5	71.7822	18560.5	5.21015	COL23A1	collagen type XXIII alpha 1 chain	Plasma Membrane	other
chr12	RPH3A	73091	22.2497	34	71.6796	14290	4.30675	RPH3A	rabphilin 3A	Plasma Membrane	transporter
chr8	MSRA	84819	22.6411	30.5	71.6292	13418.5	3.55055	MSRA	methionine sulfoxide reductase A	Cytoplasm	enzyme
chr15	CORO2B	37771	25.3773	30	71.6266	14112.5	9.27615	CORO2B	coronin 2B	Plasma Membrane	other
chr12	TMEM120B	18799	26.7601	30.5	71.625	22449	30.5221	TMEM120B	transmembrane protein 120B	Nucleus	other
chr19	NFIX	28528	27.6464	32	71.6073	20486	19.2377	NFIX	nuclear factor I X	Nucleus	transcription regulator
chr20	TAF4	27354	24.3489	33.5	71.5358	25062	21.6721	TAF4	TATA-box binding protein associated factor 4	Nucleus	transcription regulator
chr7	KMT2C	56704	18.8335	28	71.5337	10667.5	3.50465	KMT2C	lysine methyltransferase 2C	Nucleus	transcription regulator
chr17	TAOK1	34032	21.0801	26.5	71.4776	13604	8.2578	TAOK1	TAO kinase 1	Cytoplasm	kinase
chr22	PLA2G6	25210	26.7633	27	71.4204	20361.5	20.8845	PLA2G6	phospholipase A2 group VI	Cytoplasm	enzyme
chr11	ARRB1	22145	25.2658	31	71.3935	22309	24.5294	ARRB1	arrestin beta 1	Cytoplasm	other
chr8	EXTL3	35507	22.8884	31	71.3574	15105.5	9.5344	EXTL3	exostosin like glycosyltransferase 3	Cytoplasm	enzyme
chr2	TBC1D8	53071	21.6396	29	71.3263	15746	6.33515	TBC1D8	TBC1 domain family member 8	Plasma Membrane	other
chr8	ST3GAL1	28676	24.4899	31.5	71.3116	17534	14.564	ST3GAL1	ST3 beta-galactoside alpha-2,3-sialyltransferase 1	Cytoplasm	enzyme
chr14	CCDC88C	35665	24.3411	27	71.2666	15483.5	10.3346	CCDC88C	coiled-coil domain containing 88C	Cytoplasm	other
chr9	NCS1	18338	28.3313	32	71.2414	30155	44.328	NCS1	neuronal calcium sensor 1	Plasma Membrane	other
chr1	AHDC1	19127	27.1702	31.5	71.2226	18662.5	25.3233	AHDC1	AT-hook DNA binding motif containing 1	Other	other
chr10	ABLIM1	52398	20.638	31	71.0653	13522.5	5.25775	ABLIM1	actin binding LIM protein 1	Cytoplasm	other
chr12	C12orf55	75570	19.5785	30	71.0595	11581	2.97495	CFAP54	cilia and flagella associated protein 54	Cytoplasm	other
chr1	FBXO42	22621	21.4182	29	70.9192	14625.5	13.4283	FBXO42	F-box protein 42	Other	other
chr1	PEX14	36625	23.1115	29	70.8212	13063.5	8.0753	PEX14	peroxisomal biogenesis factor 14	Cytoplasm	transcription regulator
chr11	ZNF143	14720	21.5817	25.5	70.7626	14536.5	20.329	ZNF143	zinc finger protein 143	Nucleus	transcription regulator
chr1	ST3GAL3	50431	22.3803	31	70.745	15967	6.98355	ST3GAL3	ST3 beta-galactoside alpha-2,3-sialyltransferase 3	Cytoplasm	enzyme
chr3	LIMD1	30959	23.6428	29	70.7141	12528.5	9.3326	LIMD1	LIM domains containing 1	Nucleus	transcription regulator
chr7	EGFR	52766	22.2079	29.5	70.5669	14630.5	6.07325	EGFR	epidermal growth factor receptor	Plasma Membrane	kinase
chr11	STIM1	52410	21.958	31	70.5541	14334.5	5.92375	STIM1	stromal interaction molecule 1	Plasma Membrane	ion channel
chr16	PARN	40896	20.7564	30.5	70.5076	13631.5	6.8046	PARN	poly(A)-specific ribonuclease	Nucleus	enzyme
chr2	TPO	37925	22.3761	26	70.4116	16198	9.3744	TPO	thyroid peroxidase	Plasma Membrane	enzyme
chr1	HMCN1	85157	18.6583	29	70.3794	10228.5	2.22505	HMCN1	hemicentin 1	Extracellular Space	other
chr1	ARID4B	38176	19.4195	23	70.3761	8433.5	4.21915	ARID4B	AT-rich interaction domain 4B	Nucleus	transcription regulator
chr1	ENAH	30635	18.4206	27.5	70.3463	10968	6.4667	ENAH	ENAH actin regulator	Plasma Membrane	other
chr3	SLCO2A1	27504	23.018	31	70.2517	19304.5	15.7217	SLCO2A1	solute carrier organic anion transporter family member 2A1	Plasma Membrane	transporter
chr20	EFCAB8	24070	23.5339	31.5	70.2356	19710.5	18.6691	EFCAB8	EF-hand calcium binding domain 8	Other	other
chr1	SDCCAG8	49623	20.331	29.5	70.1882	12292	4.969	SDCCAG8	serologically defined colon cancer antigen 8	Cytoplasm	other
chr19	GATAD2A	32579	26.4642	30.5	70.0879	21254	16.8141	GATAD2A	GATA zinc finger domain containing 2A	Nucleus	transcription regulator
chr1	CACNA1E	89194	22.5818	33	69.9843	15665	3.93315	CACNA1E	calcium voltage-gated channel subunit alpha1 E	Plasma Membrane	ion channel
chr20	EYA2	67396	22.9059	32	69.8923	14581	4.9007	EYA2	EYA transcriptional coactivator and phosphatase 2	Nucleus	phosphatase
chr9	C9orf3	79921	22.172	25	69.8533	10526	2.8937	AOPEP	aminopeptidase O (putative)	Cytoplasm	peptidase
chr1	DISC1	90373	21.8051	33	69.8295	13665	3.27105	DISC1	DISC1 scaffold protein	Cytoplasm	other
chr3	PDIA5	36414	23.0226	30	69.8251	15844	9.8126	PDIA5	protein disulfide isomerase family A member 5	Cytoplasm	enzyme
chr17	SRCIN1	21356	28.1248	31	69.7948	23493.5	29.6512	SRCIN1	SRC kinase signaling inhibitor 1	Cytoplasm	other
chr5	GPR98	121960	19.21	28.5	69.6785	10618.5	1.66385	ADGRV1	adhesion G protein-coupled receptor V1	Plasma Membrane	G-protein coupled receptor
chr11	PRDM11	32337	24.466	29.5	69.6606	19126	14.1181	PRDM11	PR/SET domain 11	Other	other
chr17	FOXK2	31494	25.2053	29	69.6585	17216.5	13.4242	FOXK2	forkhead box K2	Nucleus	transcription regulator
chr7	POU6F2	100836	19.5761	30	69.6251	12619.5	2.43435	POU6F2	POU class 6 homeobox 2	Nucleus	transcription regulator
chr2	LRRFIP1	42830	23.0136	23.5	69.5143	12359	6.5251	LRRFIP1	LRR binding FLII interacting protein 1	Cytoplasm	transcription regulator
chr9	EXD3	32603	28.0174	31.5	69.4742	21050	17.5905	EXD3	exonuclease 3'-5' domain containing 3	Other	other
chr17	ANKFY1	21232	21.2163	28	69.3358	15259	14.7609	ANKFY1	ankyrin repeat and FYVE domain containing 1	Cytoplasm	transcription regulator
chr15	GABRG3	116982	20.8173	27.5	69.3343	10680	1.88945	GABRG3	gamma-aminobutyric acid type A receptor gamma3 subunit	Plasma Membrane	ion channel
chr17	ETV4	13283	25.6542	29.5	69.2985	20599.5	37.4013
chr1	PTPRU	24074	26.6606	30.5	69.2141	19077	20.3819	PTPRU	protein tyrosine phosphatase receptor type U	Plasma Membrane	phosphatase
chr10	TSPAN15	15110	26.8876	30	69.1996	17020.5	28.6073	TSPAN15	tetraspanin 15	Plasma Membrane	other
chr12	MGAT4C	148280	17.2385	26.5	69.156	9478.5	1.09775	MGAT4C	MGAT4 family member C	Cytoplasm	enzyme
chr16	GSG1L	65786	23.8371	31	69.0917	14596	5.22625	GSG1L	GSG1 like	Plasma Membrane	other
chr20	C20orf112	38346	27.0014	32	69.0853	24352	16.7581	NOL4L	nucleolar protein 4 like	Other	other
chr11	GDPD5	23644	25.9073	30.5	69.0449	22977.5	24.2984	GDPD5	glycerophosphodiester phosphodiesterase domain containing 5	Plasma Membrane	enzyme
chr1	FAF1	97590	18.739	26	68.9763	10690.5	2.03985	FAF1	Fas associated factor 1	Nucleus	other
chr3	SRGAP3	83245	21.7655	31.5	68.9179	17434	4.51935	SRGAP3	SLIT-ROBO Rho GTPase activating protein 3	Cytoplasm	other
chr2	CTNNA2	287606	19.6513	30.5	68.9068	11033	0.75215	CTNNA2	catenin alpha 2	Plasma Membrane	other
chr11	SIK3	49974	19.5949	25	68.897	10199	3.948	SIK3	SIK family kinase 3	Cytoplasm	kinase
chr20	OSBPL2	15449	26.7798	31	68.8508	23357	38.297	OSBPL2	oxysterol binding protein like 2	Cytoplasm	other
chr11	LDLRAD3	65484	22.7252	32	68.7807	12905	4.42775	LDLRAD3	low density lipoprotein receptor class A domain containing 3	Plasma Membrane	other
chr5	UBE2D2	22747	22.3003	27.5	68.6926	12247	11.6303	UBE2D2	ubiquitin conjugating enzyme E2 D2	Cytoplasm	enzyme
chr17	NPEPPS	21320	21.2488	26	68.686	11450.5	11.0488	NPEPPS	aminopeptidase puromycin sensitive	Cytoplasm	peptidase
chr17	SPECC1	67588	21.8249	29.5	68.6493	13373.5	4.2729	SPECC1	sperm antigen with calponin homology and coiled-coil domains 1	Nucleus	other
chr2	KIAA1211L	32307	22.6853	30	68.5785	16561.5	11.3658	KIAA1211L	KIAA1211 like	Other	other
chrX	MAP3K15	33980	21.8935	30.5	68.5568	12528.5	7.9041	MAP3K15	mitogen-activated protein kinase kinase kinase 15	Other	other
chr11	OTOG	24612	24.6668	29	68.5505	17145	16.633	OTOG	otogelin	Extracellular Space	enzyme
chr3	PIK3CB	35992	19.8938	27	68.4918	11394.5	6.18525	PIK3CB	phosphatidylinositol-4,5-bisphosphate 3-kinase catalytic subunit beta	Cytoplasm	kinase
chr7	EPHB4	6834	27.4073	29	68.4241	20001.5	70.8393	EPHB4	EPH receptor B4	Plasma Membrane	kinase
chr14	CDC42BPB	30853	24.6658	26	68.3902	15339.5	11.9482	CDC42BPB	CDC42 binding protein kinase beta	Cytoplasm	kinase
chr17	B3GNTL1	27459	25.041	30	68.2751	18165	16.0815	B3GNTL1	UDP-GlcNAc:betaGal beta-1,3-N-acetylglucosaminyltransferase like 1	Other	enzyme
chrX	GPR143	14680	24.0845	28.5	68.2032	12730.5	19.8134	GPR143	G protein-coupled receptor 143	Plasma Membrane	G-protein coupled receptor
chr15	BLM	20088	20.435	29	68.1867	12264.5	12.0711	BLM	BLM RecQ like helicase	Nucleus	enzyme
chr11	KDM2A	30933	22.283	28	68.183	13829.5	9.7309	KDM2A	lysine demethylase 2A	Nucleus	enzyme
chr5	LHFPL2	59739	20.9753	29	68.1829	12996.5	4.511	LHFPL2	LHFPL tetraspan subfamily member 2	Other	enzyme
chr10	AL355531.2	163	25.3894	28	68.0734	13671	346.804
chr9	BARHL1	2306	28.5325	29.5	68.0586	17382.5	152.719	BARHL1	BarH like homeobox 1	Nucleus	transcription regulator
chr8	DLC1	85604	19.8021	27.5	67.8616	10227.5	2.3479	DLC1	DLC1 Rho GTPase activating protein	Cytoplasm	other
chr14	RAD51B	188833	20.7409	24	67.7399	10125.5	1.1081	RAD51B	RAD51 paralog B	Nucleus	enzyme
chr2	MYO7B	26524	26.0225	30	67.7316	21567.5	20.4962	MYO7B	myosin VIIB	Cytoplasm	peptidase
chr2	NRXN1	195453	17.5446	29	67.6539	9710	0.86905	NRXN1	neurexin 1	Plasma Membrane	transporter
chr17	NLRP1	27675	23.0629	27	67.6501	13333.5	10.814	NLRP1	NLR family pyrin domain containing 1	Cytoplasm	other
chr19	VAV1	20018	23.6471	29.5	67.5765	16107.5	18.3138	VAV1	vav guanine nucleotide exchange factor 1	Nucleus	transcription regulator
chr16	C16orf62	34593	22.8255	31	67.5483	17177.5	11.0927	VPS35L	VPS35 endosomal protein sorting factor like	Cytoplasm	other
chr7	BBS9	92105	19.3163	26.5	67.5263	10670.5	2.22245	BBS9	Bardet-Biedl syndrome 9	Extracellular Space	other
chr6	NEDD9	43082	21.6437	30.5	67.4564	13331	6.58805	NEDD9	neural precursor cell expressed, developmentally down-regulated 9	Nucleus	other
chr17	ABCC3	15280	26.585	27.5	67.4257	16045	26.4002	ABCC3	ATP binding cassette subfamily C member 3	Plasma Membrane	transporter
chr17	FBXL20	30565	21.3155	25.5	67.4199	14377	9.80075	FBXL20	F-box and leucine rich repeat protein 20	Cytoplasm	other
chr10	DNMBP	28580	21.2739	28	67.403	12140.5	8.8203	DNMBP	dynamin binding protein	Cytoplasm	other
chr6	UST	69760	21.161	26.5	67.318	11729	3.52265	UST	uronyl 2-sulfotransferase	Cytoplasm	enzyme
chr1	RAP1GAP	20118	27.5235	29	67.2986	21604.5	28.2804	RAP1GAP	RAP1 GTPase activating protein	Cytoplasm	other
chr3	CNTN4	185223	19.3112	27.5	67.2849	10495	1.09045	CNTN4	contactin 4	Plasma Membrane	enzyme
chr7	ELMO1	120053	20.1806	30.5	67.2829	13028.5	2.17795	ELMO1	engulfment and cell motility 1	Cytoplasm	other
chr14	RIN3	43964	25.0905	24.5	67.1955	15591	8.7334	RIN3	Ras and Rab interactor 3	Cytoplasm	other
chr2	DIS3L2	83438	21.7794	29	67.1306	15020	3.88715	DIS3L2	DIS3 like 3'-5' exoribonuclease 2	Cytoplasm	enzyme
chr7	SND1	94916	21.5509	29	67.1174	12337.5	2.78045	SND1	staphylococcal nuclease and tudor domain containing 1	Nucleus	enzyme
chr19	NFIC	30456	27.7744	30	67.1067	23502.5	20.807	NFIC	nuclear factor I C	Nucleus	transcription regulator
chr15	PDE8A	34355	21.6469	30.5	67.0423	15252.5	9.41475	PDE8A	phosphodiesterase 8A	Cytoplasm	enzyme
chr2	TFCP2L1	15976	23.2815	27	67.0058	16505	22.9488	TFCP2L1	transcription factor CP2 like 1	Nucleus	transcription regulator
chr18	TMEM241	53999	22.4232	24.5	66.9643	9896	4.05375	TMEM241	transmembrane protein 241	Other	other
chr10	ADD3	28066	20.1626	24.5	66.9613	8999	6.31515	ADD3	adducin 3	Cytoplasm	other
chr3	OSBPL10	85191	20.2985	30.5	66.897	11818	2.7939	OSBPL10	oxysterol binding protein like 10	Cytoplasm	transporter
chr12	SPATS2	34174	21.2473	27.5	66.8125	12897	7.8574	SPATS2	spermatogenesis associated serine rich 2	Cytoplasm	other
chr7	RADIL	22283	25.7116	30	66.8084	19008	21.1282	RADIL	Rap associating with DIL domain	Cytoplasm	other
chr3	MANF	1269	29.1657	29	66.7986	13119.5	171.474
chr12	LARP4	18562	21.1842	28	66.7478	15284	16.81	LARP4	La ribonucleoprotein domain family member 4	Cytoplasm	other
chr3	SMARCC1	40261	20.4542	26	66.7343	13322.5	6.65675	SMARCC1	SWI/SNF related, matrix associated, actin dependent regulator of chromatin subfamily c member 1	Nucleus	transcription regulator
chr5	CPLX2	22686	25.8645	28.5	66.7234	16146.5	17.7413	CPLX2	complexin 2	Cytoplasm	other
chr11	NUP98	25977	20.5011	25.5	66.6281	11182.5	8.60125	NUP98	nucleoporin 98	Nucleus	transporter
chr22	ARHGAP8	42680	26.6233	25	66.5266	18445.5	11.274
chr3	ITGA9	85419	22.9992	30	66.5167	12466	3.32695	ITGA9	integrin subunit alpha 9	Plasma Membrane	other
chr3	SFMBT1	28312	19.7738	26	66.4656	11459	7.82295	SFMBT1	Scm like with four mbt domains 1	Nucleus	transcription regulator
chr10	C10orf76	43528	20.6691	24.5	66.4179	10602.5	4.9569	ARMH3	armadillo like helical domain containing 3	Other	other
chr18	RNF165	33955	24.9061	23.5	66.3237	13496.5	9.6658	RNF165	ring finger protein 165	Nucleus	enzyme
chr4	AFAP1	40690	22.4542	24	66.2855	13402.5	7.2637	AFAP1	actin filament associated protein 1	Cytoplasm	other
chr5	NRG2	44714	22.7528	27.5	66.2678	14374	7.1934	NRG2	neuregulin 2	Extracellular Space	growth factor
chr10	TBC1D12	26529	19.8828	26	66.1786	10692.5	7.8203	TBC1D12	TBC1 domain family member 12	Extracellular Space	other
chr17	USP32	47856	19.6633	26	66.1041	10640.5	4.3135	USP32	ubiquitin specific peptidase 32	Cytoplasm	enzyme
chr17	METTL16	23264	21.8791	26	66.0426	11620	10.5993	METTL16	methyltransferase like 16	Nucleus	enzyme
chr15	SV2B	44418	22.059	31.5	66.0392	15880.5	7.75945	SV2B	synaptic vesicle glycoprotein 2B	Plasma Membrane	transporter
chr10	TLL2	33987	22.7623	29	66.0369	12152	7.9626	TLL2	tolloid like 2	Extracellular Space	peptidase
chr11	UBASH3B	36818	23.1853	28	65.9976	11602.5	7.15765	UBASH3B	ubiquitin associated and SH3 domain containing B	Other	enzyme
chr1	DMRTB1	2243	27.7256	28.5	65.9641	22997.5	201.91	DMRTB1	DMRT like family B with proline rich C-terminal 1	Nucleus	transcription regulator
chr16	RAB11FIP3	26072	26.7699	29.5	65.9575	21774	21.6242	RAB11FIP3	RAB11 family interacting protein 3	Cytoplasm	other
chr17	SEZ6	14254	27.6562	27.5	65.9391	20023.5	36.5125
chr14	TECPR2	33700	24.1544	25.5	65.9149	11768.5	8.24015	TECPR2	tectonin beta-propeller repeat containing 2	Other	other
chr11	PHF21A	35378	18.415	24	65.8817	9167.5	4.6913	PHF21A	PHD finger protein 21A	Nucleus	other
chr17	NF1	55605	19.3617	26.5	65.8445	9288.5	3.1975	NF1	neurofibromin 1	Cytoplasm	other
chr3	ROBO1	202773	17.3225	25.5	65.784	9587.5	0.8167	ROBO1	roundabout guidance receptor 1	Plasma Membrane	transmembrane receptor
chr3	ZNF385D	170624	17.8683	29.5	65.7819	10777	1.1247	ZNF385D	zinc finger protein 385D	Nucleus	other
chr3	WWTR1	44026	20.0592	26	65.7725	10438.5	4.68555	WWTR1	WW domain containing transcription regulator 1	Nucleus	transcription regulator
chr16	GTF3C1	21894	24.23	28.5	65.7616	15287.5	16.3225	GTF3C1	general transcription factor IIIC subunit 1	Nucleus	transcription regulator
chr17	LLGL2	14533	28.9912	29.5	65.7383	20649	38.6475	LLGL2	LLGL scribble cell polarity complex component 2	Cytoplasm	other
chr11	NRXN2	31160	26.6291	26	65.6907	16291	13.5403	NRXN2	neurexin 2	Plasma Membrane	transporter
chr2	EML4	31859	19.5216	23	65.6089	10734.5	6.44715	EML4	EMAP like 4	Cytoplasm	other
chr3	PRKAR2A	21981	21.2891	25	65.5222	11907.5	11.1755	PRKAR2A	protein kinase cAMP-dependent type II regulatory subunit alpha	Cytoplasm	kinase
chr1	KIAA1324	21693	23.3005	29	65.4016	15480	16.0579	KIAA1324	KIAA1324	Plasma Membrane	other
chr16	CFDP1	29480	21.0891	24.5	65.3657	10698.5	7.4769	CFDP1	craniofacial development protein 1	Extracellular Space	other
chr7	DNAH11	70593	19.6843	27	65.3501	10283.5	2.84135	DNAH11	dynein axonemal heavy chain 11	Cytoplasm	enzyme
chr17	VMP1	27259	20.1823	24.5	65.3371	10059.5	7.27035	VMP1	vacuole membrane protein 1	Plasma Membrane	other
chr2	SPTBN1	48108	22.5445	29	65.3368	12923	5.9638	SPTBN1	spectrin beta, non-erythrocytic 1	Plasma Membrane	other
chr12	CAMKK2	15129	24.9592	27	65.3224	15442.5	24.161	CAMKK2	calcium/calmodulin dependent protein kinase kinase 2	Cytoplasm	kinase
chr10	ASCC1	24308	20.1534	23.5	65.3049	13275	10.713	ASCC1	activating signal cointegrator 1 complex subunit 1	Nucleus	transcription regulator
chr7	DGKI	88070	18.8969	26.5	65.1681	11137	2.37285	DGKI	diacylglycerol kinase iota	Cytoplasm	kinase
chr11	KIRREL3	138355	23.8501	27.5	65.1643	17916.5	3.07105	KIRREL3	kirre like nephrin family adhesion molecule 3	Extracellular Space	other
chr16	TRAP1	16308	24.7245	26	65.1444	17523.5	25.3014	TRAP1	TNF receptor associated protein 1	Cytoplasm	enzyme
chr1	MIR5584	12	20	27	65.1177	11351	337.827
chr1	NKAIN1	14880	24.8788	27	65.0994	19677.5	31.1797	NKAIN1	sodium/potassium transporting ATPase interacting 1	Plasma Membrane	other
chrX	USP9X	30502	20.2074	23.5	65.0797	8991.5	5.82935	USP9X	ubiquitin specific peptidase 9 X-linked	Plasma Membrane	peptidase
chr13	DOCK9	58953	20.1109	26	65.0764	11100.5	3.7446	DOCK9	dedicator of cytokinesis 9	Cytoplasm	other
chr1	CHRM3	102821	19.4411	27.5	64.9799	11257	2.11525	CHRM3	cholinergic receptor muscarinic 3	Plasma Membrane	G-protein coupled receptor
chr16	GSE1	19285	29.7626	28.5	64.8534	19334	28.3922	GSE1	Gse1 coiled-coil protein	Extracellular Space	other
chr16	TLDC1	18126	23.8629	27	64.7943	19601	24.7303	MEAK7	MTOR associated protein, eak-7 homolog	Cytoplasm	other
chr8	ANK1	58217	23.9043	26.5	64.7833	14550.5	5.89465	ANK1	ankyrin 1	Plasma Membrane	other
chr16	ABCC6	19141	25.6599	26.5	64.7809	16912.5	21.712	ABCC6	ATP binding cassette subfamily C member 6	Plasma Membrane	transporter
chr17	KIAA0195	15502	26.3049	28	64.7768	22331	35.8834	TMEM94	transmembrane protein 94	Extracellular Space	other
chr16	ZC3H18	16233	26.3583	26.5	64.7278	21069	32.4708	ZC3H18	zinc finger CCCH-type containing 18	Nucleus	other
chr9	ANGPTL2	8892	25.0113	26.5	64.6883	14448	37.1873
chr3	EEFSEC	62503	24.4928	27	64.6558	18343	7.09625	EEFSEC	eukaryotic elongation factor, selenocysteine-tRNA specific	Cytoplasm	translation regulator
chr9	PHF2	28413	27.537	26.5	64.6479	20016.5	18.7982	PHF2	PHD finger protein 2	Nucleus	enzyme
chr19	GRIK5	18250	25.6399	28.5	64.6289	16608	22.2992	GRIK5	glutamate ionotropic receptor kainate type subunit 5	Plasma Membrane	ion channel
chr12	GRIP1	87679	19.196	28.5	64.6284	11032.5	2.39805	GRIP1	glutamate receptor interacting protein 1	Plasma Membrane	transcription regulator
chr7	TPST1	45945	21.3355	25	64.5444	10168	4.65045	TPST1	tyrosylprotein sulfotransferase 1	Cytoplasm	enzyme
chr15	RP11-321F6.1	26543	25.6194	28	64.538	15163.5	14.1841
chr3	ZPLD1	71197	18.7066	26.5	64.4958	9796	2.55175	ZPLD1	zona pellucida like domain containing 1	Other	other
chr13	NALCN	66884	18.4399	26	64.3958	9214.5	2.5175	NALCN	sodium leak channel, non-selective	Plasma Membrane	ion channel
chr22	PI4KA	36175	23.8422	23	64.3562	12789.5	8.24985	PI4KA	phosphatidylinositol 4-kinase alpha	Cytoplasm	kinase
chr12	TPCN1	19773	25.5017	26.5	64.3485	18319	22.6619	TPCN1	two pore segment channel 1	Plasma Membrane	ion channel
chr7	POR	22697	25.8933	28.5	64.2991	19851.5	21.8254	POR	cytochrome p450 oxidoreductase	Cytoplasm	enzyme
chr10	SORBS1	52795	21.1481	28.5	64.2874	12301	4.86315	SORBS1	sorbin and SH3 domain containing 1	Plasma Membrane	other
chr3	DAG1	16232	24.262	24.5	64.2757	17134.5	24.4071	DAG1	dystroglycan 1	Plasma Membrane	transmembrane receptor
chr9	ADAMTSL1	85947	19.6649	24.5	64.2668	10540.5	2.39365	ADAMTSL1	ADAMTS like 1	Extracellular Space	other
chr5	UNC5A	19960	28.3442	28.5	64.2398	23649.5	32.0802	UNC5A	unc-5 netrin receptor A	Plasma Membrane	transmembrane receptor
chr6	AL035697.1	9	9.5745	22	64.2007	9004.5	265.306
chr15	DAPK2	37593	22.7839	27.5	64.1116	11530	6.85095	DAPK2	death associated protein kinase 2	Cytoplasm	kinase
chr17	NCOR1	35793	18.9352	26	64.0579	11261.5	5.8553	NCOR1	nuclear receptor corepressor 1	Nucleus	transcription regulator
chr1	MEGF6	36595	30.1005	32	64.0114	21005	16.8207	MEGF6	multiple EGF like domains 6	Cytoplasm	other
chr1	CTNNBIP1	15680	25.2655	26	63.9594	17097.5	26.1586	CTNNBIP1	catenin beta interacting protein 1	Cytoplasm	other
chr16	CDH13	249433	21.3228	29.5	63.9211	12174.5	1.03785	CDH13	cadherin 13	Plasma Membrane	other
chr4	JAKMIP1	40825	23.4098	24	63.8981	10375	5.83875	JAKMIP1	janus kinase and microtubule interacting protein 1	Cytoplasm	other
chr5	IQGAP2	63236	20.741	26.5	63.8884	9628.5	3.12425	IQGAP2	IQ motif containing GTPase activating protein 2	Cytoplasm	other
chr7	GTF2IRD2B	13771	24.0499	25	63.821	15553	25.682	GTF2IRD2/GTF2IRD2B	GTF2I repeat domain containing 2	Nucleus	other
chr7	CYTH3	23488	21.1854	28	63.7653	18263	15.9964	CYTH3	cytohesin 3	Cytoplasm	other
chr7	TRRAP	32076	23.7054	28	63.7355	15087	10.8844	TRRAP	transformation/transcription domain associated protein	Nucleus	transcription regulator
chr9	NUP214	23044	21.12	26	63.7058	10996	9.78205	NUP214	nucleoporin 214	Nucleus	transporter
chr5	SGCD	176401	19.6559	28	63.6759	12000.5	1.33225	SGCD	sarcoglycan delta	Cytoplasm	other
chr13	COL4A1	34787	21.9922	25.5	63.6715	13062.5	8.0893	COL4A1	collagen type IV alpha 1 chain	Extracellular Space	other
chr3	RFTN1	41997	20.951	30	63.6352	13203	6.4799	RFTN1	raftlin, lipid raft linker 1	Plasma Membrane	other
chr5	SLIT3	143453	22.436	29.5	63.6273	13268.5	2.0645	SLIT3	slit guidance ligand 3	Extracellular Space	other
chr20	PKIG	20774	22.4674	27.5	63.5815	14452.5	15.092	PKIG	cAMP-dependent protein kinase inhibitor gamma	Other	other
chr15	ACSBG1	18639	23.8286	27.5	63.5481	18546	22.7499	ACSBG1	acyl-CoA synthetase bubblegum family member 1	Cytoplasm	enzyme
chr7	CALD1	45616	20.1416	26	63.4477	8897	3.872	CALD1	caldesmon 1	Cytoplasm	other
chr20	UQCC1	23355	21.314	26	63.4291	13804	12.2294	UQCC1	ubiquinol-cytochrome c reductase complex assembly factor 1	Cytoplasm	other
chrX	GPM6B	33765	20.1452	26.5	63.3931	10390.5	6.0796	GPM6B	glycoprotein M6B	Plasma Membrane	other
chr11	PLEKHA7	51626	21.8616	28	63.38	14513	6.061	PLEKHA7	pleckstrin homology domain containing A7	Cytoplasm	other
chr7	SUN1	22207	27.5709	29.5	63.3374	18783	22.402	SUN1	Sad1 and UNC84 domain containing 1	Nucleus	other
chr3	ANO10	67684	20.1	24.5	63.3337	11990	3.5261	ANO10	anoctamin 10	Plasma Membrane	ion channel
chr19	MYO1F	15256	26.8648	25.5	63.3085	16470	27.4097	MYO1F	myosin IF	Cytoplasm	other
chr10	PRKG1	243943	18.662	28	63.2698	11066	0.84445	PRKG1	protein kinase cGMP-dependent 1	Cytoplasm	kinase
chr3	ULK4	137383	19.192	27.5	63.2651	10507	1.46105	ULK4	unc-51 like kinase 4	Other	kinase
chr16	IL34	20971	25.9581	26.5	63.1841	15838	18.835	IL34	interleukin 34	Extracellular Space	other
chr12	MLXIP	16761	14.541	27	63.1752	19938.5	16.8162	MLXIP	MLX interacting protein	Nucleus	transcription regulator
chr3	LARS2	34546	21.4683	26.5	63.16	11046.5	6.7268	LARS2	leucyl-tRNA synthetase 2, mitochondrial	Cytoplasm	enzyme
chr1	PIK3C2B	17015	23.6001	28.5	63.1391	13892	18.4251	PIK3C2B	phosphatidylinositol-4-phosphate 3-kinase catalytic subunit type 2 beta	Cytoplasm	kinase
chr16	CMTM4	17995	21.9564	26.5	63.1278	11584.5	13.5876	CMTM4	CKLF like MARVEL transmembrane domain containing 4	Extracellular Space	cytokine
chr7	AKAP9	32248	18.991	23	63.0128	9884	5.70975	AKAP9	A-kinase anchoring protein 9	Cytoplasm	other
chr7	LANCL2	15537	22.7498	26	62.9852	11934.5	16.6695	LANCL2	LanC like 2	Plasma Membrane	other
chr10	SLC29A3	11445	25.9359	28	62.9839	19802.5	41.7527	SLC29A3	solute carrier family 29 member 3	Plasma Membrane	transporter
chr8	BAI1	32124	33.6095	33.5	62.9518	22248	22.5	ADGRB1	adhesion G protein-coupled receptor B1	Plasma Membrane	G-protein coupled receptor
chr19	RHPN2	19999	23.1749	26	62.8729	13251	14.7897	RHPN2	rhophilin Rho GTPase binding protein 2	Cytoplasm	other
chr2	PTPN4	42547	18.9783	22.5	62.8678	8374	3.68105	PTPN4	protein tyrosine phosphatase non-receptor type 4	Cytoplasm	phosphatase
chr18	MYOM1	30839	20.1165	27	62.8357	12164	7.76745	MYOM1	myomesin 1	Cytoplasm	other
chr1	AHCTF1	17179	18.4957	24	62.7278	10694.5	11.1191	AHCTF1	AT-hook containing transcription factor 1	Nucleus	transcription regulator
chr7	VOPP1	31008	22.6447	26	62.7211	16233	11.5757	VOPP1	VOPP1 WW domain binding protein	Nucleus	other
chr6	SYCP2L	48954	21.144	23	62.6286	8157	3.47365	SYCP2L	synaptonemal complex protein 2 like	Nucleus	other
chr2	POLR1A	19693	22.9148	26	62.6061	14301.5	16.0259	POLR1A	RNA polymerase I subunit A	Nucleus	enzyme
chr7	AMZ1	24498	25.5243	27	62.5406	24047.5	24.2221	AMZ1	archaelysin family metallopeptidase 1	Other	peptidase
chr2	PXDN	27108	23.9966	25.5	62.5231	17045	14.6603	PXDN	peroxidasin	Extracellular Space	enzyme
chr1	TARS2	5149	25.5002	25	62.5133	12890	54.8697	TARS2	threonyl-tRNA synthetase 2, mitochondrial	Cytoplasm	enzyme
chr12	TESC	15281	25.2341	26	62.3965	17054.5	26.7074	TESC	tescalcin	Cytoplasm	other
chr19	FCGBP	22648	26.1612	29	62.3847	14904.5	16.5844	FCGBP	Fc fragment of IgG binding protein	Extracellular Space	other
chr6	PACSIN1	17952	25.9831	26.5	62.3706	19638	27.1276	PACSIN1	protein kinase C and casein kinase substrate in neurons 1	Cytoplasm	kinase
chr10	LDB3	17825	26.3605	27	62.3519	22913.5	32.3089	LDB3	LIM domain binding 3	Cytoplasm	transporter
chr17	TLK2	33664	21.4661	24	62.3506	13906	8.6845	TLK2	tousled like kinase 2	Cytoplasm	kinase
chr15	KLF13	27541	25.3109	25	62.3237	16959	15.127	KLF13	Kruppel like factor 13	Nucleus	transcription regulator
chr1	ZCCHC11	27248	18.7651	23	62.3042	7946.5	5.351	TUT4	terminal uridylyl transferase 4	Nucleus	enzyme
chr15	GABRB3	80778	20.3988	24.5	62.2966	9928	2.48635	GABRB3	gamma-aminobutyric acid type A receptor beta3 subunit	Plasma Membrane	ion channel
chr8	DPYSL2	33474	23.2613	26.5	62.2701	14496	9.84755	DPYSL2	dihydropyrimidinase like 2	Cytoplasm	enzyme
chr20	MYT1	24773	27.3853	27	62.2632	23849	25.4359	MYT1	myelin transcription factor 1	Nucleus	transcription regulator
chr1	COL16A1	14223	27.3136	26	62.2385	21183.5	38.256	COL16A1	collagen type XVI alpha 1 chain	Extracellular Space	other
chr1	NPHP4	30516	23.5349	27	62.1727	19161	14.4108	NPHP4	nephrocystin 4	Cytoplasm	other
chr4	HTT	40531	23.9447	22.5	62.079	10639.5	6.16535	HTT	huntingtin	Cytoplasm	transcription regulator
chr1	SCMH1	41525	19.318	24.5	62.0151	10549	4.8333	SCMH1	Scm polycomb group protein homolog 1	Nucleus	transcription regulator
chr10	PAX2	24066	25.5101	27.5	62.0021	14726	15.0821	PAX2	paired box 2	Nucleus	transcription regulator
chr17	SPAG9	31231	19.6803	23.5	61.9936	9274.5	5.7253	SPAG9	sperm associated antigen 9	Cytoplasm	other
chr9	SPTAN1	19345	23.8603	26.5	61.9761	14662.5	17.3776	SPTAN1	spectrin alpha, non-erythrocytic 1	Plasma Membrane	other
chr21	ITSN1	56685	22.017	21	61.9751	9627	3.6919
chr11	C11orf80	21424	21.626	26.5	61.9658	11843.5	11.5698	C11orf80	chromosome 11 open reading frame 80	Other	other
chr19	ARHGEF18	19671	25.4262	27.5	61.9639	14866.5	18.4299	ARHGEF18	Rho/Rac guanine nucleotide exchange factor 18	Cytoplasm	other
chr8	ZC3H3	28986	27.9251	31	61.9632	21120.5	19.7205	ZC3H3	zinc finger CCCH-type containing 3	Nucleus	transcription regulator
chr17	RABEP1	22437	21.6632	21.5	61.9598	8328.5	7.793	RABEP1	rabaptin, RAB GTPase binding effector protein 1	Cytoplasm	transporter
chr3	CMTM7	21333	23.341	27.5	61.9381	12939	13.6636	CMTM7	CKLF like MARVEL transmembrane domain containing 7	Extracellular Space	cytokine
chr9	LAMC3	22851	26.7601	27.5	61.9359	19386.5	21.8582	LAMC3	laminin subunit gamma 3	Extracellular Space	other
chr17	CUEDC1	23210	24.6702	25	61.9334	18251.5	18.7423	CUEDC1	CUE domain containing 1	Other	other
chr2	ADCY3	25139	24.9714	23	61.9046	15125.5	14.5479	ADCY3	adenylate cyclase 3	Plasma Membrane	enzyme
chr19	LPHN1	15636	27.7973	26.5	61.8964	18763	31.508	ADGRL1	adhesion G protein-coupled receptor L1	Plasma Membrane	G-protein coupled receptor
chr1	PADI2	13965	26.5026	25.5	61.8906	14773.5	26.3845	PADI2	peptidyl arginine deiminase 2	Cytoplasm	enzyme
chr16	ZFHX3	62210	22.4736	26.5	61.877	13295	4.7463	ZFHX3	zinc finger homeobox 3	Nucleus	transcription regulator
chr7	RABGEF1	29158	22.5505	24.5	61.8073	15152	11.4268
chr9	PBX3	43291	19.6748	24	61.7576	9571.5	4.28575	PBX3	PBX homeobox 3	Nucleus	transcription regulator
chr3	ARIH2	15493	22.9315	25	61.7433	12597.5	17.7775	ARIH2	ariadne RBR E3 ubiquitin protein ligase 2	Nucleus	enzyme
chr18	ATP9B	67320	21.7865	21.5	61.7156	11772	3.76945	ATP9B	ATPase phospholipid transporting 9B (putative)	Cytoplasm	transporter
chr9	PNPLA7	24049	26.5491	29	61.586	21703.5	23.1176	PNPLA7	patatin like phospholipase domain containing 7	Cytoplasm	enzyme
chr2	NCK2	34503	23.0979	26.5	61.5809	11240.5	7.3623	NCK2	NCK adaptor protein 2	Cytoplasm	kinase
chr7	AC091738.2	34	34	24	61.5428	9610	282.647
chr19	SMARCA4	27961	26.7636	26	61.5137	19346.5	17.951	SMARCA4	SWI/SNF related, matrix associated, actin dependent regulator of chromatin, subfamily a, member 4	Nucleus	transcription regulator
chr1	AGBL4	288327	19.3371	28	61.5057	11199	0.7494	AGBL4	ATP/GTP binding protein like 4	Cytoplasm	peptidase
chr12	KNTC1	20752	20.9297	23	61.4891	12460.5	12.1624	KNTC1	kinetochore associated 1	Nucleus	other
chr1	GNB1	23695	22.403	25.5	61.4745	11647.5	10.6792	GNB1	G protein subunit beta 1	Plasma Membrane	enzyme
chr12	SPPL3	28318	19.9617	21	61.4612	8238	5.675	SPPL3	signal peptide peptidase like 3	Cytoplasm	peptidase
chr1	ACTL8	17970	25.0449	26.5	61.4589	13957.5	18.5973	ACTL8	actin like 8	Cytoplasm	other
chr9	TBC1D2	13864	24.4925	24.5	61.3708	11255	18.7881	TBC1D2	TBC1 domain family member 2	Cytoplasm	other
chr17	USP43	19778	23.2699	26	61.3595	13435	15.2162	USP43	ubiquitin specific peptidase 43	Nucleus	peptidase
chr2	MAP4K4	42761	21.6141	25	61.358	9171	4.55955	MAP4K4	mitogen-activated protein kinase kinase kinase kinase 4	Cytoplasm	kinase
chr1	CLSTN1	22478	23.5369	25.5	61.2692	14949.5	15.131	CLSTN1	calsyntenin 1	Plasma Membrane	other
chr14	SPTB	32126	24.0464	22.5	61.0919	11701.5	8.5475	SPTB	spectrin beta, erythrocytic	Plasma Membrane	other
chr7	CLEC2L	5723	27.086	27	61.0802	16906.5	69.2066	CLEC2L	C-type lectin domain family 2 member L	Other	other
chr17	YWHAE	12041	21.4608	24.5	61.0529	15504.5	26.0988	YWHAE	tyrosine 3-monooxygenase/tryptophan 5-monooxygenase activation protein epsilon	Cytoplasm	other
chr18	GREB1L	58182	20.5462	21.5	60.9547	9221	3.21875	GREB1L	GREB1 like retinoic acid receptor coactivator	Extracellular Space	other
chr11	CELF1	21277	21.3569	25	60.9207	11422.5	11.0978	CELF1	CUGBP Elav-like family member 1	Cytoplasm	translation regulator
chr7	CDK14	144555	19.425	26.5	60.8862	10465	1.4001	CDK14	cyclin dependent kinase 14	Nucleus	kinase
chr11	PPP6R3	34281	22.1716	22.5	60.8852	9560.5	6.05415	PPP6R3	protein phosphatase 6 regulatory subunit 3	Cytoplasm	other
chr16	USP10	18222	22.7932	22.5	60.8836	9970.5	11.9773	USP10	ubiquitin specific peptidase 10	Cytoplasm	peptidase
chr19	SLC25A42	12646	25.8662	25	60.8124	16929.5	32.4382	SLC25A42	solute carrier family 25 member 42	Cytoplasm	transporter
chr14	EML1	46265	22.6381	23.5	60.7302	14303	6.88745	EML1	EMAP like 1	Cytoplasm	other
chr10	FGFR2	25366	21.1163	26	60.7142	11334.5	9.18335	FGFR2	fibroblast growth factor receptor 2	Plasma Membrane	kinase
chr19	TDRD12	25178	22.9256	25	60.6836	11664.5	10.3111	TDRD12	tudor domain containing 12	Other	other
chr4	APBB2	83001	20.409	23	60.6625	9098.5	2.21925	APBB2	amyloid beta precursor protein binding family B member 2	Cytoplasm	other
chr3	SLMAP	35017	20.1573	23.5	60.6489	8848.5	4.9986	SLMAP	sarcolemma associated protein	Plasma Membrane	other
chr16	CBFA2T3	30561	29.8602	29	60.6343	21447	20.3006	CBFA2T3	CBFA2/RUNX1 partner transcriptional co-repressor 3	Nucleus	transcription regulator
chr11	ARAP1	28514	26.2727	26.5	60.5737	20015	17.8975	ARAP1	ArfGAP with RhoGAP domain, ankyrin repeat and PH domain 1	Cytoplasm	other
chr17	CCDC40	15975	24.9695	25	60.5467	19433.5	28.8853	CCDC40	coiled-coil domain containing 40	Cytoplasm	other
chr16	GPR56	15517	28.5339	25	60.5331	19397	33.6281	ADGRG1	adhesion G protein-coupled receptor G1	Plasma Membrane	G-protein coupled receptor
chr20	CTNNBL1	38176	21.4323	27	60.5151	12045	6.6391	CTNNBL1	catenin beta like 1	Nucleus	other
chr16	SCNN1B	24730	23.9936	26	60.4973	13634	12.8177	SCNN1B	sodium channel epithelial 1 beta subunit	Plasma Membrane	ion channel
chr17	BPTF	33142	20.8631	24	60.4733	9200.5	5.6739	BPTF	bromodomain PHD finger transcription factor	Nucleus	transcription regulator
chr1	MDS2	14743	24.9568	24.5	60.4548	13056.5	20.9326	MDS2	myelodysplastic syndrome 2 translocation associated	Extracellular Space	other
chr15	MAP2K5	53798	20.346	25.5	60.449	9609.5	3.58945	MAP2K5	mitogen-activated protein kinase kinase 5	Cytoplasm	kinase
chr5	AHRR	36616	27.3017	29.5	60.3589	23740	17.276	AHRR	aryl-hydrocarbon receptor repressor	Nucleus	transcription regulator
chr1	PLD5	88425	20.0187	26.5	60.2981	9964	2.23905	PLD5	phospholipase D family member 5	Other	other
chr1	ZBTB8OS	11064	21.8087	24	60.2267	11340.5	20.9885	ZBTB8OS	zinc finger and BTB domain containing 8 opposite strand	Cytoplasm	other
chr7	NUDCD3	24102	21.5659	27	60.1897	14145	12.2936	NUDCD3	NudC domain containing 3	Cytoplasm	other
chr3	WNT7A	16525	25.8753	26	60.1876	17681	26.3251	WNT7A	Wnt family member 7A	Extracellular Space	cytokine
chr22	C22orf34	61520	25.3153	24	60.1742	18190.5	7.38505	C22orf34	chromosome 22 open reading frame 34	Other	other
chr9	GAPVD1	23054	21.87	25.5	60.0172	10485.5	9.645	GAPVD1	GTPase activating protein and VPS9 domains 1	Cytoplasm	other
chr2	EPB41L5	33313	20.0542	23	60.0015	9104	5.3738	EPB41L5	erythrocyte membrane protein band 4.1 like 5	Plasma Membrane	other
chr3	RYK	36929	19.9032	27	59.992	13272	7.02805	RYK	receptor like tyrosine kinase	Plasma Membrane	kinase
chr1	RPS6KC1	44172	19.7613	24	59.9499	10045.5	4.42865	RPS6KC1	ribosomal protein S6 kinase C1	Cytoplasm	kinase
chr11	NCAM1	68343	21.5483	25.5	59.9383	9716	3.03185	NCAM1	neural cell adhesion molecule 1	Plasma Membrane	other
chr17	CA10	105209	19.8618	28	59.8814	10626	1.9936	CA10	carbonic anhydrase 10	Other	enzyme
chr1	PDE4DIP	48160	20.0642	26.5	59.8392	11985.5	4.9256	PDE4DIP	phosphodiesterase 4D interacting protein	Cytoplasm	enzyme
chr7	ADAM22	51715	19.243	24	59.8365	10526	3.8692	ADAM22	ADAM metallopeptidase domain 22	Plasma Membrane	peptidase
chr11	SYT12	11961	27.1311	26	59.8047	17674.5	37.299	SYT12	synaptotagmin 12	Plasma Membrane	transporter
chr21	RUNX1	247364	20.3279	22.5	59.7843	8106	0.66435	RUNX1	RUNX family transcription factor 1	Nucleus	transcription regulator
chr3	HRH1	29359	23.2151	26	59.75	12122.5	9.3419	HRH1	histamine receptor H1	Plasma Membrane	G-protein coupled receptor
chr2	LIMS1	32658	21.3666	22.5	59.6819	8940.5	5.72575	LIMS1	LIM zinc finger domain containing 1	Plasma Membrane	other
chr1	FMN2	93691	20.3304	23.5	59.665	10092	2.17435	FMN2	formin 2	Cytoplasm	other
chr16	ADCY7	20569	28.5685	25.5	59.6179	18103.5	24.0421	ADCY7	adenylate cyclase 7	Plasma Membrane	enzyme
chr20	ZBTB46	22608	25.8144	28.5	59.6177	20758.5	22.8419	ZBTB46	zinc finger and BTB domain containing 46	Nucleus	transcription regulator
chr16	ST3GAL2	15258	25.5138	24.5	59.5955	19528	30.9462	ST3GAL2	ST3 beta-galactoside alpha-2,3-sialyltransferase 2	Cytoplasm	enzyme
chr22	OSBP2	52126	24.3531	25	59.5802	17925	8.2473	OSBP2	oxysterol binding protein 2	Cytoplasm	other
chr20	MIR3194	25	34.2466	26	59.5617	14093.5	417.833
chr12	POLE	15199	23.8963	25	59.5607	16336.5	24.4179	POLE	DNA polymerase epsilon, catalytic subunit	Nucleus	enzyme
chr1	PLEKHG5	14862	27.5375	29	59.5185	20551	35.8844	PLEKHG5	pleckstrin homology and RhoGEF domain containing G5	Cytoplasm	other
chr2	ADD2	35149	21.885	27	59.4755	12020.5	7.3337	ADD2	adducin 2	Cytoplasm	other
chr2	OTOF	27403	26.9991	23	59.4011	16970	16.1933	OTOF	otoferlin	Plasma Membrane	other
chr3	LRIG1	26603	21.7226	26	59.3887	12888	10.2475	LRIG1	leucine rich repeats and immunoglobulin like domains 1	Extracellular Space	other
chr9	SETX	17958	19.1798	21	59.3234	10300	10.6262	SETX	senataxin	Nucleus	enzyme
chr1	TGFBR3	45460	20.1158	23	59.2939	10416.5	4.5429	TGFBR3	transforming growth factor beta receptor 3	Plasma Membrane	kinase
chr9	TRAF2	12854	28.7587	25	59.2348	24094	50.2	TRAF2	TNF receptor associated factor 2	Cytoplasm	enzyme
chr8	XKR6	67912	22.2428	25.5	59.2233	15439.5	5.00275	XKR6	XK related 6	Other	other
chr20	JPH2	17612	23.2091	24.5	59.189	11992.5	15.1451	JPH2	junctophilin 2	Cytoplasm	enzyme
chr20	SRC	16805	27.3849	27	59.1774	19985	30.9049	SRC	SRC proto-oncogene, non-receptor tyrosine kinase	Cytoplasm	kinase
chr16	EEF2K	19879	24.5565	25.5	59.1703	15067	17.8833	EEF2K	eukaryotic elongation factor 2 kinase	Cytoplasm	kinase
chr11	SLCO2B1	25839	24.3794	26	59.1687	16751	15.3275	SLCO2B1	solute carrier organic anion transporter family member 2B1	Plasma Membrane	transporter
chr7	CACNA2D1	84626	17.0152	23.5	59.0991	8318.5	1.66155	CACNA2D1	calcium voltage-gated channel auxiliary subunit alpha2delta 1	Plasma Membrane	ion channel
chr12	RFX4	38656	21.4879	23.5	59.0268	9527	5.2004
chr19	POU2F2	28211	25.5361	25.5	58.9609	12277	10.7906	POU2F2	POU class 2 homeobox 2	Nucleus	transcription regulator
chr1	AL451006.1	14	16.092	25	58.9223	13981.5	412.799
chr7	CDK13	30031	20.4156	22.5	58.9178	8870	5.89765	CDK13	cyclin dependent kinase 13	Nucleus	kinase
chr11	DENND5A	26487	20.9274	23	58.9164	11458	8.82295	DENND5A	DENN domain containing 5A	Cytoplasm	other
chr5	MIR1289-2	36	32.4324	24	58.8997	12994.5	380.959
chr10	ZNF365	60619	20.3542	26	58.8655	11215	3.7244	ZNF365	zinc finger protein 365	Cytoplasm	other
chr19	PTPRS	47867	26.256	25	58.86	14860	8.00605	PTPRS	protein tyrosine phosphatase receptor type S	Plasma Membrane	phosphatase
chr15	C15orf27	40880	24.1486	25	58.8464	15856	9.18735	TMEM266	transmembrane protein 266	Plasma Membrane	other
chr7	EIF3B	7381	27.6857	23.5	58.7882	17029.5	56.8408	EIF3B	eukaryotic translation initiation factor 3 subunit B	Cytoplasm	translation regulator
chrX	PPEF1	32193	21.1781	22	58.7377	9462	6.0923	PPEF1	protein phosphatase with EF-hand domain 1	Extracellular Space	phosphatase
chr2	PLB1	44411	23.7946	24	58.6671	11787	6.20555	PLB1	phospholipase B1	Cytoplasm	enzyme
chr4	TBC1D14	32247	26.0315	22.5	58.6511	13061.5	10.2703	TBC1D14	TBC1 domain family member 14	Extracellular Space	other
chr12	IFT81	18514	19.5992	24	58.5973	10483	10.7229	IFT81	intraflagellar transport 81	Extracellular Space	other
chr1	PLOD1	11186	27.0625	24.5	58.4829	16548	37.0749	PLOD1	procollagen-lysine,2-oxoglutarate 5-dioxygenase 1	Cytoplasm	enzyme
chr9	RALGDS	18795	28.3934	27.5	58.4633	25406	36.5581	RALGDS	ral guanine nucleotide dissociation stimulator	Cytoplasm	other
chr12	GOLGA3	14786	24.6639	26	58.4226	15935.5	25.1944	GOLGA3	golgin A3	Cytoplasm	transporter
chr1	NAV1	47807	23.4702	26.5	58.4103	12011.5	5.8029	NAV1	neuron navigator 1	Other	enzyme
chr17	MYH10	31154	19.8995	25	58.3524	12454	7.7907	MYH10	myosin heavy chain 10	Cytoplasm	enzyme
chr3	BSN	29051	24.8178	23.5	58.3521	15359	12.7612	BSN	bassoon presynaptic cytomatrix protein	Plasma Membrane	other
chr1	RPRD2	24379	21.4838	21.5	58.295	9931	8.5043	RPRD2	regulation of nuclear pre-mRNA domain containing 2	Nucleus	other
chr1	KIF17	14158	26.2166	25.5	58.2559	16859.5	29.4212	KIF17	kinesin family member 17	Cytoplasm	transporter
chr16	DNAH3	49096	21.6922	27.5	58.2418	10634	4.6309	DNAH3	dynein axonemal heavy chain 3	Extracellular Space	enzyme
chr6	MDGA1	16941	25.3612	26	58.184	14461	20.6294	MDGA1	MAM domain containing glycosylphosphatidylinositol anchor 1	Plasma Membrane	other
chr16	KIFC3	26028	24.829	26	58.1385	20622.5	19.0722	KIFC3	kinesin family member C3	Cytoplasm	enzyme
chr16	LMF1	36735	28.77	26.5	58.1257	21033	16.0575	LMF1	lipase maturation factor 1	Cytoplasm	other
chr2	VWA3B	47831	21.1469	24	58.1098	9762.5	4.2541	VWA3B	von Willebrand factor A domain containing 3B	Other	other
chr1	VAV3	71180	18.0667	25	58.0342	10451.5	2.63075	VAV3	vav guanine nucleotide exchange factor 3	Extracellular Space	cytokine
chr16	SPIRE2	14262	26.838	25	58.0183	18928.5	33.5368	SPIRE2	spire type actin nucleation factor 2	Cytoplasm	other
chr12	FAM101A	82551	24.0826	25	58.0043	17629	5.09385	RFLNA/ZNF664-RFLNA	refilin A	Other	transporter
chr12	CNTN1	68385	17.9971	25	57.997	9669.5	2.52285	CNTN1	contactin 1	Plasma Membrane	enzyme
chr16	PDPK1	18167	27.8528	25.5	57.9882	17840.5	26.035	PDPK1	3-phosphoinositide dependent protein kinase 1	Cytoplasm	kinase
chr6	AGPAT4	31952	22.1761	21.5	57.9703	10491	7.1182	AGPAT4	1-acylglycerol-3-phosphate O-acyltransferase 4	Cytoplasm	enzyme
chr20	NDRG3	20932	22.1942	23	57.9059	12904.5	13.2201	NDRG3	NDRG family member 3	Cytoplasm	other
chr11	PPFIBP2	34382	23.9046	27	57.9018	12502.5	8.4976	PPFIBP2	PPFIA binding protein 2	Nucleus	phosphatase
chr5	RAI14	38544	21.8515	28.5	57.8934	10560	5.87675	RAI14	retinoic acid induced 14	Nucleus	transcription regulator
chr7	LMBR1	42465	18.934	23.5	57.8879	8663	3.8066	LMBR1	limb development membrane protein 1	Plasma Membrane	transmembrane receptor
chr5	CAMK2A	17719	25.0265	23	57.8552	12990.5	17.5308	CAMK2A	calcium/calmodulin dependent protein kinase II alpha	Cytoplasm	kinase
chr12	ITPR2	92551	18.6674	24	57.8323	9522	1.9079	ITPR2	inositol 1,4,5-trisphosphate receptor type 2	Cytoplasm	ion channel
chr22	FBLN1	27043	27.3443	23	57.8217	21622	21.1569	FBLN1	fibulin 1	Extracellular Space	other
chr13	PIBF1	44368	18.9287	22.5	57.7571	8708	3.66355	PIBF1	progesterone immunomodulatory binding factor 1	Nucleus	other
chr12	SFSWAP	21314	24.041	23	57.6489	13218.5	14.3747	SFSWAP	splicing factor SWAP	Nucleus	other
chr7	ADAP1	17892	31.1144	28	57.5832	16327.5	26.8527
chr9	STXBP1	19121	23.0604	25	57.5229	14081	16.332	STXBP1	syntaxin binding protein 1	Cytoplasm	transporter
chr12	ANAPC5	20362	22.2166	23	57.4949	10012.5	10.5448	ANAPC5	anaphase promoting complex subunit 5	Nucleus	other
chr2	KIF1A	29927	28.0886	26	57.4891	27230.5	24.7899	KIF1A	kinesin family member 1A	Cytoplasm	other
chr12	HDAC7	13477	26.7342	27.5	57.4741	18806.5	35.0142	HDAC7	histone deacetylase 7	Nucleus	transcription regulator
chr19	KCTD15	5971	30.1094	23.5	57.4646	16542.5	71.5166	KCTD15	potassium channel tetramerization domain containing 15	Other	ion channel
chr7	DNAJB6	21000	25.5913	25.5	57.4599	13098	15.3446	DNAJB6	DnaJ heat shock protein family (Hsp40) member B6	Nucleus	transcription regulator
chr1	GNG4	24556	23.825	25.5	57.4256	15264	14.3501	GNG4	G protein subunit gamma 4	Plasma Membrane	enzyme
chr17	PRPSAP2	20691	22.6915	23	57.4244	12371	13.0932	PRPSAP2	phosphoribosyl pyrophosphate synthetase associated protein 2	Other	other
chr1	ACOT11	25726	26.5392	24.5	57.4176	13492.5	13.4607	ACOT11	acyl-CoA thioesterase 11	Cytoplasm	enzyme
chr5	CDKL3	33060	19.9838	23	57.4029	9981	5.91525
chr2	COX7A2L	19250	21.0284	24	57.3656	12535	13.2166	COX7A2L	cytochrome c oxidase subunit 7A2 like	Cytoplasm	enzyme
chr5	UIMC1	24137	20.5196	21	57.3497	9168.5	7.5817	UIMC1	ubiquitin interaction motif containing 1	Nucleus	other
chr2	TET3	25370	24.0556	24.5	57.3339	11264.5	10.3568	TET3	tet methylcytosine dioxygenase 3	Nucleus	enzyme
chr16	CDH3	21592	24.9826	24	57.2932	13223.5	14.7373	CDH3	cadherin 3	Plasma Membrane	other
chr9	RGS3	38347	25.0621	21.5	57.276	11938	7.6375	RGS3	regulator of G protein signaling 3	Nucleus	enzyme
chr9	CCDC171	98474	19.3554	24.5	57.2619	9393	1.83435	CCDC171	coiled-coil domain containing 171	Other	other
chr11	POLD3	37359	21.3155	26.5	57.2545	10938.5	6.1257	POLD3	DNA polymerase delta 3, accessory subunit	Nucleus	transcription regulator
chr16	ACSF3	18562	27.5107	26	57.1967	18081.5	25.549	ACSF3	acyl-CoA synthetase family member 3	Cytoplasm	enzyme
chr1	RPS6KA1	12560	27.7446	23.5	57.113	17230.5	35.4756	RPS6KA1	ribosomal protein S6 kinase A1	Cytoplasm	kinase
chr10	KCNMA1	163375	21.2453	25	57.0925	10031.5	1.2989	KCNMA1	potassium calcium-activated channel subfamily M alpha 1	Plasma Membrane	ion channel
chr19	AC011465.1	18	20.4545	23.5	57.0569	13946.5	411.644
chr20	MROH8	17514	22.3498	26	57.0439	11846.5	14.5066	MROH8	maestro heat like repeat family member 8	Other	other
chr3	CLASP2	40043	18.0283	22	56.9711	7876	3.49405	CLASP2	cytoplasmic linker associated protein 2	Cytoplasm	other
chr12	LRP1	23786	28.03	24.5	56.9365	19080	21.6427	LRP1	LDL receptor related protein 1	Plasma Membrane	transmembrane receptor
chr5	NUP155	17571	21.1584	25	56.8582	13954.5	16.1613	NUP155	nucleoporin 155	Nucleus	other
chr3	SETD2	28631	19.4057	22	56.8542	8849.5	5.86685	SETD2	SET domain containing 2, histone lysine methyltransferase	Cytoplasm	enzyme
chr6	UTRN	112486	19.8271	22	56.7443	7802	1.36725	UTRN	utrophin	Plasma Membrane	transmembrane receptor
chr5	PDE8B	46285	21.1001	24.5	56.731	9983.5	4.48375	PDE8B	phosphodiesterase 8B	Cytoplasm	enzyme
chr10	GFRA1	46187	21.3299	25	56.6705	9992	4.5452	GFRA1	GDNF family receptor alpha 1	Plasma Membrane	transmembrane receptor
chr5	SNX24	37978	20.4275	20	56.6364	6408.5	3.38685	SNX24	sorting nexin 24	Other	transporter
chr2	WDPCP	131826	18.6601	24.5	56.6294	8933	1.25855	WDPCP	WD repeat containing planar cell polarity effector	Plasma Membrane	other
chr7	ACTR3B	22196	23.2103	21.5	56.5621	9605	9.7089	ACTR3B	actin related protein 3B	Cytoplasm	other
chr11	PHLDB1	14242	27.6077	25	56.5361	16946	30.8743	PHLDB1	pleckstrin homology like domain family B member 1	Cytoplasm	other
chr11	CARS	14299	25.2223	25	56.529	21194	35.328	CARS1	cysteinyl-tRNA synthetase 1	Cytoplasm	enzyme
chr10	JMJD1C	54809	18.3466	21.5	56.5261	8809	2.9165	JMJD1C	jumonji domain containing 1C	Nucleus	enzyme
chr11	DCDC1	96681	17.9224	25.5	56.5206	9796.5	1.805	DCDC1	doublecortin domain containing 1	Other	other
chr7	UBE3C	28869	22.1286	22	56.5152	9635	7.2032	UBE3C	ubiquitin protein ligase E3C	Nucleus	enzyme
chr7	ATP6V0A4	20732	22.2289	25	56.473	12190	12.6235	ATP6V0A4	ATPase H+ transporting V0 subunit a4	Cytoplasm	transporter
chr5	PHF15	16037	27.2201	22.5	56.4713	17042.5	27.3925	JADE2	jade family PHD finger 2	Nucleus	enzyme
chr3	MIR1280	26	27.6596	24	56.322	20591.5	606.703
chr9	LRSAM1	13566	26.0804	23	56.2945	19470	35.1977	LRSAM1	leucine rich repeat and sterile alpha motif containing 1	Cytoplasm	enzyme
chr20	TM9SF4	13724	23.7633	24	56.2842	14565.5	23.8571	TM9SF4	transmembrane 9 superfamily member 4	Cytoplasm	transporter
chr5	KIAA0825	84197	18.082	22	56.2698	8662.5	1.84725	KIAA0825	KIAA0825	Extracellular Space	other
chr20	VSTM2L	11893	28.1464	23.5	56.2675	14448.5	31.7173	VSTM2L	V-set and transmembrane domain containing 2 like	Extracellular Space	other
chr1	NFIA	120805	20.2172	22	56.1703	8636	1.4373	NFIA	nuclear factor I A	Nucleus	transcription regulator
chr7	GNA12	25942	22.3228	23	56.1631	14720.5	12.3171	GNA12	G protein subunit alpha 12	Plasma Membrane	enzyme
chr3	CCDC12	14978	24.8453	24	56.1477	13897	21.8558	CCDC12	coiled-coil domain containing 12	Other	other
chr17	SMURF2	22615	18.8814	21	56.134	8040	6.53265	SMURF2	SMAD specific E3 ubiquitin protein ligase 2	Cytoplasm	enzyme
chr18	L3MBTL4	90978	19.755	26	56.1135	10913	2.35275	L3MBTL4	L3MBTL histone methyl-lysine binding protein 4	Other	other
chr2	BIN1	16555	27.9037	28	56.0987	23717	37.8691	BIN1	bridging integrator 1	Nucleus	other
chr15	ACAN	17790	24.7386	25.5	56.0464	14060.5	18.6945	ACAN	aggrecan	Extracellular Space	other
chr6	SYNJ2	29581	25.2137	22.5	56.0164	14858	12.3179	SYNJ2	synaptojanin 2	Cytoplasm	phosphatase
chr20	FAM65C	26723	25.3488	24.5	56.0137	21414.5	19.6968	RIPOR3	RIPOR family member 3	Other	other
chr3	C3orf67	64282	19.3202	24	55.9942	10314.5	3.0696	C3orf67	chromosome 3 open reading frame 67	Other	other
chr12	SLC41A2	28629	18.3294	23	55.9753	9379.5	5.88085	SLC41A2	solute carrier family 41 member 2	Plasma Membrane	transporter
chr17	ASIC2	257352	22.1496	26.5	55.9718	10127.5	0.86915	ASIC2	acid sensing ion channel subunit 2	Plasma Membrane	ion channel
chr17	PGS1	12783	27.5051	23	55.9398	17871.5	35.9046	PGS1	phosphatidylglycerophosphate synthase 1	Cytoplasm	enzyme
chr13	ABCC4	57977	20.5881	26	55.8829	11166	3.9192	ABCC4	ATP binding cassette subfamily C member 4	Plasma Membrane	transporter
chr10	VCL	26078	21.3672	24	55.8477	11097.5	8.85345	VCL	vinculin	Plasma Membrane	enzyme
chr5	ANKHD1	29058	19.665	21.5	55.8295	8475.5	5.6105
chr10	NT5C2	20672	19.2985	21.5	55.7795	9659	8.74775	NT5C2	5'-nucleotidase, cytosolic II	Cytoplasm	phosphatase
chr17	TBC1D16	26325	25.4333	24	55.7638	15116.5	14.1532	TBC1D16	TBC1 domain family member 16	Extracellular Space	other
chr11	ABTB2	48856	23.5995	24.5	55.7411	13371	6.35745	ABTB2	ankyrin repeat and BTB domain containing 2	Nucleus	other
chr8	TNKS	42910	18.9504	19	55.6778	5921.5	2.57755	TNKS	tankyrase	Nucleus	enzyme
chr5	MCC	95522	20.4661	25	55.6706	10398.5	2.21225	MCC	MCC regulator of WNT signaling pathway	Cytoplasm	other
chr22	TNRC6B	63486	21.8171	18.5	55.6403	6814	2.31535	TNRC6B	trinucleotide repeat containing adaptor 6B	Cytoplasm	other
chr11	ARHGEF17	17668	29.0578	26	55.6215	18152.5	28.3177	ARHGEF17	Rho guanine nucleotide exchange factor 17	Cytoplasm	other
chr1	OSBPL9	43719	20.6184	22.5	55.5977	9497.5	4.4105	OSBPL9	oxysterol binding protein like 9	Cytoplasm	other
chr1	ST7L	18755	19.2739	19	55.5933	7024	6.98155	ST7L	suppression of tumorigenicity 7 like	Other	other
chr7	AGAP3	17039	29.0738	25.5	55.5763	17817.5	28.7815	AGAP3	ArfGAP with GTPase domain, ankyrin repeat and PH domain 3	Nucleus	transcription regulator
chr1	ZBTB8A	14256	21.4334	22.5	55.5737	9910.5	14.1958
chr10	MIR4296	14	15.9091	22.5	55.5607	13122	387.308
chr13	TUBGCP3	20625	19.9938	20.5	55.5592	10087.5	9.47565	TUBGCP3	tubulin gamma complex associated protein 3	Cytoplasm	other
chr1	PRDM2	28261	22.6302	22.5	55.5181	10514.5	8.2028	PRDM2	PR/SET domain 2	Nucleus	transcription regulator
chr17	SEC14L1	31361	24.0532	21.5	55.4929	11177.5	8.36125	SEC14L1	SEC14 like lipid binding 1	Cytoplasm	transporter
chr7	OSBPL3	36789	19.8756	21.5	55.4784	7361	3.9072	OSBPL3	oxysterol binding protein like 3	Cytoplasm	other
chr5	RUFY1	14312	24.0663	24	55.4481	14553	23.185	RUFY1	RUN and FYVE domain containing 1	Cytoplasm	other
chr1	QSOX1	13277	26.9874	25	55.4194	16177	30.8151	QSOX1	quiescin sulfhydryl oxidase 1	Cytoplasm	enzyme
chr5	RANBP17	84764	19.3461	23	55.4118	9913	2.2456	RANBP17	RAN binding protein 17	Nucleus	transporter
chr15	PPCDC	22985	24.4761	22.5	55.3986	14414.5	14.8285	PPCDC	phosphopantothenoylcysteine decarboxylase	Cytoplasm	enzyme
chr19	AKT2	14349	25.9852	22.5	55.3937	16797.5	28.7038	AKT2	AKT serine/threonine kinase 2	Cytoplasm	kinase
chr15	PEAK1	57665	18.4814	22	55.3843	8106.5	2.5709	PEAK1	pseudopodium enriched atypical kinase 1	Plasma Membrane	kinase
chr2	ZFP36L2	1276	30.3232	24	55.378	25243	336.215
chr17	RPA1	15843	22.5103	23	55.3564	14657	19.8925	RPA1	replication protein A1	Nucleus	other
chr7	CCM2	18339	23.8184	22	55.3373	11874.5	14.7886	CCM2	CCM2 scaffold protein	Cytoplasm	other
chr16	XPO6	23475	20.6026	24	55.3286	10252.5	8.7447	XPO6	exportin 6	Cytoplasm	other
chr3	MECOM	105172	18.1294	22.5	55.3165	9063.5	1.5535	MECOM	MDS1 and EVI1 complex locus	Nucleus	transcription regulator
chr9	PRUNE2	58995	20.0178	22.5	55.3158	9456.5	3.1732	PRUNE2	prune homolog 2 with BCH domain	Cytoplasm	other
chr3	USP4	14289	22.7235	24	55.3125	13893.5	20.9929	USP4	ubiquitin specific peptidase 4	Nucleus	peptidase
chr3	CPNE4	145574	19.362	25	55.3058	9325	1.23485	CPNE4	copine 4	Cytoplasm	other
chr2	ANXA4	38364	21.0745	23.5	55.2194	9169	4.9471	ANXA4	annexin A4	Plasma Membrane	other
chr17	ACLY	15393	24.1895	23	55.172	14344	21.4297	ACLY	ATP citrate lyase	Cytoplasm	enzyme
chr17	ZZEF1	30198	21.7917	23.5	55.0508	12101	8.5293	ZZEF1	zinc finger ZZ-type and EF-hand domain containing 1	Other	other
chr2	ANAPC1	22303	18.8338	19	55.0469	7074.5	5.81215	ANAPC1	anaphase promoting complex subunit 1	Nucleus	other
chr2	C2orf42	21176	21.4471	23	55.0461	12386	12.1388	C2orf42	chromosome 2 open reading frame 42	Nucleus	other
chr13	CARS2	16893	23.4001	22	55.0174	11622	15.395	CARS2	cysteinyl-tRNA synthetase 2, mitochondrial	Cytoplasm	enzyme
chr1	ADCK3	22643	25.1561	26.5	54.9566	15728	16.8557	COQ8A	coenzyme Q8A	Cytoplasm	kinase
chr3	TRAK1	48925	23.0683	24	54.9408	9799	4.54945	TRAK1	trafficking kinesin protein 1	Nucleus	other
chr7	VIPR2	28487	24.3929	24.5	54.9293	15725.5	13.0954	VIPR2	vasoactive intestinal peptide receptor 2	Plasma Membrane	G-protein coupled receptor
chr17	CRHR1	53451	24.9855	22	54.9281	16604	7.6436	CRHR1	corticotropin releasing hormone receptor 1	Plasma Membrane	G-protein coupled receptor
chr5	CEP72	16055	29.2457	25.5	54.8426	16836	28.9293	CEP72	centrosomal protein 72	Cytoplasm	other
chr1	TNR	94688	22.0936	26.5	54.8347	11176.5	2.5879	TNR	tenascin R	Plasma Membrane	other
chr17	TEX2	24487	21.0958	22.5	54.8089	9723.5	8.14535	TEX2	testis expressed 2	Other	other
chr10	TBATA	3656	25.8137	25.5	54.806	17451.5	99.9342	TBATA	thymus, brain and testes associated	Cytoplasm	other
chr3	RBM5	7094	23.5571	23	54.7906	13761	41.1833	RBM5	RNA binding motif protein 5	Nucleus	other
chr1	KCNQ4	15535	27.5243	23.5	54.783	15511.5	25.9645	KCNQ4	potassium voltage-gated channel subfamily Q member 4	Plasma Membrane	ion channel
chr5	LPCAT1	18703	27.709	29.5	54.7819	26001	36.7256	LPCAT1	lysophosphatidylcholine acyltransferase 1	Cytoplasm	enzyme
chr20	PMEPA1	16561	26.2269	25.5	54.7573	18937	28.5003	PMEPA1	prostate transmembrane protein, androgen induced 1	Plasma Membrane	other
chr8	INTS9	25298	20.6376	20.5	54.7275	10348.5	8.2208	INTS9	integrator complex subunit 9	Nucleus	other
chr1	LGR6	30771	24.4445	24.5	54.6959	12945	10.0208	LGR6	leucine rich repeat containing G protein-coupled receptor 6	Plasma Membrane	G-protein coupled receptor
chr16	ABCA3	17032	26.2572	25	54.6825	16137.5	23.6739	ABCA3	ATP binding cassette subfamily A member 3	Plasma Membrane	transporter
chr17	KANSL1	37967	19.4252	20	54.6683	10253	5.15865	KANSL1	KAT8 regulatory NSL complex subunit 1	Nucleus	other
chr20	MAP1LC3A	3602	26.6973	23	54.6627	16054	95.6051	MAP1LC3A	microtubule associated protein 1 light chain 3 alpha	Cytoplasm	other
chr1	VWA5B1	16332	25.5283	23.5	54.6511	13403.5	19.9231	VWA5B1	von Willebrand factor A domain containing 5B1	Extracellular Space	other
chr6	JARID2	63790	23.1353	22	54.6197	11273	4.04015	JARID2	jumonji and AT-rich interaction domain containing 2	Nucleus	transcription regulator
chr6	HIVEP1	31663	20.2659	24.5	54.6183	10806	6.7733	HIVEP1	HIVEP zinc finger 1	Nucleus	transcription regulator
chr17	STAT3	16274	21.628	23	54.5389	12012	15.2932	STAT3	signal transducer and activator of transcription 3	Nucleus	transcription regulator
chr15	PTPN9	25210	22.475	22	54.5336	12971.5	11.2337	PTPN9	protein tyrosine phosphatase non-receptor type 9	Cytoplasm	phosphatase
chr13	TFDP1	16326	28.7566	25	54.4731	18990.5	31.6123	TFDP1	transcription factor Dp-1	Nucleus	transcription regulator
chrX	PHKA2	20939	22.6861	22	54.4673	11081	11.5911	PHKA2	phosphorylase kinase regulatory subunit alpha 2	Cytoplasm	kinase
chr12	SOX5	71105	16.8684	22	54.4389	8158.5	1.92045	SOX5	SRY-box transcription factor 5	Nucleus	transcription regulator
chr21	ADARB1	35798	23.4417	19	54.4294	10588	6.78675	ADARB1	adenosine deaminase RNA specific B1	Nucleus	enzyme
chr3	ATG7	62710	21.9923	23	54.4247	8538	2.96	ATG7	autophagy related 7	Cytoplasm	enzyme
chr12	ABCB9	16003	26.3645	23.5	54.4207	13513.5	21.1152	ABCB9	ATP binding cassette subfamily B member 9	Cytoplasm	transporter
chr5	DNAH5	47282	18.5994	24.5	54.2892	10065.5	3.90875	DNAH5	dynein axonemal heavy chain 5	Cytoplasm	enzyme
chr1	OMA1	25867	19.6828	24.5	54.2737	9947	7.38355
chr6	ZFAND3	69075	20.6117	22	54.2543	10373	3.0651	ZFAND3	zinc finger AN1-type containing 3	Other	other
chr5	SEMA5A	100896	19.7429	25.5	54.2416	10486.5	2.03875	SEMA5A	semaphorin 5A	Plasma Membrane	transmembrane receptor
chr19	MAST3	15180	28.1633	24	54.2126	17395.5	30.4117	MAST3	microtubule associated serine/threonine kinase 3	Other	kinase
chr15	ZNF710	20831	25.7762	24	54.1418	18880.5	22.446	ZNF710	zinc finger protein 710	Nucleus	transcription regulator
chr16	SLC12A3	13428	26.5145	23	54.1329	18051	33.4625	SLC12A3	solute carrier family 12 member 3	Plasma Membrane	transporter
chr17	MAPT	33034	24.6609	21.5	54.1288	10799	7.86795	MAPT	microtubule associated protein tau	Plasma Membrane	other
chr1	SYT2	29357	24.5005	24.5	54.1285	12656.5	10.2797	SYT2	synaptotagmin 2	Cytoplasm	transporter
chr16	CCNF	7680	26.0684	22.5	54.0195	14174.5	43.2664	CCNF	cyclin F	Nucleus	other
chr16	SYT17	23681	23.5961	23.5	54.0074	10888	10.5035	SYT17	synaptotagmin 17	Plasma Membrane	other
chr10	AC012047.1	7	11.4754	23.5	54.0011	10120	301.101
chr5	CDC42SE2	31384	20.5185	19	53.9845	8042.5	5.147	CDC42SE2	CDC42 small effector 2	Plasma Membrane	other
chr9	CCBL1	12062	24.3416	22.5	53.8953	16175.5	30.6047	KYAT1	kynurenine aminotransferase 1	Cytoplasm	enzyme
chr1	PDE4B	111341	19.1287	22.5	53.8415	8353	1.427	PDE4B	phosphodiesterase 4B	Cytoplasm	enzyme
chr9	GDA	29247	20.51	20.5	53.8025	7667	5.25505	GDA	guanine deaminase	Cytoplasm	enzyme
chr20	BMP7	24291	24.8166	25	53.7967	15570.5	15.3886	BMP7	bone morphogenetic protein 7	Extracellular Space	growth factor
chr3	CACNA2D2	39626	28.0155	22.5	53.7757	14725.5	10.1736	CACNA2D2	calcium voltage-gated channel auxiliary subunit alpha2delta 2	Plasma Membrane	ion channel
chr15	IQCH	48468	19.5861	21.5	53.7673	8990	3.5851	IQCH	IQ motif containing H	Other	other
chr22	TXNRD2	17625	26.5829	22	53.7344	16078	23.0999	TXNRD2	thioredoxin reductase 2	Cytoplasm	enzyme
chr19	RFX2	50513	24.4723	21.5	53.7113	10970	5.23105	RFX2	regulatory factor X2	Nucleus	transcription regulator
chr13	TMCO3	15331	25.8825	23	53.6729	12889.5	20.6123	TMCO3	transmembrane and coiled-coil domains 3	Other	transporter
chr8	KCNQ3	77398	21.4939	24.5	53.6177	10626	2.9241	KCNQ3	potassium voltage-gated channel subfamily Q member 3	Plasma Membrane	ion channel
chr12	FBRSL1	29788	31.1466	27.5	53.5971	17386	17.5726	FBRSL1	fibrosin like 1	Nucleus	other
chr8	NDRG1	15425	23.7849	22.5	53.5967	12074	17.7163	NDRG1	N-myc downstream regulated 1	Nucleus	kinase
chr8	PPP3CC	20108	20.0437	18	53.5316	9325	8.99915	PPP3CC	protein phosphatase 3 catalytic subunit gamma	Cytoplasm	phosphatase
chr7	RELN	94452	18.2434	23	53.4231	7609	1.46035	RELN	reelin	Extracellular Space	peptidase
chr7	DAGLB	17968	23.9366	23	53.4075	17412	22.2191	DAGLB	diacylglycerol lipase beta	Plasma Membrane	enzyme
chr2	REEP1	27835	22.4311	23	53.4033	11482.5	9.0136	REEP1	receptor accessory protein 1	Cytoplasm	other
chr11	AGBL2	12551	22.4932	23	53.4025	13827.5	23.3972	AGBL2	ATP/GTP binding protein like 2	Cytoplasm	enzyme
chr3	ZXDC	8571	22.3675	22	53.3936	14118	33.922	ZXDC	ZXD family zinc finger C	Other	transcription regulator
chr10	RASGEF1A	19596	27.0719	25.5	53.3612	29126	38.4832	RASGEF1A	RasGEF domain family member 1A	Cytoplasm	other
chr5	PHYKPL	6237	25.6719	22	53.355	18432.5	66.7965	PHYKPL	5-phosphohydroxy-L-lysine phospho-lyase	Cytoplasm	enzyme
chr11	PVRL1	29232	27.6622	22.5	53.346	16932	15.5375	NECTIN1	nectin cell adhesion molecule 1	Plasma Membrane	other
chr11	PRDM10	21596	20.9406	22.5	53.3427	10708.5	10.0616	PRDM10	PR/SET domain 10	Nucleus	transcription regulator
chr21	CHODL	69649	19.024	22	53.3321	8704.5	2.3563	CHODL	chondrolectin	Plasma Membrane	other
chr12	SYT1	104352	17.7465	21.5	53.3287	7304	1.23525	SYT1	synaptotagmin 1	Cytoplasm	transporter
chr9	NEK6	26868	28.0746	23.5	53.2889	21190	21.4036	NEK6	NIMA related kinase 6	Nucleus	kinase
chr6	PNPLA1	14921	22.8174	21.5	53.2681	11736	17.0847	PNPLA1	patatin like phospholipase domain containing 1	Cytoplasm	enzyme
chr20	ACSS1	12931	24.5142	22.5	53.2538	12988.5	23.1735	ACSS1	acyl-CoA synthetase short chain family member 1	Cytoplasm	enzyme
chr7	WBSCR16	12218	25.0169	21	53.2475	14881.5	28.542	RCC1L	RCC1 like	Cytoplasm	other
chr7	DDC	23355	21.8228	22.5	53.1768	10578	9.58835	DDC	dopa decarboxylase	Cytoplasm	enzyme
chr22	MED15	23462	25.58	21	53.1738	13330.5	14.0291	MED15	mediator complex subunit 15	Nucleus	transcription regulator
chr2	CNTNAP5	174190	19.5719	24.5	53.1571	8749.5	0.97945	CNTNAP5	contactin associated protein like 5	Other	other
chr1	INPP5B	19299	22.3469	23	53.1534	11678	13.0246	INPP5B	inositol polyphosphate-5-phosphatase B	Plasma Membrane	phosphatase
chr20	SAMHD1	13667	22.1813	23	53.1441	12345	19.0172	SAMHD1	SAM and HD domain containing deoxynucleoside triphosphate triphosphohydrolase 1	Nucleus	enzyme
chr8	FAM135B	75236	20.5115	24.5	53.1294	9589	2.5909	FAM135B	family with sequence similarity 135 member B	Other	enzyme
chr7	JAZF1	70610	20.1644	23.5	53.1204	10770	3.04695	JAZF1	JAZF zinc finger 1	Nucleus	transcription regulator
chr3	IFT122	19354	24.1228	23	53.0798	15136.5	18.1208	IFT122	intraflagellar transport 122	Nucleus	other
chr5	ANKH	36153	21.6514	25	53.07	11898	6.9874	ANKH	ANKH inorganic pyrophosphate transport regulator	Plasma Membrane	transporter
chr5	FBXW11	27908	19.2039	20	53.0042	7764.5	5.22425	FBXW11	F-box and WD repeat domain containing 11	Cytoplasm	enzyme
chr16	ARHGAP17	21279	22.1007	24.5	53.0004	10332.5	10.3758	ARHGAP17	Rho GTPase activating protein 17	Cytoplasm	other
chr10	RRP12	11274	25.0461	22	52.9991	15436	31.95	RRP12	ribosomal RNA processing 12 homolog	Nucleus	other
chr6	TXNDC5	29941	20.6256	21	52.9945	9246	6.2278
chr14	DPF3	61227	22.2801	20.5	52.9905	10541	3.7903	DPF3	double PHD fingers 3	Nucleus	other
chr3	MTMR14	13362	25.2299	22	52.9827	10276.5	18.2658	MTMR14	myotubularin related protein 14	Cytoplasm	phosphatase
chr1	ARHGEF2	14906	24.7476	23	52.9826	17576.5	27.6656	ARHGEF2	Rho/Rac guanine nucleotide exchange factor 2	Cytoplasm	other
chr1	TTC39A	14297	24.7101	22.5	52.9797	12672	20.7198	TTC39A	tetratricopeptide repeat domain 39A	Other	other
chr16	GRIN2A	87032	20.515	24	52.9777	9651.5	2.25745	GRIN2A	glutamate ionotropic receptor NMDA type subunit 2A	Plasma Membrane	ion channel
chr7	KIAA1549	31582	21.0632	23.5	52.9506	10195.5	6.65335	KIAA1549	KIAA1549	Plasma Membrane	other
chr1	LMNA	15293	26.5887	23.5	52.944	16911.5	27.8072	LMNA	lamin A/C	Nucleus	other
chr11	LRP4	14721	23.83	21.5	52.942	13467.5	20.6953	LRP4	LDL receptor related protein 4	Extracellular Space	other
chr19	C3	13714	25.9445	22.5	52.9103	14736	26.2398	C3	complement C3	Extracellular Space	peptidase
chr17	EXOC7	10545	25.9915	21.5	52.8591	18374	41.8819	EXOC7	exocyst complex component 7	Cytoplasm	transporter
chr10	MCU	39144	20.016	21	52.8313	8320	4.18375	MCU	mitochondrial calcium uniporter	Cytoplasm	ion channel
chr3	ALDH1L1	21744	23.0276	22.5	52.8279	18073	18.4935	ALDH1L1	aldehyde dehydrogenase 1 family member L1	Cytoplasm	enzyme
chr19	CEACAM1	13332	24.7205	22.5	52.8161	11408	19.9333
chr10	RUFY2	13449	20.3194	22.5	52.7973	13225.5	19.0328	RUFY2	RUN and FYVE domain containing 2	Nucleus	other
chr3	CLSTN2	139211	21.6768	25	52.787	10882	1.6858	CLSTN2	calsyntenin 2	Plasma Membrane	transporter
chr2	ARMC9	40779	23.1319	19.5	52.6408	8377.5	4.6648	ARMC9	armadillo repeat containing 9	Cytoplasm	other
chr7	GATSL1	15876	26.5836	20.5	52.611	12524.5	19.8735	CASTOR2	cytosolic arginine sensor for mTORC1 subunit 2	Cytoplasm	other
chr11	NAT10	10168	24.1698	21.5	52.5298	13973.5	30.7996	NAT10	N-acetyltransferase 10	Nucleus	enzyme
chr1	TBCE	18419	22.5698	21.5	52.5242	9976.5	11.7496	TBCE	tubulin folding cofactor E	Cytoplasm	other
chr5	SLC6A3	13762	26.1451	24.5	52.497	23353.5	41.7497	SLC6A3	solute carrier family 6 member 3	Plasma Membrane	transporter
chr9	TTLL11	58864	21.6667	22.5	52.4777	11177	4.0647	TTLL11	tubulin tyrosine ligase like 11	Cytoplasm	enzyme
chr15	PLA2G4E	17760	25.5139	19.5	52.4656	10983.5	15.0647	PLA2G4E	phospholipase A2 group IVE	Cytoplasm	enzyme
chr17	C17orf85	7427	21.168	21	52.4637	14691	38.2717	NCBP3	nuclear cap binding subunit 3	Nucleus	other
chr7	POM121C	16052	23.1021	22.5	52.456	13587	18.6679	POM121/POM121C	POM121 transmembrane nucleoporin	Nucleus	other
chr14	EVL	40033	23.1689	19.5	52.4406	12266	6.96585	EVL	Enah/Vasp-like	Plasma Membrane	other
chr15	RYR3	117138	21.1006	20.5	52.434	6962	1.2467	RYR3	ryanodine receptor 3	Plasma Membrane	ion channel
chr19	FCHO1	11511	28.178	22.5	52.4164	14932	33.8203	FCHO1	FCH and mu domain containing endocytic adaptor 1	Plasma Membrane	other
chr3	MUC4	18252	27.8601	21	52.4018	15743.5	22.8787	MUC4	mucin 4, cell surface associated	Plasma Membrane	other
chr21	SLC37A1	20921	24.4882	20	52.3729	11847.5	13.3519	SLC37A1	solute carrier family 37 member 1	Plasma Membrane	transporter
chr5	2024-03-03	33097	20.2931	20.5	52.36	8708.5	5.23365
chr3	PLXND1	14734	28.5299	24.5	52.3392	22835	41.5605	PLXND1	plexin D1	Plasma Membrane	transmembrane receptor
chr6	CCND3	27000	23.3918	21	52.3353	13332	11.2293	CCND3	cyclin D3	Nucleus	kinase
chr14	C14orf159	39104	23.6564	18.5	52.2994	8473.5	5.0258	DGLUCY	D-glutamate cyclase	Cytoplasm	enzyme
chr19	CERS4	15340	27.5473	21.5	52.29	16897	28.6457	CERS4	ceramide synthase 4	Cytoplasm	transcription regulator
chr9	GOLM1	16330	22.0592	22	52.2753	10294.5	13.3128	GOLM1	golgi membrane protein 1	Cytoplasm	other
chr5	CAST	50419	19.8243	21.5	52.2053	8025.5	3.11515	CAST	calpastatin	Cytoplasm	peptidase
chr14	BRF1	29764	27.9989	21	52.1969	15784.5	14.4014	BRF1	BRF1 RNA polymerase III transcription initiation factor subunit	Nucleus	transcription regulator
chr22	EFCAB6	61027	21.5191	18	52.1165	11970	4.1723	EFCAB6	EF-hand calcium binding domain 6	Nucleus	other
chr1	PGBD5	23868	22.9315	23	52.0349	13816.5	12.8665	PGBD5	piggyBac transposable element derived 5	Nucleus	enzyme
chr1	NVL	21404	20.7697	21	52.0011	9711.5	9.1313	NVL	nuclear VCP like	Nucleus	other
chr19	GPATCH1	11579	23.3151	20.5	51.9948	9155	17.2857	GPATCH1	G-patch domain containing 1	Extracellular Space	other
chr8	SLC45A4	25611	25.3223	22.5	51.948	18747.5	17.9505	SLC45A4	solute carrier family 45 member 4	Other	transporter
chr15	CHD2	30223	20.8849	20	51.9152	8232	5.5617	CHD2	chromodomain helicase DNA binding protein 2	Nucleus	enzyme
chr13	KLF12	80711	18.0091	20	51.9038	7895	1.74875	KLF12	Kruppel like factor 12	Nucleus	transcription regulator
chr13	UGGT2	45286	17.9776	21	51.903	8161.5	3.19805	UGGT2	UDP-glucose glycoprotein glucosyltransferase 2	Cytoplasm	enzyme
chr8	MSR1	80295	17.4701	20.5	51.8914	7902	1.707	MSR1	macrophage scavenger receptor 1	Plasma Membrane	transmembrane receptor
chr12	HIP1R	8863	31.0895	24	51.8684	14588.5	45.8642	HIP1R	huntingtin interacting protein 1 related	Cytoplasm	other
chr20	HM13	13226	23.9862	24	51.8437	11366	19.449	HM13	histocompatibility minor 13	Cytoplasm	peptidase
chr21	PRDM15	18935	23.317	21	51.8202	12315.5	14.5733	PRDM15	PR/SET domain 15	Nucleus	transcription regulator
chr11	ABCC8	20927	24.9078	22.5	51.8159	14889.5	17.0521	ABCC8	ATP binding cassette subfamily C member 8	Plasma Membrane	transporter
chr7	RASA4	10566	28.4706	22	51.8141	15704	38.8597
chr10	ADAMTS14	24769	27.6319	23.5	51.7902	13666.5	14.7048	ADAMTS14	ADAM metallopeptidase with thrombospondin type 1 motif 14	Extracellular Space	peptidase
chr11	YAP1	25261	20.5436	20	51.7747	8413	6.66305	YAP1	Yes associated protein 1	Nucleus	transcription regulator
chr12	AC002979.1	31	31	22	51.7673	13323.5	391.868
chr11	OPCML	232119	20.7705	22.5	51.7195	10730.5	0.95735	OPCML	opioid binding protein/cell adhesion molecule like	Plasma Membrane	other
chr1	ZSWIM5	59728	20.6093	22	51.6969	9310	3.1763	ZSWIM5	zinc finger SWIM-type containing 5	Extracellular Space	other
chr21	UMODL1	21183	26.3156	19	51.6479	17247.5	20.5827	UMODL1	uromodulin like 1	Cytoplasm	other
chr1	CAPN2	17972	24.1475	23	51.5867	12243	15.7515	CAPN2	calpain 2	Cytoplasm	peptidase
chr5	LIFR	25290	18.9592	23.5	51.5757	12089.5	8.84435	LIFR	LIF receptor subunit alpha	Plasma Membrane	transmembrane receptor
chr10	C10orf11	202478	21.115	24	51.5406	8832.5	0.9179	LRMDA	leucine rich melanocyte differentiation associated	Other	other
chr4	RGS12	39994	27.2279	22.5	51.5379	13530.5	9.00915	RGS12	regulator of G protein signaling 12	Nucleus	enzyme
chr7	MKLN1	77878	20.1474	20	51.5272	8563	2.19655	MKLN1	muskelin 1	Cytoplasm	other
chr11	AHNAK	29330	23.9054	22	51.5267	14183	11.257	AHNAK	AHNAK nucleoprotein	Nucleus	other
chr11	MIR1260B	29	32.5843	20.5	51.5066	7607.5	224.476
chr19	MEGF8	14795	27.8306	24.5	51.4976	13901	24.6206	MEGF8	multiple EGF like domains 8	Extracellular Space	other
chr17	CDK12	22895	22.1428	20.5	51.4797	9907	9.28515	CDK12	cyclin dependent kinase 12	Nucleus	kinase
chr7	CARD11	33478	24.2937	22.5	51.4773	14180.5	10.0496	CARD11	caspase recruitment domain family member 11	Cytoplasm	kinase
chr3	SLC41A3	21509	22.5918	21.5	51.4752	12249.5	12.4352	SLC41A3	solute carrier family 41 member 3	Plasma Membrane	transporter
chr7	WIPI2	10473	23.9992	22.5	51.4663	13952.5	29.7248	WIPI2	WD repeat domain, phosphoinositide interacting 2	Cytoplasm	other
chr14	TTC7B	62193	22.5425	17.5	51.4389	10153	3.63655	TTC7B	tetratricopeptide repeat domain 7B	Other	other
chr9	TMC1	62530	19.8791	21.5	51.4333	8518.5	2.68	TMC1	transmembrane channel like 1	Plasma Membrane	ion channel
chr11	CD82	15722	28.1066	21.5	51.3656	13434	22.6784	CD82	CD82 molecule	Plasma Membrane	other
chr17	CACNA1G	19220	28.9427	22	51.3634	18057.5	25.9048	CACNA1G	calcium voltage-gated channel subunit alpha1 G	Plasma Membrane	ion channel
chr15	PGPEP1L	8839	22.3399	22	51.2939	10612	24.7562
chr1	ERI3	29646	22.0924	21.5	51.2556	9853	7.1663	ERI3	ERI1 exoribonuclease family member 3	Plasma Membrane	other
chr12	CPNE8	45687	17.5309	20.5	51.2251	8033	3.04385	CPNE8	copine 8	Cytoplasm	other
chr17	SLC38A10	14010	27.7162	24	51.2163	19933	37.0172	SLC38A10	solute carrier family 38 member 10	Cytoplasm	other
chr1	PTCHD2	15237	26.0823	23	51.1681	13923	22.5587	DISP3	dispatched RND transporter family member 3	Cytoplasm	other
chr17	GPATCH8	21405	19.7925	18	51.1654	9273.5	8.321	GPATCH8	G-patch domain containing 8	Other	other
chr12	GCN1L1	15968	23.6538	20	51.161	13068.5	18.4565	GCN1	GCN1 activator of EIF2AK4	Cytoplasm	translation regulator
chr16	CHD9	53801	19.6269	20	51.1512	8454.5	3.0476	CHD9	chromodomain helicase DNA binding protein 9	Cytoplasm	other
chr20	MIR646	29	30.8511	25.5	51.1453	11922.5	351.282
chr12	PPM1H	60750	20.8723	21	51.1116	8829	2.9994	PPM1H	protein phosphatase, Mg2+/Mn2+ dependent 1H	Nucleus	phosphatase
chr1	ASAP3	13546	24.1867	21.5	51.0469	11844	19.971	ASAP3	ArfGAP with SH3 domain, ankyrin repeat and PH domain 3	Plasma Membrane	other
chrX	KAL1	39389	19.3736	22	51.0354	8942.5	4.32815	ANOS1	anosmin 1	Extracellular Space	other
chr20	ASXL1	17364	21.4455	22.5	51.0294	9075.5	10.7698	ASXL1	ASXL transcriptional regulator 1	Nucleus	transcription regulator
chr5	GHR	58278	19.5497	21.5	51.0238	9236.5	3.0645	GHR	growth hormone receptor	Plasma Membrane	transmembrane receptor
chr17	RARA	14015	29.4118	21	50.9793	16279	31.9503	RARA	retinoic acid receptor alpha	Nucleus	ligand-dependent nuclear receptor
chr5	ARHGEF28	64542	20.4353	21.5	50.957	8756.5	2.74385	ARHGEF28	Rho guanine nucleotide exchange factor 28	Cytoplasm	other
chr11	ANO3	86313	18.2092	17.5	50.9547	6938	1.4536	ANO3	anoctamin 3	Plasma Membrane	transporter
chr1	PBX1	73191	21.2942	20	50.9298	7794	2.246	PBX1	PBX homeobox 1	Nucleus	transcription regulator
chr7	BRI3	14645	26.4007	22	50.9253	15816	26.9108	BRI3	brain protein I3	Cytoplasm	other
chr5	TBC1D9B	12449	27.1848	23.5	50.8906	17886	36.4322	TBC1D9B	TBC1 domain family member 9B	Other	other
chr11	DGKZ	13815	28.9927	24	50.8704	16431.5	32.2503	DGKZ	diacylglycerol kinase zeta	Cytoplasm	kinase
chr14	MOK	17234	21.3554	19	50.8471	9463	11.2653	MOK	MOK protein kinase	Plasma Membrane	kinase
chr17	ATP2A3	11001	27.1174	23	50.8441	18137.5	41.3456	ATP2A3	ATPase sarcoplasmic/endoplasmic reticulum Ca2+ transporting 3	Cytoplasm	transporter
chr7	RHBDD2	10913	23.5575	21.5	50.8428	13462.5	27.1285	RHBDD2	rhomboid domain containing 2	Plasma Membrane	other
chr5	ARSB	42555	20.373	21.5	50.7635	9071.5	4.2754	ARSB	arylsulfatase B	Cytoplasm	enzyme
chr17	2024-03-10	24694	23.0718	21.5	50.7536	11169	10.1232
chr7	DENND2A	36674	23.5733	22.5	50.7253	12094	7.6123	DENND2A	DENN domain containing 2A	Cytoplasm	other
chr15	LIPC	34538	21.8065	20	50.7134	8595	5.3159	LIPC	lipase C, hepatic type	Extracellular Space	enzyme
chr14	CCDC85C	25643	27.6442	20.5	50.7047	18985	19.7634	CCDC85C	coiled-coil domain containing 85C	Plasma Membrane	other
chr10	CHST15	20502	23.8332	21.5	50.6669	11582	12.9665	CHST15	carbohydrate sulfotransferase 15	Plasma Membrane	enzyme
chr12	PPP1R12A	27781	17.1596	20.5	50.5665	7311.5	4.4259	PPP1R12A	protein phosphatase 1 regulatory subunit 12A	Cytoplasm	phosphatase
chr20	ARFGEF2	25484	22.1978	22	50.5424	9348	7.91505	ARFGEF2	ADP ribosylation factor guanine nucleotide exchange factor 2	Cytoplasm	other
chr21	ABCG1	25444	26.0814	20	50.5127	13368.5	13.2551	ABCG1	ATP binding cassette subfamily G member 1	Plasma Membrane	transporter
chr2	TRAPPC12	24186	22.9425	18.5	50.4897	10265	9.4417	TRAPPC12	trafficking protein particle complex 12	Nucleus	other
chr7	DYNC1I1	66517	19.693	21.5	50.4874	8345	2.4467	DYNC1I1	dynein cytoplasmic 1 intermediate chain 1	Cytoplasm	other
chr1	EDARADD	30079	22.0112	22.5	50.4698	10220	7.30245	EDARADD	EDAR associated death domain	Cytoplasm	other
chr9	GNAQ	59966	19.0144	20	50.4292	7158	2.2462	GNAQ	G protein subunit alpha q	Plasma Membrane	enzyme
chr5	FAM153A	16277	21.5824	20	50.4088	11189.5	14.2146	FAM153A/FAM153B	family with sequence similarity 153 member B	Other	other
chr2	HS6ST1	21847	26.6876	23	50.3892	25561	30.0145	HS6ST1	heparan sulfate 6-O-sulfotransferase 1	Plasma Membrane	enzyme
chr11	AP2A2	24959	28.5749	21.5	50.3694	11656.5	12.8593	AP2A2	adaptor related protein complex 2 subunit alpha 2	Cytoplasm	transporter
chr10	IDE	24665	20.1523	21.5	50.3597	8477	6.74425	IDE	insulin degrading enzyme	Extracellular Space	peptidase
chr10	RBM20	43330	22.2122	23	50.3488	10279.5	5.1819	RBM20	RNA binding motif protein 20	Nucleus	other
chr7	LIMK1	10806	27.2927	22.5	50.3477	17926.5	41.7935	LIMK1	LIM domain kinase 1	Cytoplasm	kinase
chr3	TMEM110	14555	23.7137	21	50.3454	11259.5	17.4085
chr2	EML6	51387	20.677	22.5	50.3316	10830.5	4.30085	EML6	EMAP like 6	Other	other
chr11	FNBP4	10786	21.1806	22.5	50.328	13725.5	25.3126	FNBP4	formin binding protein 4	Nucleus	other
chr7	AGMO	62687	17.3313	21.5	50.3004	8802	2.4115	AGMO	alkylglycerol monooxygenase	Cytoplasm	enzyme
chr20	PTPRT	231008	20.6771	24.5	50.2913	11711.5	1.04515	PTPRT	protein tyrosine phosphatase receptor type T	Plasma Membrane	phosphatase
chr9	GABBR2	95282	22.6275	20	50.268	8262	1.9468	GABBR2	gamma-aminobutyric acid type B receptor subunit 2	Plasma Membrane	G-protein coupled receptor
chr18	MBP	37089	23.9505	19	50.2668	12193	7.70945	MBP	myelin basic protein	Extracellular Space	other
chr3	HEG1	19876	22.0235	22.5	50.2655	9542.5	10.2005	HEG1	heart development protein with EGF like domains 1	Plasma Membrane	other
chr1	SZT2	16121	25.6831	21	50.2281	12994	19.6673	SZT2	SZT2 subunit of KICSTOR complex	Cytoplasm	other
chr15	MYO5A	43627	19.6724	20	50.1814	7130.5	3.16815	MYO5A	myosin VA	Cytoplasm	enzyme
chr17	ERN1	20099	21.9235	20.5	50.1745	9881	10.4034	ERN1	endoplasmic reticulum to nucleus signaling 1	Cytoplasm	kinase
chr2	EPAS1	22210	23.8738	23.5	50.1721	11917.5	12.3714	EPAS1	endothelial PAS domain protein 1	Nucleus	transcription regulator
chr8	TOP1MT	14191	25.5252	22	50.1415	16007	27.1784	TOP1MT	DNA topoisomerase I mitochondrial	Cytoplasm	enzyme
chr7	DOCK4	91511	19.0528	19	50.1083	7060.5	1.46	DOCK4	dedicator of cytokinesis 4	Plasma Membrane	other
chr9	GSN	30046	24.0272	22	50.0853	10843.5	8.4484	GSN	gelsolin	Extracellular Space	other
chr3	RAF1	16512	20.4797	21	50.0762	8362.5	9.9641	RAF1	Raf-1 proto-oncogene, serine/threonine kinase	Cytoplasm	kinase
chr1	KPNA6	15398	22.4687	21	50.0363	10185.5	14.1798	KPNA6	karyopherin subunit alpha 6	Nucleus	transporter
chr15	ADAMTSL3	77726	20.149	22	50.0323	10391.5	2.67095	ADAMTSL3	ADAMTS like 3	Other	other
chr11	CSNK2A3	319	22.5282	24	50.0173	12373	262.362
chr19	ACTN4	22401	26.6885	21	50.0156	16026.5	18.3716	ACTN4	actinin alpha 4	Cytoplasm	transcription regulator
chr1	SOX13	14828	27.1471	21	50.0122	12564.5	21.6925	SOX13	SRY-box transcription factor 13	Nucleus	transcription regulator
chr6	GCNT2	29978	21.8585	20	50.0079	7925	5.64275	GCNT2	glucosaminyl (N-acetyl) transferase 2 (I blood group)	Cytoplasm	enzyme
chr5	ADAMTS12	73999	20.0725	25	49.8469	10256.5	2.75745	ADAMTS12	ADAM metallopeptidase with thrombospondin type 1 motif 12	Extracellular Space	peptidase
chr15	UBR1	31323	19.191	18	49.838	6926	4.15935	UBR1	ubiquitin protein ligase E3 component n-recognin 1	Cytoplasm	enzyme
chr12	TXNRD1	29551	21.9702	19	49.7951	8400.5	6.09595	TXNRD1	thioredoxin reductase 1	Cytoplasm	enzyme
chr1	CROCC	45418	19.5172	24.5	49.782	20862	8.83955	CROCC	ciliary rootlet coiled-coil, rootletin	Plasma Membrane	other
chr20	NCOA3	32645	21.0584	20	49.7768	9364	5.9146	NCOA3	nuclear receptor coactivator 3	Nucleus	transcription regulator
chr11	TEAD1	61353	22.6956	20.5	49.7419	7416.5	2.7104	TEAD1	TEA domain transcription factor 1	Nucleus	transcription regulator
chr17	AXIN2	7900	23.8779	23	49.7214	10140.5	27.87	AXIN2	axin 2	Cytoplasm	other
chr7	AQP1	20218	28.0331	21	49.719	17842	23.6562	AQP1	aquaporin 1 (Colton blood group)	Plasma Membrane	transporter
chr15	LRRC49	38708	19.665	20	49.6985	7633.5	3.81415	LRRC49	leucine rich repeat containing 49	Other	other
chr9	ADAMTS13	12379	27.49	22.5	49.6604	19440	40.2226	ADAMTS13	ADAM metallopeptidase with thrombospondin type 1 motif 13	Extracellular Space	peptidase
chr7	SMURF1	24393	20.9089	18.5	49.6535	8811	7.3448	SMURF1	SMAD specific E3 ubiquitin protein ligase 1	Cytoplasm	enzyme
chr9	AGTPBP1	34479	17.6372	19	49.645	7131	3.58725	AGTPBP1	ATP/GTP binding protein 1	Nucleus	peptidase
chr5	IPO11	44680	19.8922	18.5	49.619	6919.5	3.03605	IPO11	importin 11	Nucleus	transporter
chr12	NELL2	73489	17.7693	21	49.5705	8557	2.05265	NELL2	neural EGFL like 2	Extracellular Space	other
chr21	ERG	57560	20.429	18.5	49.5538	7305	2.56265	ERG	ETS transcription factor ERG	Nucleus	transcription regulator
chr3	PHLDB2	47894	19.627	22.5	49.5499	8413	3.40165	PHLDB2	pleckstrin homology like domain family B member 2	Cytoplasm	other
chr6	AL034375.1	16	20	21.5	49.5406	8486.5	251.08
chr2	KCNIP3	23719	26.7184	23	49.5091	20932	22.7339	KCNIP3	potassium voltage-gated channel interacting protein 3	Nucleus	transcription regulator
chr12	WSCD2	28482	23.5258	22.5	49.504	9846	7.9169	WSCD2	WSC domain containing 2	Other	other
chr11	CLPB	32615	22.9321	21.5	49.4892	9292	6.3852	CLPB	ClpB homolog, mitochondrial AAA ATPase chaperonin	Nucleus	transcription regulator
chr15	ARNT2	45621	23.5661	23	49.4504	8957.5	4.54955	ARNT2	aryl hydrocarbon receptor nuclear translocator 2	Nucleus	transcription regulator
chr17	PIK3R5	20321	23.4121	22	49.4013	12581	13.9638	PIK3R5	phosphoinositide-3-kinase regulatory subunit 5	Cytoplasm	kinase
chrX	MIR4666B	13	16.0494	17.5	49.3739	5559	164.419
chr12	TMEM132C	100286	22.7657	22.5	49.3212	9062	2.04185	TMEM132C	transmembrane protein 132C	Other	other
chr15	INO80	28025	20.3855	19	49.2643	7036	4.99805	INO80	INO80 complex ATPase subunit	Nucleus	enzyme
chr18	EMILIN2	17031	24.6955	22	49.2067	14308	19.7996	EMILIN2	elastin microfibril interfacer 2	Extracellular Space	other
chr8	SCARA5	30014	24.4322	19.5	49.1908	12888	10.2167	SCARA5	scavenger receptor class A member 5	Plasma Membrane	transmembrane receptor
chr1	XPR1	49255	19.0728	18.5	49.1904	7409.5	2.83295	XPR1	xenotropic and polytropic retrovirus receptor 1	Plasma Membrane	G-protein coupled receptor
chr3	TRANK1	24489	20.7116	21.5	49.1611	10237.5	8.42325	TRANK1	tetratricopeptide repeat and ankyrin repeat containing 1	Nucleus	transcription regulator
chr1	KDM4A	13778	24.8889	21.5	49.1274	12017.5	20.4874	KDM4A	lysine demethylase 4A	Nucleus	transcription regulator
chr15	CHSY1	15999	20.9933	20.5	49.1171	7948	9.99625	CHSY1	chondroitin sulfate synthase 1	Cytoplasm	enzyme
chr11	ALX4	13329	26.8065	22.5	49.1133	12679	23.9123	ALX4	ALX homeobox 4	Nucleus	transcription regulator
chr19	MUC16	33662	25.4055	22	49.0882	11630	8.5641	MUC16	mucin 16, cell surface associated	Cytoplasm	other
chr1	PADI1	11554	28.2632	20.5	49.0759	11508	26.048	PADI1	peptidyl arginine deiminase 1	Cytoplasm	enzyme
chr16	GFOD2	10038	22.3608	19	48.9954	12531	26.0028	GFOD2	glucose-fructose oxidoreductase domain containing 2	Extracellular Space	enzyme
chr16	CORO7	20170	28.343	23	48.991	17327.5	23.2696	CORO7/CORO7-PAM16	coronin 7	Cytoplasm	other
chr15	PSTPIP1	12741	28.9739	22.5	48.9559	18598	39.3409	PSTPIP1	proline-serine-threonine phosphatase interacting protein 1	Cytoplasm	other
chr16	COG4	9950	23.1406	20	48.921	9209.5	19.8918	COG4	component of oligomeric golgi complex 4	Cytoplasm	transporter
chrX	CLCN4	19162	23.7515	20.5	48.8912	13410.5	15.9692	CLCN4	chloride voltage-gated channel 4	Plasma Membrane	ion channel
chr7	IQCE	15223	27.3122	23	48.8847	16568.5	28.0646	IQCE	IQ motif containing E	Cytoplasm	other
chr11	MYEOV	17843	14.7597	20.5	48.8666	13688	11.0218	MYEOV	myeloma overexpressed	Nucleus	other
chr3	PBRM1	28079	19.9757	17.5	48.8313	8570.5	5.9573	PBRM1	polybromo 1	Nucleus	other
chr14	SLC24A4	42577	24.5158	16	48.7563	9608	5.42915	SLC24A4	solute carrier family 24 member 4	Plasma Membrane	transporter
chr9	ASS1	15757	27.9647	21	48.6947	19831.5	33.2487	ASS1	argininosuccinate synthase 1	Cytoplasm	enzyme
chr16	MGRN1	21177	28.4324	22	48.6886	19203	24.6883	MGRN1	mahogunin ring finger 1	Cytoplasm	enzyme
chr3	FBXL2	24790	19.5755	19.5	48.6852	7069	5.4403	FBXL2	F-box and leucine rich repeat protein 2	Cytoplasm	enzyme
chr15	BNC1	6093	21.1474	20.5	48.666	7385.5	22.9992
chr1	ACBD6	41745	18.3434	17	48.6624	6285	2.72225	ACBD6	acyl-CoA binding domain containing 6	Cytoplasm	other
chr6	NUDT3	23305	20.6246	18.5	48.6583	8750	7.5239
chr11	CHKA	14913	21.7435	20	48.6465	8717	12.1261	CHKA	choline kinase alpha	Cytoplasm	kinase
chr15	CSNK1G1	37204	19.5064	16.5	48.6246	6055.5	3.12095	CSNK1G1	casein kinase 1 gamma 1	Cytoplasm	kinase
chr7	HEATR2	16881	26.8579	22.5	48.6173	17016.5	25.723	DNAAF5	dynein axonemal assembly factor 5	Cytoplasm	other
chr2	FAM179A	26819	25.5997	18	48.559	10481.5	9.69945	TOGARAM2	TOG array regulator of axonemal microtubules 2	Other	other
chr14	SYNE2	79198	21.2052	17.5	48.5504	6497.5	1.72445	SYNE2	spectrin repeat containing nuclear envelope protein 2	Nucleus	other
chr7	WDR60	24591	24.5493	21.5	48.5355	12399.5	11.9837	WDR60	WD repeat domain 60	Extracellular Space	other
chr10	EBF3	30530	23.7479	20	48.5104	12597.5	9.55375	EBF3	EBF transcription factor 3	Nucleus	transcription regulator
chr12	ARID2	32999	18.4997	19.5	48.4965	7527	4.14305	ARID2	AT-rich interaction domain 2	Nucleus	transcription regulator
chr17	ULK2	19502	20.0828	20	48.4879	9431	9.3927	ULK2	unc-51 like autophagy activating kinase 2	Cytoplasm	kinase
chr7	CDHR3	35567	22.2801	22	48.4793	9674.5	5.9376	CDHR3	cadherin related family member 3	Plasma Membrane	other
chr1	SIPA1L2	32347	19.7727	20.5	48.454	8535	5.11405	SIPA1L2	signal induced proliferation associated 1 like 2	Other	other
chr9	ZNF618	42567	23.6077	19	48.4439	9672	5.2677	ZNF618	zinc finger protein 618	Other	other
chr19	RFX1	13223	29.0603	21.5	48.4396	14101	28.8943	RFX1	regulatory factor X1	Nucleus	transcription regulator
chr10	EXOC6	44431	19.4603	19.5	48.4363	6924.5	2.9896	EXOC6	exocyst complex component 6	Plasma Membrane	transporter
chr9	TJP2	29989	22.3939	20.5	48.3937	7150.5	5.21115	TJP2	tight junction protein 2	Plasma Membrane	kinase
chr9	NUP188	14030	23.6203	20.5	48.3855	12787.5	20.3954	NUP188	nucleoporin 188	Nucleus	other
chr22	TTC28	136300	19.4201	18	48.3833	8782.5	1.24545	TTC28	tetratricopeptide repeat domain 28	Cytoplasm	other
chr10	TSPAN14	20705	26.2228	20	48.3615	9385.5	11.4098	TSPAN14	tetraspanin 14	Plasma Membrane	other
chrX	IQSEC2	21490	24.2921	21.5	48.3302	10265	11.1862	IQSEC2	IQ motif and Sec7 domain ArfGEF 2	Cytoplasm	other
chr11	ST3GAL4	23225	27.4187	21	48.3214	15537.5	17.6552	ST3GAL4	ST3 beta-galactoside alpha-2,3-sialyltransferase 4	Cytoplasm	enzyme
chr11	ARHGAP32	55713	17.728	21	48.2307	9447.5	2.97495	ARHGAP32	Rho GTPase activating protein 32	Cytoplasm	other
chr2	AC012305.1	14	19.1781	17.5	48.2244	9265.5	274.696
chr2	GPR75-ASB3	62380	19.0554	20	48.2224	7066	2.13695	ASB3/GPR75-ASB3	ankyrin repeat and SOCS box containing 3	Cytoplasm	transcription regulator
chr5	RAPGEF6	38297	18.1231	17	48.205	6302.5	2.93665
chr8	SPIDR	98981	20.8074	16	48.1742	6996.5	1.46065	SPIDR	scaffold protein involved in DNA repair	Nucleus	other
chr12	OSBPL8	36069	17.3398	19	48.1542	6180.5	2.9248	OSBPL8	oxysterol binding protein like 8	Plasma Membrane	transporter
chr5	C5orf42	26975	18.8372	22.5	48.1115	10012.5	6.8344	CPLANE1	ciliogenesis and planar polarity effector 1	Other	other
chr11	SORL1	40949	22.5626	20.5	48.1099	7642	4.1355	SORL1	sortilin related receptor 1	Cytoplasm	transporter
chr10	ATE1	35158	18.6635	19	48.0787	7382	3.85125	ATE1	arginyltransferase 1	Nucleus	enzyme
chr11	HIPK3	20439	20.3673	16	48.0723	6582.5	6.35055	HIPK3	homeodomain interacting protein kinase 3	Nucleus	kinase
chr17	USP36	12594	23.2959	21	48.0132	14749.5	25.7135	USP36	ubiquitin specific peptidase 36	Nucleus	peptidase
chr12	ERC1	102777	20.3348	16.5	48.0046	5068.5	0.9963	ERC1	ELKS/RAB6-interacting/CAST family member 1	Cytoplasm	other
chr2	FBLN7	12073	24.2284	22	47.9902	11822.5	22.2521	FBLN7	fibulin 7	Extracellular Space	other
chr14	WDR25	36306	23.5928	17	47.9731	10394	6.61255	WDR25	WD repeat domain 25	Other	other
chr20	ZHX3	27408	19.6861	18	47.9506	7963	5.5871	ZHX3	zinc fingers and homeoboxes 3	Nucleus	transcription regulator
chr5	DIAPH1	21019	20.2028	17.5	47.9495	6618.5	6.1659	DIAPH1	diaphanous related formin 1	Plasma Membrane	other
chr16	UNKL	14246	27.6369	22	47.9206	14223.5	25.9331	UNKL	unk like zinc finger	Cytoplasm	enzyme
chr17	PYY	12544	24.248	21.5	47.8112	12011.5	21.8264	PYY	peptide YY	Extracellular Space	other
chr7	SKAP2	58703	17.8875	19.5	47.808	6859.5	2.0694	SKAP2	src kinase associated phosphoprotein 2	Cytoplasm	other
chr17	TMEM132E	15308	26.1362	21	47.7749	8726	14.1037	TMEM132E	transmembrane protein 132E	Other	other
chr12	FMNL3	16342	23.2709	21	47.7587	10548	14.3461	FMNL3	formin like 3	Cytoplasm	other
chr1	DNAJC11	15295	22.5733	20	47.7575	13947	19.6279	DNAJC11	DnaJ heat shock protein family (Hsp40) member C11	Cytoplasm	other
chr15	ADAMTS7	14282	27.345	23.5	47.7468	17547	31.5997	ADAMTS7	ADAM metallopeptidase with thrombospondin type 1 motif 7	Extracellular Space	peptidase
chr10	JAKMIP3	22624	28.2309	23	47.7227	18238.5	21.8584	JAKMIP3	Janus kinase and microtubule interacting protein 3	Other	other
chr2	PLEKHH2	25710	19.6687	18	47.7159	6815	5.08525	PLEKHH2	pleckstrin homology, MyTH4 and FERM domain containing H2	Cytoplasm	other
chrX	ACOT9	14224	22.1478	18.5	47.7061	9200	13.625	ACOT9	acyl-CoA thioesterase 9	Cytoplasm	enzyme
chr1	ATP2B4	27273	23.2069	21.5	47.6695	10805.5	8.9434	ATP2B4	ATPase plasma membrane Ca2+ transporting 4	Plasma Membrane	transporter
chr10	NPFFR1	8346	22.9614	22	47.6623	12871.5	32.4644	NPFFR1	neuropeptide FF receptor 1	Plasma Membrane	G-protein coupled receptor
chr10	BTRC	39959	19.6592	17.5	47.661	6247.5	3.02455	BTRC	beta-transducin repeat containing E3 ubiquitin protein ligase	Cytoplasm	enzyme
chr1	TGFB2	21273	21.6222	19	47.63	7215.5	7.09595	TGFB2	transforming growth factor beta 2	Extracellular Space	growth factor
chr17	PITPNA	10751	23.8387	20	47.6115	13327.5	27.5367	PITPNA	phosphatidylinositol transfer protein alpha	Cytoplasm	transporter
chr3	DGKG	58014	22.6114	18.5	47.6103	7779.5	2.9936	DGKG	diacylglycerol kinase gamma	Cytoplasm	kinase
chr6	CDKAL1	135803	19.4575	21	47.5225	6988	0.9965	CDKAL1	CDK5 regulatory subunit associated protein 1 like 1	Cytoplasm	enzyme
chr5	SLC38A9	28827	19.5636	17	47.4784	7073	4.69495	SLC38A9	solute carrier family 38 member 9	Extracellular Space	transporter
chr16	OTOA	18938	23.0344	20.5	47.4734	9779	11.4353	OTOA	otoancorin	Extracellular Space	other
chr12	PPTC7	10798	20.763	18	47.4638	9289	16.7956	PPTC7	PTC7 protein phosphatase homolog	Cytoplasm	phosphatase
chr10	SVIL	60523	21.6584	16.5	47.4577	6516.5	2.30475	SVIL	supervillin	Plasma Membrane	other
chr7	IGF2BP3	31900	19.9053	19.5	47.4561	9083.5	5.55365	IGF2BP3	insulin like growth factor 2 mRNA binding protein 3	Cytoplasm	translation regulator
chr8	HMBOX1	33683	19.3169	15.5	47.452	5771.5	3.2484	HMBOX1	homeobox containing 1	Nucleus	transcription regulator
chr4	SH3TC1	17458	29.2272	20.5	47.4453	14707.5	23.3334	SH3TC1	SH3 domain and tetratricopeptide repeats 1	Extracellular Space	other
chr7	AC079398.1	15	16.129	22.5	47.4416	9346.5	275.464
chr16	PDPR	11322	23.7483	19.5	47.439	11142	21.8578	PDPR	pyruvate dehydrogenase phosphatase regulatory subunit	Cytoplasm	enzyme
chr1	PAPPA2	76824	20.0884	21.5	47.4303	8413.5	2.1812	PAPPA2	pappalysin 2	Extracellular Space	peptidase
chr2	FARP2	32230	23.2541	18	47.4231	10961	7.7245	FARP2	FERM, ARH/RhoGEF and pleckstrin domain protein 2	Cytoplasm	other
chr5	DDX46	20806	21.5931	19	47.4199	9195.5	9.22735	DDX46	DEAD-box helicase 46	Nucleus	enzyme
chr12	TMEM117	105659	19.0797	20.5	47.364	8213	1.4743	TMEM117	transmembrane protein 117	Cytoplasm	other
chr17	SPOP	15373	19.3734	16.5	47.3138	7873	9.5256	SPOP	speckle type BTB/POZ protein	Extracellular Space	other
chr15	TTC23	24394	21.2305	21	47.2818	10381	8.7825	TTC23	tetratricopeptide repeat domain 23	Extracellular Space	other
chr10	BTBD16	15282	22.8577	20	47.2481	8853	12.6189	BTBD16	BTB domain containing 16	Other	other
chr16	TXNDC11	13326	20.8875	20	47.2329	9227.5	13.752	TXNDC11	thioredoxin domain containing 11	Cytoplasm	enzyme
chr16	ABAT	26228	23.8413	20.5	47.2187	11465.5	10.1186	ABAT	4-aminobutyrate aminotransferase	Cytoplasm	enzyme
chr3	PLXNB1	7434	28.2297	20	47.2129	17749.5	59.8957	PLXNB1	plexin B1	Plasma Membrane	transmembrane receptor
chr20	MIR3616	26	28.2609	20	47.2024	11891	350.56
chr16	CDH1	23072	23.4653	21.5	47.1608	11970.5	11.7792	CDH1	cadherin 1	Plasma Membrane	other
chr8	SLC39A14	16578	24.7873	20	47.1262	11089.5	15.8012	SLC39A14	solute carrier family 39 member 14	Plasma Membrane	transporter
chr15	ARID3B	13311	23.3711	18	47.1257	9355	15.5257	ARID3B	AT-rich interaction domain 3B	Nucleus	transcription regulator
chr9	FGD3	21841	24.5996	17.5	47.1212	11635.5	12.6355	FGD3	FYVE, RhoGEF and PH domain containing 3	Cytoplasm	other
chr22	SCUBE1	39514	27.0447	17.5	47.1117	14215	9.51435	SCUBE1	signal peptide, CUB domain and EGF like domain containing 1	Plasma Membrane	transmembrane receptor
chr16	SMG1	22934	18.8599	19	47.11	8289.5	6.6368	SMG1	SMG1 nonsense mediated mRNA decay associated PI3K related kinase	Cytoplasm	kinase
chr16	NPRL3	13638	24.984	19.5	47.1068	13493	23.3092	NPRL3	NPR3 like, GATOR1 complex subunit	Cytoplasm	other
chr12	VWF	39714	22.578	17	47.0984	7899.5	4.40825	VWF	von Willebrand factor	Extracellular Space	other
chr15	MYO5C	23140	22.3625	18.5	47.0814	9391.5	8.7954	MYO5C	myosin VC	Cytoplasm	other
chr8	PIWIL2	18164	22.0793	19.5	47.0563	8531	9.96995	PIWIL2	piwi like RNA-mediated gene silencing 2	Cytoplasm	enzyme
chr17	SCN4A	9656	28.0984	20	47.0488	15015.5	39.8659	SCN4A	sodium voltage-gated channel alpha subunit 4	Plasma Membrane	ion channel
chr12	CACNA2D4	32510	25.6226	17.5	47.0241	12385.5	9.5141	CACNA2D4	calcium voltage-gated channel auxiliary subunit alpha2delta 4	Plasma Membrane	ion channel
chr17	FAM211A	13691	27.0696	19	47.0001	13349	24.7768	LRRC75A	leucine rich repeat containing 75A	Other	other
chr19	HNRNPUL1	10895	24.1558	20.5	46.9717	10368.5	21.4212	HNRNPUL1	heterogeneous nuclear ribonucleoprotein U like 1	Nucleus	other
chr17	NT5M	11316	25.5273	19	46.9043	12019.5	25.2357	NT5M	5',3'-nucleotidase, mitochondrial	Cytoplasm	phosphatase
chr17	WIPF2	15417	23.7796	19.5	46.9031	8617	12.6473	WIPF2	WAS/WASL interacting protein family member 2	Cytoplasm	other
chr22	KIAA1671	61182	25.0009	17	46.8606	6781.5	2.73425	KIAA1671	KIAA1671	Other	other
chr7	AC084872.1	13	13.4021	18	46.8316	6506.5	191.537
chrX	ATP2B3	18942	29.0237	20.5	46.8205	17947	26.1756	ATP2B3	ATPase plasma membrane Ca2+ transporting 3	Plasma Membrane	transporter
chr6	GMPR	14972	26.2805	21.5	46.8059	10597.5	17.5833	GMPR	guanosine monophosphate reductase	Cytoplasm	enzyme
chr9	BNC2	86660	18.7844	17	46.7712	5921	1.2743	BNC2	basonuclin 2	Nucleus	transcription regulator
chr7	DTX2	12677	28.6033	19.5	46.7676	16480	34.6073	DTX2	deltex E3 ubiquitin ligase 2	Nucleus	other
chr22	TRIOBP	21777	27.3742	19.5	46.7636	12120.5	14.6289
chr15	FMN1	83201	19.3873	18.5	46.7456	6883	1.5916	FMN1	formin 1	Nucleus	other
chr11	PPFIA1	26623	23.4143	17.5	46.7377	8387	7.16815	PPFIA1	PTPRF interacting protein alpha 1	Plasma Membrane	phosphatase
chr3	LINC00696	107	21.748	18.5	46.6763	17396.5	458.768
chr18	AP005138.1	18	23.0769	21	46.6474	8266	244.701
chr3	IGSF11	45426	18.5026	19.5	46.6396	9150	3.6775	IGSF11	immunoglobulin superfamily member 11	Plasma Membrane	other
chr1	ESRRG	117180	18.4678	22.5	46.6261	7710	1.2088	ESRRG	estrogen related receptor gamma	Nucleus	ligand-dependent nuclear receptor
chr17	BRCA1	16955	20.8834	19	46.6029	9570	11.327	BRCA1	BRCA1 DNA repair associated	Nucleus	transcription regulator
chr10	SPOCK2	8022	26.7418	20.5	46.5781	16261.5	48.8362	SPOCK2	SPARC (osteonectin), cwcv and kazal like domains proteoglycan 2	Extracellular Space	other
chr11	SCUBE2	25633	21.6146	20	46.5594	8588.5	7.04605	SCUBE2	signal peptide, CUB domain and EGF like domain containing 2	Extracellular Space	other
chr2	DGKD	29436	25.031	17	46.5252	11361	9.39715	DGKD	diacylglycerol kinase delta	Cytoplasm	kinase
chr17	WDR45B	8122	23.8939	19.5	46.5226	12390.5	33.2256	WDR45B	WD repeat domain 45B	Cytoplasm	other
chr6	ARID1B	91451	21.1276	15	46.5052	6862	1.5733	ARID1B	AT-rich interaction domain 1B	Nucleus	transcription regulator
chr1	TMEM63A	9290	25.2219	19.5	46.4599	10890.5	27.136	TMEM63A	transmembrane protein 63A	Cytoplasm	other
chr12	APPL2	13346	21.2033	20	46.432	8697	13.1289	APPL2	adaptor protein, phosphotyrosine interacting with PH domain and leucine zipper 2	Cytoplasm	other
chr1	TNFRSF8	20259	25.0634	19	46.3979	12909.5	15.3445	TNFRSF8	TNF receptor superfamily member 8	Plasma Membrane	transmembrane receptor
chrX	APOO	15658	20.9927	18	46.3586	7196	9.2389	APOO	apolipoprotein O	Extracellular Space	other
chr3	ARMC8	22058	19.8501	17	46.3459	5685	4.9684	ARMC8	armadillo repeat containing 8	Nucleus	other
chr11	ST14	13768	27.0944	20.5	46.342	13931	25.7433	ST14	suppression of tumorigenicity 14	Plasma Membrane	peptidase
chr3	GRM7	185598	19.1037	21	46.3395	7124	0.7308	GRM7	glutamate metabotropic receptor 7	Plasma Membrane	G-protein coupled receptor
chr8	TUSC3	67085	19.1981	17	46.322	6930	1.96465	TUSC3	tumor suppressor candidate 3	Plasma Membrane	transporter
chr5	GFPT2	13395	25.4184	20.5	46.3212	14034	25.0616	GFPT2	glutamine-fructose-6-phosphate transaminase 2	Cytoplasm	enzyme
chr9	FUBP3	14454	24.3383	20	46.285	12416	19.806	FUBP3	far upstream element binding protein 3	Nucleus	transcription regulator
chr9	GARNL3	37447	22.1062	22.5	46.2803	10647	6.16515	GARNL3	GTPase activating Rap/RanGAP domain like 3	Other	other
chr17	HDAC5	12746	27.144	19.5	46.2623	14909.5	29.6666	HDAC5	histone deacetylase 5	Nucleus	transcription regulator
chr17	NOL11	5408	20.2554	19	46.2621	7686.5	25.6225	NOL11	nucleolar protein 11	Nucleus	other
chr9	STRBP	28818	18.1158	16.5	46.2375	5429	3.34345	STRBP	spermatid perinuclear RNA binding protein	Cytoplasm	other
chr17	TNRC6C	22929	21.9064	17	46.2228	8206.5	7.60085	TNRC6C	trinucleotide repeat containing adaptor 6C	Cytoplasm	other
chr19	DNMT1	24688	25.2068	17	46.1713	9710	9.5909	DNMT1	DNA methyltransferase 1	Nucleus	enzyme
chr10	CAMK2G	15134	24.3763	20	46.1505	15122	23.1276	CAMK2G	calcium/calmodulin dependent protein kinase II gamma	Cytoplasm	kinase
chr2	SCTR	20024	23.6545	19.5	46.1225	11428.5	12.994	SCTR	secretin receptor	Plasma Membrane	G-protein coupled receptor
chr19	HNRNPM	11165	25.1759	18.5	46.1014	9528.5	19.9977	HNRNPM	heterogeneous nuclear ribonucleoprotein M	Nucleus	other
chr7	TYW1	51757	21.1822	18.5	46.0964	8428.5	3.4035	TYW1	tRNA-yW synthesizing protein 1 homolog	Other	other
chr11	MRPL48	16619	21.3562	19	46.0781	8411.5	10.3695	MRPL48	mitochondrial ribosomal protein L48	Cytoplasm	other
chr12	TMTC2	86725	19.3586	19	46.0762	6637.5	1.4708	TMTC2	transmembrane O-mannosyltransferase targeting cadherins 2	Cytoplasm	enzyme
chr1	KCNK2	43967	19.0071	19	46.0719	7478.5	3.1875	KCNK2	potassium two pore domain channel subfamily K member 2	Plasma Membrane	ion channel
chr2	ZNF638	31588	19.9282	17.5	46.0577	6629	4.0968	ZNF638	zinc finger protein 638	Nucleus	other
chr6	CUL9	10589	24.9664	19.5	46.0576	11027	24.1222	CUL9	cullin 9	Cytoplasm	other
chr10	HERC4	27829	18.1366	18.5	46.0493	8230.5	5.251	HERC4	HECT and RLD domain containing E3 ubiquitin protein ligase 4	Cytoplasm	enzyme
chr19	PDE4C	12411	26.151	19	46.049	12527	24.6793	PDE4C	phosphodiesterase 4C	Cytoplasm	enzyme
chr20	SLC13A3	26151	22.1146	21	46.0174	10681.5	8.7876	SLC13A3	solute carrier family 13 member 3	Plasma Membrane	transporter
chr20	FAM182B	24848	23.719	19	46.0056	9720.5	8.99545	FAM182B	family with sequence similarity 182 member B	Other	other
chr1	RUNX3	17821	27.1616	20	46.0021	14071	20.4191	RUNX3	RUNX family transcription factor 3	Nucleus	transcription regulator
chr11	NELL1	179789	19.8418	21.5	45.9801	8710	0.95775	NELL1	neural EGFL like 1	Extracellular Space	growth factor
chr3	MRAS	14226	24.5967	20.5	45.9611	9651.5	15.7866	MRAS	muscle RAS oncogene homolog	Plasma Membrane	enzyme
chr9	FAM102A	11027	27.6124	19.5	45.9556	17582.5	40.6673	FAM102A	family with sequence similarity 102 member A	Other	other
chr12	VSIG10	16734	23.1024	20.5	45.925	11501	15.186	VSIG10	V-set and immunoglobulin domain containing 10	Other	other
chr16	FTO	85417	20.4357	19	45.9196	6666.5	1.58245	FTO	FTO alpha-ketoglutarate dependent dioxygenase	Nucleus	enzyme
chr10	PDCD11	12338	24.8525	19.5	45.8681	10155	19.1803	PDCD11	programmed cell death 11	Nucleus	other
chr1	SORT1	18268	20.6694	19.5	45.849	8360	9.11845	SORT1	sortilin 1	Plasma Membrane	G-protein coupled receptor
chr3	PFKFB4	11089	25.0135	19	45.8224	14576.5	30.6024	PFKFB4	6-phosphofructo-2-kinase/fructose-2,6-biphosphatase 4	Cytoplasm	kinase
chrX	CDKL5	46166	20.2441	19	45.8093	7146	3.0889	CDKL5	cyclin dependent kinase like 5	Nucleus	kinase
chr7	PUS7	17396	21.0587	19	45.7955	8426.5	9.80885	PUS7	pseudouridine synthase 7	Nucleus	enzyme
chr22	KIAA0930	12884	25.5473	17.5	45.7892	13049	24.2854	KIAA0930	KIAA0930	Other	other
chr14	C14orf180	3440	31.7578	21	45.766	13875	98.1814
chr17	STAT5B	16506	21.2871	18.5	45.7636	9681.5	11.9761	STAT5B	signal transducer and activator of transcription 5B	Nucleus	transcription regulator
chr10	NEURL	26135	26.5131	18.5	45.7381	10467	10.2744	NEURL1	neuralized E3 ubiquitin protein ligase 1	Cytoplasm	enzyme
chr2	CCDC88A	22919	17.3524	19	45.7364	7321.5	5.4081	CCDC88A	coiled-coil domain containing 88A	Cytoplasm	other
chr12	FBXO21	10414	22.0678	19.5	45.7051	10165	20.1323	FBXO21	F-box protein 21	Extracellular Space	enzyme
chr6	GFOD1	28633	22.0537	21.5	45.6727	9408.5	7.067	GFOD1	glucose-fructose oxidoreductase domain containing 1	Other	enzyme
chr5	PPP2R2B	96889	19.5179	20	45.6544	7040.5	1.4089	PPP2R2B	protein phosphatase 2 regulatory subunit Bbeta	Cytoplasm	phosphatase
chr19	NCAN	10184	25.295	19.5	45.65	12512.5	28.7241	NCAN	neurocan	Extracellular Space	other
chr12	CHFR	30886	23.029	19.5	45.6364	12016.5	8.7445	CHFR	checkpoint with forkhead and ring finger domains	Nucleus	enzyme
chr11	SOX6	132987	17.2008	18	45.6224	6422.5	0.82715	SOX6	SRY-box transcription factor 6	Nucleus	transcription regulator
chr12	DHX37	11274	26.6537	19.5	45.619	17041.5	37.3734	DHX37	DEAH-box helicase 37	Nucleus	enzyme
chr2	ASAP2	48274	24.2682	16.5	45.614	7883	3.89825	ASAP2	ArfGAP with SH3 domain, ankyrin repeat and PH domain 2	Nucleus	other
chr11	DSCAML1	96986	24.884	19	45.6011	11255	2.8635	DSCAML1	DS cell adhesion molecule like 1	Plasma Membrane	other
chr16	ATP6V0D1	11249	26.0249	19	45.5961	16109	34.6251	ATP6V0D1	ATPase H+ transporting V0 subunit d1	Cytoplasm	transporter
chr1	PLEKHM2	13055	25.8833	19.5	45.5872	15807	29.415	PLEKHM2	pleckstrin homology and RUN domain containing M2	Extracellular Space	other
chr18	FHOD3	107738	22.3364	16.5	45.5838	6610	1.3611	FHOD3	formin homology 2 domain containing 3	Nucleus	other
chr7	RSPH10B	10521	23.3106	18.5	45.5779	11999	24.7739	RSPH10B/RSPH10B2	radial spoke head 10 homolog B	Extracellular Space	other
chr13	CUL4A	13815	24.3016	19	45.5581	9175.5	15.2548	CUL4A	cullin 4A	Nucleus	other
chr12	SCN8A	46318	20.8078	21.5	45.5424	8513	3.7685	SCN8A	sodium voltage-gated channel alpha subunit 8	Plasma Membrane	ion channel
chr17	JUP	43541	25.9959	19.5	45.5294	14229.5	8.3315	JUP	junction plakoglobin	Plasma Membrane	other
chr20	ZNF217	8958	20.9089	19.5	45.5232	9397	20.365	ZNF217	zinc finger protein 217	Nucleus	transcription regulator
chr7	NXPH1	62057	19.4531	18	45.4865	8688.5	2.6957	NXPH1	neurexophilin 1	Extracellular Space	other
chr1	LAMC1	25602	20.9624	17.5	45.4145	6699.5	5.3411	LAMC1	laminin subunit gamma 1	Extracellular Space	other
chr7	THSD7A	80605	17.453	20	45.4032	6943	1.49265	THSD7A	thrombospondin type 1 domain containing 7A	Cytoplasm	other
chr20	IFT52	13303	23.6011	20	45.4004	8596.5	14.4077	IFT52	intraflagellar transport 52	Cytoplasm	other
chr20	PLCG1	12885	27.9926	19	45.3973	9578.5	19.4172	PLCG1	phospholipase C gamma 1	Cytoplasm	enzyme
chr16	FA2H	15682	25.3438	18	45.3833	12792	19.6266	FA2H	fatty acid 2-hydroxylase	Cytoplasm	enzyme
chr6	PHACTR2	59864	20.3383	19	45.3427	6931	2.32865	PHACTR2	phosphatase and actin regulator 2	Other	other
chr1	USP48	21744	20.6478	19.5	45.3336	9975	9.18435	USP48	ubiquitin specific peptidase 48	Plasma Membrane	peptidase
chr11	PICALM	19797	17.6447	17	45.3113	7621	6.5984	PICALM	phosphatidylinositol binding clathrin assembly protein	Cytoplasm	other
chr1	DENND2C	16721	19.0933	18	45.2773	6544.5	7.20165	DENND2C	DENN domain containing 2C	Other	other
chr1	PADI4	14050	25.1747	18	45.2618	9590.5	16.2248	PADI4	peptidyl arginine deiminase 4	Cytoplasm	enzyme
chr4	TENM3	130983	19.8749	15.5	45.2511	5195	0.78435	TENM3	teneurin transmembrane protein 3	Plasma Membrane	other
chr1	ARID1A	20560	23.887	19	45.2287	9139	10.2258	ARID1A	AT-rich interaction domain 1A	Nucleus	transcription regulator
chr9	OLFM1	12789	27.9492	22	45.2151	15536	31.6686	OLFM1	olfactomedin 1	Cytoplasm	other
chrX	MSN	35013	22.8046	20	45.2127	7861.5	5.0126	MSN	moesin	Plasma Membrane	other
chr15	FRMD5	65876	20.3015	19	45.2125	7548.5	2.30285	FRMD5	FERM domain containing 5	Plasma Membrane	other
chr10	RET	15392	28.8645	20.5	45.1733	20217.5	35.7042	RET	ret proto-oncogene	Plasma Membrane	kinase
chr7	EEPD1	34610	23.3229	19.5	45.1572	10454.5	6.8918	EEPD1	endonuclease/exonuclease/phosphatase family domain containing 1	Other	other
chr9	CNTRL	21266	20.6972	18.5	45.1565	6299	5.9398	CNTRL	centriolin	Nucleus	transcription regulator
chr5	RNF130	33521	20.8895	18.5	45.1208	9265.5	5.6577	RNF130	ring finger protein 130	Cytoplasm	peptidase
chr10	2024-03-08	26783	19.0871	18.5	45.1146	6889.5	4.797
chr1	PPFIA4	14713	28.1626	20	45.1115	11099.5	19.9836	PPFIA4	PTPRF interacting protein alpha 4	Plasma Membrane	phosphatase
chr20	NINL	31130	23.439	16	45.0848	12780	9.3893	NINL	ninein like	Cytoplasm	other
chr20	TGM2	9978	26.1766	19	45.0771	12169.5	29.3821	TGM2	transglutaminase 2	Cytoplasm	enzyme
chr9	NTNG2	22933	27.768	20	45.0675	16569	19.2914	NTNG2	netrin G2	Plasma Membrane	other
chr15	CA12	14312	23.5457	19	45.0662	9780	15.2612	CA12	carbonic anhydrase 12	Plasma Membrane	enzyme
chr10	ANXA11	12940	23.6632	18	45.0621	8310	14.3316	ANXA11	annexin A11	Nucleus	other
chr11	CCDC73	34813	18.0929	14.5	45.0112	5325.5	2.72105	CCDC73	coiled-coil domain containing 73	Other	other
chr16	NPIPB3	10617	22.9155	19	44.943	9284.5	18.707	NPIPB4 (includes others)	nuclear pore complex interacting protein family member B4	Nucleus	other
chr10	FBXW4	18699	22.095	19.5	44.9418	8700	9.89425	FBXW4	F-box and WD repeat domain containing 4	Cytoplasm	other
chr5	OSMR	20347	20.4002	19.5	44.922	10324	10.0195	OSMR	oncostatin M receptor	Plasma Membrane	transmembrane receptor
chr3	BOC	18267	23.8928	20.5	44.9062	10773	13.5078	BOC	BOC cell adhesion associated, oncogene regulated	Plasma Membrane	other
chr15	STARD9	32418	22.3075	18.5	44.905	7292	4.9064	STARD9	StAR related lipid transfer domain containing 9	Cytoplasm	other
chr17	SLC43A2	16033	26.892	20.5	44.8906	16529	26.2698	SLC43A2	solute carrier family 43 member 2	Plasma Membrane	transporter
chr17	TIMP2	18574	25.6508	18	44.8445	15836	20.9164	TIMP2	TIMP metallopeptidase inhibitor 2	Extracellular Space	other
chr1	CNIH3	68930	22.5342	21	44.8401	8967.5	2.9003	CNIH3	cornichon family AMPA receptor auxiliary protein 3	Plasma Membrane	transporter
chr1	WDTC1	17210	23.2241	17.5	44.8024	8940	11.5497	WDTC1	WD and tetratricopeptide repeats 1	Nucleus	other
chr20	CDK5RAP1	9163	21.4475	21.5	44.7983	10161.5	22.0791	CDK5RAP1	CDK5 regulatory subunit associated protein 1	Extracellular Space	enzyme
chr8	BMP1	12587	26.4483	20.5	44.7908	13589.5	26.7032	BMP1	bone morphogenetic protein 1	Extracellular Space	peptidase
chr10	VSTM4	22546	22.2644	20.5	44.7847	9753	9.3272	VSTM4	V-set and transmembrane domain containing 4	Other	other
chr20	KIAA1755	12754	25.3634	19.5	44.7773	14140	26.388	KIAA1755	KIAA1755	Other	other
chr17	RGS9	22104	24.4857	20.5	44.7751	10083	10.7755	RGS9	regulator of G protein signaling 9	Cytoplasm	enzyme
chr3	MAGI1	132790	19.3766	18.5	44.7153	7574	1.0999	MAGI1	membrane associated guanylate kinase, WW and PDZ domain containing 1	Plasma Membrane	kinase
chr7	HIPK2	46379	20.0547	20	44.6925	9937.5	4.23665	HIPK2	homeodomain interacting protein kinase 2	Nucleus	kinase
chr3	DHX30	12076	25.5377	19.5	44.6429	12374.5	24.4618	DHX30	DExH-box helicase 30	Nucleus	enzyme
chr8	MFHAS1	23245	21.0759	19	44.6022	8798.5	7.7457	MFHAS1	malignant fibrous histiocytoma amplified sequence 1	Cytoplasm	other
chr1	SUSD4	31697	22.1064	21.5	44.5952	8710	5.93795	SUSD4	sushi domain containing 4	Other	other
chr12	PTPN11	20380	22.2579	19	44.5899	8967.5	9.4531	PTPN11	protein tyrosine phosphatase non-receptor type 11	Cytoplasm	phosphatase
chr2	NGEF	33032	24.5432	15.5	44.5792	11536.5	8.36665	NGEF	neuronal guanine nucleotide exchange factor	Cytoplasm	other
chr3	SEMA5B	29257	24.5009	20	44.5678	11723	9.55325	SEMA5B	semaphorin 5B	Plasma Membrane	other
chr10	ARHGAP19-SLIT1	69245	23.5032	18.5	44.566	9639	3.23545	ARHGAP19-SLIT1	ARHGAP19-SLIT1 readthrough (NMD candidate)	Other	other
chr10	ARHGAP19	15300	20.8396	17.5	44.5515	7870.5	10.259
chr2	SH3BP4	27488	26.4965	16.5	44.5478	11548	10.7883	SH3BP4	SH3 domain binding protein 4	Cytoplasm	other
chr14	KLC1	34894	24.9857	17.5	44.5374	8084	5.65485	KLC1	kinesin light chain 1	Cytoplasm	other
chr15	RORA	150670	20.3323	17.5	44.5348	6388	0.8582	RORA	RAR related orphan receptor A	Nucleus	ligand-dependent nuclear receptor
chr18	PIEZO2	98106	20.3494	15.5	44.5066	5870.5	1.2094	PIEZO2	piezo type mechanosensitive ion channel component 2	Other	ion channel
chr11	NADSYN1	18173	25.5961	19.5	44.4897	15894.5	21.3926	NADSYN1	NAD synthetase 1	Cytoplasm	enzyme
chr16	C16orf70	9394	24.3481	19.5	44.4875	10376	24.7743	C16orf70	chromosome 16 open reading frame 70	Cytoplasm	other
chr16	GNAO1	41218	24.8219	18.5	44.4748	16632	9.8208	GNAO1	G protein subunit alpha o1	Plasma Membrane	enzyme
chr10	HTRA1	13632	25.5357	18.5	44.4729	10954	19.3246	HTRA1	HtrA serine peptidase 1	Extracellular Space	peptidase
chr5	NIPBL	34693	18.2927	19	44.4694	7951.5	4.1209	NIPBL	NIPBL cohesin loading factor	Nucleus	transcription regulator
chr14	ELMSAN1	18651	24.8137	18.5	44.4581	9388.5	11.9654	ELMSAN1	ELM2 and Myb/SANT domain containing 1	Nucleus	transcription regulator
chr16	ITGAL	13112	25.95	18.5	44.4395	11266	20.9296	ITGAL	integrin subunit alpha L	Plasma Membrane	transmembrane receptor
chrX	CXorf58	6698	21.1247	17.5	44.3977	7285.5	20.8116	CXorf58	chromosome X open reading frame 58	Other	other
chr6	SDIM1	558	23.2888	18.5	44.3969	9186	161.271
chr11	HSD17B12	61030	20.331	18.5	44.3763	6968	2.296	HSD17B12	hydroxysteroid 17-beta dehydrogenase 12	Cytoplasm	enzyme
chr1	PLCH2	26177	32.9059	23	44.3333	13722.5	16.5629	PLCH2	phospholipase C eta 2	Cytoplasm	enzyme
chr5	PDGFRB	11505	27.3694	19	44.3267	10693	23.5861	PDGFRB	platelet derived growth factor receptor beta	Plasma Membrane	kinase
chr15	SEMA4B	18141	26.2624	20	44.3234	15253	21.0746	SEMA4B	semaphorin 4B	Plasma Membrane	other
chr7	TPK1	69795	18.1543	16.5	44.3217	5726	1.47675	TPK1	thiamin pyrophosphokinase 1	Cytoplasm	kinase
chr19	ZNF573	16831	20.726	16	44.3076	6762.5	8.0023	ZNF573	zinc finger protein 573	Nucleus	other
chr7	FAM188B	29809	24.6416	20.5	44.2684	9719.5	7.8213
chr5	SSBP2	58469	17.2588	17.5	44.2511	6081.5	1.7778	SSBP2	single stranded DNA binding protein 2	Nucleus	transcription regulator
chr2	HDLBP	20840	23.2076	16	44.2194	7503.5	8.0598	HDLBP	high density lipoprotein binding protein	Nucleus	transporter
chr17	NSF	33231	19.9231	17.5	44.2021	8046	4.7303	NSF	N-ethylmaleimide sensitive factor, vesicle fusing ATPase	Cytoplasm	transporter
chr11	DDX6	8292	19.8255	18	44.1985	7298.5	16.174	DDX6	DEAD-box helicase 6	Nucleus	enzyme
chr5	KDM3B	18367	21.7533	16.5	44.1824	6608.5	7.5325	KDM3B	lysine demethylase 3B	Nucleus	enzyme
chr5	ADAMTS6	57408	17.2301	15.5	44.1501	5677.5	1.6873	ADAMTS6	ADAM metallopeptidase with thrombospondin type 1 motif 6	Extracellular Space	peptidase
chr1	RFWD2	46040	17.5282	16	44.0719	5743.5	2.1595	COP1	COP1 E3 ubiquitin ligase	Cytoplasm	enzyme
chr15	NIPA1	12887	22.7168	18	44.0516	12289	20.4718	NIPA1	NIPA magnesium transporter 1	Plasma Membrane	transporter
chr12	NCKAP5L	9764	25.9646	19.5	44.0372	10085.5	24.6559	NCKAP5L	NCK associated protein 5 like	Cytoplasm	other
chr17	WNT9B	13779	25.7407	18.5	44.0364	9387.5	16.5186	WNT9B	Wnt family member 9B	Extracellular Space	other
chr16	ZDHHC7	8812	23.5899	18	44.0352	10141	24.9441	ZDHHC7	zinc finger DHHC-type containing 7	Cytoplasm	enzyme
chr19	SLC27A1	10407	27.8262	20	44.0244	13338.5	32.7727	SLC27A1	solute carrier family 27 member 1	Plasma Membrane	transporter
chr9	TRPM3	173487	18.9016	19.5	44.0044	8033.5	0.87215	TRPM3	transient receptor potential cation channel subfamily M member 3	Plasma Membrane	ion channel
chr16	CRAMP1L	18019	27.4747	17	44.0006	14275.5	20.724	CRAMP1	cramped chromatin regulator homolog 1	Other	other
chr3	POC1A	19478	24.5198	18	43.9987	10637	12.8562	POC1A	POC1 centriolar protein A	Cytoplasm	peptidase
chr11	CAPN5	16756	28.2931	18.5	43.9454	16919	27.0604	CAPN5	calpain 5	Cytoplasm	peptidase
chr17	DHRS7B	15809	22.6159	18	43.9419	9547	13.042	DHRS7B	dehydrogenase/reductase 7B	Other	other
chr20	PCMTD2	10317	25.9469	19	43.9131	14997	34.8265	PCMTD2	protein-L-isoaspartate (D-aspartate) O-methyltransferase domain containing 2	Cytoplasm	enzyme
chr5	TCF7	10331	27.8051	18	43.9126	14882	36.7865	TCF7	transcription factor 7	Nucleus	transcription regulator
chr15	FAM174B	41343	21.4834	18.5	43.8802	10004.5	5.11105	FAM174B	family with sequence similarity 174 member B	Other	other
chr1	DCAF6	25657	18.3184	14.5	43.8731	4669.5	3.25715	DCAF6	DDB1 and CUL4 associated factor 6	Nucleus	transcription regulator
chr7	IMMP2L	157309	17.4892	18.5	43.8673	6023	0.66715	IMMP2L	inner mitochondrial membrane peptidase subunit 2	Cytoplasm	peptidase
chr3	PRKCD	10747	29.2762	17.5	43.8624	15412.5	38.5225	PRKCD	protein kinase C delta	Cytoplasm	kinase
chr1	RASAL2	73278	18.9947	17.5	43.8448	8323.5	2.13925	RASAL2	RAS protein activator like 2	Extracellular Space	other
chr17	ANKFN1	77992	19.4638	19.5	43.8409	7825	1.93685	ANKFN1	ankyrin repeat and fibronectin type III domain containing 1	Other	other
chr1	PLEKHA6	37508	23.6174	19.5	43.8295	11065.5	6.8257	PLEKHA6	pleckstrin homology domain containing A6	Other	other
chr2	ALMS1	43516	19.3374	17.5	43.8282	6654.5	2.91435	ALMS1	ALMS1 centrosome and basal body associated protein	Cytoplasm	other
chr15	TJP1	52449	19.4617	14.5	43.8254	5589	2.0488	TJP1	tight junction protein 1	Plasma Membrane	other
chr11	TRIM29	18004	24.2462	18.5	43.7718	11879.5	15.3175	TRIM29	tripartite motif containing 29	Cytoplasm	transcription regulator
chr19	FBXO17	8483	24.5834	19	43.7625	10362.5	27.4089	FBXO17	F-box protein 17	Cytoplasm	enzyme
chr19	PKN1	10089	25.9925	19.5	43.7532	13128	31.1718	PKN1	protein kinase N1	Cytoplasm	kinase
chr1	EPHA8	11772	29.4072	20	43.7355	13148	30.3432	EPHA8	EPH receptor A8	Plasma Membrane	kinase
chr17	ASPSCR1	12889	31.7463	20.5	43.7117	14627	33.319	ASPSCR1	ASPSCR1 tether for SLC2A4, UBX domain containing	Cytoplasm	other
chr7	GATSL2	15580	25.9619	17.5	43.7004	9255.5	14.6191	CASTOR2	cytosolic arginine sensor for mTORC1 subunit 2	Cytoplasm	other
chr7	CCZ1	6586	24.1688	19.5	43.6794	9614.5	31.4714	CCZ1/CCZ1B	CCZ1 homolog B, vacuolar protein trafficking and biogenesis associated	Cytoplasm	other
chr20	AAR2	8205	23.8102	18	43.6431	10744	28.4534	AAR2	AAR2 splicing factor	Other	other
chr19	AP1M1	10164	26.9088	17.5	43.585	13412.5	32.6561	AP1M1	adaptor related protein complex 1 subunit mu 1	Cytoplasm	transporter
chr12	ATP2A2	15582	22.153	16.5	43.5746	8727.5	11.8519	ATP2A2	ATPase sarcoplasmic/endoplasmic reticulum Ca2+ transporting 2	Cytoplasm	transporter
chr2	SLC4A5	29269	23.0151	20	43.5647	10274.5	7.8748
chr2	MIR4786	23	28.75	16.5	43.5611	11323	335
chr15	IL16	33985	22.185	20.5	43.5389	8830.5	5.64285	IL16	interleukin 16	Extracellular Space	cytokine
chr1	RGS7	113811	19.3235	18	43.4984	6510.5	1.0992	RGS7	regulator of G protein signaling 7	Cytoplasm	enzyme
chr16	GPR114	11204	22.7442	17.5	43.4919	12284.5	23.3719	ADGRG5	adhesion G protein-coupled receptor G5	Plasma Membrane	G-protein coupled receptor
chr8	RP1L1	26343	24.8897	18.5	43.4595	11044.5	10.1197	RP1L1	RP1 like 1	Cytoplasm	other
chr5	FBXL17	90730	17.3459	16.5	43.4581	5272.5	1.00165	FBXL17	F-box and leucine rich repeat protein 17	Nucleus	other
chr16	AP1G1	15893	19.8187	15.5	43.4561	6187.5	7.4109	AP1G1	adaptor related protein complex 1 subunit gamma 1	Cytoplasm	other
chr1	C1orf95	14864	24.6032	20	43.4494	10931	17.1561	STUM	stum, mechanosensory transduction mediator homolog	Other	other
chr11	FADS2	18783	25.2545	17.5	43.4428	16968.5	21.8455	FADS2	fatty acid desaturase 2	Plasma Membrane	enzyme
chr8	FAM49B	35748	20.1355	17	43.4356	7986.5	4.41645	FAM49B	family with sequence similarity 49 member B	Extracellular Space	other
chr2	TMEM131	46322	19.3339	18	43.4227	8028.5	3.3054	TMEM131	transmembrane protein 131	Extracellular Space	other
chr12	CCDC64	23265	22.2363	17.5	43.4166	8578.5	7.9485	BICDL1	BICD family like cargo adaptor 1	Cytoplasm	other
chr1	DDAH1	50300	19.3633	19.5	43.409	7246.5	2.7546	DDAH1	dimethylarginine dimethylaminohydrolase 1	Cytoplasm	enzyme
chr12	GIT2	14225	21.3627	17	43.4054	7332.5	10.4918	GIT2	GIT ArfGAP 2	Nucleus	other
chr2	ALK	160035	21.9589	16.5	43.3729	8546.5	1.1674	ALK	ALK receptor tyrosine kinase	Plasma Membrane	kinase
chr11	FLI1	29861	23.5621	20	43.3511	9459.5	7.2747	FLI1	Fli-1 proto-oncogene, ETS transcription factor	Nucleus	transcription regulator
chr17	PRPF8	7862	22.9521	17.5	43.2954	12188.5	32.4559	PRPF8	pre-mRNA processing factor 8	Nucleus	other
chr10	NPY4R	1199	25.047	21	43.2731	12760.5	157.79
chr1	GPR161	12085	22.8774	17.5	43.2683	7987.5	14.2316	GPR161	G protein-coupled receptor 161	Plasma Membrane	G-protein coupled receptor
chr8	PLEC	18311	29.7343	20.5	43.2323	14623	22.5378	PLEC	plectin	Cytoplasm	other
chr16	TERF2	11460	21.6182	18.5	43.2188	12316	21.8714	TERF2	telomeric repeat binding factor 2	Nucleus	transcription regulator
chr10	AC013737.1	12	23.0769	19	43.2096	7079	211.187
chr1	IL6R	16265	25.312	18.5	43.176	10743.5	15.9026	IL6R	interleukin 6 receptor	Plasma Membrane	transmembrane receptor
chr14	ACTN1	25911	24.6073	16.5	43.1736	8616.5	7.93435	ACTN1	actinin alpha 1	Cytoplasm	transcription regulator
chr5	DOCK2	98050	21.9776	20	43.1727	8477.5	1.88625	DOCK2	dedicator of cytokinesis 2	Cytoplasm	other
chr1	PIK3CD	20128	26.0109	19	43.1699	10562	13.0907	PIK3CD	phosphatidylinositol-4,5-bisphosphate 3-kinase catalytic subunit delta	Cytoplasm	kinase
chr16	NDRG4	13502	26.5876	19.5	43.1647	12456	23.0312	NDRG4	NDRG family member 4	Plasma Membrane	other
chr3	IP6K2	12812	24.4733	18	43.1464	10126.5	18.1964	IP6K2	inositol hexakisphosphate kinase 2	Cytoplasm	kinase
chr17	SLC47A1	19721	23.5756	18.5	43.1405	9804.5	11.276	SLC47A1	solute carrier family 47 member 1	Plasma Membrane	transporter
chr6	TFEB	13544	25.9057	18.5	43.1328	12721.5	22.8878	TFEB	transcription factor EB	Nucleus	transcription regulator
chr1	CAMSAP2	23902	19.7297	17.5	43.1192	6574	5.2826	CAMSAP2	calmodulin regulated spectrin associated protein family member 2	Cytoplasm	other
chr22	CACNG2	33271	23.827	18	43.1018	8997.5	6.29475	CACNG2	calcium voltage-gated channel auxiliary subunit gamma 2	Plasma Membrane	ion channel
chr19	UPF1	10705	29.4912	20	43.0915	14128	35.6777	UPF1	UPF1 RNA helicase and ATPase	Nucleus	enzyme
chr11	USH1C	12873	25.48	19.5	43.0818	11179.5	20.7712	USH1C	USH1 protein network component harmonin	Plasma Membrane	other
chr15	STRA6	8785	26.7819	17	43.0794	12188.5	33.7612	STRA6	stimulated by retinoic acid 6	Plasma Membrane	transporter
chr17	UBE2O	15611	24.4852	17.5	43.069	13960.5	20.8189	UBE2O	ubiquitin conjugating enzyme E2 O	Nucleus	enzyme
chr1	PKP1	13212	26.6683	19	43.0621	11988	22.6865	PKP1	plakophilin 1	Plasma Membrane	other
chr19	CELF5	20017	27.6577	16.5	43.0583	9203	12.1613	CELF5	CUGBP Elav-like family member 5	Nucleus	other
chr7	MUC12	11329	22.9671	18.5	43.0121	12760.5	24.2471	MUC12	mucin 12, cell surface associated	Cytoplasm	other
chr6	TMEM217	10051	21.8614	19	43.0032	9049	18.3639	TMEM217	transmembrane protein 217	Nucleus	other
chr12	SLC4A8	26400	22.3957	19	42.9866	9257	7.63905	SLC4A8	solute carrier family 4 member 8	Plasma Membrane	transporter
chr6	CAPN11	6299	24.6132	17	42.9636	10908.5	37.7561	CAPN11	calpain 11	Cytoplasm	peptidase
chr19	COLGALT1	7564	27.4366	18	42.9329	10944	35.453	COLGALT1	collagen beta(1-O)galactosyltransferase 1	Cytoplasm	enzyme
chr10	NRG3	212516	19.1135	18.5	42.9046	6322.5	0.567	NRG3	neuregulin 3	Extracellular Space	growth factor
chr17	SMYD4	11672	22.8192	18.5	42.8726	9330.5	17.1359	SMYD4	SET and MYND domain containing 4	Other	other
chr16	MKL2	38522	19.7091	17	42.8614	6853.5	3.44825	MRTFB	myocardin related transcription factor B	Nucleus	transcription regulator
chr1	LYST	41392	18.5948	17.5	42.8534	7301.5	3.2322	LYST	lysosomal trafficking regulator	Cytoplasm	transporter
chr17	UNK	10704	25.9768	17	42.8451	12459	27.994	UNK	unk zinc finger	Nucleus	transporter
chr1	PTPN14	40561	19.9068	18.5	42.8334	6847.5	3.3071	PTPN14	protein tyrosine phosphatase non-receptor type 14	Cytoplasm	phosphatase
chr17	WNT3	18867	26.7053	15.5	42.7925	13776	18.629	WNT3	Wnt family member 3	Extracellular Space	other
chr16	MBTPS1	14110	22.3457	17.5	42.7913	8058.5	12.1282	MBTPS1	membrane bound transcription factor peptidase, site 1	Cytoplasm	peptidase
chr3	NISCH	10458	27.5544	19.5	42.7475	14792	35.8559	NISCH	nischarin	Plasma Membrane	other
chr15	PAK6	15293	25.4629	18	42.7307	13559.5	21.4007
chr2	AC016764.1	22	15.0685	19	42.7133	12604	365.757
chr17	TTYH2	13452	27.7344	18	42.6946	13276	25.6278	TTYH2	tweety family member 2	Other	ion channel
chr7	NRF1	31044	21.3555	16.5	42.6879	6866.5	4.61865	NRF1	nuclear respiratory factor 1	Nucleus	transcription regulator
chr1	CD247	20248	23.0167	16.5	42.675	8218.5	9.0045	CD247	CD247 molecule	Plasma Membrane	transmembrane receptor
chr17	UBE2G1	19727	20.2598	15.5	42.6352	6100.5	6.0599	UBE2G1	ubiquitin conjugating enzyme E2 G1	Cytoplasm	enzyme
chr12	CERS5	8279	21.9521	18.5	42.6347	8455.5	20.6162	CERS5	ceramide synthase 5	Cytoplasm	transcription regulator
chr17	AC005288.1	18	21.1765	16	42.6282	7377.5	217.947
chr17	FAM117A	18340	23.2596	17.5	42.6269	10194	12.4092	FAM117A	family with sequence similarity 117 member A	Other	transporter
chr10	TCF7L2	50821	23.3736	18	42.6126	7971.5	3.61145	TCF7L2	transcription factor 7 like 2	Nucleus	transcription regulator
chr9	CIZ1	9681	25.2636	17.5	42.6113	16719	40.1705	CIZ1	CDKN1A interacting zinc finger protein 1	Nucleus	transporter
chr5	KCNIP1	87425	22.8177	19.5	42.6097	8302	2.1483	KCNIP1	potassium voltage-gated channel interacting protein 1	Plasma Membrane	ion channel
chr4	SORBS2	74279	20.01	15.5	42.6025	5595.5	1.4941	SORBS2	sorbin and SH3 domain containing 2	Plasma Membrane	other
chr17	MAP2K6	27291	21.216	15.5	42.5964	6273	4.75465	MAP2K6	mitogen-activated protein kinase kinase 6	Cytoplasm	kinase
chr11	NAP1L4	9761	20.3604	18	42.5856	8299	16.196	NAP1L4	nucleosome assembly protein 1 like 4	Cytoplasm	other
chr15	OCA2	73147	21.2338	18	42.5684	8650.5	2.4873	OCA2	OCA2 melanosomal transmembrane protein	Plasma Membrane	transporter
chr14	RGS6	134913	21.3639	15.5	42.5327	5889	0.9277	RGS6	regulator of G protein signaling 6	Cytoplasm	enzyme
chr12	NDUFA12	23230	21.7681	17	42.5013	7348	6.67905	NDUFA12	NADH:ubiquinone oxidoreductase subunit A12	Cytoplasm	enzyme
chr2	MAP4K3	33845	17.9982	16	42.4935	5860.5	3.0628	MAP4K3	mitogen-activated protein kinase kinase kinase kinase 3	Other	kinase
chr8	C8orf17	642	23.1351	17	42.4605	9961.5	163.975
chr3	SCAP	14679	23.1479	18.5	42.4598	9853	14.7691	SCAP	SREBF chaperone	Cytoplasm	other
chr1	FOXJ3	29356	18.4236	15.5	42.4085	5924.5	3.64275	FOXJ3	forkhead box J3	Nucleus	transcription regulator
chr2	PNPT1	11637	19.5101	16.5	42.3802	6566	10.4312	PNPT1	polyribonucleotide nucleotidyltransferase 1	Cytoplasm	enzyme
chr5	FLT4	14034	29.1652	20.5	42.3373	17371.5	33.7842	FLT4	fms related tyrosine kinase 4	Plasma Membrane	transmembrane receptor
chr15	RGMA	12092	26.4029	19	42.3299	13447	27.388	RGMA	repulsive guidance molecule BMP co-receptor a	Plasma Membrane	other
chr1	SPATA17	43001	17.8893	16.5	42.3275	6799	2.7902	SPATA17	spermatogenesis associated 17	Other	other
chr16	USP7	15933	22.0005	18	42.3013	8506	11.2333	USP7	ubiquitin specific peptidase 7	Nucleus	peptidase
chrX	CASK	78821	19.2938	16	42.2844	7123.5	1.72975	CASK	calcium/calmodulin dependent serine protein kinase	Plasma Membrane	kinase
chr1	KIF21B	14862	27.3656	18	42.2664	14953.5	25.9569	KIF21B	kinesin family member 21B	Cytoplasm	other
chr17	MIR634	23	23.7113	17.5	42.2663	8319.5	244.907
chr1	HDAC1	10325	24.8496	17.5	42.2412	9352	20.8517	HDAC1	histone deacetylase 1	Nucleus	transcription regulator
chr5	FBN2	73777	18.3855	16.5	42.191	5299.5	1.3099	FBN2	fibrillin 2	Extracellular Space	other
chr10	CHST3	12563	25.5346	19	42.1784	12605.5	24.0104	CHST3	carbohydrate sulfotransferase 3	Cytoplasm	enzyme
chr1	SLC16A1	9087	20.1187	17.5	42.1758	8308.5	17.1426	SLC16A1	solute carrier family 16 member 1	Plasma Membrane	transporter
chr6	COL21A1	59591	17.6563	17	42.1645	8075.5	2.3695	COL21A1	collagen type XXI alpha 1 chain	Extracellular Space	other
chr1	JAK1	27221	20.4245	17	42.1641	8518.5	6.2372	JAK1	Janus kinase 1	Cytoplasm	kinase
chr7	RSPH10B2	11247	24.8514	16.5	42.1607	10189.5	20.9846	RSPH10B/RSPH10B2	radial spoke head 10 homolog B	Extracellular Space	other
chr7	GRID2IP	14799	27.4182	19	42.145	14607	25.5033	GRID2IP	Grid2 interacting protein	Cytoplasm	other
chr1	SYT6	15397	23.8237	18.5	42.1241	9124.5	13.4324	SYT6	synaptotagmin 6	Cytoplasm	transporter
chr22	PHF21B	32670	25.3572	15.5	42.1078	11150	8.43805	PHF21B	PHD finger protein 21B	Nucleus	other
chr5	NDST1	19839	27.4046	16	42.1061	8295	10.9588	NDST1	N-deacetylase and N-sulfotransferase 1	Cytoplasm	enzyme
chr16	CIITA	13423	24.3944	19.5	42.099	10852	18.6061	CIITA	class II major histocompatibility complex transactivator	Nucleus	transcription regulator
chr7	ESYT2	21124	21.2817	17	42.0298	7099.5	6.9224	ESYT2	extended synaptotagmin 2	Plasma Membrane	other
chr1	SNAP47	14823	28.1335	18.5	42.0208	15058.5	26.8959	SNAP47	synaptosome associated protein 47	Plasma Membrane	other
chr1	AL359983.1	15	17.4419	16.5	42.0169	6678.5	197.239
chr7	GLI3	56096	20.257	18.5	41.9768	7710.5	2.7516	GLI3	GLI family zinc finger 3	Nucleus	transcription regulator
chr1	GPR52	305	20.7201	14.5	41.9627	6032.5	126.415
chr6	WDR27	49780	20.3306	15.5	41.9351	8758.5	3.5295	WDR27	WD repeat domain 27	Nucleus	other
chr9	SH2D3C	10611	26.2486	18.5	41.9329	14739	33.7084	SH2D3C	SH2 domain containing 3C	Cytoplasm	other
chr4	GRK4	18432	23.8942	15	41.9147	7762.5	9.65005	GRK4	G protein-coupled receptor kinase 4	Plasma Membrane	kinase
chr17	ACOX1	8316	21.9258	17	41.8912	8369	20.2993	ACOX1	acyl-CoA oxidase 1	Cytoplasm	enzyme
chr16	CIRH1A	21973	22.0082	16	41.8777	8600.5	8.3387	UTP4	UTP4 small subunit processome component	Nucleus	other
chr6	PRIM2	66154	19.8201	20	41.8696	7558	2.24225	PRIM2	DNA primase subunit 2	Nucleus	enzyme
chr16	NDE1	20528	24.7066	18.5	41.8611	9888.5	11.4467	NDE1	nudE neurodevelopment protein 1	Nucleus	other
chr6	DAAM2	27971	24.8616	19.5	41.8591	7046.5	6.0847	DAAM2	dishevelled associated activator of morphogenesis 2	Cytoplasm	other
chr17	TRPV3	11929	25.1169	17.5	41.7846	12517.5	24.6437	TRPV3	transient receptor potential cation channel subfamily V member 3	Plasma Membrane	ion channel
chrX	CTPS2	26763	21.4217	17.5	41.7733	7570.5	5.90365	CTPS2	CTP synthase 2	Cytoplasm	enzyme
chr4	WFS1	9980	29.865	16	41.7568	15714	42.7976	WFS1	wolframin ER transmembrane glycoprotein	Cytoplasm	enzyme
chr12	TUBA1C	19523	23.0779	18.5	41.7301	9376.5	10.6677	TUBA1C	tubulin alpha 1c	Cytoplasm	other
chr12	BIN2	9546	21.8789	17.5	41.7052	7575	16.1408	BIN2	bridging integrator 2	Plasma Membrane	other
chr1	RCC1	8554	25.643	16	41.6745	9212	25.1296	RCC1	regulator of chromosome condensation 1	Cytoplasm	other
chr10	FRMPD2	25131	21.2361	19	41.6662	10232.5	8.41205	FRMPD2	FERM and PDZ domain containing 2	Plasma Membrane	other
chr9	OLFML2A	9995	26.4923	18.5	41.6265	12591.5	30.69	OLFML2A	olfactomedin like 2A	Extracellular Space	other
chr22	SYN3	125086	22.9171	15	41.6123	6024.5	1.0971	SYN3	synapsin III	Plasma Membrane	other
chr1	SDC3	10439	26.5657	17.5	41.6076	13927.5	32.6975	SDC3	syndecan 3	Plasma Membrane	other
chrX	WNK3	32768	19.7612	16.5	41.6045	7463	4.41285	WNK3	WNK lysine deficient protein kinase 3	Plasma Membrane	kinase
chr11	QSER1	19372	19.3451	16.5	41.595	7257.5	7.0162	QSER1	glutamine and serine rich 1	Other	other
chr16	MYLK3	19350	23.1934	17.5	41.5925	9660	11.1381	MYLK3	myosin light chain kinase 3	Cytoplasm	kinase
chr16	TEKT5	15811	23.4428	18.5	41.5874	9580.5	13.5423	TEKT5	tektin 5	Nucleus	other
chr17	SGSM2	12160	27.9149	18	41.5695	12301.5	26.251	SGSM2	small G protein signaling modulator 2	Cytoplasm	other
chr10	HSPA12A	16663	23.3431	17.5	41.5521	8999.5	12.0503	HSPA12A	heat shock protein family A (Hsp70) member 12A	Cytoplasm	other
chr1	PHC2	23999	22.3392	17	41.5202	7891.5	7.1268	PHC2	polyhomeotic homolog 2	Nucleus	other
chr22	CECR2	44059	22.3634	15	41.5112	5839.5	2.91515	CECR2	CECR2 histone acetyl-lysine reader	Nucleus	other
chr7	WBSCR17	131835	22.6742	18.5	41.4721	7595	1.2989	GALNT17	polypeptide N-acetylgalactosaminyltransferase 17	Cytoplasm	enzyme
chr19	RANBP3	16434	26.5047	16.5	41.4426	11339.5	17.3641	RANBP3	RAN binding protein 3	Nucleus	other
chr15	MEF2A	48807	20.3956	17	41.4265	8395	3.4604	MEF2A	myocyte enhancer factor 2A	Nucleus	transcription regulator
chr18	LAMA1	37194	21.1244	16	41.4235	8885	4.9534	LAMA1	laminin subunit alpha 1	Extracellular Space	other
chr19	PHLDB3	7997	26.6727	18	41.404	9722	29.211	PHLDB3	pleckstrin homology like domain family B member 3	Other	other
chr1	TARBP1	17444	19.8699	17.5	41.4022	6793	7.4574	TARBP1	TAR (HIV-1) RNA binding protein 1	Nucleus	transcription regulator
chr15	NEDD4	31364	18.8005	15.5	41.3849	6127.5	3.6018	NEDD4	NEDD4 E3 ubiquitin protein ligase	Cytoplasm	enzyme
chr11	TUB	21916	25.2288	19.5	41.3816	10696	11.8621	TUB	TUB bipartite transcription factor	Cytoplasm	transcription regulator
chr8	R3HCC1	6300	24.0826	17.5	41.3736	10271.5	34.8659	R3HCC1	R3H domain and coiled-coil containing 1	Other	other
chr12	ACAD10	16925	23.8223	18	41.3334	9987	13.4329	ACAD10	acyl-CoA dehydrogenase family member 10	Cytoplasm	enzyme
chr10	SLC25A16	10768	21.7641	17	41.3275	10911	20.6742	SLC25A16	solute carrier family 25 member 16	Cytoplasm	transporter
chr13	LAMP1	7192	27.2094	19	41.3049	10189.5	34.2711	LAMP1	lysosomal associated membrane protein 1	Plasma Membrane	other
chr19	MAP4K1	8310	26.5988	17	41.2947	10519	30.4528	MAP4K1	mitogen-activated protein kinase kinase kinase kinase 1	Cytoplasm	kinase
chr1	SYCP1	25701	18.2837	17	41.2798	7430.5	5.1648	SYCP1	synaptonemal complex protein 1	Nucleus	other
chr5	BNIP1	4571	22.9169	15.5	41.2736	8527	36.6816	BNIP1	BCL2 interacting protein 1	Cytoplasm	transporter
chr19	OLFM2	20485	24.7299	15.5	41.2323	6119	7.10395	OLFM2	olfactomedin 2	Cytoplasm	other
chr20	SLC9A8	18210	22.897	17	41.2142	11611.5	14.0184	SLC9A8	solute carrier family 9 member A8	Cytoplasm	transporter
chr9	PPP2R4	10394	27.3548	17	41.2066	12261.5	29.6911	PTPA	protein phosphatase 2 phosphatase activator	Cytoplasm	phosphatase
chr22	GNAZ	16267	29.7467	16.5	41.1908	21903	37.7736
chr13	MYCBP2	48733	17.2571	16	41.1878	6351.5	2.2232	MYCBP2	MYC binding protein 2	Nucleus	enzyme
chr16	LUC7L	9217	22.7608	16.5	41.1792	10474	23.916	LUC7L	LUC7 like	Nucleus	other
chr5	MAML1	16210	25.4626	18.5	41.1747	8718	13.0193	MAML1	mastermind like transcriptional coactivator 1	Nucleus	transcription regulator
chr2	TANC1	60240	22.816	14.5	41.1709	6016.5	2.2506	TANC1	tetratricopeptide repeat, ankyrin repeat and coiled-coil containing 1	Plasma Membrane	other
chr16	RP11-347C12.1	7551	23.9152	17	41.1657	9208.5	26.405
chr7	ADCYAP1R1	16025	27.1546	17.5	41.1585	9885	15.8632	ADCYAP1R1	ADCYAP receptor type I	Plasma Membrane	G-protein coupled receptor
chr7	VPS41	38003	18.1457	16.5	41.1512	6707	3.1528	VPS41	VPS41 subunit of HOPS complex	Cytoplasm	transporter
chr19	TECR	12810	26.1985	18.5	41.1126	11658	22.335	TECR	trans-2,3-enoyl-CoA reductase	Plasma Membrane	enzyme
chr3	ACAD9	9086	24.9123	18	41.1005	10857	27.2981	ACAD9	acyl-CoA dehydrogenase family member 9	Cytoplasm	enzyme
chr6	ADTRP	20081	21.1395	17	41.0926	7509	7.6394	ADTRP	androgen dependent TFPI regulating protein	Plasma Membrane	enzyme
chr11	PARVA	33799	22.0021	20	41.0626	8954	5.7062	PARVA	parvin alpha	Cytoplasm	other
chr5	ATP10B	58464	20.2231	17.5	41.0315	7453	2.54895	ATP10B	ATPase phospholipid transporting 10B (putative)	Plasma Membrane	transporter
chr7	MMD2	12699	23.8591	19	41.0266	11039.5	19.5303	MMD2	monocyte to macrophage differentiation associated 2	Other	kinase
chr19	SUGP1	11550	25.7657	19	41.013	11759	24.4333	SUGP1	SURP and G-patch domain containing 1	Nucleus	other
chr11	AP003558.1	19	27.9412	14.5	41.0003	6144.5	182.438
chr10	AIFM2	8629	24.8588	17	40.9741	12644	33.2632	AIFM2	apoptosis inducing factor mitochondria associated 2	Cytoplasm	enzyme
chr19	ELAVL1	12195	25.9022	17	40.9721	12761.5	25.33	ELAVL1	ELAV like RNA binding protein 1	Cytoplasm	other
chr11	INTS4	22886	19.7363	18	40.9564	7477.5	6.26995	INTS4	integrator complex subunit 4	Nucleus	other
chr7	PTPN12	20375	19.8206	15.5	40.9469	7035.5	6.6312	PTPN12	protein tyrosine phosphatase non-receptor type 12	Cytoplasm	phosphatase
chr7	ZNF398	13415	23.6976	17	40.9403	7657	12.7811	ZNF398	zinc finger protein 398	Nucleus	transcription regulator
chr17	EFCAB5	34982	19.5154	18	40.9402	7186	3.9364	EFCAB5	EF-hand calcium binding domain 5	Other	other
chr13	CLYBL	62982	21.6829	18	40.9178	8127	2.76645	CLYBL	citrate lyase beta like	Cytoplasm	enzyme
chr1	PIP5K1A	11897	23.0616	16.5	40.9078	10442.5	19.0251	PIP5K1A	phosphatidylinositol-4-phosphate 5-kinase type 1 alpha	Cytoplasm	kinase
chr11	CKAP5	20656	20.0058	16.5	40.9074	8339	7.82635	CKAP5	cytoskeleton associated protein 5	Nucleus	transcription regulator
chr10	KIAA1598	46527	19.1978	15.5	40.8935	5248.5	2.1365	SHTN1	shootin 1	Plasma Membrane	other
chr14	MARK3	25288	21.3509	13.5	40.8878	5735	4.7109	MARK3	microtubule affinity regulating kinase 3	Cytoplasm	kinase
chr1	TAF12	12670	23.5664	17	40.877	9253	16.2154	TAF12	TATA-box binding protein associated factor 12	Nucleus	transcription regulator
chr14	ESRRB	46806	24.4773	15	40.8665	7141.5	3.6713	ESRRB	estrogen related receptor beta	Nucleus	ligand-dependent nuclear receptor
chr7	PARP12	8839	22.1097	18	40.8571	9630	22.2514	PARP12	poly(ADP-ribose) polymerase family member 12	Nucleus	enzyme
chr11	PAK1	28817	18.8434	16	40.8503	6671.5	4.2703	PAK1	p21 (RAC1) activated kinase 1	Cytoplasm	kinase
chr9	VPS13A	45103	18.4705	14	40.8275	5338.5	2.1571	VPS13A	vacuolar protein sorting 13 homolog A	Cytoplasm	transporter
chr9	DENND4C	28858	20.0811	16	40.8194	6194	4.2134	DENND4C	DENN domain containing 4C	Cytoplasm	other
chr2	DHX57	15825	20.2353	16.5	40.8146	7957	9.76255	DHX57	DExH-box helicase 57	Extracellular Space	other
chr19	MAU2	10074	26.459	18.5	40.8138	15549	37.5816	MAU2	MAU2 sister chromatid cohesion factor	Nucleus	other
chr1	FAM129A	36144	19.6622	17.5	40.792	7321.5	3.91265	NIBAN1	niban apoptosis regulator 1	Cytoplasm	other
chr22	KIAA1644	18569	26.8396	16	40.7429	10654.5	14.6989	SHISAL1	shisa like 1	Other	other
chr2	SRBD1	38701	17.317	15	40.7208	6350.5	2.8002	SRBD1	S1 RNA binding domain 1	Extracellular Space	other
chr5	PPARGC1B	31683	25.4023	14	40.6749	6868	5.3646	PPARGC1B	PPARG coactivator 1 beta	Nucleus	transcription regulator
chr10	WBP1L	17017	23.5383	16	40.6706	7634	10.0985	WBP1L	WW domain binding protein 1 like	Other	other
chr19	SULT2B1	12610	26.6309	16	40.6684	9280.5	18.3224	SULT2B1	sulfotransferase family 2B member 1	Cytoplasm	enzyme
chr18	ZNF516	31233	22.7144	15	40.6592	8639.5	6.1359	ZNF516	zinc finger protein 516	Nucleus	transcription regulator
chr10	C10orf90	51960	21.1638	18.5	40.6497	8910.5	3.5812	C10orf90	chromosome 10 open reading frame 90	Cytoplasm	enzyme
chr11	MRVI1	27327	22.6034	18.5	40.6325	10918	8.7908	MRVI1	murine retrovirus integration site 1 homolog	Cytoplasm	other
chr7	GCK	13629	25.2867	19	40.6307	11539.5	20.1746	GCK	glucokinase	Cytoplasm	kinase
chr1	GPSM2	11907	20.1145	16	40.6189	6721	10.7543
chr3	QRICH1	14461	22.3657	16.5	40.6118	8553.5	12.5866	QRICH1	glutamine rich 1	Nucleus	other
chr1	VPS45	15147	19.3852	15.5	40.5972	6257.5	7.68385	VPS45	vacuolar protein sorting 45 homolog	Cytoplasm	transporter
chr7	C7orf55-LUC7L2	17193	20.691	17.5	40.592	7429	8.59895
chr17	FAM222B	22200	22.3666	15.5	40.5412	7907.5	7.7105	FAM222B	family with sequence similarity 222 member B	Nucleus	other
chr1	IPP	11775	20.9047	14.5	40.505	7097.5	11.9032	IPP	intracisternal A particle-promoted polypeptide	Cytoplasm	other
chr16	VWA3A	15593	24.2018	16	40.4878	8251.5	12.1831	VWA3A	von Willebrand factor A domain containing 3A	Other	other
chr7	SNX10	17975	21.8119	16.5	40.4616	6872	8.01785	SNX10	sorting nexin 10	Cytoplasm	transporter
chr19	AC005513.1	17	20	18	40.457	10080	297.784
chr16	NUP93	25538	22.2493	18	40.4459	8022	6.79365	NUP93	nucleoporin 93	Nucleus	other
chr5	NSG2	45710	23.0978	17.5	40.3903	8280	4.11535	NSG2	neuronal vesicle trafficking associated 2	Cytoplasm	other
chr12	SSH1	18344	24.491	17	40.3891	8939	11.4308	SSH1	slingshot protein phosphatase 1	Cytoplasm	phosphatase
chr11	CLMP	27758	22.5757	17	40.3372	8174.5	6.4746	CLMP	CXADR like membrane protein	Plasma Membrane	other
chr5	ERBB2IP	30719	19.6822	16	40.335	5893	3.6976	ERBIN	erbb2 interacting protein	Cytoplasm	other
chr2	KIAA1841	20922	21.1429	15	40.3283	7658	7.48915	KIAA1841	KIAA1841	Other	other
chr5	MIR4279	20	34.4828	20	40.3036	9283.5	276.459
chr7	TRIM24	26109	20.1365	17	40.2984	7856	5.90855	TRIM24	tripartite motif containing 24	Nucleus	transcription regulator
chr11	RDX	23345	19.1599	15.5	40.2956	6444	5.1493	RDX	radixin	Cytoplasm	other
chr2	PSD4	13587	26.0927	17.5	40.2913	11228.5	20.2783	PSD4	pleckstrin and Sec7 domain containing 4	Cytoplasm	other
chr4	MAN2B2	12917	26.8054	14.5	40.2678	10775.5	20.9281	MAN2B2	mannosidase alpha class 2B member 2	Cytoplasm	enzyme
chr2	TCF7L1	42618	24.0808	18	40.2672	8353.5	4.63365	TCF7L1	transcription factor 7 like 1	Nucleus	transcription regulator
chr19	PAK4	16149	28.3082	17	40.2645	13734	22.7584	PAK4	p21 (RAC1) activated kinase 4	Cytoplasm	kinase
chr22	CERK	13776	25.5817	16.5	40.2616	12109.5	21.1886	CERK	ceramide kinase	Plasma Membrane	kinase
chr9	DDX31	16777	21.6743	17.5	40.1977	8097.5	10.0335	DDX31	DEAD-box helicase 31	Nucleus	enzyme
chr19	IL12RB1	9959	24.9287	16.5	40.1757	10081	23.3087	IL12RB1	interleukin 12 receptor subunit beta 1	Plasma Membrane	transmembrane receptor
chr15	TRPM7	25481	18.9671	14.5	40.1556	5455.5	3.9635	TRPM7	transient receptor potential cation channel subfamily M member 7	Plasma Membrane	kinase
chr1	ANKRD13C	17396	18.4775	15	40.1434	5526.5	5.6713	ANKRD13C	ankyrin repeat domain 13C	Cytoplasm	other
chr9	FAM73B	9775	27.5647	18	40.1433	17282.5	44.5862	MIGA2	mitoguardin 2	Plasma Membrane	other
chr10	GBF1	30765	22.396	17.5	40.1306	6910	4.9123	GBF1	golgi brefeldin A resistant guanine nucleotide exchange factor 1	Cytoplasm	other
chr16	TCF25	10325	27.3199	18	40.1026	16321.5	39.7184	TCF25	transcription factor 25	Nucleus	transcription regulator
chr16	NPIPB4	10597	22.908	16.5	40.0979	10000	20.178	NPIPB4 (includes others)	nuclear pore complex interacting protein family member B4	Nucleus	other
chr5	GPBP1	18837	20.7611	16	40.0915	6406.5	6.8131	GPBP1	GC-rich promoter binding protein 1	Nucleus	transcription regulator
chr1	TNFRSF1B	11970	28.3475	17	40.0656	11569.5	25.4129	TNFRSF1B	TNF receptor superfamily member 1B	Plasma Membrane	transmembrane receptor
chr2	AC011239.1	4373	25.2745	13.5	40.0652	9225.5	44.7796
chr7	AC005159.1	14	16.2791	14	40.0358	5361	158.328
chr2	MIR4265	23	23.2323	16	39.9684	8646	254.369
chr7	PHTF2	30776	19.3929	16	39.965	7294	4.50255	PHTF2	putative homeodomain transcription factor 2	Cytoplasm	other
chr1	SLC2A5	12712	23.8177	17	39.9614	7573	13.3628	SLC2A5	solute carrier family 2 member 5	Plasma Membrane	transporter
chr7	BRAF	37871	18.4343	14	39.9382	5525.5	2.6471	BRAF	B-Raf proto-oncogene, serine/threonine kinase	Cytoplasm	kinase
chr7	IKZF1	19542	15.1394	17	39.9131	6418	4.8482	IKZF1	IKAROS family zinc finger 1	Nucleus	transcription regulator
chr5	FBXL7	89168	20.2841	19.5	39.9083	8421.5	1.90145	FBXL7	F-box and leucine rich repeat protein 7	Cytoplasm	enzyme
chr3	VPRBP	20951	20.8027	17.5	39.9059	8329	8.00765	DCAF1	DDB1 and CUL4 associated factor 1	Nucleus	kinase
chr5	MIR887	24	30.3797	21	39.8891	9192	272.033
chr7	PODXL	14556	25.1156	16.5	39.865	11686	19.0773	PODXL	podocalyxin like	Plasma Membrane	kinase
chr17	DCAKD	9598	25.4144	14.5	39.8459	11047	26.9006	DCAKD	dephospho-CoA kinase domain containing	Cytoplasm	other
chr20	SLC12A5	10802	28.109	18	39.8338	9073.5	21.7439	SLC12A5	solute carrier family 12 member 5	Plasma Membrane	transporter
chr17	NMT1	14294	24.8994	16.5	39.8334	12145	20.0059	NMT1	N-myristoyltransferase 1	Cytoplasm	enzyme
chr20	KCNQ2	19517	29.3701	20.5	39.8219	17696.5	25.3706	KCNQ2	potassium voltage-gated channel subfamily Q member 2	Plasma Membrane	ion channel
chr10	NUTM2A	3483	30.39	16.5	39.8215	13018	88.1919
chr18	SPIRE1	41898	19.7984	14	39.8192	5101.5	2.37365	SPIRE1	spire type actin nucleation factor 1	Cytoplasm	other
chr19	ZNF420	25566	20.8774	17	39.8127	9265	7.36735	ZNF420	zinc finger protein 420	Cytoplasm	transcription regulator
chr5	SAR1B	10584	21.9914	15	39.7835	7865.5	15.2942	SAR1B	secretion associated Ras related GTPase 1B	Cytoplasm	enzyme
chr1	PPP1R12B	49466	20.2723	17.5	39.7543	6088.5	2.4619	PPP1R12B	protein phosphatase 1 regulatory subunit 12B	Cytoplasm	phosphatase
chr3	XYLB	16877	22.6267	18	39.7537	7989.5	10.2576	XYLB	xylulokinase	Cytoplasm	kinase
chr16	DYNLRB2	1965	19.5971	17	39.7529	6179.5	46.3683
chr4	FAM53A	17873	26.922	19	39.7482	9606.5	13.785	FAM53A	family with sequence similarity 53 member A	Nucleus	other
chr5	AC011407.1	19	20.6522	17	39.7371	9786.5	288.517
chr14	PRKCH	78460	21.5895	15.5	39.7336	5603	1.52785	PRKCH	protein kinase C eta	Cytoplasm	kinase
chr19	NOTCH3	11248	27.2026	18.5	39.7324	9482.5	21.2379	NOTCH3	notch receptor 3	Plasma Membrane	transcription regulator
chr17	FBXW10	8163	23.1004	15	39.7251	7644	19.7842	FBXW10	F-box and WD repeat domain containing 10	Cytoplasm	other
chr19	TLE2	13089	26.179	15.5	39.7146	11466.5	21.5139	TLE2	TLE family member 2, transcriptional corepressor	Nucleus	transcription regulator
chr15	MGA	31122	20.9266	14.5	39.7121	4908.5	3.22885	MGA	MAX dimerization protein MGA	Nucleus	transcription regulator
chr4	ACOX3	18932	25.4319	15	39.695	11039.5	14.2002	ACOX3	acyl-CoA oxidase 3, pristanoyl	Cytoplasm	enzyme
chr7	RBM33	29927	21.8389	17.5	39.6885	7013	4.9973	RBM33	RNA binding motif protein 33	Other	other
chr19	AP3D1	17447	27.4855	17.5	39.6842	10942	16.3858	AP3D1	adaptor related protein complex 3 subunit delta 1	Cytoplasm	other
chr15	FBN1	44465	18.7186	16	39.6277	5572.5	2.31375	FBN1	fibrillin 1	Extracellular Space	other
chr17	TADA2A	15791	21.6698	15.5	39.6174	7895.5	10.3655	TADA2A	transcriptional adaptor 2A	Nucleus	transcription regulator
chr17	MYO15B	11568	29.8214	18.5	39.6123	16211	38.5142	MYO15B	myosin XVB	Other	other
chr19	TSHZ3	16990	22.7739	16.5	39.6109	7402.5	9.50225	TSHZ3	teashirt zinc finger homeobox 3	Nucleus	transcription regulator
chr17	RNF157	21319	21.7716	16.5	39.5794	8735	8.6296	RNF157	ring finger protein 157	Cytoplasm	enzyme
chr22	AP1B1	23337	24.4366	15.5	39.5382	9481	9.59615	AP1B1	adaptor related protein complex 1 subunit beta 1	Cytoplasm	other
chr10	MIR4297	22	28.9474	17	39.5281	8952.5	265.181
chr1	CDC42BPA	57795	17.5877	16	39.5247	5848	1.7619	CDC42BPA	CDC42 binding protein kinase alpha	Cytoplasm	kinase
chr7	COA1	23898	19.7077	14.5	39.5193	6433	5.1645	COA1	cytochrome c oxidase assembly factor 1 homolog	Cytoplasm	other
chr1	TOR3A	4473	26.8697	16	39.4876	8451.5	42.3698	TOR3A	torsin family 3 member A	Cytoplasm	enzyme
chr10	ALOX5	16869	23.4614	18.5	39.4542	10073.5	13.3955	ALOX5	arachidonate 5-lipoxygenase	Cytoplasm	enzyme
chr5	SLC12A7	18103	29.3632	22	39.422	17126.5	26.368	SLC12A7	solute carrier family 12 member 7	Plasma Membrane	transporter
chr8	FBXO16	31456	22.1471	16	39.3982	8627.5	5.9364	FBXO16	F-box protein 16	Other	other
chr1	ZDHHC18	7681	24.8632	15.5	39.3916	10163	29.7224	ZDHHC18	zinc finger DHHC-type containing 18	Cytoplasm	enzyme
chr16	BCAR1	11157	28.5901	18	39.3786	13790.5	32.5832	BCAR1	BCAR1 scaffold protein, Cas family member	Plasma Membrane	enzyme
chr1	FBLIM1	8138	27.1375	16.5	39.3595	11993	36.028	FBLIM1	filamin binding LIM protein 1	Plasma Membrane	other
chr19	NWD1	23461	23.9427	18.5	39.3541	10498.5	10.365	NWD1	NACHT and WD repeat domain containing 1	Cytoplasm	other
chr19	LDLR	11230	25.2615	14.5	39.3493	9757.5	20.4324	LDLR	low density lipoprotein receptor	Plasma Membrane	transporter
chr7	POLR2J3	9006	25.9248	18	39.3298	11099	29.1779
chr10	NPS	594	17.8754	16.5	39.3149	7782.5	117.507
chr17	TNS4	7002	27.1711	15.5	39.291	9157	31.4998	TNS4	tensin 4	Cytoplasm	other
chr1	USP24	27372	18.4007	16	39.2877	5699.5	3.7483	USP24	ubiquitin specific peptidase 24	Nucleus	peptidase
chr2	EDAR	23197	24.4431	16.5	39.2657	9990	10.1729	EDAR	ectodysplasin A receptor	Plasma Membrane	transmembrane receptor
chr17	EZH1	10096	22.5463	16.5	39.2547	8313.5	17.2913	EZH1	enhancer of zeste 1 polycomb repressive complex 2 subunit	Nucleus	enzyme
chr19	KIAA0355	23417	23.1737	17	39.2545	8508.5	8.1538	KIAA0355	KIAA0355	Extracellular Space	other
chr6	GLTSCR1L	19360	22.3727	16.5	39.2454	7121.5	7.9274	BICRAL	BRD4 interacting chromatin remodeling complex associated protein like	Nucleus	other
chr2	DTNB	60792	20.5076	14.5	39.2379	5116	1.70685	DTNB	dystrobrevin beta	Plasma Membrane	other
chrX	ARHGAP6	106271	19.4073	19.5	39.2249	8221	1.49235	ARHGAP6	Rho GTPase activating protein 6	Cytoplasm	other
chr9	SHC3	35044	21.1589	17	39.214	8206.5	4.85815	SHC3	SHC adaptor protein 3	Cytoplasm	kinase
chr19	TJP3	11686	27.3645	16	39.198	8184.5	17.7904	TJP3	tight junction protein 3	Cytoplasm	other
chr6	MAK	15464	20.3986	16	39.1925	6724	8.49965
chr11	IPO7	13405	21.1086	15.5	39.1845	8775.5	13.136	IPO7	importin 7	Nucleus	transporter
chr7	RSBN1L	17820	20.5821	14.5	39.1804	6059	6.7412	RSBN1L	round spermatid basic protein 1 like	Other	other
chr2	DPYSL5	23108	22.5213	13.5	39.1724	7085	6.69	DPYSL5	dihydropyrimidinase like 5	Cytoplasm	enzyme
chr15	NEO1	50346	19.8606	16.5	39.1533	5677	2.2107	NEO1	neogenin 1	Plasma Membrane	transcription regulator
chr17	ATP6V0A1	14959	23.4585	15.5	39.1323	8013.5	11.9483	ATP6V0A1	ATPase H+ transporting V0 subunit a1	Cytoplasm	transporter
chr1	SPATA21	12635	25.1153	16.5	39.1271	10871.5	20.2797	SPATA21	spermatogenesis associated 21	Other	other
chr4	FAM193A	24644	22.9663	15.5	39.1095	7210.5	6.51915	FAM193A	family with sequence similarity 193 member A	Other	other
chr17	STAT5A	6965	28.5486	17	39.1036	10281	37.1195	STAT5A	signal transducer and activator of transcription 5A	Nucleus	transcription regulator
chr16	ZC3H7A	9440	20.2219	15.5	39.0969	7060.5	14.1261	ZC3H7A	zinc finger CCCH-type containing 7A	Extracellular Space	other
chr15	ANKDD1A	10818	23.0455	15	39.0835	8684.5	17.2854	ANKDD1A	ankyrin repeat and death domain containing 1A	Other	other
chr18	SMCHD1	28151	18.858	14.5	39.0373	5584	3.65975	SMCHD1	structural maintenance of chromosomes flexible hinge domain containing 1	Nucleus	enzyme
chr12	B4GALNT3	25468	24.6912	13.5	39.0271	8359	7.8528	B4GALNT3	beta-1,4-N-acetyl-galactosaminyltransferase 3	Cytoplasm	enzyme
chr19	EMR2	10793	23.3873	15	39.0061	8819	17.8346	ADGRE2	adhesion G protein-coupled receptor E2	Plasma Membrane	other
chr2	ARHGAP25	31254	21.2276	16.5	39.0055	7533	5.0042	ARHGAP25	Rho GTPase activating protein 25	Cytoplasm	other
chr12	LIMA1	22375	20.7639	16.5	38.9842	7636.5	6.8761	LIMA1	LIM domain and actin binding 1	Cytoplasm	other
chrX	ZFX	14408	21.4779	14.5	38.9772	6509.5	9.2487	ZFX	zinc finger protein X-linked	Nucleus	transcription regulator
chr5	DMXL1	40382	19.1052	14	38.9735	5068	2.36085	DMXL1	Dmx like 1	Extracellular Space	other
chr2	ATOH8	10401	28.3228	17	38.9705	12083.5	30.1914	ATOH8	atonal bHLH transcription factor 8	Nucleus	transcription regulator
chr11	SERGEF	46497	20.6548	18.5	38.9624	6405	2.8041	SERGEF	secretion regulating guanine nucleotide exchange factor	Nucleus	other
chr15	EDC3	13764	20.9386	15	38.9606	7988.5	11.5716	EDC3	enhancer of mRNA decapping 3	Cytoplasm	enzyme
chr3	AC092988.1	29	34.5238	20	38.948	8138	240.485
chr12	FAR2	37345	19.4629	15.5	38.9387	7524.5	3.8552	FAR2	fatty acyl-CoA reductase 2	Cytoplasm	enzyme
chr7	SEMA3C	31226	17.3649	14.5	38.9258	5312	2.9008	SEMA3C	semaphorin 3C	Extracellular Space	other
chr7	ARPC1A	15419	24.7627	16.5	38.9211	8186	12.4849	ARPC1A	actin related protein 2/3 complex subunit 1A	Extracellular Space	other
chr6	FAM65B	51203	20.9301	16.5	38.896	6371	2.5696	RIPOR2	RHO family interacting cell polarization regulator 2	Cytoplasm	other
chr16	LRRC36	12367	21.1742	14.5	38.8914	5916	9.5874	LRRC36	leucine rich repeat containing 36	Other	other
chr11	DAGLA	19459	29.2313	17.5	38.8851	15034.5	21.5181	DAGLA	diacylglycerol lipase alpha	Plasma Membrane	enzyme
chr17	SRR	4944	22.598	15	38.8729	7515	29.8475	SRR	serine racemase	Cytoplasm	enzyme
chr3	TKT	8267	26.3734	15.5	38.8601	14537.5	41.9601	TKT	transketolase	Cytoplasm	enzyme
chr9	DMRT1	28425	22.3114	16.5	38.8445	9184.5	7.02715	DMRT1	doublesex and mab-3 related transcription factor 1	Nucleus	transcription regulator
chr10	LRRC27	13330	26.9854	18	38.8426	10137.5	19.2373	LRRC27	leucine rich repeat containing 27	Other	other
chr3	PXK	21193	22.7534	17	38.8322	7647.5	7.92965	PXK	PX domain containing serine/threonine kinase like	Cytoplasm	kinase
chr16	GINS3	23205	20.8932	15.5	38.8223	7523	6.57805	GINS3	GINS complex subunit 3	Nucleus	other
chr8	SGK223	14941	21.732	15	38.8122	7385.5	10.2503
chr11	STARD10	10292	26.4216	15.5	38.8052	11277	26.6893
chr12	RNFT2	27235	23.6126	18	38.8035	9077	7.6508	RNFT2	ring finger protein, transmembrane 2	Other	other
chr7	DFNA5	15842	22.2272	16	38.8018	9055	12.1425	GSDME	gasdermin E	Cytoplasm	other
chr3	ARL8B	12206	20.7967	14.5	38.8015	5597	9.0286	ARL8B	ADP ribosylation factor like GTPase 8B	Plasma Membrane	enzyme
chr1	KIAA1614	10507	27.3186	18	38.7986	12600.5	30.1729	KIAA1614	KIAA1614	Other	other
chr17	TANC2	79844	19.0949	15	38.7929	6156	1.4607	TANC2	tetratricopeptide repeat, ankyrin repeat and coiled-coil containing 2	Nucleus	transcription regulator
chr1	BAI2	10516	27.837	17.5	38.7729	12069	29.3814	ADGRB2	adhesion G protein-coupled receptor B2	Plasma Membrane	G-protein coupled receptor
chr5	DROSHA	25326	19.2301	16	38.7721	7080.5	5.2448	DROSHA	drosha ribonuclease III	Nucleus	enzyme
chr1	CACNA1S	18229	24.9531	16.5	38.767	9045.5	11.8469	CACNA1S	calcium voltage-gated channel subunit alpha1 S	Plasma Membrane	ion channel
chr4	C4orf50	7787	23.8127	15	38.7648	11825	32.8463	C4orf50	chromosome 4 open reading frame 50	Other	other
chr3	EPHB3	6068	29.4192	15	38.7279	9839.5	41.1247
chr7	MLXIPL	8724	27.8278	16.5	38.708	11182.5	32.2728	MLXIPL	MLX interacting protein like	Nucleus	transcription regulator
chr3	MIR5688	13	15.6627	15	38.7062	5596	165.415
chr10	FRMD4A	177469	21.6839	15.5	38.7026	5343.5	0.65025	FRMD4A	FERM domain containing 4A	Plasma Membrane	other
chr3	KY	11791	24.3118	18	38.7003	10291.5	19.8681
chr17	MED24	10586	25.1336	16.5	38.693	11221	24.7055	MED24	mediator complex subunit 24	Nucleus	transcription regulator
chr17	CDC27	13341	18.6015	15	38.6893	6343	8.45505	CDC27	cell division cycle 27	Nucleus	other
chr1	NTRK1	17747	26.8037	17	38.68	14383	20.6917	NTRK1	neurotrophic receptor tyrosine kinase 1	Plasma Membrane	kinase
chr14	PPP2R5C	37194	22.3801	13.5	38.6719	6270.5	3.6996	PPP2R5C	protein phosphatase 2 regulatory subunit B'gamma	Nucleus	other
chr1	OLFML2B	9701	23.8571	17	38.6518	7331	16.6754	OLFML2B	olfactomedin like 2B	Extracellular Space	other
chr17	RAB40B	11098	25.3634	16.5	38.6376	10428	22.1608	RAB40B	RAB40B, member RAS oncogene family	Plasma Membrane	enzyme
chr11	PTPN5	16191	24.9884	17	38.6152	8323	12.2228	PTPN5	protein tyrosine phosphatase non-receptor type 5	Plasma Membrane	phosphatase
chr1	IL12RB2	19114	21.3476	17	38.6061	7000	7.5401	IL12RB2	interleukin 12 receptor subunit beta 2	Plasma Membrane	transmembrane receptor
chr22	PPARA	21961	23.5557	14	38.5961	7545	7.8162	PPARA	peroxisome proliferator activated receptor alpha	Nucleus	ligand-dependent nuclear receptor
chr12	BICD1	57426	20.7465	14	38.5894	5997.5	2.1412	BICD1	BICD cargo adaptor 1	Cytoplasm	other
chr1	CNTN2	9575	27.1223	16	38.5712	10614	27.4953	CNTN2	contactin 2	Plasma Membrane	other
chrX	CA5B	20744	20.997	14.5	38.5512	5721	5.60365	CA5B	carbonic anhydrase 5B	Cytoplasm	enzyme
chr7	ABCB5	30058	18.5739	16	38.5394	5587	3.38345	ABCB5	ATP binding cassette subfamily B member 5	Plasma Membrane	transporter
chr19	VRK3	12245	24.7474	14	38.5388	9471.5	17.9453	VRK3	VRK serine/threonine kinase 3	Nucleus	kinase
chr20	BPI	18908	24.4425	16.5	38.5362	12130	15.039	BPI	bactericidal permeability increasing protein	Plasma Membrane	transporter
chr1	CEP104	10784	23.8933	16.5	38.5246	8535	17.6219	CEP104	centrosomal protein 104	Cytoplasm	other
chr1	ARNT	13273	19.7915	15.5	38.5245	7374.5	10.4805	ARNT	aryl hydrocarbon receptor nuclear translocator	Nucleus	transcription regulator
chr18	EPB41L3	45394	19.0477	15.5	38.4997	6175.5	2.5559	EPB41L3	erythrocyte membrane protein band 4.1 like 3	Plasma Membrane	other
chr3	SEMA3F	10126	29.7552	16	38.4911	17722	47.4726	SEMA3F	semaphorin 3F	Extracellular Space	other
chr8	MTMR7	22655	19.6149	16.5	38.4802	6552.5	5.51565	MTMR7	myotubularin related protein 7	Cytoplasm	phosphatase
chr1	POGZ	11233	19.7966	13.5	38.4769	6781	11.2937	POGZ	pogo transposable element derived with ZNF domain	Nucleus	enzyme
chr16	PMM2	14873	24.5798	15.5	38.4727	7379.5	11.565	PMM2	phosphomannomutase 2	Cytoplasm	enzyme
chr5	SLC25A48	13072	24.2123	17.5	38.4484	8076.5	14.0978	SLC25A48	solute carrier family 25 member 48	Other	other
chr3	SPSB4	23484	24.158	18	38.4197	8846	8.8011	SPSB4	splA/ryanodine receptor domain and SOCS box containing 4	Cytoplasm	other
chr20	TSHZ2	110536	21.1381	18.5	38.4146	8842	1.68025	TSHZ2	teashirt zinc finger homeobox 2	Other	other
chr1	AK2	17042	23.341	17.5	38.4139	7810	10.2342	AK2	adenylate kinase 2	Cytoplasm	kinase
chr1	POU2F1	40797	19.7548	15.5	38.4093	5599.5	2.66875	POU2F1	POU class 2 homeobox 1	Nucleus	transcription regulator
chr15	ETFA	18174	18.908	14	38.398	5646.5	5.67955	ETFA	electron transfer flavoprotein subunit alpha	Cytoplasm	transporter
chr12	HVCN1	18549	24.0552	16.5	38.3707	9013	11.2088	HVCN1	hydrogen voltage gated channel 1	Plasma Membrane	ion channel
chr6	KIF6	79471	20.0981	16.5	38.359	5769.5	1.44705	KIF6	kinesin family member 6	Nucleus	other
chr11	AP003064.1	33	36.6667	16	38.3452	8500	250.737
chr14	DYNC1H1	20840	24.1581	14.5	38.3433	6855	7.65365	DYNC1H1	dynein cytoplasmic 1 heavy chain 1	Cytoplasm	peptidase
chr11	ADAMTS8	6333	26.3119	18	38.3028	10495.5	38.3481	ADAMTS8	ADAM metallopeptidase with thrombospondin type 1 motif 8	Extracellular Space	peptidase
chr15	RHCG	10306	25.0358	16.5	38.2935	8545	19.2173	RHCG	Rh family C glycoprotein	Plasma Membrane	transporter
chr1	H6PD	9617	26.3025	16	38.2751	10893	27.3261	H6PD	hexose-6-phosphate dehydrogenase/glucose 1-dehydrogenase	Cytoplasm	enzyme
chr2	RAB11FIP5	19068	22.8798	17	38.2207	11054	12.7585	RAB11FIP5	RAB11 family interacting protein 5	Cytoplasm	other
chr13	ADPRHL1	8536	27.0298	16.5	38.2203	12096.5	34.6803	ADPRHL1	ADP-ribosylhydrolase like 1	Other	enzyme
chr1	ST6GALNAC3	109471	19.5525	16	38.2192	5358.5	0.95145	ST6GALNAC3	ST6 N-acetylgalactosaminide alpha-2,6-sialyltransferase 3	Cytoplasm	enzyme
chr15	DMXL2	31153	17.7892	13	38.2027	6346.5	3.557	DMXL2	Dmx like 2	Cytoplasm	other
chr1	PTBP2	19241	18.85	14	38.1958	4865	4.6169	PTBP2	polypyrimidine tract binding protein 2	Nucleus	other
chr6	SYNE1	96787	18.7529	13	38.1824	4980	0.95875	SYNE1	spectrin repeat containing nuclear envelope protein 1	Nucleus	other
chr11	B3GAT1	9309	27.8587	16.5	38.1763	10635	28.9663	B3GAT1	beta-1,3-glucuronyltransferase 1	Cytoplasm	enzyme
chr1	NUP210L	34893	21.4816	15.5	38.1731	6682.5	4.0321	NUP210L	nucleoporin 210 like	Other	other
chr19	SIN3B	13762	27.0087	16.5	38.1658	10293	18.9719	SIN3B	SIN3 transcription regulator family member B	Nucleus	transcription regulator
chr21	HUNK	40064	23.3856	15.5	38.1543	5998.5	3.43515	HUNK	hormonally up-regulated Neu-associated kinase	Cytoplasm	kinase
chr17	MED1	10290	21.8927	14.5	38.1355	6487	12.8962	MED1	mediator complex subunit 1	Nucleus	transcription regulator
chr17	STRADA	8737	22.323	15.5	38.1179	8389	19.7672
chr12	ANKLE2	9040	24.9579	15	38.0948	10607	26.8389	ANKLE2	ankyrin repeat and LEM domain containing 2	Nucleus	transcription regulator
chr1	BRDT	13369	20.55	14	38.0807	5521.5	8.07755	BRDT	bromodomain testis associated	Nucleus	kinase
chr5	FAM134B	29058	20.1762	16	38.0684	6472	4.39315	RETREG1	reticulophagy regulator 1	Cytoplasm	other
chr1	DAP3	11749	23.0142	16	38.0628	6682.5	12.2951
chr10	C10orf54	6794	26.1912	16.5	38.0351	17284.5	59.1125
chr19	CEP89	20535	22.0816	16.5	38.0144	8445	8.76985	CEP89	centrosomal protein 89	Cytoplasm	other
chr11	TMEM135	53995	18.885	13.5	37.9996	5858.5	2.02565	TMEM135	transmembrane protein 135	Cytoplasm	other
chr5	RHOBTB3	23179	20.908	14	37.9889	4831	4.2317	RHOBTB3	Rho related BTB domain containing 3	Cytoplasm	enzyme
chr5	AC005215.1	13	14.2857	15.5	37.986	5782	170.51
chr16	AC132068.1	9	9.1837	16.5	37.9782	8840	260.153
chr9	SEC16A	9993	26.5821	18	37.9696	17546.5	42.9083	SEC16A	SEC16 homolog A, endoplasmic reticulum export factor	Cytoplasm	phosphatase
chr7	PCLO	68103	16.6544	16	37.9437	5600	1.35855	PCLO	piccolo presynaptic cytomatrix protein	Cytoplasm	transporter
chr1	AXDND1	37625	19.9057	16.5	37.9376	8214.5	4.27135	AXDND1	axonemal dynein light chain domain containing 1	Extracellular Space	other
chr2	ANKMY1	21971	24.4699	15	37.9309	11046	11.8661	ANKMY1	ankyrin repeat and MYND domain containing 1	Other	other
chr17	FOXN1	8528	26.1162	17	37.9264	11323.5	31.4944
chr12	ST8SIA1	70434	18.8695	16.5	37.8958	6031.5	1.6017	ST8SIA1	ST8 alpha-N-acetyl-neuraminide alpha-2,8-sialyltransferase 1	Cytoplasm	enzyme
chr1	SLC35F3	90144	21.4841	16.5	37.8933	8565	2.0254	SLC35F3	solute carrier family 35 member F3	Other	other
chr6	TMEM63B	7527	26.3127	15.5	37.8775	8039.5	25.1974	TMEM63B	transmembrane protein 63B	Plasma Membrane	other
chr7	ZP3	11080	24.8687	17	37.8635	10029.5	20.9585	ZP3	zona pellucida glycoprotein 3	Extracellular Space	other
chr14	GALNT16	23708	24.906	14	37.8628	6334.5	6.4316	GALNT16	polypeptide N-acetylgalactosaminyltransferase 16	Cytoplasm	enzyme
chr17	LASP1	14326	27.5967	16	37.8625	12174	22.0495	LASP1	LIM and SH3 protein 1	Cytoplasm	transporter
chr21	TMPRSS2	16503	24.7919	14	37.8541	6479.5	9.2742	TMPRSS2	transmembrane serine protease 2	Plasma Membrane	peptidase
chr11	LUZP2	105092	17.945	13.5	37.8534	4910	0.83375	LUZP2	leucine zipper protein 2	Other	other
chr19	MARK4	61542	27.2315	14.5	37.8532	7820	3.41045	MARK4	microtubule affinity regulating kinase 4	Cytoplasm	kinase
chr11	MTCH2	5373	21.2296	15.5	37.8531	8037.5	28.0943	MTCH2	mitochondrial carrier 2	Cytoplasm	other
chr9	QRFP	127	30.9002	18.5	37.8391	11870.5	319.873	QRFP	pyroglutamylated RFamide peptide	Extracellular Space	other
[truncated: 14,218 more rows]

## Sheet: ratio of each type
ratio of each type
types	number	ratio
cytokine	100	0.00667958
enzyme	2615	0.174671
G-protein coupled receptor	381	0.0254492
growth factor	89	0.00594483
ion channel	308	0.0205731
kinase	634	0.0423485
protein kinase	440	0.0294
ligand-dependent nuclear receptor	38	0.00253824
microRNA	585	0.0390755
other	6920	0.462227
peptidase	427	0.0285218
phosphatase	205	0.0136931
transcription regulator	1488	0.0993922
translation regulator	93	0.00621201
transmembrane receptor	278	0.0185692
transporter	810	0.0541046
total	14971	1
