# Supplementary material for: Genomic mapping reveals cisplatin disruption of protein phosphorylation signalling genome-wide
Source: Metallomics. 2026 Jun 5;18(1):mfag016. doi: 10.1093/mtomcs/mfag016 (PMC13309786; doi:10.1093/mtomcs/mfag016)
Supplement: mfag016_Supplemental_Files [file mfag016_supplemental_files.zip › Supplementary Table S3 G-density of chromosomes & No. & percentage of cisplatin damaged genes.xlsx]

## Sheet: Sheet1
Supplementary Table S3 G-density of chromosomes & No. & percentage of cisplatin damaged genes.xlsx
chromosome	length	Number of G	G-density(%)	No. of cisplatin damaged genes	No. of genes in chromosome	Percentage of damaged gene in chromosome%
chrM	16571	2180	13.1555	14	37	37.8378
chr1	249250621	47016562	18.8632	1869	5224	35.7772
chr2	243199373	47947042	19.7151	968	3971	24.3767
chr3	198022430	38670110	19.5281	964	3019	31.9311
chr4	191154276	35890822	18.7758	383	2504	15.2955
chr5	180915260	35129186	19.4175	804	2869	28.0237
chr6	171115067	33163423	19.3808	598	2860	20.9091
chr7	159138663	31636979	19.8801	866	2884	30.0277
chr8	146364022	28702621	19.6104	495	2367	20.9125
chr9	141213431	24813259	17.5715	615	2246	27.382
chr10	135534747	27298423	20.1413	672	3248	20.6897
chr11	135006516	27268038	20.1976	1074	2208	48.6413
chr12	133851895	26617050	19.8854	870	2952	29.4715
chr13	115169878	18414776	15.9892	215	1312	16.3872
chr14	107349540	18071947	16.8347	384	2214	17.3442
chr15	102531392	17228387	16.803	610	2155	28.3063
chr16	90354753	17701988	19.5917	812	2509	32.3635
chr17	81195210	17700340	21.7997	1088	3018	36.0504
chr18	78077248	14863671	19.0371	187	1174	15.9284
chr19	59128983	13511145	22.8503	1257	2951	42.5957
chr20	63025520	13149412	20.8636	476	1391	34.22
chr21	48129895	7174721	14.907	146	837	17.4432
chr22	51304566	8369235	16.3128	355	1339	26.5123
chrX	155270560	29865831	19.2347	507	2366	21.4286
chrY	59373566	5153288	8.67943	1	519	0.192678
All	3095693983	585360436	18.58	16230
