# Supplementary material for: Genomic mapping reveals cisplatin disruption of protein phosphorylation signalling genome-wide
Source: Metallomics. 2026 Jun 5;18(1):mfag016. doi: 10.1093/mtomcs/mfag016 (PMC13309786; doi:10.1093/mtomcs/mfag016)
Supplement: mfag016_Supplemental_Files [file mfag016_supplemental_files.zip › Supplementary Table S4 cisplatin damaged protein kinases (CDPKG).xlsx]

## Sheet: CDPKGs
Supplementary Table S4 cisplatin damaged protein kinases (CDPKG)
gene_name	Average fold enrichment (n=2)	Entrez Gene Name	Location	protein kinase or kinase			type	No.	ratio
PRKAG2	251.159	protein kinase AMP-activated non-catalytic subunit gamma 2	Cytoplasm	protein kinase			Protein kinase	440	0.694006
TRIO	224.455	trio Rho guanine nucleotide exchange factor	Cytoplasm	protein kinase			Kinase	194	0.305994
EPHB1	210.355	EPH receptor B1	Plasma Membrane	protein kinase
RPS6KA2	200.022	ribosomal protein S6 kinase A2	Nucleus	protein kinase
PRKCE	160.605	protein kinase C epsilon	Cytoplasm	protein kinase
INSR	151.252	insulin receptor	Plasma Membrane	protein kinase
STK10	145.068	serine/threonine kinase 10	Cytoplasm	protein kinase
KALRN	143.777	kalirin RhoGEF kinase	Cytoplasm	protein kinase			Protein kinase	440
MYLK	135.611	myosin light chain kinase	Cytoplasm	protein kinase				78
PRKCB	132.961	protein kinase C beta	Cytoplasm	protein kinase			reported putative protein kinase genes	518	0.849421
NTRK3	123.084	neurotrophic receptor tyrosine kinase 3	Plasma Membrane	protein kinase
PRKCZ	114.906	protein kinase C zeta	Cytoplasm	protein kinase
PTK2	114.382	protein tyrosine kinase 2	Cytoplasm	protein kinase
CAMK2B	113.424	calcium/calmodulin dependent protein kinase II beta	Cytoplasm	protein kinase			CDPKGs with ave. EF>20
PRKAR1B	111.673	protein kinase cAMP-dependent type I regulatory subunit beta	Cytoplasm	protein kinase			types	number (EF >20)	ratio
KSR2	108.639	kinase suppressor of ras 2	Cytoplasm	protein kinase			cytokine	14	0.00292826
OBSCN	102.364	obscurin, cytoskeletal calmodulin and titin-interacting RhoGEF	Cytoplasm	protein kinase			enzyme	859	0.17967
STK32C	98.2938	serine/threonine kinase 32C	Other	protein kinase			G-protein coupled receptor	75	0.0156871
LRRK1	94.9775	leucine rich repeat kinase 1	Cytoplasm	protein kinase			growth factor	25	0.00522903
EPHA6	91.0017	EPH receptor A6	Plasma Membrane	protein kinase			ion channel	127	0.0265635
EPHB2	90.8087	EPH receptor B2	Plasma Membrane	protein kinase			kinase	309	0.0646308
KSR1	90.3829	kinase suppressor of ras 1	Cytoplasm	protein kinase			ligand-dependent nuclear receptor	20	0.00418323
MAST2	90.2657	microtubule associated serine/threonine kinase 2	Cytoplasm	protein kinase			microRNA	68	0.014223
ROR2	89.5969	receptor tyrosine kinase like orphan receptor 2	Plasma Membrane	protein kinase			other	2107	0.440703
GRK5	86.662	G protein-coupled receptor kinase 5	Plasma Membrane	protein kinase			peptidase	149	0.031165
CIT	85.8299	citron rho-interacting serine/threonine kinase	Cytoplasm	protein kinase			phosphatase	90	0.0188245
BCR	81.742	BCR activator of RhoGEF and GTPase	Cytoplasm	protein kinase			transcription regulator	522	0.109182
STK24	79.8332	serine/threonine kinase 24	Cytoplasm	protein kinase			translation regulator	26	0.00543819
ABL1	79.278	ABL proto-oncogene 1, non-receptor tyrosine kinase	Nucleus	protein kinase			transmembrane receptor	93	0.019452
DAPK1	76.8648	death associated protein kinase 1	Cytoplasm	protein kinase			transporter	297	0.0621209
SRPK2	75.8794	SRSF protein kinase 2	Nucleus	protein kinase
WNK2	75.169	WNK lysine deficient protein kinase 2	Cytoplasm	protein kinase			total (EF >20)	4781	1
BRD4	73.9571	bromodomain containing 4	Nucleus	protein kinase
PTK2B	73.851	protein tyrosine kinase 2 beta	Cytoplasm	protein kinase			protein kinase	231	0.0483163
MAST4	73.5209	microtubule associated serine/threonine kinase family member 4	Other	protein kinase
TAOK3	73.3071	TAO kinase 3	Cytoplasm	protein kinase
PTK7	72.2746	protein tyrosine kinase 7 (inactive)	Plasma Membrane	protein kinase
TAOK1	71.4776	TAO kinase 1	Cytoplasm	protein kinase
EGFR	70.5669	epidermal growth factor receptor	Plasma Membrane	protein kinase
SIK3	68.897	SIK family kinase 3	Cytoplasm	protein kinase
MAP3K15	68.5568	mitogen-activated protein kinase kinase kinase 15	Cytoplasm	protein kinase
EPHB4	68.4241	EPH receptor B4	Plasma Membrane	protein kinase
CDC42BPB	68.3902	CDC42 binding protein kinase beta	Cytoplasm	protein kinase
PRKAR2A	65.5222	protein kinase cAMP-dependent type II regulatory subunit alpha	Cytoplasm	protein kinase
CAMKK2	65.3224	calcium/calmodulin dependent protein kinase kinase 2	Cytoplasm	protein kinase
DAPK2	64.1116	death associated protein kinase 2	Cytoplasm	protein kinase
PRKG1	63.2698	protein kinase cGMP-dependent 1	Cytoplasm	protein kinase
ULK4	63.2651	unc-51 like kinase 4	Cytoplasm	protein kinase
PACSIN1	62.3706	protein kinase C and casein kinase substrate in neurons 1	Cytoplasm	protein kinase
TLK2	62.3506	tousled like kinase 2	Cytoplasm	protein kinase
MAP4K4	61.358	mitogen-activated protein kinase kinase kinase kinase 4	Cytoplasm	protein kinase
CDK14	60.8862	cyclin dependent kinase 14	Nucleus	protein kinase
FGFR2	60.7142	fibroblast growth factor receptor 2	Plasma Membrane	protein kinase
MAP2K5	60.449	mitogen-activated protein kinase kinase 5	Cytoplasm	protein kinase
RYK	59.992	receptor like tyrosine kinase	Plasma Membrane	protein kinase
RPS6KC1	59.9499	ribosomal protein S6 kinase C1	Cytoplasm	protein kinase
SRC	59.1774	SRC proto-oncogene, non-receptor tyrosine kinase	Cytoplasm	protein kinase
EEF2K	59.1703	eukaryotic elongation factor 2 kinase	Cytoplasm	protein kinase
CDK13	58.9178	cyclin dependent kinase 13	Nucleus	protein kinase
PDPK1	57.9882	3-phosphoinositide dependent protein kinase 1	Cytoplasm	protein kinase
CAMK2A	57.8552	calcium/calmodulin dependent protein kinase II alpha	Cytoplasm	protein kinase
CDKL3	57.4029	cyclin dependent kinase like 3	Cytoplasm	protein kinase
RPS6KA1	57.113	ribosomal protein S6 kinase A1	Cytoplasm	protein kinase
AKT2	55.3937	AKT serine/threonine kinase 2	Cytoplasm	protein kinase
PEAK1	55.3843	pseudopodium enriched atypical kinase 1	Plasma Membrane	protein kinase
ADCK3	54.9566	coenzyme Q8A	Cytoplasm	protein kinase
PHKA2	54.4673	phosphorylase kinase regulatory subunit alpha 2	Cytoplasm	protein kinase
MAST3	54.2126	microtubule associated serine/threonine kinase 3	Cytoplasm	protein kinase
NEK6	53.2889	NIMA related kinase 6	Nucleus	protein kinase
CDK12	51.4797	cyclin dependent kinase 12	Nucleus	protein kinase
MOK	50.8471	MOK protein kinase	Plasma Membrane	protein kinase
LIMK1	50.3477	LIM domain kinase 1	Cytoplasm	protein kinase
ERN1	50.1745	endoplasmic reticulum to nucleus signaling 1	Cytoplasm	protein kinase
RAF1	50.0762	Raf-1 proto-oncogene, serine/threonine kinase	Cytoplasm	protein kinase
CSNK2A3	50.0173	casein kinase 2 alpha 3	Nucleus	protein kinase
CSNK1G1	48.6246	casein kinase 1 gamma 1	Cytoplasm	protein kinase
ULK2	48.4879	unc-51 like autophagy activating kinase 2	Cytoplasm	protein kinase
HIPK3	48.0723	homeodomain interacting protein kinase 3	Nucleus	protein kinase
SMG1	47.11	SMG1 nonsense mediated mRNA decay associated PI3K related kinase	Cytoplasm	protein kinase
CAMK2G	46.1505	calcium/calmodulin dependent protein kinase II gamma	Cytoplasm	protein kinase
CDKL5	45.8093	cyclin dependent kinase like 5	Nucleus	protein kinase
RET	45.1733	ret proto-oncogene	Plasma Membrane	protein kinase
HIPK2	44.6925	homeodomain interacting protein kinase 2	Nucleus	protein kinase
PDGFRB	44.3267	platelet derived growth factor receptor beta	Plasma Membrane	protein kinase
PRKCD	43.8624	protein kinase C delta	Cytoplasm	protein kinase
PKN1	43.7532	protein kinase N1	Cytoplasm	protein kinase
EPHA8	43.7355	EPH receptor A8	Plasma Membrane	protein kinase
ALK	43.3729	ALK receptor tyrosine kinase	Plasma Membrane	protein kinase
PAK6	42.7307	p21 (RAC1) activated kinase 6	Cytoplasm	protein kinase
MAP2K6	42.5964	mitogen-activated protein kinase kinase 6	Cytoplasm	protein kinase
MAP4K3	42.4935	mitogen-activated protein kinase kinase kinase kinase 3	Plasma Membrane	protein kinase
CASK	42.2844	calcium/calmodulin dependent serine protein kinase	Plasma Membrane	protein kinase
JAK1	42.1641	Janus kinase 1	Cytoplasm	protein kinase
GRK4	41.9147	G protein-coupled receptor kinase 4	Plasma Membrane	protein kinase
WNK3	41.6045	WNK lysine deficient protein kinase 3	Plasma Membrane	protein kinase
MYLK3	41.5925	myosin light chain kinase 3	Cytoplasm	protein kinase
MAP4K1	41.2947	mitogen-activated protein kinase kinase kinase kinase 1	Cytoplasm	protein kinase
MARK3	40.8878	microtubule affinity regulating kinase 3	Cytoplasm	protein kinase
PAK1	40.8503	p21 (RAC1) activated kinase 1	Cytoplasm	protein kinase
GCK	40.6307	glucokinase	Cytoplasm	protein kinase
PAK4	40.2645	p21 (RAC1) activated kinase 4	Cytoplasm	protein kinase
TRPM7	40.1556	transient receptor potential cation channel subfamily M member 7	Plasma Membrane	protein kinase
BRAF	39.9382	B-Raf proto-oncogene, serine/threonine kinase	Cytoplasm	protein kinase
VPRBP	39.9059	DDB1 and CUL4 associated factor 1	Nucleus	protein kinase
PRKCH	39.7336	protein kinase C eta	Cytoplasm	protein kinase
CDC42BPA	39.5247	CDC42 binding protein kinase alpha	Cytoplasm	protein kinase
MAK	39.1925	male germ cell associated kinase	Cytoplasm	protein kinase
PXK	38.8322	PX domain containing serine/threonine kinase like	Cytoplasm	protein kinase
EPHB3	38.7279	EPH receptor B3	Plasma Membrane	protein kinase
NTRK1	38.68	neurotrophic receptor tyrosine kinase 1	Plasma Membrane	protein kinase
VRK3	38.5388	VRK serine/threonine kinase 3	Nucleus	protein kinase
HUNK	38.1543	hormonally up-regulated Neu-associated kinase	Cytoplasm	protein kinase
STRADA	38.1179	STE20 related adaptor alpha	Nucleus	protein kinase
BRDT	38.0807	bromodomain testis associated	Nucleus	protein kinase
MARK4	37.8532	microtubule affinity regulating kinase 4	Cytoplasm	protein kinase
BLK	37.0526	BLK proto-oncogene, Src family tyrosine kinase	Cytoplasm	protein kinase
GSK3B	37.0145	glycogen synthase kinase 3 beta	Nucleus	protein kinase
ATR	36.7375	ATR serine/threonine kinase	Nucleus	protein kinase
SRPK1	36.4237	SRSF protein kinase 1	Nucleus	protein kinase
DDR2	36.3456	discoidin domain receptor tyrosine kinase 2	Plasma Membrane	protein kinase
MERTK	36.3016	MER proto-oncogene, tyrosine kinase	Plasma Membrane	protein kinase
SPEG	36.2424	striated muscle enriched protein kinase	Nucleus	protein kinase
EFNA5	35.7697	ephrin A5	Plasma Membrane	protein kinase
CSF1R	35.7507	colony stimulating factor 1 receptor	Plasma Membrane	protein kinase
EPHA2	35.0223	EPH receptor A2	Plasma Membrane	protein kinase
AAK1	34.8255	AP2 associated kinase 1	Cytoplasm	protein kinase
BMPR1A	34.8233	bone morphogenetic protein receptor type 1A	Plasma Membrane	protein kinase
MAPKAPK3	34.6018	MAPK activated protein kinase 3	Nucleus	protein kinase
STK40	34.5648	serine/threonine kinase 40	Cytoplasm	protein kinase
CSNK1E	34.3926	casein kinase 1 epsilon	Cytoplasm	protein kinase
CSNK1D	33.9426	casein kinase 1 delta	Cytoplasm	protein kinase
MAST1	33.9068	microtubule associated serine/threonine kinase 1	Cytoplasm	protein kinase
BRSK1	33.668	BR serine/threonine kinase 1	Cytoplasm	protein kinase
MELK	33.6483	maternal embryonic leucine zipper kinase	Cytoplasm	protein kinase
BMPR1B	33.6314	bone morphogenetic protein receptor type 1B	Plasma Membrane	protein kinase
GAK	33.4975	cyclin G associated kinase	Nucleus	protein kinase
LMTK2	33.2226	lemur tyrosine kinase 2	Cytoplasm	protein kinase
CDK18	32.7224	cyclin dependent kinase 18	Cytoplasm	protein kinase
BMPR2	32.5306	bone morphogenetic protein receptor type 2	Plasma Membrane	protein kinase
PRKCI	32.4992	protein kinase C iota	Cytoplasm	protein kinase
PKN2	32.2437	protein kinase N2	Cytoplasm	protein kinase
MKNK1	32.1718	MAPK interacting serine/threonine kinase 1	Cytoplasm	protein kinase
AKT3	32.0429	AKT serine/threonine kinase 3	Cytoplasm	protein kinase
TESK2	31.5539	testis associated actin remodelling kinase 2	Nucleus	protein kinase
MAP3K2	30.6769	mitogen-activated protein kinase kinase kinase 2	Cytoplasm	protein kinase
NEK10	30.4551	NIMA related kinase 10	Other	protein kinase
MAP3K3	30.3862	mitogen-activated protein kinase kinase kinase 3	Cytoplasm	protein kinase
CLK3	30.1331	CDC like kinase 3	Nucleus	protein kinase
PASK	29.9051	PAS domain containing serine/threonine kinase	Cytoplasm	protein kinase
IRAK2	29.7405	interleukin 1 receptor associated kinase 2	Plasma Membrane	protein kinase
MARK2	29.7214	microtubule affinity regulating kinase 2	Cytoplasm	protein kinase
STK33	29.4221	serine/threonine kinase 33	Cytoplasm	protein kinase
MAP2K2	29.2588	mitogen-activated protein kinase kinase 2	Cytoplasm	protein kinase
MAP2K3	29.1613	mitogen-activated protein kinase kinase 3	Cytoplasm	protein kinase
CAMKK1	29.1132	calcium/calmodulin dependent protein kinase kinase 1	Cytoplasm	protein kinase
LCK	29.0303	LCK proto-oncogene, Src family tyrosine kinase	Cytoplasm	protein kinase
MAPK6	28.9975	mitogen-activated protein kinase 6	Cytoplasm	protein kinase
COL4A3BP	28.9211	ceramide transporter 1	Cytoplasm	protein kinase
STK38L	28.9037	serine/threonine kinase 38 like	Cytoplasm	protein kinase
ERBB2	28.8668	erb-b2 receptor tyrosine kinase 2	Plasma Membrane	protein kinase
SBK1	28.8168	SH3 domain binding kinase 1	Other	protein kinase
ADRBK1	28.3458	G protein-coupled receptor kinase 2	Cytoplasm	protein kinase
ATM	28.3006	ATM serine/threonine kinase	Nucleus	protein kinase
PRKDC	28.2939	protein kinase, DNA-activated, catalytic subunit	Nucleus	protein kinase
MAPK9	28.2742	mitogen-activated protein kinase 9	Cytoplasm	protein kinase
HCK	27.4868	HCK proto-oncogene, Src family tyrosine kinase	Cytoplasm	protein kinase
ZAP70	27.208	zeta chain of T cell receptor associated protein kinase 70	Plasma Membrane	protein kinase
C9orf96	26.8847	serine/threonine kinase like domain containing 1	Other	protein kinase
TTBK2	26.787	tau tubulin kinase 2	Cytoplasm	protein kinase
MTOR	26.7128	mechanistic target of rapamycin kinase	Nucleus	protein kinase
PIK3R4	26.6408	phosphoinositide-3-kinase regulatory subunit 4	Cytoplasm	protein kinase
ULK1	26.3351	unc-51 like autophagy activating kinase 1	Cytoplasm	protein kinase
CDK6	26.266	cyclin dependent kinase 6	Nucleus	protein kinase
TTBK1	25.9431	tau tubulin kinase 1	Other	protein kinase
FGFR4	25.845	fibroblast growth factor receptor 4	Plasma Membrane	protein kinase
NTRK2	25.7809	neurotrophic receptor tyrosine kinase 2	Plasma Membrane	protein kinase
MAPK1	25.3062	mitogen-activated protein kinase 1	Cytoplasm	protein kinase
CSNK2A2	25.1951	casein kinase 2 alpha 2	Cytoplasm	protein kinase
TYRO3	25.1583	TYRO3 protein tyrosine kinase	Plasma Membrane	protein kinase
TIE1	25.1103	tyrosine kinase with immunoglobulin like and EGF like domains 1	Plasma Membrane	protein kinase
ALPK3	25.0919	alpha kinase 3	Nucleus	protein kinase
SIK2	25.0654	salt inducible kinase 2	Cytoplasm	protein kinase
NEK7	24.9134	NIMA related kinase 7	Nucleus	protein kinase
PRKACA	24.9016	protein kinase cAMP-activated catalytic subunit alpha	Cytoplasm	protein kinase
RPS6KB1	24.8269	ribosomal protein S6 kinase B1	Cytoplasm	protein kinase
MATK	24.7363	megakaryocyte-associated tyrosine kinase	Cytoplasm	protein kinase
CDC42BPG	24.6924	CDC42 binding protein kinase gamma	Cytoplasm	protein kinase
PRKAR1A	24.4256	protein kinase cAMP-dependent type I regulatory subunit alpha	Cytoplasm	protein kinase
MINK1	24.3933	misshapen like kinase 1	Cytoplasm	protein kinase
PDK3	24.2603	pyruvate dehydrogenase kinase 3	Cytoplasm	protein kinase
PHKB	24.1189	phosphorylase kinase regulatory subunit beta	Cytoplasm	protein kinase
MAPK8	23.8721	mitogen-activated protein kinase 8	Cytoplasm	protein kinase
TAOK2	23.8158	TAO kinase 2	Cytoplasm	protein kinase
MAP2K1	23.7852	mitogen-activated protein kinase kinase 1	Cytoplasm	protein kinase
STK3	23.63	serine/threonine kinase 3	Cytoplasm	protein kinase
CDKL4	23.4018	cyclin dependent kinase like 4	Nucleus	protein kinase
BRD3	23.3904	bromodomain containing 3	Nucleus	protein kinase
FER	23.308	FER tyrosine kinase	Cytoplasm	protein kinase
CDK7	23.2051	cyclin dependent kinase 7	Nucleus	protein kinase
AXL	22.8456	AXL receptor tyrosine kinase	Plasma Membrane	protein kinase
TSSK6	22.8149	testis specific serine kinase 6	Nucleus	protein kinase
MYLK4	22.7477	myosin light chain kinase family member 4	Cytoplasm	protein kinase
CDK17	22.6972	cyclin dependent kinase 17	Cytoplasm	protein kinase
SCYL1	22.6211	SCY1 like pseudokinase 1	Cytoplasm	protein kinase
STK32B	22.5347	serine/threonine kinase 32B	Other	protein kinase
MAPKAPK2	22.4185	MAPK activated protein kinase 2	Nucleus	protein kinase
NEK1	22.3067	NIMA related kinase 1	Nucleus	protein kinase
EPHA1	22.2029	EPH receptor A1	Plasma Membrane	protein kinase
FGFR1	22.168	fibroblast growth factor receptor 1	Plasma Membrane	protein kinase
SYK	21.7302	spleen associated tyrosine kinase	Cytoplasm	protein kinase
PINK1	21.7011	PTEN induced kinase 1	Cytoplasm	protein kinase
GRK1	21.6656	G protein-coupled receptor kinase 1	Plasma Membrane	protein kinase
WNK4	21.4852	WNK lysine deficient protein kinase 4	Plasma Membrane	protein kinase
ROCK1	21.4108	Rho associated coiled-coil containing protein kinase 1	Cytoplasm	protein kinase
TNK2	21.3969	tyrosine kinase non receptor 2	Cytoplasm	protein kinase
RPS6KA5	21.3314	ribosomal protein S6 kinase A5	Nucleus	protein kinase
MAPK14	21.1717	mitogen-activated protein kinase 14	Cytoplasm	protein kinase
FLT1	21.0398	fms related receptor tyrosine kinase 1	Plasma Membrane	protein kinase
LRRK2	21.0252	leucine rich repeat kinase 2	Cytoplasm	protein kinase
MAP3K10	20.9065	mitogen-activated protein kinase kinase kinase 10	Cytoplasm	protein kinase
MET	20.8035	MET proto-oncogene, receptor tyrosine kinase	Plasma Membrane	protein kinase
JAK3	20.7843	Janus kinase 3	Cytoplasm	protein kinase
ACVRL1	20.6555	activin A receptor like type 1	Plasma Membrane	protein kinase
MAP3K6	20.6075	mitogen-activated protein kinase kinase kinase 6	Other	protein kinase
ADCK1	20.5853	aarF domain containing kinase 1	Cytoplasm	protein kinase
STK17A	20.5011	serine/threonine kinase 17a	Nucleus	protein kinase
MAP3K12	20.418	mitogen-activated protein kinase kinase kinase 12	Cytoplasm	protein kinase
ERBB4	20.1654	erb-b2 receptor tyrosine kinase 4	Plasma Membrane	protein kinase
MST1R	20.1593	macrophage stimulating 1 receptor	Plasma Membrane	protein kinase
MAP4K2	20.0915	mitogen-activated protein kinase kinase kinase kinase 2	Cytoplasm	protein kinase
AATK	20.032	apoptosis associated tyrosine kinase	Cytoplasm	protein kinase
TBK1	19.9364	TANK binding kinase 1	Cytoplasm	protein kinase
BRSK2	19.9077	BR serine/threonine kinase 2	Cytoplasm	protein kinase
PSKH1	19.7417	protein serine kinase H1	Nucleus	protein kinase
FYN	19.6561	FYN proto-oncogene, Src family tyrosine kinase	Plasma Membrane	protein kinase
MLKL	19.6546	mixed lineage kinase domain like pseudokinase	Cytoplasm	protein kinase
CDKL1	19.4536	cyclin dependent kinase like 1	Nucleus	protein kinase
ACVR2B	19.3821	activin A receptor type 2B	Plasma Membrane	protein kinase
CSK	19.3182	C-terminal Src kinase	Cytoplasm	protein kinase
TYK2	19.307	tyrosine kinase 2	Cytoplasm	protein kinase
MAP3K5	19.2345	mitogen-activated protein kinase kinase kinase 5	Cytoplasm	protein kinase
STK32A	18.9346	serine/threonine kinase 32A	Other	protein kinase
GRK6	18.7315	G protein-coupled receptor kinase 6	Plasma Membrane	protein kinase
MAP3K13	18.7039	mitogen-activated protein kinase kinase kinase 13	Cytoplasm	protein kinase
EPHA3	18.5166	EPH receptor A3	Plasma Membrane	protein kinase
MYO3A	18.4104	myosin IIIA	Cytoplasm	protein kinase
BUB1B	18.4027	BUB1 mitotic checkpoint serine/threonine kinase B	Nucleus	protein kinase
MAP2K4	18.3473	mitogen-activated protein kinase kinase 4	Cytoplasm	protein kinase
MYLK2	18.1826	myosin light chain kinase 2	Cytoplasm	protein kinase
FGR	17.9702	FGR proto-oncogene, Src family tyrosine kinase	Nucleus	protein kinase
ERBB3	17.7964	erb-b2 receptor tyrosine kinase 3	Plasma Membrane	protein kinase
PHKG1	17.5442	phosphorylase kinase catalytic subunit gamma 1	Cytoplasm	protein kinase
PRKD2	17.4947	protein kinase D2	Cytoplasm	protein kinase
NEK11	17.3726	NIMA related kinase 11	Nucleus	protein kinase
STK31	17.3692	serine/threonine kinase 31	Cytoplasm	protein kinase
DYRK3	17.0358	dual specificity tyrosine phosphorylation regulated kinase 3	Nucleus	protein kinase
CAMK1	16.8502	calcium/calmodulin dependent protein kinase I	Cytoplasm	protein kinase
STK38	16.7808	serine/threonine kinase 38	Nucleus	protein kinase
MAPK3	16.7219	mitogen-activated protein kinase 3	Cytoplasm	protein kinase
ADCK4	16.7131	coenzyme Q8B	Cytoplasm	protein kinase
ACVR1B	16.5842	activin A receptor type 1B	Plasma Membrane	protein kinase
PRKAB1	16.4906	protein kinase AMP-activated non-catalytic subunit beta 1	Nucleus	protein kinase
SGK2	16.3288	serum/glucocorticoid regulated kinase 2	Cytoplasm	protein kinase
CDK16	16.2565	cyclin dependent kinase 16	Cytoplasm	protein kinase
YES1	16.1621	YES proto-oncogene 1, Src family tyrosine kinase	Cytoplasm	protein kinase
ADCK5	16.1449	aarF domain containing kinase 5	Cytoplasm	protein kinase
CSNK1G2	16.0566	casein kinase 1 gamma 2	Cytoplasm	protein kinase
PDK2	16.0442	pyruvate dehydrogenase kinase 2	Cytoplasm	protein kinase
MAPKAPK5	15.9258	MAPK activated protein kinase 5	Cytoplasm	protein kinase
NEK4	15.8314	NIMA related kinase 4	Nucleus	protein kinase
TNK1	15.6539	tyrosine kinase non receptor 1	Cytoplasm	protein kinase
RPS6KA3	15.6126	ribosomal protein S6 kinase A3	Cytoplasm	protein kinase
CDK11A	15.5106	cyclin dependent kinase 11A	Nucleus	protein kinase
PRKAA1	15.5053	protein kinase AMP-activated catalytic subunit alpha 1	Cytoplasm	protein kinase
GSK3A	15.4471	glycogen synthase kinase 3 alpha	Nucleus	protein kinase
CDKL2	15.3903	cyclin dependent kinase like 2	Nucleus	protein kinase
ULK3	15.3446	unc-51 like kinase 3	Cytoplasm	protein kinase
PKDCC	15.0503	protein kinase domain containing, cytoplasmic	Cytoplasm	protein kinase
RIPK1	15.0492	receptor interacting serine/threonine kinase 1	Plasma Membrane	protein kinase
NUAK2	15.0088	NUAK family kinase 2	Nucleus	protein kinase
TLK1	14.9975	tousled like kinase 1	Nucleus	protein kinase
CSNK2A1	14.9011	casein kinase 2 alpha 1	Nucleus	protein kinase
UHMK1	14.8341	U2AF homology motif kinase 1	Nucleus	protein kinase
AURKB	14.7447	aurora kinase B	Nucleus	protein kinase
CAMK4	14.7126	calcium/calmodulin dependent protein kinase IV	Nucleus	protein kinase
PKMYT1	14.6518	protein kinase, membrane associated tyrosine/threonine 1	Cytoplasm	protein kinase
CDK11B	14.5517	cyclin dependent kinase 11B	Nucleus	protein kinase
OXSR1	14.5253	oxidative stress responsive kinase 1	Nucleus	protein kinase
DCLK1	14.3332	doublecortin like kinase 1	Plasma Membrane	protein kinase
CAMK1D	14.2454	calcium/calmodulin dependent protein kinase ID	Cytoplasm	protein kinase
EFNA3	14.1612	ephrin A3	Plasma Membrane	protein kinase
SGK3	13.8446	serum/glucocorticoid regulated kinase family member 3	Cytoplasm	protein kinase
PRKCG	13.7712	protein kinase C gamma	Cytoplasm	protein kinase
MAPK10	13.6906	mitogen-activated protein kinase 10	Cytoplasm	protein kinase
CLK2	13.6166	CDC like kinase 2	Nucleus	protein kinase
PIM2	13.4891	Pim-2 proto-oncogene, serine/threonine kinase	Nucleus	protein kinase
DYRK1B	13.2062	dual specificity tyrosine phosphorylation regulated kinase 1B	Nucleus	protein kinase
PRKAR2B	13.1372	protein kinase cAMP-dependent type II regulatory subunit beta	Cytoplasm	protein kinase
MAPK4	13.1328	mitogen-activated protein kinase 4	Cytoplasm	protein kinase
SGK1	13.1177	serum/glucocorticoid regulated kinase 1	Cytoplasm	protein kinase
BMX	13.0645	BMX non-receptor tyrosine kinase	Cytoplasm	protein kinase
ROCK2	13.0349	Rho associated coiled-coil containing protein kinase 2	Cytoplasm	protein kinase
DCLK3	12.9421	doublecortin like kinase 3	Cytoplasm	protein kinase
RPS6KL1	12.8996	ribosomal protein S6 kinase like 1	Other	protein kinase
TNIK	12.8255	TRAF2 and NCK interacting kinase	Plasma Membrane	protein kinase
NEK8	12.7597	NIMA related kinase 8	Nucleus	protein kinase
MAP3K11	12.7103	mitogen-activated protein kinase kinase kinase 11	Cytoplasm	protein kinase
PKN3	12.6703	protein kinase N3	Nucleus	protein kinase
ADCK2	12.6472	aarF domain containing kinase 2	Cytoplasm	protein kinase
PLK1	12.4946	polo like kinase 1	Nucleus	protein kinase
MAP3K4	12.3488	mitogen-activated protein kinase kinase kinase 4	Cytoplasm	protein kinase
EPHB6	12.3127	EPH receptor B6	Plasma Membrane	protein kinase
CDK10	12.2838	cyclin dependent kinase 10	Nucleus	protein kinase
CHEK2	12.2751	checkpoint kinase 2	Nucleus	protein kinase
ERN2	12.0981	endoplasmic reticulum to nucleus signaling 2	Cytoplasm	protein kinase
TNNI3K	12.0817	TNNI3 interacting kinase	Cytoplasm	protein kinase
PRKX	12.0513	protein kinase cAMP-dependent X-linked catalytic subunit	Cytoplasm	protein kinase
NEK5	11.9726	NIMA related kinase 5	Other	protein kinase
PDIK1L	11.9041	PDLIM1 interacting kinase 1 like	Nucleus	protein kinase
MAPK13	11.8927	mitogen-activated protein kinase 13	Cytoplasm	protein kinase
TBCK	11.8738	TBC1 domain containing kinase	Cytoplasm	protein kinase
CLK4	11.7595	CDC like kinase 4	Nucleus	protein kinase
HIPK4	11.6722	homeodomain interacting protein kinase 4	Cytoplasm	protein kinase
LTK	11.6262	leukocyte receptor tyrosine kinase	Plasma Membrane	protein kinase
ARAF	11.5401	A-Raf proto-oncogene, serine/threonine kinase	Cytoplasm	protein kinase
LIMK2	11.5009	LIM domain kinase 2	Cytoplasm	protein kinase
WEE1	11.4758	WEE1 G2 checkpoint kinase	Nucleus	protein kinase
PRPF4B	11.3647	pre-mRNA processing factor kinase PRP4K	Nucleus	protein kinase
HIPK1	11.3387	homeodomain interacting protein kinase 1	Nucleus	protein kinase
LMTK3	10.9761	lemur tyrosine kinase 3	Other	protein kinase
WNK1	10.9601	WNK lysine deficient protein kinase 1	Cytoplasm	protein kinase
CAMK2D	10.9543	calcium/calmodulin dependent protein kinase II delta	Cytoplasm	protein kinase
SNRK	10.628	SNF related kinase	Cytoplasm	protein kinase
AKT1	10.6046	AKT serine/threonine kinase 1	Cytoplasm	protein kinase
MAPK7	10.5372	mitogen-activated protein kinase 7	Cytoplasm	protein kinase
FRK	10.497	fyn related Src family tyrosine kinase	Nucleus	protein kinase
STK11	10.4809	serine/threonine kinase 11	Cytoplasm	protein kinase
STK36	10.2527	serine/threonine kinase 36	Cytoplasm	protein kinase
NUAK1	10.1053	NUAK family kinase 1	Nucleus	protein kinase
RIPK4	10.0897	receptor interacting serine/threonine kinase 4	Nucleus	protein kinase
PRKACG	10.0485	protein kinase cAMP-activated catalytic subunit gamma	Cytoplasm	protein kinase
FES	9.88453	FES proto-oncogene, tyrosine kinase	Cytoplasm	protein kinase
STK4	9.84304	serine/threonine kinase 4	Cytoplasm	protein kinase
PBK	9.831	PDZ binding kinase	Cytoplasm	protein kinase
PHKG2	9.71275	phosphorylase kinase catalytic subunit gamma 2	Cytoplasm	protein kinase
PLK3	9.68113	polo like kinase 3	Nucleus	protein kinase
CDK3	9.66604	cyclin dependent kinase 3	Other	protein kinase
RIOK1	9.59441	RIO kinase 1	Cytoplasm	protein kinase
XRCC6BP1	9.45696	ATP23 metallopeptidase and ATP synthase assembly factor homolog	Plasma Membrane	protein kinase
TEC	9.35277	tec protein tyrosine kinase	Cytoplasm	protein kinase
PDK1	9.12978	pyruvate dehydrogenase kinase 1	Cytoplasm	protein kinase
MAP3K19	9.0844	mitogen-activated protein kinase kinase kinase 19	Other	protein kinase
CDK20	9.00188	cyclin dependent kinase 20	Nucleus	protein kinase
MKNK2	8.86153	MAPK interacting serine/threonine kinase 2	Cytoplasm	protein kinase
NEK9	8.82581	NIMA related kinase 9	Nucleus	protein kinase
DAPK3	8.73775	death associated protein kinase 3	Cytoplasm	protein kinase
MAP3K9	8.72926	mitogen-activated protein kinase kinase kinase 9	Cytoplasm	protein kinase
LATS2	8.68373	large tumor suppressor kinase 2	Nucleus	protein kinase
RPS6KB2	8.6072	ribosomal protein S6 kinase B2	Cytoplasm	protein kinase
DYRK4	8.54608	dual specificity tyrosine phosphorylation regulated kinase 4	Nucleus	protein kinase
MYO3B	8.54037	myosin IIIB	Plasma Membrane	protein kinase
CAMK1G	8.47918	calcium/calmodulin dependent protein kinase IG	Cytoplasm	protein kinase
MAP4K5	8.36122	mitogen-activated protein kinase kinase kinase kinase 5	Cytoplasm	protein kinase
TEK	8.31785	TEK receptor tyrosine kinase	Plasma Membrane	protein kinase
EFNB2	8.30349	ephrin B2	Plasma Membrane	protein kinase
MAP3K1	8.24794	mitogen-activated protein kinase kinase kinase 1	Cytoplasm	protein kinase
COASY	7.95816	Coenzyme A synthase	Cytoplasm	protein kinase
PRKD3	7.92302	protein kinase D3	Nucleus	protein kinase
CHUK	7.71476	component of inhibitor of nuclear factor kappa B kinase complex	Cytoplasm	protein kinase
PRKCA	7.66536	protein kinase C alpha	Cytoplasm	protein kinase
MARK1	7.66087	microtubule affinity regulating kinase 1	Cytoplasm	protein kinase
VRK1	7.60699	VRK serine/threonine kinase 1	Nucleus	protein kinase
SCYL3	7.59757	SCY1 like pseudokinase 3	Cytoplasm	protein kinase
PNCK	7.58904	pregnancy up-regulated nonubiquitous CaM kinase	Other	protein kinase
CDK9	7.56253	cyclin dependent kinase 9	Nucleus	protein kinase
NLK	7.53831	nemo like kinase	Nucleus	protein kinase
ALPK1	7.49258	alpha kinase 1	Cytoplasm	protein kinase
CSNK1G3	7.46409	casein kinase 1 gamma 3	Cytoplasm	protein kinase
TRPM6	7.45207	transient receptor potential cation channel subfamily M member 6	Plasma Membrane	protein kinase
PTK6	7.41549	protein tyrosine kinase 6	Cytoplasm	protein kinase
MAP2K7	7.30087	mitogen-activated protein kinase kinase 7	Cytoplasm	protein kinase
CDK19	7.2862	cyclin dependent kinase 19	Nucleus	protein kinase
STK25	7.23581	serine/threonine kinase 25	Cytoplasm	protein kinase
MAPK15	7.01048	mitogen-activated protein kinase 15	Cytoplasm	protein kinase
BUB1	6.88207	BUB1 mitotic checkpoint serine/threonine kinase	Nucleus	protein kinase
ALPK2	6.78501	alpha kinase 2	Nucleus	protein kinase
JAK2	6.71044	Janus kinase 2	Cytoplasm	protein kinase
EPHA7	6.66344	EPH receptor A7	Plasma Membrane	protein kinase
INSRR	6.63092	insulin receptor related receptor	Plasma Membrane	protein kinase
STYK1	6.61827	serine/threonine/tyrosine kinase 1	Cytoplasm	protein kinase
PRKCQ	6.59201	protein kinase C theta	Cytoplasm	protein kinase
VRK2	6.47642	VRK serine/threonine kinase 2	Nucleus	protein kinase
TTN	6.44901	titin	Cytoplasm	protein kinase
ROS1	6.44583	ROS proto-oncogene 1, receptor tyrosine kinase	Plasma Membrane	protein kinase
RIOK2	6.41321	RIO kinase 2	Cytoplasm	protein kinase
SRMS	6.39058	src-related kinase lacking C-terminal regulatory tyrosine and N-terminal myristylation sites	Cytoplasm	protein kinase
CCNK	6.2713	cyclin K	Nucleus	protein kinase
ABL2	6.26506	ABL proto-oncogene 2, non-receptor tyrosine kinase	Cytoplasm	protein kinase
FLT3	6.21747	fms related receptor tyrosine kinase 3	Plasma Membrane	protein kinase
ACVR1C	6.1823	activin A receptor type 1C	Plasma Membrane	protein kinase
GRK7	6.06992	G protein-coupled receptor kinase 7	Cytoplasm	protein kinase
ANKK1	6.02741	ankyrin repeat and kinase domain containing 1	Cytoplasm	protein kinase
PRKAA2	5.93238	protein kinase AMP-activated catalytic subunit alpha 2	Cytoplasm	protein kinase
IRAK1	5.85972	interleukin 1 receptor associated kinase 1	Plasma Membrane	protein kinase
MUSK	5.699	muscle associated receptor tyrosine kinase	Plasma Membrane	protein kinase
IRAK4	5.64692	interleukin 1 receptor associated kinase 4	Cytoplasm	protein kinase
RIOK3	5.50048	RIO kinase 3	Cytoplasm	protein kinase
PCK2	5.19921	phosphoenolpyruvate carboxykinase 2, mitochondrial	Cytoplasm	protein kinase
DYRK2	5.19459	dual specificity tyrosine phosphorylation regulated kinase 2	Cytoplasm	protein kinase
CLK1	5.17331	CDC like kinase 1	Nucleus	protein kinase
EFNB3	5.04332	ephrin B3	Plasma Membrane	protein kinase
PDGFRA	4.94962	platelet derived growth factor receptor alpha	Plasma Membrane	protein kinase
PLK4	4.94146	polo like kinase 4	Cytoplasm	protein kinase
NEK2	4.87135	NIMA related kinase 2	Cytoplasm	protein kinase
DMPK	4.86618	DM1 protein kinase	Cytoplasm	protein kinase
PRKACB	4.86159	protein kinase cAMP-activated catalytic subunit beta	Cytoplasm	protein kinase
BCKDK	4.80449	branched chain keto acid dehydrogenase kinase	Cytoplasm	protein kinase
FGFR3	4.72576	fibroblast growth factor receptor 3	Plasma Membrane	protein kinase
BTK	4.67723	Bruton tyrosine kinase	Cytoplasm	protein kinase
SLK	4.66838	STE20 like kinase	Nucleus	protein kinase
TSSK3	4.43239	testis specific serine kinase 3	Other	protein kinase
NRBP1	4.39431	nuclear receptor binding protein 1	Nucleus	protein kinase
CDK5	4.36893	cyclin dependent kinase 5	Nucleus	protein kinase
STK35	4.27996	serine/threonine kinase 35	Cytoplasm	protein kinase
PRKAB2	4.14802	protein kinase AMP-activated non-catalytic subunit beta 2	Cytoplasm	protein kinase
RPS6KA4	4.08819	ribosomal protein S6 kinase A4	Cytoplasm	protein kinase
CHEK1	3.86385	checkpoint kinase 1	Nucleus	protein kinase
TSSK2	3.77991	testis specific serine kinase 2	Cytoplasm	protein kinase
CDK4	3.65684	cyclin dependent kinase 4	Nucleus	protein kinase
CSNK1A1	3.64639	casein kinase 1 alpha 1	Cytoplasm	protein kinase
PRKD1	3.64542	protein kinase D1	Cytoplasm	protein kinase
SIK1	3.58535	salt inducible kinase 1	Cytoplasm	protein kinase
PRKG2	2.83107	protein kinase cGMP-dependent 2	Cytoplasm	protein kinase
PIM3	2.81998	Pim-3 proto-oncogene, serine/threonine kinase	Cytoplasm	protein kinase
PAK3	2.69026	p21 (RAC1) activated kinase 3	Cytoplasm	protein kinase
FASTK	2.6248	Fas activated serine/threonine kinase	Cytoplasm	protein kinase
TGFBR2	2.60034	transforming growth factor beta receptor 2	Plasma Membrane	protein kinase
KDR	2.01238	kinase insert domain receptor	Plasma Membrane	protein kinase
DCLK2	1.80882	doublecortin like kinase 2	Cytoplasm	protein kinase
AURKC	1.65647	aurora kinase C	Nucleus	protein kinase
DLG2	152.822	discs large MAGUK scaffold protein 2	Plasma Membrane	kinase
ITPK1	99.187	inositol-tetrakisphosphate 1-kinase	Cytoplasm	kinase
ADK	85.1364	adenosine kinase	Nucleus	kinase
BAIAP2	81.4654	BAR/IMD domain containing adaptor protein 2	Plasma Membrane	kinase
DGKB	79.5263	diacylglycerol kinase beta	Cytoplasm	kinase
HK1	72.2511	hexokinase 1	Cytoplasm	kinase
PIK3CB	68.4918	phosphatidylinositol-4,5-bisphosphate 3-kinase catalytic subunit beta	Cytoplasm	kinase
DGKI	65.1681	diacylglycerol kinase iota	Cytoplasm	kinase
PI4KA	64.3562	phosphatidylinositol 4-kinase alpha	Cytoplasm	kinase
PIK3C2B	63.1391	phosphatidylinositol-4-phosphate 3-kinase catalytic subunit type 2 beta	Cytoplasm	kinase
NCK2	61.5809	NCK adaptor protein 2	Cytoplasm	kinase
TGFBR3	59.2939	transforming growth factor beta receptor 3	Plasma Membrane	kinase
NDRG1	53.5967	N-myc downstream regulated 1	Nucleus	kinase
CCND3	52.3353	cyclin D3	Nucleus	kinase
CARD11	51.4773	caspase recruitment domain family member 11	Cytoplasm	kinase
DGKZ	50.8704	diacylglycerol kinase zeta	Cytoplasm	kinase
PIK3R5	49.4013	phosphoinositide-3-kinase regulatory subunit 5	Cytoplasm	kinase
CHKA	48.6465	choline kinase alpha	Cytoplasm	kinase
TJP2	48.3937	tight junction protein 2	Plasma Membrane	kinase
DGKG	47.6103	diacylglycerol kinase gamma	Cytoplasm	kinase
DGKD	46.5252	diacylglycerol kinase delta	Cytoplasm	kinase
PFKFB4	45.8224	6-phosphofructo-2-kinase/fructose-2,6-biphosphatase 4	Cytoplasm	kinase
TPK1	44.3217	thiamin pyrophosphokinase 1	Cytoplasm	kinase
PIK3CD	43.1699	phosphatidylinositol-4,5-bisphosphate 3-kinase catalytic subunit delta	Cytoplasm	kinase
IP6K2	43.1464	inositol hexakisphosphate kinase 2	Cytoplasm	kinase
MMD2	41.0266	monocyte to macrophage differentiation associated 2	Cytoplasm	kinase
PIP5K1A	40.9078	phosphatidylinositol-4-phosphate 5-kinase type 1 alpha	Cytoplasm	kinase
CERK	40.2616	ceramide kinase	Plasma Membrane	kinase
PODXL	39.865	podocalyxin like	Plasma Membrane	kinase
XYLB	39.7537	xylulokinase	Cytoplasm	kinase
SHC3	39.214	SHC adaptor protein 3	Cytoplasm	kinase
AK2	38.4139	adenylate kinase 2	Cytoplasm	kinase
EIF2AK4	34.4709	eukaryotic translation initiation factor 2 alpha kinase 4	Cytoplasm	kinase
GK5	34.4654	glycerol kinase 5	Cytoplasm	kinase
AK5	34.453	adenylate kinase 5	Cytoplasm	kinase
CMPK1	34.0149	cytidine/uridine monophosphate kinase 1	Nucleus	kinase
SPHK1	33.3486	sphingosine kinase 1	Cytoplasm	kinase
IKBKE	31.7532	inhibitor of nuclear factor kappa B kinase subunit epsilon	Cytoplasm	kinase
PDGFRL	31.4657	platelet derived growth factor receptor like	Plasma Membrane	kinase
CNKSR3	31.3229	CNKSR family member 3	Plasma Membrane	kinase
PIK3R6	31.3114	phosphoinositide-3-kinase regulatory subunit 6	Cytoplasm	kinase
NCK1	29.903	NCK adaptor protein 1	Cytoplasm	kinase
PI4KB	29.6103	phosphatidylinositol 4-kinase beta	Cytoplasm	kinase
SKAP1	29.5892	src kinase associated phosphoprotein 1	Cytoplasm	kinase
CKMT2	29.5435	creatine kinase, mitochondrial 2	Cytoplasm	kinase
DLG4	29.4522	discs large MAGUK scaffold protein 4	Plasma Membrane	kinase
PFKP	29.2734	phosphofructokinase, platelet	Cytoplasm	kinase
CIB2	29.2659	calcium and integrin binding family member 2	Cytoplasm	kinase
MPP3	28.3841	MAGUK p55 scaffold protein 3	Plasma Membrane	kinase
PDXK	28.3358	pyridoxal kinase	Cytoplasm	kinase
HK3	28.0939	hexokinase 3	Cytoplasm	kinase
NME7	27.2024	NME/NM23 family member 7	Cytoplasm	kinase
IP6K1	26.7918	inositol hexakisphosphate kinase 1	Cytoplasm	kinase
AK8	26.7305	adenylate kinase 8	Cytoplasm	kinase
AMHR2	26.7265	anti-Mullerian hormone receptor type 2	Plasma Membrane	kinase
TK2	26.495	thymidine kinase 2	Cytoplasm	kinase
HK2	26.1258	hexokinase 2	Cytoplasm	kinase
RASSF2	25.7728	Ras association domain family member 2	Nucleus	kinase
NOL9	25.5334	nucleolar protein 9	Nucleus	kinase
ITPKB	25.4621	inositol-trisphosphate 3-kinase B	Cytoplasm	kinase
NADK	24.9241	NAD kinase	Cytoplasm	kinase
IP6K3	24.8551	inositol hexakisphosphate kinase 3	Cytoplasm	kinase
PIP4K2B	24.518	phosphatidylinositol-5-phosphate 4-kinase type 2 beta	Cytoplasm	kinase
IKBKG	24.5048	inhibitor of nuclear factor kappa B kinase regulatory subunit gamma	Nucleus	kinase
MPP2	24.3536	MAGUK p55 scaffold protein 2	Plasma Membrane	kinase
IKBKB	24.1021	inhibitor of nuclear factor kappa B kinase subunit beta	Cytoplasm	kinase
PKM	24.0861	pyruvate kinase M1/2	Cytoplasm	kinase
SHPK	23.6805	sedoheptulokinase	Cytoplasm	kinase
FUK	23.5906	fucose kinase	Cytoplasm	kinase
DLG3	22.728	discs large MAGUK scaffold protein 3	Plasma Membrane	kinase
AGK	22.0493	acylglycerol kinase	Cytoplasm	kinase
TEX14	22.0426	testis expressed 14, intercellular bridge forming factor	Plasma Membrane	kinase
PIK3C2A	21.787	phosphatidylinositol-4-phosphate 3-kinase catalytic subunit type 2 alpha	Cytoplasm	kinase
ETNK2	21.4938	ethanolamine kinase 2	Cytoplasm	kinase
HKDC1	21.4809	hexokinase domain containing 1	Cytoplasm	kinase
AK4	20.9972	adenylate kinase 4	Cytoplasm	kinase
PIK3R3	20.8901	phosphoinositide-3-kinase regulatory subunit 3	Cytoplasm	kinase
FN3KRP	20.4097	fructosamine 3 kinase related protein	Cytoplasm	kinase
GNE	19.943	glucosamine (UDP-N-acetyl)-2-epimerase/N-acetylmannosamine kinase	Cytoplasm	kinase
GALK2	19.8701	galactokinase 2	Cytoplasm	kinase
EXOSC10	19.6041	exosome component 10	Nucleus	kinase
PIK3R2	19.2851	phosphoinositide-3-kinase regulatory subunit 2	Cytoplasm	kinase
CKM	18.7773	creatine kinase, M-type	Cytoplasm	kinase
GDPD4	18.7136	glycerophosphodiester phosphodiesterase domain containing 4	Other	kinase
MPP6	18.7047	protein associated with LIN7 2, MAGUK p55 family member	Plasma Membrane	kinase
PRPS2	18.1052	phosphoribosyl pyrophosphate synthetase 2	Cytoplasm	kinase
NADK2	17.9532	NAD kinase 2, mitochondrial	Cytoplasm	kinase
GUCY2D	17.6905	guanylate cyclase 2D, retinal	Plasma Membrane	kinase
PANK4	17.6778	pantothenate kinase 4 (inactive)	Cytoplasm	kinase
DAK	17.4548	triokinase and FMN cyclase	Cytoplasm	kinase
PGK1	16.895	phosphoglycerate kinase 1	Cytoplasm	kinase
DGKA	16.6226	diacylglycerol kinase alpha	Cytoplasm	kinase
PFKM	16.4211	phosphofructokinase, muscle	Cytoplasm	kinase
PI4K2A	16.3523	phosphatidylinositol 4-kinase type 2 alpha	Cytoplasm	kinase
PIP5KL1	15.8417	phosphatidylinositol-4-phosphate 5-kinase like 1	Plasma Membrane	kinase
MVK	15.3566	mevalonate kinase	Cytoplasm	kinase
PIP4K2A	15.2624	phosphatidylinositol-5-phosphate 4-kinase type 2 alpha	Cytoplasm	kinase
ROPN1L	15.2538	rhophilin associated tail protein 1 like	Cytoplasm	kinase
HYKK	14.7149	hydroxylysine kinase	Cytoplasm	kinase
DBF4	14.6168	DBF4-CDC7 kinase regulatory subunit	Nucleus	kinase
ALDH18A1	14.4702	aldehyde dehydrogenase 18 family member A1	Cytoplasm	kinase
AK9	14.4279	adenylate kinase 9	Nucleus	kinase
PPIP5K2	14.3871	diphosphoinositol pentakisphosphate kinase 2	Cytoplasm	kinase
UCK1	14.3218	uridine-cytidine kinase 1	Cytoplasm	kinase
RBKS	14.1821	ribokinase	Cytoplasm	kinase
ADPGK	14.1774	ADP dependent glucokinase	Plasma Membrane	kinase
EIF2AK1	13.9605	eukaryotic translation initiation factor 2 alpha kinase 1	Cytoplasm	kinase
DGUOK	13.8025	deoxyguanosine kinase	Cytoplasm	kinase
TSKS	13.7728	testis specific serine kinase substrate	Cytoplasm	kinase
HUS1	13.6775	HUS1 checkpoint clamp component	Nucleus	kinase
FXN	13.6501	frataxin	Cytoplasm	kinase
CAMKV	13.014	CaM kinase like vesicle associated	Plasma Membrane	kinase
NRP2	12.8202	neuropilin 2	Plasma Membrane	kinase
EIF2AK3	12.7653	eukaryotic translation initiation factor 2 alpha kinase 3	Cytoplasm	kinase
CRIM1	12.6658	cysteine rich transmembrane BMP regulator 1	Extracellular Space	kinase
CLP1	12.52	cleavage factor polyribonucleotide kinase subunit 1	Nucleus	kinase
ETNK1	12.5097	ethanolamine kinase 1	Cytoplasm	kinase
PANK1	12.3977	pantothenate kinase 1	Cytoplasm	kinase
PEG3	12.2688	paternally expressed 3	Nucleus	kinase
CAB39L	11.7597	calcium binding protein 39 like	Cytoplasm	kinase
PIP5K1C	11.6712	phosphatidylinositol-4-phosphate 5-kinase type 1 gamma	Plasma Membrane	kinase
ITPKC	11.2375	inositol-trisphosphate 3-kinase C	Cytoplasm	kinase
UCK2	11.0138	uridine-cytidine kinase 2	Cytoplasm	kinase
CDADC1	10.9698	cytidine and dCMP deaminase domain containing 1	Other	kinase
PKLR	10.6825	pyruvate kinase L/R	Cytoplasm	kinase
GALK1	10.6734	galactokinase 1	Cytoplasm	kinase
NAGK	10.2806	N-acetylglucosamine kinase	Cytoplasm	kinase
EIF2AK2	10.1784	eukaryotic translation initiation factor 2 alpha kinase 2	Cytoplasm	kinase
PRPS1	10.1067	phosphoribosyl pyrophosphate synthetase 1	Cytoplasm	kinase
FZR1	9.87925	fizzy and cell division cycle 20 related 1	Nucleus	kinase
PIK3R1	9.82269	phosphoinositide-3-kinase regulatory subunit 1	Cytoplasm	kinase
PIP5K1B	9.76004	phosphatidylinositol-4-phosphate 5-kinase type 1 beta	Cytoplasm	kinase
AK1	9.47805	adenylate kinase 1	Cytoplasm	kinase
KHK	9.40406	ketohexokinase	Cytoplasm	kinase
RFK	9.26169	riboflavin kinase	Cytoplasm	kinase
AK7	8.31776	adenylate kinase 7	Cytoplasm	kinase
NMRK2	8.27978	nicotinamide riboside kinase 2	Plasma Membrane	kinase
DCK	8.27634	deoxycytidine kinase	Nucleus	kinase
PRKAG1	8.24868	protein kinase AMP-activated non-catalytic subunit gamma 1	Nucleus	kinase
PMVK	8.17092	phosphomevalonate kinase	Cytoplasm	kinase
NME4	8.10676	NME/NM23 nucleoside diphosphate kinase 4	Cytoplasm	kinase
UCKL1	7.91021	uridine-cytidine kinase 1 like 1	Cytoplasm	kinase
CDKN1A	7.90598	cyclin dependent kinase inhibitor 1A	Nucleus	kinase
TMEM134	7.86261	transmembrane protein 134	Cytoplasm	kinase
GLYCTK	7.76939	glycerate kinase	Cytoplasm	kinase
MPP1	7.76415	MAGUK p55 scaffold protein 1	Plasma Membrane	kinase
PCK1	7.43713	phosphoenolpyruvate carboxykinase 1	Cytoplasm	kinase
MMD	7.37631	monocyte to macrophage differentiation associated	Plasma Membrane	kinase
TK1	7.19784	thymidine kinase 1	Cytoplasm	kinase
TWF2	7.16075	twinfilin actin binding protein 2	Cytoplasm	kinase
GUK1	7.15118	guanylate kinase 1	Cytoplasm	kinase
PANK3	7.11719	pantothenate kinase 3	Cytoplasm	kinase
PFKL	6.75746	phosphofructokinase, liver type	Cytoplasm	kinase
NMRK1	6.44197	nicotinamide riboside kinase 1	Cytoplasm	kinase
PNKP	6.2924	polynucleotide kinase 3'-phosphatase	Nucleus	kinase
NME6	6.17745	NME/NM23 nucleoside diphosphate kinase 6	Cytoplasm	kinase
PRKAG3	6.1483	protein kinase AMP-activated non-catalytic subunit gamma 3	Cytoplasm	kinase
DGKQ	6.13036	diacylglycerol kinase theta	Cytoplasm	kinase
FN3K	6.10959	fructosamine 3 kinase	Cytoplasm	kinase
NME5	6.09659	NME/NM23 family member 5	Cytoplasm	kinase
CCT2	5.94104	chaperonin containing TCP1 subunit 2	Cytoplasm	kinase
GUCY2C	5.92822	guanylate cyclase 2C	Plasma Membrane	kinase
NME1	5.66036	NME/NM23 nucleoside diphosphate kinase 1	Cytoplasm	kinase
PIK3CG	5.52332	phosphatidylinositol-4,5-bisphosphate 3-kinase catalytic subunit gamma	Cytoplasm	kinase
PSTK	5.34372	phosphoseryl-tRNA kinase	Cytoplasm	kinase
DGKH	5.28102	diacylglycerol kinase eta	Cytoplasm	kinase
CKMT1A	5.23895	creatine kinase, mitochondrial 1A	Cytoplasm	kinase
DOLK	5.22498	dolichol kinase	Cytoplasm	kinase
GUCY2F	5.15768	guanylate cyclase 2F, retinal	Plasma Membrane	kinase
DGKE	5.11461	diacylglycerol kinase epsilon	Cytoplasm	kinase
DOK1	4.98592	docking protein 1	Plasma Membrane	kinase
PANK2	4.87143	pantothenate kinase 2	Cytoplasm	kinase
EFNA4	4.38145	ephrin A4	Plasma Membrane	kinase
NME8	4.35858	NME/NM23 family member 8	Cytoplasm	kinase
CAMK2N1	4.35283	calcium/calmodulin dependent protein kinase II inhibitor 1	Plasma Membrane	kinase
AK3	4.15173	adenylate kinase 3	Cytoplasm	kinase
TRIB1	4.05074	tribbles pseudokinase 1	Cytoplasm	kinase
PI4K2B	3.99632	phosphatidylinositol 4-kinase type 2 beta	Cytoplasm	kinase
CDK5R1	3.93262	cyclin dependent kinase 5 regulatory subunit 1	Nucleus	kinase
PIP4K2C	3.88668	phosphatidylinositol-5-phosphate 4-kinase type 2 gamma	Cytoplasm	kinase
DTYMK	3.84788	deoxythymidylate kinase	Cytoplasm	kinase
TRAT1	3.74857	T cell receptor associated transmembrane adaptor 1	Plasma Membrane	kinase
IPMK	3.39844	inositol polyphosphate multikinase	Nucleus	kinase
TRIB3	3.25739	tribbles pseudokinase 3	Nucleus	kinase
TRMT2A	3.05152	tRNA methyltransferase 2 homolog A	Cytoplasm	kinase
MPP5	3.03893	protein associated with LIN7 1, MAGUK p55 family member	Plasma Membrane	kinase
CKB	2.8621	creatine kinase B	Cytoplasm	kinase
PIK3C2G	2.44033	phosphatidylinositol-4-phosphate 3-kinase catalytic subunit type 2 gamma	Cytoplasm	kinase
PIKFYVE	2.42593	phosphoinositide kinase, FYVE-type zinc finger containing	Cytoplasm	kinase
GOLGA5	2.33285	golgin A5	Cytoplasm	kinase
TWF1	2.07484	twinfilin actin binding protein 1	Cytoplasm	kinase
SRP72	2.06501	signal recognition particle 72	Nucleus	kinase
RSPO3	2.05021	R-spondin 3	Extracellular Space	kinase
HSPB8	2.04408	heat shock protein family B (small) member 8	Cytoplasm	kinase
