# Supplementary material for: Genomic mapping reveals cisplatin disruption of protein phosphorylation signalling genome-wide
Source: Metallomics. 2026 Jun 5;18(1):mfag016. doi: 10.1093/mtomcs/mfag016 (PMC13309786; doi:10.1093/mtomcs/mfag016)
Supplement: mfag016_Supplemental_Files [file mfag016_supplemental_files.zip › Supplementary Table S5 cisplatin damaged protein phosphatases (CDPPG).xlsx]

## Sheet: CD phosphatases
Supplementary Table S5 cisplatin damaged protein phosphatases (CDPPG)
gene_name	Average fold enrichment (n=2)	Entrez Gene Name	Location	phosphatases or protein phosphatases			type	No.	ratio
TNS3	287.836	tensin 3	Plasma Membrane	protein phosphatase			Protein phosphatase	110	0.536585
PTPRD	123.307	protein tyrosine phosphatase receptor type D	Plasma Membrane	protein phosphatase			Phosphatase	95	0.463415
PTPRF	118.937	protein tyrosine phosphatase receptor type F	Plasma Membrane	protein phosphatase
PTPRM	93.1956	protein tyrosine phosphatase receptor type M	Plasma Membrane	protein phosphatase
PTPRE	83.3507	protein tyrosine phosphatase receptor type E	Plasma Membrane	protein phosphatase			Protein phosphatase	110
PTPRJ	75.3839	protein tyrosine phosphatase receptor type J	Plasma Membrane	protein phosphatase			Reported protein phosphatases	136	0.808824
EYA2	69.8923	EYA transcriptional coactivator and phosphatase 2	Nucleus	protein phosphatase
PTPRU	69.2141	protein tyrosine phosphatase receptor type U	Plasma Membrane	protein phosphatase
PTPN4	62.8678	protein tyrosine phosphatase non-receptor type 4	Cytoplasm	protein phosphatase
PTPRS	58.86	protein tyrosine phosphatase receptor type S	Plasma Membrane	protein phosphatase
PPEF1	58.7377	protein phosphatase with EF-hand domain 1	Extracellular Space	protein phosphatase
PTPN9	54.5336	protein tyrosine phosphatase non-receptor type 9	Cytoplasm	protein phosphatase
PPP3CC	53.5316	protein phosphatase 3 catalytic subunit gamma	Cytoplasm	protein phosphatase
MTMR14	52.9827	myotubularin related protein 14	Cytoplasm	protein phosphatase
PPM1H	51.1116	protein phosphatase, Mg2+/Mn2+ dependent 1H	Nucleus	protein phosphatase
PTPRT	50.2913	protein tyrosine phosphatase receptor type T	Plasma Membrane	protein phosphatase
PPTC7	47.4638	protein phosphatase targeting COQ7	Cytoplasm	protein phosphatase
PTPN11	44.5899	protein tyrosine phosphatase non-receptor type 11	Cytoplasm	protein phosphatase
PTPN14	42.8334	protein tyrosine phosphatase non-receptor type 14	Cytoplasm	protein phosphatase
PTPN12	40.9469	protein tyrosine phosphatase non-receptor type 12	Cytoplasm	protein phosphatase
SSH1	40.3891	slingshot protein phosphatase 1	Cytoplasm	protein phosphatase
PTPN5	38.6152	protein tyrosine phosphatase non-receptor type 5	Plasma Membrane	protein phosphatase
MTMR7	38.4802	myotubularin related protein 7	Cytoplasm	protein phosphatase
PPM1B	37.8218	protein phosphatase, Mg2+/Mn2+ dependent 1B	Cytoplasm	protein phosphatase
PTPRR	37.3621	protein tyrosine phosphatase receptor type R	Plasma Membrane	protein phosphatase
EYA3	36.5652	EYA transcriptional coactivator and phosphatase 3	Nucleus	protein phosphatase
SSH2	32.9926	slingshot protein phosphatase 2	Cytoplasm	protein phosphatase
PTPN3	32.1192	protein tyrosine phosphatase non-receptor type 3	Cytoplasm	protein phosphatase
PTPRN2	32.0874	protein tyrosine phosphatase receptor type N2	Plasma Membrane	protein phosphatase
PPM1L	30.6696	protein phosphatase, Mg2+/Mn2+ dependent 1L	Cytoplasm	protein phosphatase
PTP4A2	29.5145	protein tyrosine phosphatase 4A2	Cytoplasm	protein phosphatase
PTPRG	28.3704	protein tyrosine phosphatase receptor type G	Plasma Membrane	protein phosphatase
CTDP1	27.7454	CTD phosphatase subunit 1	Nucleus	protein phosphatase
PTPN2	27.3654	protein tyrosine phosphatase non-receptor type 2	Cytoplasm	protein phosphatase
CDC14B	27.1976	cell division cycle 14B	Nucleus	protein phosphatase
DUSP22	26.6946	dual specificity phosphatase 22	Cytoplasm	protein phosphatase
CTDSPL2	26.2562	CTD small phosphatase like 2	Nucleus	protein phosphatase
PPM1F	26.2487	protein phosphatase, Mg2+/Mn2+ dependent 1F	Cytoplasm	protein phosphatase
PPP5C	25.3338	protein phosphatase 5 catalytic subunit	Nucleus	protein phosphatase
DUSP14	24.2795	dual specificity phosphatase 14	Other	protein phosphatase
CDC14A	22.9105	cell division cycle 14A	Nucleus	protein phosphatase
PTPRH	22.6989	protein tyrosine phosphatase receptor type H	Plasma Membrane	protein phosphatase
CDC25C	22.5967	cell division cycle 25C	Nucleus	protein phosphatase
DUSP15	22.4097	dual specificity phosphatase 15	Cytoplasm	protein phosphatase
PPP3CB	21.9018	protein phosphatase 3 catalytic subunit beta	Plasma Membrane	protein phosphatase
PTP4A3	21.6314	protein tyrosine phosphatase 4A3	Plasma Membrane	protein phosphatase
PTPN23	21.6275	protein tyrosine phosphatase non-receptor type 23	Cytoplasm	protein phosphatase
PPP2CB	20.5273	protein phosphatase 2 catalytic subunit beta	Cytoplasm	protein phosphatase
SSU72	20.4076	SSU72 homolog, RNA polymerase II CTD phosphatase	Other	protein phosphatase
PPP6C	20.2709	protein phosphatase 6 catalytic subunit	Nucleus	protein phosphatase
PPP2CA	20.1564	protein phosphatase 2 catalytic subunit alpha	Cytoplasm	protein phosphatase
MTMR3	19.7261	myotubularin related protein 3	Cytoplasm	protein phosphatase
PPP2R1A	18.6623	protein phosphatase 2 scaffold subunit Aalpha	Cytoplasm	protein phosphatase
EPM2A	18.3434	EPM2A glucan phosphatase, laforin	Cytoplasm	protein phosphatase
PTPN20A	18.1304	protein tyrosine phosphatase non-receptor type 20	Extracellular Space	protein phosphatase
PTEN	18.0492	phosphatase and tensin homolog	Cytoplasm	protein phosphatase
DUSP10	17.9243	dual specificity phosphatase 10	Nucleus	protein phosphatase
PTPRZ1	17.7861	protein tyrosine phosphatase receptor type Z1	Plasma Membrane	protein phosphatase
SBF1	17.5793	SET binding factor 1	Plasma Membrane	protein phosphatase
PPM1E	17.1368	protein phosphatase, Mg2+/Mn2+ dependent 1E	Nucleus	protein phosphatase
SSH3	16.7621	slingshot protein phosphatase 3	Cytoplasm	protein phosphatase
PTPN1	16.7206	protein tyrosine phosphatase non-receptor type 1	Cytoplasm	protein phosphatase
TIMM50	16.3694	translocase of inner mitochondrial membrane 50	Cytoplasm	protein phosphatase
MTMR4	16.2861	myotubularin related protein 4	Cytoplasm	protein phosphatase
PPM1M	16.2432	protein phosphatase, Mg2+/Mn2+ dependent 1M	Nucleus	protein phosphatase
PPM1D	16.1234	protein phosphatase, Mg2+/Mn2+ dependent 1D	Cytoplasm	protein phosphatase
CTDSP2	16.109	CTD small phosphatase 2	Nucleus	protein phosphatase
PPP4C	14.9636	protein phosphatase 4 catalytic subunit	Cytoplasm	protein phosphatase
PTPRC	14.682	protein tyrosine phosphatase receptor type C	Plasma Membrane	protein phosphatase
PPP1CC	13.8433	protein phosphatase 1 catalytic subunit gamma	Nucleus	protein phosphatase
PTPN7	13.6091	protein tyrosine phosphatase non-receptor type 7	Cytoplasm	protein phosphatase
PTPRK	13.3036	protein tyrosine phosphatase receptor type K	Plasma Membrane	protein phosphatase
DUSP16	12.8886	dual specificity phosphatase 16	Nucleus	protein phosphatase
ILKAP	12.6006	ILK associated serine/threonine phosphatase	Cytoplasm	protein phosphatase
DUSP7	11.8309	dual specificity phosphatase 7	Cytoplasm	protein phosphatase
TPTE	11.6845	transmembrane phosphatase with tensin homology	Plasma Membrane	protein phosphatase
CDC25B	11.5944	cell division cycle 25B	Nucleus	protein phosphatase
CDC25A	11.527	cell division cycle 25A	Nucleus	protein phosphatase
PPP1CA	11.303	protein phosphatase 1 catalytic subunit alpha	Cytoplasm	protein phosphatase
PTPRA	10.5953	protein tyrosine phosphatase receptor type A	Plasma Membrane	protein phosphatase
DUSP4	10.0212	dual specificity phosphatase 4	Nucleus	protein phosphatase
PTPN6	9.9405	protein tyrosine phosphatase non-receptor type 6	Cytoplasm	protein phosphatase
DUSP3	9.48538	dual specificity phosphatase 3	Cytoplasm	protein phosphatase
PTPN13	9.44065	protein tyrosine phosphatase non-receptor type 13	Cytoplasm	protein phosphatase
PPP1CB	8.13776	protein phosphatase 1 catalytic subunit beta	Cytoplasm	protein phosphatase
EYA4	7.92124	EYA transcriptional coactivator and phosphatase 4	Cytoplasm	protein phosphatase
PTPN18	7.87354	protein tyrosine phosphatase non-receptor type 18	Nucleus	protein phosphatase
DUSP11	7.61952	dual specificity phosphatase 11	Nucleus	protein phosphatase
UBLCP1	7.35482	ubiquitin like domain containing CTD phosphatase 1	Nucleus	protein phosphatase
DUSP9	7.17596	dual specificity phosphatase 9	Nucleus	protein phosphatase
PTPN22	6.91162	protein tyrosine phosphatase non-receptor type 22	Cytoplasm	protein phosphatase
PTPRN	6.49212	protein tyrosine phosphatase receptor type N	Plasma Membrane	protein phosphatase
RNGTT	6.49036	RNA guanylyltransferase and 5'-phosphatase	Nucleus	protein phosphatase
PTPN21	6.07982	protein tyrosine phosphatase non-receptor type 21	Cytoplasm	protein phosphatase
DUSP12	5.17885	dual specificity phosphatase 12	Nucleus	protein phosphatase
PTPDC1	5.00253	protein tyrosine phosphatase domain containing 1	Extracellular Space	protein phosphatase
PALD1	4.96842	phosphatase domain containing paladin 1	Cytoplasm	protein phosphatase
DUSP8	4.68074	dual specificity phosphatase 8	Nucleus	protein phosphatase
MTM1	4.62727	myotubularin 1	Cytoplasm	protein phosphatase
DUSP1	4.57744	dual specificity phosphatase 1	Nucleus	protein phosphatase
PPM1G	4.11059	protein phosphatase, Mg2+/Mn2+ dependent 1G	Nucleus	protein phosphatase
DUSP2	3.5122	dual specificity phosphatase 2	Nucleus	protein phosphatase
CDKN3	3.37233	cyclin dependent kinase inhibitor 3	Cytoplasm	protein phosphatase
PDXP	2.69251	pyridoxal phosphatase	Plasma Membrane	protein phosphatase
MTMR6	2.66955	myotubularin related protein 6	Cytoplasm	protein phosphatase
PPEF2	2.4529	protein phosphatase with EF-hand domain 2	Cytoplasm	protein phosphatase
PPM1K	2.23083	protein phosphatase, Mg2+/Mn2+ dependent 1K	Cytoplasm	protein phosphatase
PPM1J	2.07366	protein phosphatase, Mg2+/Mn2+ dependent 1J	Other	protein phosphatase
PDP2	1.90555	pyruvate dehydrogenase phosphatase catalytic subunit 2	Cytoplasm	protein phosphatase
PPP1R3B	1.88266	protein phosphatase 1 regulatory subunit 3B	Cytoplasm	protein phosphatase
INPP5A	220.25	inositol polyphosphate-5-phosphatase A	Plasma Membrane	phosphatase
PPP2R2C	135.732	protein phosphatase 2 regulatory subunit Bgamma	Nucleus	phosphatase
LHPP	123.474	phospholysine phosphohistidine inorganic pyrophosphate phosphatase	Cytoplasm	phosphatase
INPP4A	81.9966	inositol polyphosphate-4-phosphatase type I A	Cytoplasm	phosphatase
ALPL	81.3439	alkaline phosphatase, biomineralization associated	Plasma Membrane	phosphatase
INPP5D	76.7181	inositol polyphosphate-5-phosphatase D	Cytoplasm	phosphatase
PPFIBP2	57.9018	PPFIA binding protein 2	Nucleus	phosphatase
SYNJ2	56.0164	synaptojanin 2	Cytoplasm	phosphatase
NT5C2	55.7795	5'-nucleotidase, cytosolic II	Cytoplasm	phosphatase
INPP5B	53.1534	inositol polyphosphate-5-phosphatase B	Plasma Membrane	phosphatase
PPP1R12A	50.5665	protein phosphatase 1 regulatory subunit 12A	Cytoplasm	phosphatase
NUDT3	48.6583	nudix hydrolase 3	Cytoplasm	phosphatase
NT5M	46.9043	5',3'-nucleotidase, mitochondrial	Cytoplasm	phosphatase
PPFIA1	46.7377	PTPRF interacting protein alpha 1	Plasma Membrane	phosphatase
PPP2R2B	45.6544	protein phosphatase 2 regulatory subunit Bbeta	Cytoplasm	phosphatase
PPFIA4	45.1115	PTPRF interacting protein alpha 4	Plasma Membrane	phosphatase
PPP2R4	41.2066	protein phosphatase 2 phosphatase activator	Cytoplasm	phosphatase
PPP1R12B	39.7543	protein phosphatase 1 regulatory subunit 12B	Cytoplasm	phosphatase
PPP2R1B	37.7634	protein phosphatase 2 scaffold subunit Abeta	Plasma Membrane	phosphatase
LPIN1	34.1229	lipin 1	Nucleus	phosphatase
PTPLB	32.5881	3-hydroxyacyl-CoA dehydratase 2	Cytoplasm	phosphatase
ACPL2	30.7132	2-phosphoxylose phosphatase 1	Cytoplasm	phosphatase
DOT1L	30.2982	DOT1 like histone lysine methyltransferase	Nucleus	phosphatase
PPP1R13B	28.7406	protein phosphatase 1 regulatory subunit 13B	Cytoplasm	phosphatase
PPP1R12C	28.3024	protein phosphatase 1 regulatory subunit 12C	Cytoplasm	phosphatase
PPFIA2	27.0978	PTPRF interacting protein alpha 2	Plasma Membrane	phosphatase
STYXL1	26.5121	serine/threonine/tyrosine interacting like 1	Cytoplasm	phosphatase
BPNT1	26.3642	3'(2'), 5'-bisphosphate nucleotidase 1	Nucleus	phosphatase
LPIN3	26.1219	lipin 3	Nucleus	phosphatase
PPAPDC3	25.6708	phospholipid phosphatase 7 (inactive)	Nucleus	phosphatase
IMPA2	25.3737	inositol monophosphatase 2	Cytoplasm	phosphatase
PPP1R16B	25.1001	protein phosphatase 1 regulatory subunit 16B	Plasma Membrane	phosphatase
INPP5K	25.0136	inositol polyphosphate-5-phosphatase K	Cytoplasm	phosphatase
PPP2R5D	23.1199	protein phosphatase 2 regulatory subunit B'delta	Nucleus	phosphatase
PPAPDC1A	22.7219	phospholipid phosphatase 4	Plasma Membrane	phosphatase
FBP2	22.6207	fructose-bisphosphatase 2	Cytoplasm	phosphatase
PPP1R3A	20.4128	protein phosphatase 1 regulatory subunit 3A	Cytoplasm	phosphatase
PPFIA3	20.3966	PTPRF interacting protein alpha 3	Plasma Membrane	phosphatase
MTMR1	20.2677	myotubularin related protein 1	Cytoplasm	phosphatase
INPPL1	19.934	inositol polyphosphate phosphatase like 1	Cytoplasm	phosphatase
NT5C1A	19.1562	5'-nucleotidase, cytosolic IA	Cytoplasm	phosphatase
PTPN20B	18.9484	protein tyrosine phosphatase non-receptor type 20	Extracellular Space	phosphatase
PPIP5K1	16.7475	diphosphoinositol pentakisphosphate kinase 1	Nucleus	phosphatase
DUSP13	16.7417	dual specificity phosphatase 13B	Cytoplasm	phosphatase
PPAP2A	16.1485	phospholipid phosphatase 1	Plasma Membrane	phosphatase
PPP1R1C	16.0597	protein phosphatase 1 regulatory inhibitor subunit 1C	Cytoplasm	phosphatase
PPP2R2A	15.8602	protein phosphatase 2 regulatory subunit Balpha	Cytoplasm	phosphatase
PPAP2B	15.6647	phospholipid phosphatase 3	Plasma Membrane	phosphatase
LPIN2	15.3819	lipin 2	Nucleus	phosphatase
PPP2R3A	15.1212	protein phosphatase 2 regulatory subunit B''alpha	Nucleus	phosphatase
PSPH	15.0688	phosphoserine phosphatase	Cytoplasm	phosphatase
NT5C	15.0671	5', 3'-nucleotidase, cytosolic	Cytoplasm	phosphatase
G6PC	15.0153	glucose-6-phosphatase catalytic subunit 1	Cytoplasm	phosphatase
NUDT5	14.6929	nudix hydrolase 5	Cytoplasm	phosphatase
NT5C3A	14.2935	5'-nucleotidase, cytosolic IIIA	Cytoplasm	phosphatase
ACP2	14.011	acid phosphatase 2, lysosomal	Cytoplasm	phosphatase
PPP2R5B	13.9769	protein phosphatase 2 regulatory subunit B'beta	Cytoplasm	phosphatase
INPP4B	13.6536	inositol polyphosphate-4-phosphatase type II B	Cytoplasm	phosphatase
DUSP27	13.4464	serine/threonine/tyrosine interacting like 2	Other	phosphatase
CILP	13.3236	cartilage intermediate layer protein	Extracellular Space	phosphatase
PPP2R5E	12.7923	protein phosphatase 2 regulatory subunit B'epsilon	Cytoplasm	phosphatase
ACP6	12.2397	acid phosphatase 6, lysophosphatidic	Cytoplasm	phosphatase
FBP1	12.2108	fructose-bisphosphatase 1	Cytoplasm	phosphatase
NUDT1	11.5743	nudix hydrolase 1	Extracellular Space	phosphatase
SIRPA	11.439	signal regulatory protein alpha	Plasma Membrane	phosphatase
INPP5F	11.3316	inositol polyphosphate-5-phosphatase F	Plasma Membrane	phosphatase
APTX	11.07	aprataxin	Nucleus	phosphatase
ACPP	11.0564	acid phosphatase 3	Extracellular Space	phosphatase
PPP1R1B	11.0177	protein phosphatase 1 regulatory inhibitor subunit 1B	Cytoplasm	phosphatase
PPP1R7	10.4588	protein phosphatase 1 regulatory subunit 7	Nucleus	phosphatase
PPP1R1A	10.2629	protein phosphatase 1 regulatory inhibitor subunit 1A	Cytoplasm	phosphatase
SACM1L	10.211	SAC1 like phosphatidylinositide phosphatase	Cytoplasm	phosphatase
SYNJ1	9.96484	synaptojanin 1	Cytoplasm	phosphatase
PPAPDC2	9.44221	phospholipid phosphatase 6	Plasma Membrane	phosphatase
PPP1R15B	9.42722	protein phosphatase 1 regulatory subunit 15B	Cytoplasm	phosphatase
PPP4R1	8.82146	protein phosphatase 4 regulatory subunit 1	Other	phosphatase
PPP1R8	8.81176	protein phosphatase 1 regulatory subunit 8	Nucleus	phosphatase
MINPP1	8.07038	multiple inositol-polyphosphate phosphatase 1	Cytoplasm	phosphatase
PPP2R5A	7.24083	protein phosphatase 2 regulatory subunit B'alpha	Cytoplasm	phosphatase
BPGM	7.22398	bisphosphoglycerate mutase	Extracellular Space	phosphatase
PON1	6.34773	paraoxonase 1	Extracellular Space	phosphatase
OCRL	6.23069	OCRL inositol polyphosphate-5-phosphatase	Cytoplasm	phosphatase
ACP5	6.17509	acid phosphatase 5, tartrate resistant	Cytoplasm	phosphatase
NT5C3B	6.13955	5'-nucleotidase, cytosolic IIIB	Cytoplasm	phosphatase
MTMR9	6.08638	myotubularin related protein 9	Cytoplasm	phosphatase
INPP5E	6.04593	inositol polyphosphate-5-phosphatase E	Cytoplasm	phosphatase
NUDT12	5.69724	nudix hydrolase 12	Cytoplasm	phosphatase
MTMR2	5.3522	myotubularin related protein 2	Cytoplasm	phosphatase
NUDT4	4.83861	nudix hydrolase 4	Cytoplasm	phosphatase
ALPP	4.4387	alkaline phosphatase, placental	Plasma Membrane	phosphatase
G6PC3	4.42946	glucose-6-phosphatase catalytic subunit 3	Cytoplasm	phosphatase
PGAM1	4.33596	phosphoglycerate mutase 1	Cytoplasm	phosphatase
PGAM2	2.94937	phosphoglycerate mutase 2	Cytoplasm	phosphatase
NUDT11	2.89897	nudix hydrolase 11	Cytoplasm	phosphatase
INPP1	2.58305	inositol polyphosphate-1-phosphatase	Cytoplasm	phosphatase
