# Supplementary material for: Genomic mapping reveals cisplatin disruption of protein phosphorylation signalling genome-wide
Source: Metallomics. 2026 Jun 5;18(1):mfag016. doi: 10.1093/mtomcs/mfag016 (PMC13309786; doi:10.1093/mtomcs/mfag016)
Supplement: mfag016_Supplemental_Files [file mfag016_supplemental_files.zip › Supplementary Table S6 Prior gene targets for cancer treatment in the ref and the CDG mapped in the this work.xlsx]

## Sheet: Sheet1
Supplementary Table S6 Prior gene targets for cancer treatment in the ref and the CDG mapped in the this work
Chromosome	Gene	Average number of identified peaks (n=2)	Average number of reads (n=2)	Average enrichment fold (n=2)	Symbol in IPA	Entrez Gene Name	Location	Type(s)	Drug(s)	Priority	protein kinase	protein phosphatase
chr17	DDX5	1	42.5	1.78892	DDX5	DEAD-box helicase 5	Nucleus	enzyme		2	#N/A	#N/A
chr16	MAF	1	39.5	1.95002	MAF	MAF bZIP transcription factor	Nucleus	transcription regulator		3	#N/A	#N/A
chr9	LPAR1	2.5	68	6.90517	LPAR1	lysophosphatidic acid receptor 1	Plasma Membrane	G-protein coupled receptor		2	#N/A	#N/A
chr6	SYNCRIP	1	28	2.81018	SYNCRIP	synaptotagmin binding cytoplasmic RNA interacting protein	Nucleus	other	supinoxin	3	#N/A	#N/A
chr1	ATP6V0B	1	61	2.13835	ATP6V0B	ATPase H+ transporting V0 subunit b	Cytoplasm	transporter		3	#N/A	#N/A
chr13	ARGLU1	1	20.5	2.27397	ARGLU1	arginine and glutamate rich 1	Other	other		3	#N/A	#N/A
chr7	SBDS	1	21	2.49129	SBDS	SBDS ribosome maturation factor	Nucleus	other		3	#N/A	#N/A
chr10	RPP30	2	48	4.86146	RPP30	ribonuclease P/MRP subunit p30	Nucleus	enzyme		3	#N/A	#N/A
chr17	TSR1	3	78.5	7.17582	TSR1	TSR1 ribosome maturation factor	Nucleus	other		3	#N/A	#N/A
chr22	NUP50	2	58	5.5004	NUP50	nucleoporin 50	Nucleus	transporter		3	#N/A	#N/A
chr2	CEBPZ	1.5	32	3.62507	CEBPZ	CCAAT enhancer binding protein zeta	Nucleus	transcription regulator		3	#N/A	#N/A
chr19	LENG1	2	102.5	4.23656	LENG1	leukocyte receptor cluster member 1	Other	other		3	#N/A	#N/A
chr1	NRAS	1.5	43	2.97088	NRAS	NRAS proto-oncogene, GTPase	Plasma Membrane	enzyme		2	#N/A	#N/A
chr14	LRR1	2.5	47	4.93818	LRR1	leucine rich repeat protein 1	Cytoplasm	enzyme		3	#N/A	#N/A
chr19	GTF2F1	1	38.5	1.93359	GTF2F1	general transcription factor IIF subunit 1	Nucleus	transcription regulator		3	#N/A	#N/A
chrX	MED12	1.5	45.5	3.27502	MED12	mediator complex subunit 12	Nucleus	transcription regulator		3	#N/A	#N/A
chr5	PGGT1B	2.5	59	6.77237	PGGT1B	protein geranylgeranyltransferase type I subunit beta	Cytoplasm	enzyme		2	#N/A	#N/A
chr5	CSNK1A1	3.5	104.5	9.97263	CSNK1A1	casein kinase 1 alpha 1	Cytoplasm	kinase		2	protein kinase	#N/A
chr16	SNRNP25	1.5	70.5	3.74354	SNRNP25	small nuclear ribonucleoprotein U11/U12 subunit 25	Nucleus	other		2	#N/A	#N/A
chr18	RNMT	1.5	36.5	3.77785	RNMT	RNA guanine-7 methyltransferase	Nucleus	enzyme		2	#N/A	#N/A
chr1	CDC42	6	130.5	12.8346	CDC42	cell division cycle 42	Cytoplasm	enzyme		2	#N/A	#N/A
chr5	DDX41	2.5	83	5.05333	DDX41	DEAD-box helicase 41	Nucleus	enzyme		3	#N/A	#N/A
chr2	CIAO1	2	115	4.24489	CIAO1	cytosolic iron-sulfur assembly component 1	Nucleus	transcription regulator		3	#N/A	#N/A
chr10	PGAM1	2	50	4.33596	PGAM1	phosphoglycerate mutase 1	Cytoplasm	phosphatase		2	#N/A	phosphatase
chr2	NRBP1	1	25	2.59407	NRBP1	nuclear receptor binding protein 1	Nucleus	kinase		3	kinase	#N/A
chr19	SNAPC2	1.5	66	3.0655	SNAPC2	small nuclear RNA activating complex polypeptide 2	Nucleus	transcription regulator		3	#N/A	#N/A
chr2	CFLAR	2	75.5	5.02517	CFLAR	CASP8 and FADD like apoptosis regulator	Cytoplasm	other		2	#N/A	#N/A
chr20	ID1	1	106.5	1.68155	ID1	inhibitor of DNA binding 1, HLH protein	Nucleus	transcription regulator		3	#N/A	#N/A
chr4	PPAT	2	59.5	4.66811	PPAT	phosphoribosyl pyrophosphate amidotransferase	Cytoplasm	enzyme	L-asparaginase/cyclophosphamide/cytarabine/daunorubicin/6-mercaptopurine/prednisone/vincristine, 6-mercaptopurine/prednisone/thioguanine, cytarabine/daunorubicin/thioguanine, cyclophosphamide/cytarabine/6-mercaptopurine, cytarabine/thioguanine, 6-mercaptopurine, 6-mercaptopurine/vincristine, thioguanine, amidophosphoribosyltransferase inhibitor, hydroxyurea/6-mercaptopurine, 6-mercaptopurine/pred…	1	#N/A	#N/A
chr17	GPS1	2.5	89	4.68677	GPS1	G protein pathway suppressor 1	Nucleus	other		3	#N/A	#N/A
chr19	NDUFB7	3	117.5	7.1479	NDUFB7	NADH:ubiquinone oxidoreductase subunit B7	Cytoplasm	enzyme		1	#N/A	#N/A
chr11	EIF1AD	2	98	4.75741	EIF1AD	eukaryotic translation initiation factor 1A domain containing	Nucleus	other		3	#N/A	#N/A
chr12	SBNO1	24	664.5	59.3274	SBNO1	strawberry notch homolog 1	Other	enzyme		3	#N/A	#N/A
chrX	DDX3X	7.5	238.5	18.4946	DDX3X	DEAD-box helicase 3 X-linked	Cytoplasm	enzyme		2	#N/A	#N/A
chr8	PABPC1	2	40.5	4.83176	PABPC1	poly(A) binding protein cytoplasmic 1	Cytoplasm	translation regulator		2	#N/A	#N/A
chr14	GTF2A1	3	86.5	8.56466	GTF2A1	general transcription factor IIA subunit 1	Cytoplasm	transcription regulator		2	#N/A	#N/A
chr11	KIF18A	4	127	11.2011	KIF18A	kinesin family member 18A	Cytoplasm	enzyme		2	#N/A	#N/A
chr4	PLK4	2	61.5	4.94146	PLK4	polo like kinase 4	Cytoplasm	kinase	CFI-400945	1	protein kinase	#N/A
chr7	PMPCB	1.5	31.5	4.1441	PMPCB	peptidase, mitochondrial processing beta subunit	Cytoplasm	peptidase		3	#N/A	#N/A
chr12	PRIM1	3.5	91.5	8.45609	PRIM1	DNA primase subunit 1	Nucleus	enzyme	alemtuzumab/cyclophosphamide/fludarabine phosphate, cytarabine/filgrastim/fludarabine phosphate/imatinib, fludarabine phosphate/rituximab, cytarabine/fludarabine phosphate/oxaliplatin/rituximab, dexamethasone/fludarabine phosphate/mitoxantrone/rituximab, cytarabine/fludarabine phosphate, cytarabine/filgrastim/fludarabine phosphate, cyclophosphamide/fludarabine phosphate/mitoxantrone, alemtuzumab/…	2	#N/A	#N/A
chr5	NPM1	2	63	5.09446	NPM1	nucleophosmin 1	Nucleus	transcription regulator		2	#N/A	#N/A
chr10	NHLRC2	4	115.5	10.3803	NHLRC2	NHL repeat containing 2	Cytoplasm	enzyme		2	#N/A	#N/A
chr13	IRS2	6.5	174	14.4727	IRS2	insulin receptor substrate 2	Cytoplasm	enzyme		3	#N/A	#N/A
chrX	NONO	1.5	48	3.5785	NONO	non-POU domain containing octamer binding	Nucleus	transcription regulator		3	#N/A	#N/A
chrX	VBP1	2	71.5	5.25553	VBP1	VHL binding protein 1	Cytoplasm	other		3	#N/A	#N/A
chr1	TAF1A	2.5	72	6.68975	TAF1A	TATA-box binding protein associated factor, RNA polymerase I subunit A	Nucleus	transcription regulator		3	#N/A	#N/A
chr10	SAR1A	3	106	5.29021	SAR1A	secretion associated Ras related GTPase 1A	Cytoplasm	enzyme		2	#N/A	#N/A
chr19	CCNE1	2	47	4.44473	CCNE1	cyclin E1	Nucleus	transcription regulator		2	#N/A	#N/A
chr15	EIF3J	3	83	8.28495	EIF3J	eukaryotic translation initiation factor 3 subunit J	Cytoplasm	translation regulator		3	#N/A	#N/A
chr10	PSTK	3.5	85.5	8.19872	PSTK	phosphoseryl-tRNA kinase	Cytoplasm	kinase		3	kinase	#N/A
chr13	GTF3A	1.5	43	4.44032	GTF3A	general transcription factor IIIA	Nucleus	transcription regulator		3	#N/A	#N/A
chr19	TBCB	2.5	70	4.59072	TBCB	tubulin folding cofactor B	Cytoplasm	other		3	#N/A	#N/A
chr5	ATP6V0E1	22	1183	51.955	ATP6V0E1	ATPase H+ transporting V0 subunit e1	Cytoplasm	transporter		2	#N/A	#N/A
chrX	GEMIN8	2.5	84.5	5.83021	GEMIN8	gem nuclear organelle associated protein 8	Cytoplasm	other		3	#N/A	#N/A
chr18	SEH1L	2.5	62.5	5.84856	SEH1L	SEH1 like nucleoporin	Cytoplasm	transporter		3	#N/A	#N/A
chr2	NFE2L2	3.5	86.5	10.6026	NFE2L2	nuclear factor, erythroid 2 like 2	Nucleus	transcription regulator	RTA 408	2	#N/A	#N/A
chr2	RPIA	2	46.5	5.72048	RPIA	ribose 5-phosphate isomerase A	Cytoplasm	enzyme		3	#N/A	#N/A
chr9	MED22	4.5	317.5	10.4342	MED22	mediator complex subunit 22	Cytoplasm	other		3	#N/A	#N/A
chr19	POLRMT	3.5	113.5	7.2222	POLRMT	RNA polymerase mitochondrial	Cytoplasm	enzyme		2	#N/A	#N/A
chr18	WDR7	4	115.5	11.2458	WDR7	WD repeat domain 7	Cytoplasm	other		3	#N/A	#N/A
chr1	PARS2	2.5	124.5	6.12934	PARS2	prolyl-tRNA synthetase 2, mitochondrial	Cytoplasm	enzyme		3	#N/A	#N/A
chr16	COG8	1	51.5	2.17335	COG8	component of oligomeric golgi complex 8	Cytoplasm	transporter		3	#N/A	#N/A
chr6	PPIL4	2	44.5	5.99153	PPIL4	peptidylprolyl isomerase like 4	Nucleus	enzyme		3	#N/A	#N/A
chr1	UAP1	3.5	95.5	7.51054	UAP1	UDP-N-acetylglucosamine pyrophosphorylase 1	Nucleus	enzyme		2	#N/A	#N/A
chr2	GTF3C2	2.5	83	7.30575	GTF3C2	general transcription factor IIIC subunit 2	Nucleus	transcription regulator		3	#N/A	#N/A
chr14	WDHD1	3	67	7.63176	WDHD1	WD repeat and HMG-box DNA binding protein 1	Nucleus	transcription regulator		3	#N/A	#N/A
chr18	FECH	2.5	81.5	6.42515	FECH	ferrochelatase	Cytoplasm	enzyme		2	#N/A	#N/A
chr1	FUBP1	2	60	6.43844	FUBP1	far upstream element binding protein 1	Nucleus	transcription regulator		3	#N/A	#N/A
chr6	RTN4IP1	2.5	58.5	6.30508	RTN4IP1	reticulon 4 interacting protein 1	Cytoplasm	enzyme		2	#N/A	#N/A
chr2	SLC39A10	6	161	16.7932	SLC39A10	solute carrier family 39 member 10	Extracellular Space	transporter		2	#N/A	#N/A
chr5	IK	3	58	6.6014	IK	IK cytokine	Extracellular Space	cytokine		2	#N/A	#N/A
chr6	GMNN	1	29	3.22661	GMNN	geminin DNA replication inhibitor	Nucleus	transcription regulator		2	#N/A	#N/A
chr1	DDOST	2.5	87.5	5.45999	DDOST	dolichyl-diphosphooligosaccharide--protein glycosyltransferase non-catalytic subunit	Cytoplasm	enzyme		2	#N/A	#N/A
chr3	TFRC	4	124	12.8973	TFRC	transferrin receptor	Plasma Membrane	transporter	CX-2029, CALAA-01	2	#N/A	#N/A
chr7	DLD	2	62.5	6.78928	DLD	dihydrolipoamide dehydrogenase	Cytoplasm	enzyme	hexachlorophene	2	#N/A	#N/A
chr8	POP1	2.5	64.5	6.8223	POP1	POP1 homolog, ribonuclease P/MRP subunit	Nucleus	enzyme		2	#N/A	#N/A
chr12	KRAS	5	171.5	13.6633	KRAS	KRAS proto-oncogene, GTPase	Cytoplasm	enzyme	JNJ-74699157, AZD4785, chelerythrine, MRTX849	2	#N/A	#N/A
chr18	KDSR	2	47	5.77726	KDSR	3-ketodihydrosphingosine reductase	Plasma Membrane	enzyme		2	#N/A	#N/A
chr2	BUB1	2	50.5	4.31349	BUB1	BUB1 mitotic checkpoint serine/threonine kinase	Nucleus	kinase		2	protein kinase	#N/A
chr20	BCL2L1	9	499.5	19.5272	BCL2L1	BCL2 like 1	Cytoplasm	other		1	#N/A	#N/A
chr19	PTBP1	3	71	5.79136	PTBP1	polypyrimidine tract binding protein 1	Nucleus	enzyme		2	#N/A	#N/A
chr19	COX6B1	2.5	93.5	6.03044	COX6B1	cytochrome c oxidase subunit 6B1	Cytoplasm	enzyme		3	#N/A	#N/A
chr1	GUK1	4	229	7.15118	GUK1	guanylate kinase 1	Cytoplasm	kinase		3	kinase	#N/A
chr17	GEMIN4	3	190	7.37306	GEMIN4	gem nuclear organelle associated protein 4	Nucleus	other		2	#N/A	#N/A
chr9	SMARCA2	10	269.5	24.105	SMARCA2	SWI/SNF related, matrix associated, actin dependent regulator of chromatin, subfamily a, member 2	Nucleus	transcription regulator		2	#N/A	#N/A
chr15	EMC7	4	149.5	12.6518	EMC7	ER membrane protein complex subunit 7	Cytoplasm	other		2	#N/A	#N/A
chr11	CTR9	3	105.5	5.65706	CTR9	CTR9 homolog, Paf1/RNA polymerase II complex component	Nucleus	other		3	#N/A	#N/A
chr11	PCF11	2	55	4.86866	PCF11	PCF11 cleavage and polyadenylation factor subunit	Nucleus	other		3	#N/A	#N/A
chr8	MYC	3	139	6.55802	MYC	MYC proto-oncogene, bHLH transcription factor	Nucleus	transcription regulator	AVI-4126, MYC-targeting siRNA DCR-MYC	2	#N/A	#N/A
chr1	MAGOH	2.5	72	7.42786	MAGOH	mago homolog, exon junction complex subunit	Nucleus	other		2	#N/A	#N/A
chr2	ACSL3	3.5	67.5	8.40095	ACSL3	acyl-CoA synthetase long chain family member 3	Cytoplasm	enzyme		3	#N/A	#N/A
chr3	WDR48	3	79.5	7.52318	WDR48	WD repeat domain 48	Cytoplasm	other		2	#N/A	#N/A
chr3	UMPS	3	121.5	7.29273	UMPS	uridine monophosphate synthetase	Cytoplasm	enzyme	gimeracil/irinotecan/oxonic acid/tegafur, bevacizumab/gimeracil/irinotecan/oxonic acid/tegafur, gimeracil/oxonic acid/tegafur, pyrazofurin, cetuximab/gimeracil/irinotecan/oxonic acid/tegafur, oxonic acid	2	#N/A	#N/A
chr11	WDR74	2.5	128	6.70532	WDR74	WD repeat domain 74	Nucleus	other		3	#N/A	#N/A
chr22	ADSL	2	61.5	4.13638	ADSL	adenylosuccinate lyase	Cytoplasm	enzyme		2	#N/A	#N/A
chr1	GGPS1	4	162.5	9.8048	GGPS1	geranylgeranyl diphosphate synthase 1	Cytoplasm	enzyme	zoledronic acid	2	#N/A	#N/A
chrX	FAM50A	3.5	140.5	6.74582	FAM50A	family with sequence similarity 50 member A	Nucleus	other		3	#N/A	#N/A
chr14	ACIN1	3	112.5	9.43343	ACIN1	apoptotic chromatin condensation inducer 1	Nucleus	enzyme		2	#N/A	#N/A
chr11	FOSL1	4.5	262	9.03185	FOSL1	FOS like 1, AP-1 transcription factor subunit	Nucleus	transcription regulator	MORAb-202	3	#N/A	#N/A
chr17	ELAC2	4.5	226	9.1121	ELAC2	elaC ribonuclease Z 2	Nucleus	enzyme		3	#N/A	#N/A
chr5	NHP2	2	92.5	4.79215	NHP2	NHP2 ribonucleoprotein	Nucleus	other		3	#N/A	#N/A
chr22	HSCB	2.5	65	8.1355	HSCB	HscB mitochondrial iron-sulfur cluster cochaperone	Cytoplasm	other		3	#N/A	#N/A
chr20	FERMT1	3	81.5	8.14418	FERMT1	fermitin family member 1	Plasma Membrane	other		2	#N/A	#N/A
chr17	SUMO2	3	77	6.37568	SUMO2	small ubiquitin like modifier 2	Nucleus	enzyme		3	#N/A	#N/A
chr20	ARFRP1	4	245.5	8.24056	ARFRP1	ADP ribosylation factor related protein 1	Cytoplasm	enzyme		3	#N/A	#N/A
chr10	SHOC2	8	250.5	21.7327	SHOC2	SHOC2 leucine rich repeat scaffold protein	Cytoplasm	other		3	#N/A	#N/A
chr2	NCL	3.5	161.5	8.44295	NCL	nucleolin	Nucleus	other	AGRO 100	2	#N/A	#N/A
chr1	TPR	2.5	72	7.24484	TPR	translocated promoter region, nuclear basket protein	Nucleus	other		3	#N/A	#N/A
chr20	UBE2C	2.5	115.5	4.71612	UBE2C	ubiquitin conjugating enzyme E2 C	Cytoplasm	enzyme		2	#N/A	#N/A
chr2	RAB10	6.5	172.5	18.7888	RAB10	RAB10, member RAS oncogene family	Cytoplasm	enzyme		2	#N/A	#N/A
chr1	UBIAD1	8.5	245.5	18.0906	UBIAD1	UbiA prenyltransferase domain containing 1	Nucleus	enzyme		3	#N/A	#N/A
chr14	FOXA1	1	55	1.91298	FOXA1	forkhead box A1	Nucleus	transcription regulator		3	#N/A	#N/A
chr16	TAF1C	4	211.5	7.82553	TAF1C	TATA-box binding protein associated factor, RNA polymerase I subunit C	Nucleus	transcription regulator		3	#N/A	#N/A
chr1	PPP1R8	6.5	201	16.5356	PPP1R8	protein phosphatase 1 regulatory subunit 8	Nucleus	phosphatase		2	#N/A	protein phosphatase
chr1	NDUFS2	4	140.5	7.41553	NDUFS2	NADH:ubiquinone oxidoreductase core subunit S2	Cytoplasm	enzyme		1	#N/A	#N/A
chr3	NDUFB4	1.5	77.5	4.4787	NDUFB4	NADH:ubiquinone oxidoreductase subunit B4	Cytoplasm	transporter		1	#N/A	#N/A
chr1	RNPC3	3.5	117	9.88316	RNPC3	RNA binding region (RNP1, RRM) containing 3	Nucleus	other		3	#N/A	#N/A
chr17	CHMP6	6.5	347.5	14.3401	CHMP6	charged multivesicular body protein 6	Cytoplasm	other		2	#N/A	#N/A
chr16	CDIPT	3	152.5	6.52965	CDIPT	CDP-diacylglycerol--inositol 3-phosphatidyltransferase	Cytoplasm	enzyme		2	#N/A	#N/A
chr12	USP5	4	180.5	10.4574	USP5	ubiquitin specific peptidase 5	Cytoplasm	peptidase		2	#N/A	#N/A
chr19	WDR18	2.5	72	4.91477	WDR18	WD repeat domain 18	Nucleus	other		3	#N/A	#N/A
chr8	UTP23	7.5	193	16.9755	UTP23	UTP23 small subunit processome component	Other	other		3	#N/A	#N/A
chr11	STX5	10	261	21.6492	STX5	syntaxin 5	Cytoplasm	transporter		3	#N/A	#N/A
chr6	E2F3	8.5	230	23.0165	E2F3	E2F transcription factor 3	Nucleus	transcription regulator		3	#N/A	#N/A
chr9	EXOSC2	3.5	111	7.17155	EXOSC2	exosome component 2	Nucleus	enzyme		3	#N/A	#N/A
chr1	MAD2L2	5	186	10.644	MAD2L2	mitotic arrest deficient 2 like 2	Nucleus	enzyme		3	#N/A	#N/A
chr19	CDC37	5.5	222	12.9597	CDC37	cell division cycle 37	Cytoplasm	other		2	#N/A	#N/A
chr3	THOC7	2.5	64.5	7.1665	THOC7	THO complex 7	Nucleus	other		3	#N/A	#N/A
chr13	KLF5	3.5	101.5	8.10174	KLF5	Kruppel like factor 5	Nucleus	transcription regulator		3	#N/A	#N/A
chr19	DHPS	1.5	62	4.60203	DHPS	deoxyhypusine synthase	Cytoplasm	enzyme	dapsone	2	#N/A	#N/A
chr19	GRWD1	2	90.5	4.62898	GRWD1	glutamate rich WD repeat containing 1	Nucleus	other		3	#N/A	#N/A
chr19	FZR1	5.5	277	11.6571	FZR1	fizzy and cell division cycle 20 related 1	Nucleus	kinase		3	kinase	#N/A
chr1	RBBP5	6.5	192.5	16.6297	RBBP5	RB binding protein 5, histone lysine methyltransferase complex subunit	Nucleus	transcription regulator		3	#N/A	#N/A
chr9	EDF1	2.5	144	5.05809	EDF1	endothelial differentiation related factor 1	Nucleus	transcription regulator		2	#N/A	#N/A
chr3	CCDC174	4.5	154.5	11.8492	CCDC174	coiled-coil domain containing 174	Nucleus	other		3	#N/A	#N/A
chr20	E2F1	5.5	340.5	12.1344	E2F1	E2F transcription factor 1	Nucleus	transcription regulator		3	#N/A	#N/A
chr2	SF3B1	3.5	96.5	10.3545	SF3B1	splicing factor 3b subunit 1	Nucleus	other	H3B-8800	2	#N/A	#N/A
chr11	CCND1	4.5	229.5	8.85547	CCND1	cyclin D1	Nucleus	transcription regulator	arsenic trioxide/cytarabine/methotrexate, arsenic trioxide/idarubicin/tretinoin, arsenic trioxide/tretinoin, arsenic trioxide, arsenic trioxide/daunorubicin/tretinoin, arsenic trioxide/gemtuzumab ozogamicin/tretinoin	2	#N/A	#N/A
chr1	AHCYL1	3	101.5	7.33648	AHCYL1	adenosylhomocysteinase like 1	Cytoplasm	enzyme		2	#N/A	#N/A
chr19	HAUS5	5	228	10.6447	HAUS5	HAUS augmin like complex subunit 5	Cytoplasm	other		3	#N/A	#N/A
chr20	RAE1	6	329	13.0651	RAE1	ribonucleic acid export 1	Nucleus	other		2	#N/A	#N/A
chr1	SHC1	3.5	197	8.6309	SHC1	SHC adaptor protein 1	Cytoplasm	other		2	#N/A	#N/A
chr8	CPSF1	5	187.5	10.7233	CPSF1	cleavage and polyadenylation specific factor 1	Nucleus	other		3	#N/A	#N/A
chr16	SLC7A6OS	4	138.5	9.73442	SLC7A6OS	solute carrier family 7 member 6 opposite strand	Other	other		3	#N/A	#N/A
chr11	MEN1	3	174	6.98783	MEN1	menin 1	Nucleus	transcription regulator	SNDX-5613	1	#N/A	#N/A
chr19	LONP1	5.5	321	10.8527	LONP1	lon peptidase 1, mitochondrial	Cytoplasm	peptidase		2	#N/A	#N/A
chr16	MVD	6	271	11.7506	MVD	mevalonate diphosphate decarboxylase	Cytoplasm	enzyme		2	#N/A	#N/A
chr12	HSP90B1	1.5	43.5	4.76716	HSP90B1	heat shock protein 90 beta family member 1	Cytoplasm	other	cisplatin, retaspimycin, alvespimycin	2	#N/A	#N/A
chr3	VHL	4.5	134.5	9.91935	VHL	von Hippel-Lindau tumor suppressor	Nucleus	transcription regulator		2	#N/A	#N/A
chr19	DDX39A	5	209.5	9.96781	DDX39A	DExD-box helicase 39A	Nucleus	enzyme		3	#N/A	#N/A
chr9	NELFB	6.5	305	12.4694	NELFB	negative elongation factor complex member B	Nucleus	other		3	#N/A	#N/A
chr9	COQ4	5.5	239.5	11.4068	COQ4	coenzyme Q4	Cytoplasm	other		3	#N/A	#N/A
chr19	RPL28	9.5	375.5	23.0199	RPL28	ribosomal protein L28	Cytoplasm	other		2	#N/A	#N/A
chr2	HJURP	3.5	152.5	10.6259	HJURP	Holliday junction recognition protein	Nucleus	other		3	#N/A	#N/A
chr1	ENO1	5	172	11.5023	ENO1	enolase 1	Cytoplasm	enzyme		2	#N/A	#N/A
chr2	CENPA	3.5	91	8.76066	CENPA	centromere protein A	Nucleus	other		3	#N/A	#N/A
chr20	CDC25B	4	212.5	11.5944	CDC25B	cell division cycle 25B	Nucleus	phosphatase		2	#N/A	protein phosphatase
chr11	SYVN1	3.5	214.5	8.56464	SYVN1	synoviolin 1	Cytoplasm	transporter		3	#N/A	#N/A
chr16	STX4	4.5	204.5	10.5311	STX4	syntaxin 4	Plasma Membrane	transporter		2	#N/A	#N/A
chr15	WDR73	4.5	150.5	9.92121	WDR73	WD repeat domain 73	Extracellular Space	other		3	#N/A	#N/A
chr7	NAMPT	2.5	60.5	7.52248	NAMPT	nicotinamide phosphoribosyltransferase	Extracellular Space	cytokine	daporinad, KPT-9274	2	#N/A	#N/A
chr7	MIOS	4	96	9.40971	MIOS	meiosis regulator for oocyte development	Cytoplasm	other		3	#N/A	#N/A
chr10	CEP55	5.5	157.5	14.024	CEP55	centrosomal protein 55	Cytoplasm	other		2	#N/A	#N/A
chr16	CYB5B	9	298.5	26.938	CYB5B	cytochrome b5 type B	Cytoplasm	enzyme		3	#N/A	#N/A
chr5	APC	7	183	19.766	APC	APC regulator of WNT signaling pathway	Nucleus	enzyme		2	#N/A	#N/A
chr1	TTF2	4.5	148.5	12.238	TTF2	transcription termination factor 2	Cytoplasm	transcription regulator		3	#N/A	#N/A
chr15	OIP5	5	160	12.2784	OIP5	Opa interacting protein 5	Nucleus	other		3	#N/A	#N/A
chr12	METAP2	5	156	13.2241	METAP2	methionyl aminopeptidase 2	Cytoplasm	peptidase	XMT-1107, O-(chloroacetylcarbamoyl)fumagillol, beloranib, PPI-2458, SDX-7320, nitroxoline	2	#N/A	#N/A
chr8	EFR3A	3.5	102.5	10.162	EFR3A	EFR3 homolog A	Plasma Membrane	other		2	#N/A	#N/A
chr15	IDH3A	8.5	257	17.8345	IDH3A	isocitrate dehydrogenase (NAD(+)) 3 catalytic subunit alpha	Cytoplasm	enzyme		3	#N/A	#N/A
chr17	SNF8	2	78	4.63537	SNF8	SNF8 subunit of ESCRT-II	Cytoplasm	enzyme		2	#N/A	#N/A
chr10	LDB1	5.5	225.5	11.3625	LDB1	LIM domain binding 1	Nucleus	transcription regulator		3	#N/A	#N/A
chr3	DHX36	3.5	114	8.31901	DHX36	DEAH-box helicase 36	Cytoplasm	enzyme		2	#N/A	#N/A
chr20	NELFCD	3	153.5	6.34466	NELFCD	negative elongation factor complex member C/D	Nucleus	other		3	#N/A	#N/A
chr1	IPO13	5.5	257	13.0738	IPO13	importin 13	Nucleus	transporter		2	#N/A	#N/A
chr3	SLC4A7	10	284.5	25.3092	SLC4A7	solute carrier family 4 member 7	Plasma Membrane	transporter		2	#N/A	#N/A
chr16	UQCRC2	3	112.5	9.57161	UQCRC2	ubiquinol-cytochrome c reductase core protein 2	Cytoplasm	enzyme		2	#N/A	#N/A
chr19	UBE2S	2.5	110.5	5.50624	UBE2S	ubiquitin conjugating enzyme E2 S	Nucleus	enzyme		3	#N/A	#N/A
chr8	GRHL2	6.5	191	18.3239	GRHL2	grainyhead like transcription factor 2	Nucleus	transcription regulator		3	#N/A	#N/A
chr15	FURIN	5.5	458.5	10.3247	FURIN	furin, paired basic amino acid cleaving enzyme	Cytoplasm	peptidase	nona-D-arginine amide, furin inhibitor, hexa-D-arginine	2	#N/A	#N/A
chr7	RHEB	7.5	260.5	21.4705	RHEB	Ras homolog, mTORC1 binding	Cytoplasm	enzyme		2	#N/A	#N/A
chr6	IRF4	6	179	13.3835	IRF4	interferon regulatory factor 4	Nucleus	transcription regulator		3	#N/A	#N/A
chr2	GEMIN6	9.5	316	23.7493	GEMIN6	gem nuclear organelle associated protein 6	Nucleus	other		3	#N/A	#N/A
chr18	ZNF236	8.5	300.5	25.5995	ZNF236	zinc finger protein 236	Nucleus	transcription regulator		3	#N/A	#N/A
chr17	UTP18	4	128.5	12.1214	UTP18	UTP18 small subunit processome component	Nucleus	other		3	#N/A	#N/A
chr1	PTPN7	9	511.5	20.6529	PTPN7	protein tyrosine phosphatase non-receptor type 7	Cytoplasm	phosphatase		2	#N/A	protein phosphatase
chrX	LAS1L	5	216.5	12.2423	LAS1L	LAS1 like ribosome biogenesis factor	Nucleus	other		3	#N/A	#N/A
chr7	TAF6	1.5	77.5	3.88416	TAF6	TATA-box binding protein associated factor 6	Nucleus	transcription regulator		3	#N/A	#N/A
chr4	TACC3	5	252	12.1661	TACC3	transforming acidic coiled-coil containing protein 3	Nucleus	other		3	#N/A	#N/A
chr12	CCND2	4	133	11.571	CCND2	cyclin D2	Nucleus	other		2	#N/A	#N/A
chr1	ASPM	3.5	141.5	9.78084	ASPM	abnormal spindle microtubule assembly	Nucleus	other		3	#N/A	#N/A
chr2	CAD	5.5	244.5	14.2625	CAD	carbamoyl-phosphate synthetase 2, aspartate transcarbamylase, and dihydroorotase	Cytoplasm	enzyme		2	#N/A	#N/A
chr3	CTNNB1	3.5	91	9.94575	CTNNB1	catenin beta 1	Nucleus	transcription regulator	PRI-724	2	#N/A	#N/A
chr18	RTTN	5	167.5	14.648	RTTN	rotatin	Cytoplasm	other		3	#N/A	#N/A
chr2	TAF1B	8	243.5	22.4934	TAF1B	TATA-box binding protein associated factor, RNA polymerase I subunit B	Nucleus	transcription regulator		2	#N/A	#N/A
chr16	ALG1	7	342	16.9949	ALG1	ALG1 chitobiosyldiphosphodolichol beta-mannosyltransferase	Cytoplasm	enzyme		3	#N/A	#N/A
chr17	FDXR	5.5	259.5	11.7663	FDXR	ferredoxin reductase	Cytoplasm	enzyme		3	#N/A	#N/A
chr7	RINT1	7	197.5	16.0533	RINT1	RAD50 interactor 1	Nucleus	other		3	#N/A	#N/A
chr20	CSNK2A1	5	135	16.2369	CSNK2A1	casein kinase 2 alpha 1	Nucleus	kinase		1	protein kinase	#N/A
chr1	DMAP1	2.5	102.5	5.71812	DMAP1	DNA methyltransferase 1 associated protein 1	Nucleus	transcription regulator		3	#N/A	#N/A
chr22	UBE2L3	12.5	426.5	31.8697	UBE2L3	ubiquitin conjugating enzyme E2 L3	Nucleus	enzyme		2	#N/A	#N/A
chr2	STAMBP	5	138	13.1109	STAMBP	STAM binding protein	Nucleus	enzyme		2	#N/A	#N/A
chr9	HAUS6	11.5	306.5	27.2335	HAUS6	HAUS augmin like complex subunit 6	Cytoplasm	other		3	#N/A	#N/A
chr12	MVK	6	358	15.3566	MVK	mevalonate kinase	Cytoplasm	kinase		2	kinase	#N/A
chr3	ARF4	6.5	222.5	17.8732	ARF4	ADP ribosylation factor 4	Cytoplasm	enzyme		2	#N/A	#N/A
chr17	HGS	6.5	364.5	12.5658	HGS	hepatocyte growth factor-regulated tyrosine kinase substrate	Cytoplasm	other		2	#N/A	#N/A
chr15	SNAP23	7.5	228	21.3075	SNAP23	synaptosome associated protein 23	Plasma Membrane	transporter		2	#N/A	#N/A
chr8	PPP2R2A	5.5	169.5	14.729	PPP2R2A	protein phosphatase 2 regulatory subunit Balpha	Cytoplasm	phosphatase		3	#N/A	protein phosphatase
chr19	ERCC2	6.5	275	15.9767	ERCC2	ERCC excision repair 2, TFIIH core complex helicase subunit	Nucleus	enzyme		3	#N/A	#N/A
chr1	PRCC	6.5	276.5	16.0369	PRCC	proline rich mitotic checkpoint control factor	Nucleus	other		3	#N/A	#N/A
chr16	NOB1	6	216	13.5837	NOB1	NIN1 (RPN12) binding protein 1 homolog	Nucleus	enzyme		3	#N/A	#N/A
chr17	PPM1D	10	250	24.7135	PPM1D	protein phosphatase, Mg2+/Mn2+ dependent 1D	Cytoplasm	phosphatase		2	#N/A	protein phosphatase
chr7	RBM28	8	211	19.2947	RBM28	RNA binding motif protein 28	Nucleus	other		3	#N/A	#N/A
chr12	EP400	44.5	1893	106.796	EP400	E1A binding protein p400	Nucleus	other		3	#N/A	#N/A
chr1	TAF13	4.5	147.5	10.4549	TAF13	TATA-box binding protein associated factor 13	Nucleus	transcription regulator		2	#N/A	#N/A
chrX	TAF1	7.5	217	23.0965	TAF1	TATA-box binding protein associated factor 1	Nucleus	transcription regulator		2	#N/A	#N/A
chr2	CUL3	5	134	16.5289	CUL3	cullin 3	Nucleus	enzyme		2	#N/A	#N/A
chr1	STXBP3	7	154.5	14.6335	STXBP3	syntaxin binding protein 3	Plasma Membrane	transporter		2	#N/A	#N/A
chr3	SEC61A1	3.5	122	8.15433	SEC61A1	SEC61 translocon alpha 1 subunit	Cytoplasm	transporter		3	#N/A	#N/A
chr14	MTHFD1	3	93.5	9.43848	MTHFD1	methylenetetrahydrofolate dehydrogenase, cyclohydrolase and formyltetrahydrofolate synthetase 1	Cytoplasm	enzyme		2	#N/A	#N/A
chr11	RAB6A	24.5	796	62.4116	RAB6A	RAB6A, member RAS oncogene family	Cytoplasm	enzyme		2	#N/A	#N/A
chr20	CDS2	5.5	168.5	16.8685	CDS2	CDP-diacylglycerol synthase 2	Cytoplasm	enzyme		3	#N/A	#N/A
chr5	DCP2	4	116.5	9.90794	DCP2	decapping mRNA 2	Nucleus	enzyme		3	#N/A	#N/A
chr6	LEMD2	4.5	234.5	11.8068	LEMD2	LEM domain containing 2	Nucleus	other		3	#N/A	#N/A
chr14	TMED10	5	157	14.9044	TMED10	transmembrane p24 trafficking protein 10	Cytoplasm	transporter		2	#N/A	#N/A
chr15	IREB2	6.5	246.5	15.9196	IREB2	iron responsive element binding protein 2	Cytoplasm	translation regulator		3	#N/A	#N/A
chr5	HNRNPH1	5	219.5	10.9342	HNRNPH1	heterogeneous nuclear ribonucleoprotein H1	Nucleus	other		3	#N/A	#N/A
chr9	SMC5	9.5	223.5	24.3154	SMC5	structural maintenance of chromosomes 5	Nucleus	other		3	#N/A	#N/A
chr12	ERBB3	7.5	254	16.7523	ERBB3	erb-b2 receptor tyrosine kinase 3	Plasma Membrane	kinase	afatinib, afatinib/paclitaxel, afatinib/cetuximab, GSK2849330, sym013, REGN1400, MM-111, KTN3379, zirconium-89-GSK2849330, zirconium-89-labeled RO5479599, patritumab, BDTX-189, erlotinib/osimertinib, lumretuzumab, seribantumab, CDX-3379, istiratumab, elgemtumab, sapitinib, MEHD7945A, afatinib/osimertinib, MCLA-128, U3-1402, gefitinib/osimertinib, osimertinib	1	protein kinase	#N/A
chr3	UQCRC1	7.5	336.5	17.1783	UQCRC1	ubiquinol-cytochrome c reductase core protein 1	Cytoplasm	enzyme		3	#N/A	#N/A
chr15	SNUPN	7.5	331.5	17.5789	SNUPN	snurportin 1	Nucleus	other		2	#N/A	#N/A
chr18	RBBP8	4.5	126	15.2967	RBBP8	RB binding protein 8, endonuclease	Nucleus	enzyme		3	#N/A	#N/A
chr4	PDS5A	9.5	242	29.5964	PDS5A	PDS5 cohesin associated factor A	Nucleus	other		2	#N/A	#N/A
chr4	WDR1	11	479	29.9629	WDR1	WD repeat domain 1	Extracellular Space	other		2	#N/A	#N/A
chr1	UBE2J2	8.5	378.5	18.3801	UBE2J2	ubiquitin conjugating enzyme E2 J2	Cytoplasm	enzyme		3	#N/A	#N/A
chr11	CFL1	2	70.5	4.23792	CFL1	cofilin 1	Nucleus	other		2	#N/A	#N/A
chr15	BUB1B	4.5	172.5	15.8533	BUB1B	BUB1 mitotic checkpoint serine/threonine kinase B	Nucleus	kinase		3	protein kinase	#N/A
chr1	TIMM17A	6	267	16.4579	TIMM17A	translocase of inner mitochondrial membrane 17A	Cytoplasm	transporter		3	#N/A	#N/A
chr5	VDAC1	8	271	18.5869	VDAC1	voltage dependent anion channel 1	Cytoplasm	ion channel		2	#N/A	#N/A
chr19	PPP2R1A	5.5	143.5	11.8253	PPP2R1A	protein phosphatase 2 scaffold subunit Aalpha	Cytoplasm	phosphatase		2	#N/A	protein phosphatase
chr9	FPGS	7.5	465.5	16.9975	FPGS	folylpolyglutamate synthase	Cytoplasm	enzyme	pralatrexate	2	#N/A	#N/A
chr10	MMS19	8	214.5	17.5252	MMS19	MMS19 homolog, cytosolic iron-sulfur assembly component	Nucleus	transcription regulator		3	#N/A	#N/A
chr1	CTPS1	8.5	258	18.1078	CTPS1	CTP synthase 1	Nucleus	enzyme	cytidine triphosphate synthetase inhibitor	3	#N/A	#N/A
chr1	RBBP4	7	226	19.1505	RBBP4	RB binding protein 4, chromatin remodeling factor	Nucleus	enzyme		2	#N/A	#N/A
chr17	MYBBP1A	8.5	308	18.1724	MYBBP1A	MYB binding protein 1a	Nucleus	transcription regulator		3	#N/A	#N/A
chr1	SDHB	7.5	218.5	17.8455	SDHB	succinate dehydrogenase complex iron sulfur subunit B	Cytoplasm	enzyme		2	#N/A	#N/A
chr16	ALDOA	7.5	340.5	18.7317	ALDOA	aldolase, fructose-bisphosphate A	Cytoplasm	enzyme		2	#N/A	#N/A
chr22	TUBGCP6	8	429.5	18.02	TUBGCP6	tubulin gamma complex associated protein 6	Cytoplasm	other		2	#N/A	#N/A
chr16	DDX19A	4.5	165.5	10.0037	DDX19A	DEAD-box helicase 19A	Nucleus	enzyme		3	#N/A	#N/A
chr17	CPD	8	223	20.2134	CPD	carboxypeptidase D	Extracellular Space	peptidase		2	#N/A	#N/A
chrX	STAG2	11.5	315.5	32.778	STAG2	stromal antigen 2	Nucleus	transcription regulator		2	#N/A	#N/A
chr6	ESR1	10.5	272.5	27.0838	ESR1	estrogen receptor 1	Nucleus	ligand-dependent nuclear receptor	desogestrel, clomiphene, estrone sulfate, progesterone, bazedoxifene, exemestane/fulvestrant/goserelin/letrozole/tamoxifen, SRN-927, CC8490, sulindac/toremifene, synthetic conjugated estrogens, B, esterified estrogens, exemestane/fulvestrant/tamoxifen, exemestane/fulvestrant, MITO-4509, dienestrol, estradiol cypionate/testosterone cypionate, estradiol cypionate/medroxyprogesterone acetate, acolbi…	1	#N/A	#N/A
chr1	MDM4	16	509.5	35.651	MDM4	MDM4 regulator of p53	Nucleus	transcription regulator	ALRN-6924	2	#N/A	#N/A
chr16	DHX38	7.5	316.5	17.7709	DHX38	DEAH-box helicase 38	Nucleus	enzyme		3	#N/A	#N/A
chr20	RBM39	7	313	19.529	RBM39	RNA binding motif protein 39	Nucleus	transcription regulator		2	#N/A	#N/A
chr18	TGIF1	17	800.5	41.8247	TGIF1	TGFB induced factor homeobox 1	Nucleus	transcription regulator		3	#N/A	#N/A
chr7	MET	9.5	231.5	20.8035	MET	MET proto-oncogene, receptor tyrosine kinase	Plasma Membrane	kinase	EMD 1204831, volitinib, TQ-B3139, bozitinib, onartuzumab, TR1801, LY3164530, ARGX-111, glumetinib, OMO-1, AL2846, MK2461, EMI-137, cabozantinib/erlotinib, crizotinib, tivantinib, ABT-700, JNJ-38877605, AMG 208, EMB-01, amuvatinib, c-MET inhibitor, LY2875358, SAR125844, crizotinib/vemurafenib, cabozantinib/nivolumab, merestinib, foretinib, glesatinib, SAIT301, crizotinib/prednisolone, MK8033, alti…	1	protein kinase	#N/A
chr10	ACTR1A	10	390.5	24.5246	ACTR1A	actin related protein 1A	Cytoplasm	other		2	#N/A	#N/A
chr15	ARIH1	13.5	347.5	36.7503	ARIH1	ariadne RBR E3 ubiquitin protein ligase 1	Cytoplasm	enzyme		2	#N/A	#N/A
chr17	SREBF1	7	464	16.2398	SREBF1	sterol regulatory element binding transcription factor 1	Nucleus	transcription regulator		3	#N/A	#N/A
chr12	UBE2N	6	157.5	16.405	UBE2N	ubiquitin conjugating enzyme E2 N	Cytoplasm	enzyme		2	#N/A	#N/A
chr3	TAMM41	8	219.5	20.9695	TAMM41	TAM41 mitochondrial translocator assembly and maintenance homolog	Cytoplasm	enzyme		3	#N/A	#N/A
chr18	CEP192	8	228	21.1063	CEP192	centrosomal protein 192	Cytoplasm	other		3	#N/A	#N/A
chr3	MBNL1	11	293	27.0803	MBNL1	muscleblind like splicing regulator 1	Nucleus	other		3	#N/A	#N/A
chr22	GNB1L	15	657	35.5025	GNB1L	G protein subunit beta 1 like	Cytoplasm	other		3	#N/A	#N/A
chr22	USP18	6.5	160	14.1603	USP18	ubiquitin specific peptidase 18	Cytoplasm	peptidase		3	#N/A	#N/A
chr3	PTPN23	8.5	271.5	19.4284	PTPN23	protein tyrosine phosphatase non-receptor type 23	Cytoplasm	phosphatase		2	#N/A	protein phosphatase
chr11	CDCA5	9	351.5	21.7673	CDCA5	cell division cycle associated 5	Cytoplasm	other		3	#N/A	#N/A
chr3	PDCD6IP	8	208	21.7913	PDCD6IP	programmed cell death 6 interacting protein	Cytoplasm	other		2	#N/A	#N/A
chr2	ITGAV	4.5	92.5	11.6772	ITGAV	integrin subunit alpha V	Plasma Membrane	transmembrane receptor	cilengitide, fluciclatide F 18, abciximab, 68Ga-NOTA-BBN-RGD, abituzumab, intetumumab, etaracizumab	2	#N/A	#N/A
chr15	FANCI	9.5	297.5	22.6929	FANCI	FA complementation group I	Nucleus	other		3	#N/A	#N/A
chr1	SPRTN	4	168	11.1719	SPRTN	SprT-like N-terminal domain	Nucleus	other		3	#N/A	#N/A
chr2	ACTR3	8	273	22.1092	ACTR3	actin related protein 3	Plasma Membrane	other		2	#N/A	#N/A
chr1	PGD	8	210.5	17.6322	PGD	phosphogluconate dehydrogenase	Cytoplasm	enzyme		2	#N/A	#N/A
chr8	FGFR1	11	406	29.7449	FGFR1	fibroblast growth factor receptor 1	Plasma Membrane	kinase	sorafenib, ASP5878, lapatinib/pazopanib, PRN1371, lenvatinib, sorafenib/sulindac/sunitinib, debio 1347, dexamethasone/lenalidomide/sorafenib, regorafenib, 5-azacytidine/sorafenib, pazopanib, SAR103168, SKI-G-801, derazantinib, orantinib, everolimus/sorafenib, sulfatinib, bortezomib/sorafenib, 3D185, erdafitinib, decitabine/sorafenib, clofarabine/cytarabine/sorafenib, lenvatinib/pembrolizumab, cyt…	1	protein kinase	#N/A
chr12	VEZT	11	277.5	26.1136	VEZT	vezatin, adherens junctions transmembrane protein	Plasma Membrane	other		2	#N/A	#N/A
chr18	SMAD7	8	342.5	22.4531	SMAD7	SMAD family member 7	Nucleus	transcription regulator		2	#N/A	#N/A
chr11	SCYL1	7.5	501	16.8327	SCYL1	SCY1 like pseudokinase 1	Cytoplasm	kinase		3	kinase	#N/A
chr6	FARS2	51.5	1445	124.826	FARS2	phenylalanyl-tRNA synthetase 2, mitochondrial	Cytoplasm	enzyme		3	#N/A	#N/A
chr19	ILF3	9	357.5	22.7743	ILF3	interleukin enhancer binding factor 3	Nucleus	transcription regulator		3	#N/A	#N/A
chr21	UBE2G2	7	229	22.9078	UBE2G2	ubiquitin conjugating enzyme E2 G2	Cytoplasm	enzyme		3	#N/A	#N/A
chr19	SH3GL1	13.5	622.5	30.8106	SH3GL1	SH3 domain containing GRB2 like 1, endophilin A2	Cytoplasm	other		3	#N/A	#N/A
chr5	SKP1	3	98	9.58378	SKP1	S-phase kinase associated protein 1	Nucleus	transcription regulator		2	#N/A	#N/A
chr1	URB2	9.5	381.5	23.2674	URB2	URB2 ribosome biogenesis homolog	Nucleus	other		3	#N/A	#N/A
chr19	CNOT3	8	414	17.8407	CNOT3	CCR4-NOT transcription complex subunit 3	Cytoplasm	other		3	#N/A	#N/A
chr1	MFN2	14.5	568	36.5904	MFN2	mitofusin 2	Cytoplasm	enzyme		3	#N/A	#N/A
chr17	TRIM37	15	384.5	40.2189	TRIM37	tripartite motif containing 37	Cytoplasm	enzyme		3	#N/A	#N/A
chr8	WRN	11	292	31.563	WRN	WRN RecQ like helicase	Nucleus	enzyme		2	#N/A	#N/A
chr2	KANSL3	11.5	444	26.0254	KANSL3	KAT8 regulatory NSL complex subunit 3	Nucleus	other		3	#N/A	#N/A
chr1	TRNAU1AP	12.5	353.5	30.1153	TRNAU1AP	tRNA selenocysteine 1 associated protein 1	Nucleus	other		3	#N/A	#N/A
chr3	GMPS	10.5	276	27.6389	GMPS	guanine monophosphate synthase	Nucleus	enzyme	glutamine amidotransferase inhibitor	2	#N/A	#N/A
chr15	PKM	10	304.5	23.0459	PKM	pyruvate kinase M1/2	Cytoplasm	kinase	CAP-232	2	kinase	#N/A
chr8	CHMP7	7.5	319.5	18.9568	CHMP7	charged multivesicular body protein 7	Cytoplasm	other		3	#N/A	#N/A
chr19	SAE1	16	475.5	43.1425	SAE1	SUMO1 activating enzyme subunit 1	Cytoplasm	enzyme		2	#N/A	#N/A
chr8	EXT1	10.5	236	27.4008	EXT1	exostosin glycosyltransferase 1	Cytoplasm	enzyme		3	#N/A	#N/A
chr1	UBE2T	4.5	186	10.977	UBE2T	ubiquitin conjugating enzyme E2 T	Nucleus	enzyme		2	#N/A	#N/A
chr2	RANBP2	10.5	381	28.8128	RANBP2	RAN binding protein 2	Nucleus	enzyme		2	#N/A	#N/A
chr16	IRF8	8.5	351	21.2533	IRF8	interferon regulatory factor 8	Nucleus	transcription regulator		3	#N/A	#N/A
chr7	ACTB	16.5	1067.5	39.9879	ACTB	actin beta	Cytoplasm	other		2	#N/A	#N/A
chr1	ADAR	11	420	26.4162	ADAR	adenosine deaminase RNA specific	Nucleus	enzyme		2	#N/A	#N/A
chr12	NCAPD2	12	415	32.6688	NCAPD2	non-SMC condensin I complex subunit D2	Nucleus	other		3	#N/A	#N/A
chr1	SMG5	11	482.5	25.4257	SMG5	SMG5 nonsense mediated mRNA decay factor	Nucleus	other		3	#N/A	#N/A
chr7	RFC2	9.5	333.5	23.4485	RFC2	replication factor C subunit 2	Nucleus	other		3	#N/A	#N/A
chr15	TUBGCP5	9.5	281	22.0433	TUBGCP5	tubulin gamma complex associated protein 5	Cytoplasm	other		3	#N/A	#N/A
chr1	ARF1	6	320	14.2372	ARF1	ADP ribosylation factor 1	Cytoplasm	enzyme		2	#N/A	#N/A
chr6	SPDEF	9.5	503.5	23.2977	SPDEF	SAM pointed domain containing ETS transcription factor	Nucleus	transcription regulator		3	#N/A	#N/A
chr7	CDK6	16.5	538.5	39.0806	CDK6	cyclin dependent kinase 6	Nucleus	kinase	letrozole/ribociclib, abemaciclib/aromatase inhibitor/GnRH analog, abemaciclib/fulvestrant, ribociclib/tamoxifen, lerociclib, letrozole/palbociclib, anastrozole/palbociclib, abemaciclib/letrozole, palbociclib, alvocidib, exemestane/ribociclib, fulvestrant/palbociclib, HS-10342, abemaciclib/anastrozole, fulvestrant/ribociclib, FCN-437, abemaciclib/exemestane, abemaciclib/aromatase inhibitor, trila…	1	protein kinase	#N/A
chr17	ARMC7	10	428.5	23.8865	ARMC7	armadillo repeat containing 7	Cytoplasm	other		3	#N/A	#N/A
chr1	SLC2A1	11.5	446	26.5691	SLC2A1	solute carrier family 2 member 1	Plasma Membrane	transporter		2	#N/A	#N/A
chr1	CELSR2	11.5	649.5	23.4064	CELSR2	cadherin EGF LAG seven-pass G-type receptor 2	Plasma Membrane	G-protein coupled receptor		2	#N/A	#N/A
chr1	MTOR	27.5	746.5	66.4459	MTOR	mechanistic target of rapamycin kinase	Nucleus	kinase	everolimus/fulvestrant, apitolisib, PF-4691502, AZD8055, CC-223, PKI-179, dactolisib, samotolisib, everolimus/letrozole, everolimus/gefitinib, everolimus/prednisone, ABI-009, methotrexate/sirolimus/tacrolimus, prednisone/tacrolimus, methylprednisolone/tacrolimus, cyclosporine A/sirolimus/tacrolimus, PWT33597, mTOR inhibitor, everolimus/sorafenib, everolimus, bimiralisib, pimecrolimus, panulisib, …	1	protein kinase	#N/A
chr6	LYRM4	25	701.5	54.5189	LYRM4	LYR motif containing 4	Cytoplasm	other		3	#N/A	#N/A
chr17	PELP1	6	196.5	12.9116	PELP1	proline, glutamate and leucine rich protein 1	Nucleus	other		3	#N/A	#N/A
chr1	LRP8	21.5	908.5	51.9918	LRP8	LDL receptor related protein 8	Plasma Membrane	transmembrane receptor		2	#N/A	#N/A
chr9	GTF3C5	11	609	24.8023	GTF3C5	general transcription factor IIIC subunit 5	Nucleus	transcription regulator		3	#N/A	#N/A
chr20	CHMP4B	12.5	485.5	28.1452	CHMP4B	charged multivesicular body protein 4B	Cytoplasm	other		2	#N/A	#N/A
chr17	PFAS	11	515.5	26.4705	PFAS	phosphoribosylformylglycinamidine synthase	Cytoplasm	enzyme		2	#N/A	#N/A
chr20	DDX27	11	506.5	27.2223	DDX27	DEAD-box helicase 27	Nucleus	enzyme		3	#N/A	#N/A
chr20	MYBL2	21.5	920	49.0958	MYBL2	MYB proto-oncogene like 2	Nucleus	transcription regulator		3	#N/A	#N/A
chr3	RHOA	21.5	681	52.5908	RHOA	ras homolog family member A	Cytoplasm	enzyme		2	#N/A	#N/A
chr17	CLTC	8	240	21.7169	CLTC	clathrin heavy chain	Plasma Membrane	other		2	#N/A	#N/A
chr17	ERBB2	12	534.5	30.05	ERBB2	erb-b2 receptor tyrosine kinase 2	Plasma Membrane	kinase	paclitaxel/pertuzumab/trastuzumab, ADCT-502, tucatinib, erlotinib/osimertinib, docetaxel/pertuzumab/trastuzumab, neratinib, 89Zr-trastuzumab, erlotinib, A166, anti-HER2 antibody, HER2 inhibitor, docetaxel/lapatinib, afatinib, afatinib/paclitaxel, cyclophosphamide/docetaxel/epirubicin/5-fluorouracil/trastuzumab, sym013, trastuzumab, MM-111, BMS-690514, cyclophosphamide/docetaxel/trastuzumab, MBS30…	1	protein kinase	#N/A
chr18	ZNF407	11	272.5	30.2544	ZNF407	zinc finger protein 407	Nucleus	transcription regulator		3	#N/A	#N/A
chr17	NUP88	9	247	24.3773	NUP88	nucleoporin 88	Nucleus	transporter		3	#N/A	#N/A
chr16	SLC7A5	15	747.5	32.9556	SLC7A5	solute carrier family 7 member 5	Plasma Membrane	transporter		2	#N/A	#N/A
chr20	TPX2	17	720.5	40.1957	TPX2	TPX2 microtubule nucleation factor	Nucleus	other		2	#N/A	#N/A
chr1	KIF14	8.5	231.5	23.0142	KIF14	kinesin family member 14	Cytoplasm	enzyme		3	#N/A	#N/A
chrX	SMC1A	14	419	30.8762	SMC1A	structural maintenance of chromosomes 1A	Nucleus	transporter		3	#N/A	#N/A
chr3	XRN1	17	523.5	43.0364	XRN1	5'-3' exoribonuclease 1	Cytoplasm	enzyme		2	#N/A	#N/A
chr17	SUZ12	18	471.5	43.6727	SUZ12	SUZ12 polycomb repressive complex 2 subunit	Nucleus	enzyme		2	#N/A	#N/A
chr17	RAD51C	12	335.5	31.0329	RAD51C	RAD51 paralog C	Nucleus	enzyme		3	#N/A	#N/A
chr19	LIG1	11	389	28.9676	LIG1	DNA ligase 1	Nucleus	enzyme		3	#N/A	#N/A
chr17	UTP6	9	210	22.3457	UTP6	UTP6 small subunit processome component	Nucleus	other		3	#N/A	#N/A
chr11	POU2AF1	13	393	29.4693	POU2AF1	POU class 2 homeobox associating factor 1	Nucleus	transcription regulator		3	#N/A	#N/A
chr16	POLR3E	13.5	568	31.4705	POLR3E	RNA polymerase III subunit E	Nucleus	transcription regulator		3	#N/A	#N/A
chr22	SMARCB1	13	488	36.0332	SMARCB1	SWI/SNF related, matrix associated, actin dependent regulator of chromatin, subfamily b, member 1	Nucleus	transcription regulator		3	#N/A	#N/A
chr13	SLC7A1	11	410	31.9336	SLC7A1	solute carrier family 7 member 1	Plasma Membrane	transporter		2	#N/A	#N/A
chr7	RAC1	11.5	399.5	27.807	RAC1	Rac family small GTPase 1	Plasma Membrane	enzyme		2	#N/A	#N/A
chr17	GRB2	22	673.5	56.6183	GRB2	growth factor receptor bound protein 2	Cytoplasm	other	liposome-incorporated Grb2 antisense oligodeoxynucleotide	2	#N/A	#N/A
chr5	TBCA	15	408	35.7345	TBCA	tubulin folding cofactor A	Cytoplasm	other		2	#N/A	#N/A
chr6	PSMG4	13	472.5	31.1777	PSMG4	proteasome assembly chaperone 4	Other	transcription regulator		3	#N/A	#N/A
chr2	XPO1	13	378	32.8636	XPO1	exportin 1	Nucleus	transporter	eltanexor, leptomycin B, selinexor, SL-801	2	#N/A	#N/A
chr1	CMPK1	13	344.5	31.3186	CMPK1	cytidine/uridine monophosphate kinase 1	Nucleus	kinase		2	kinase	#N/A
chr3	COPG1	14.5	788	33.2896	COPG1	coatomer protein complex subunit gamma 1	Cytoplasm	transporter		3	#N/A	#N/A
chrX	HUWE1	16	586	41.398	HUWE1	HECT, UBA and WWE domain containing E3 ubiquitin protein ligase 1	Nucleus	transcription regulator		2	#N/A	#N/A
chr1	INTS3	18	779	44.5814	INTS3	integrator complex subunit 3	Nucleus	other		3	#N/A	#N/A
chr22	ACO2	12	417	30.096	ACO2	aconitase 2	Cytoplasm	enzyme		3	#N/A	#N/A
chr10	BMPR1A	25.5	624.5	64.2953	BMPR1A	bone morphogenetic protein receptor type 1A	Plasma Membrane	kinase		2	protein kinase	#N/A
chr3	RPN1	20	755.5	47.9535	RPN1	ribophorin I	Cytoplasm	enzyme		2	#N/A	#N/A
chr3	FANCD2	19.5	512	51.6137	FANCD2	FA complementation group D2	Nucleus	other		3	#N/A	#N/A
chr1	UBR4	17	496	42.4317	UBR4	ubiquitin protein ligase E3 component n-recognin 4	Nucleus	enzyme		2	#N/A	#N/A
chr17	NUP85	12.5	442	32.4272	NUP85	nucleoporin 85	Cytoplasm	other		3	#N/A	#N/A
chr12	KMT2D	16.5	1140.5	32.7482	KMT2D	lysine methyltransferase 2D	Nucleus	transcription regulator		2	#N/A	#N/A
chr1	NUDC	18	566.5	42.8071	NUDC	nuclear distribution C, dynein complex regulator	Cytoplasm	other		3	#N/A	#N/A
chr3	ATR	15	474	40.4381	ATR	ATR serine/threonine kinase	Nucleus	kinase	VX-803, berzosertib, BAY1895344, AZD6738	1	protein kinase	#N/A
chr15	SIN3A	24	722	61.1767	SIN3A	SIN3 transcription regulator family member A	Nucleus	transcription regulator		3	#N/A	#N/A
chr4	RNF4	26	830	71.7534	RNF4	ring finger protein 4	Nucleus	transcription regulator		2	#N/A	#N/A
chr17	MED24	15	599.5	34.4312	MED24	mediator complex subunit 24	Nucleus	transcription regulator		3	#N/A	#N/A
chr11	IPO7	19	740	47.645	IPO7	importin 7	Nucleus	transporter		3	#N/A	#N/A
chr15	TRPM7	15	357	42.6936	TRPM7	transient receptor potential cation channel subfamily M member 7	Plasma Membrane	kinase		2	protein kinase	#N/A
chr16	NUP93	18	423	40.4459	NUP93	nucleoporin 93	Nucleus	other		3	#N/A	#N/A
chr19	SUGP1	19.5	745.5	42.4199	SUGP1	SURP and G-patch domain containing 1	Nucleus	other		3	#N/A	#N/A
chr16	NDE1	16.5	461	37.0783	NDE1	nudE neurodevelopment protein 1	Nucleus	other		3	#N/A	#N/A
chr1	SLC16A1	9.5	306	24.1922	SLC16A1	solute carrier family 16 member 1	Plasma Membrane	transporter	AZD-3965	2	#N/A	#N/A
chr1	HDAC1	17.5	499.5	42.2412	HDAC1	histone deacetylase 1	Nucleus	transcription regulator	R 306465, pyroxamide, bortezomib/vorinostat, OKI-179, tributyrin, trametinib/vorinostat, mocetinostat, belinostat, vorinostat, domatinostat, HDAC class I inhibitors	1	#N/A	#N/A
chr16	USP7	17	506.5	39.7319	USP7	ubiquitin specific peptidase 7	Nucleus	peptidase		2	#N/A	#N/A
chr2	PNPT1	15	506.5	37.3598	PNPT1	polyribonucleotide nucleotidyltransferase 1	Cytoplasm	enzyme		2	#N/A	#N/A
chr3	SCAP	23	717.5	55.1386	SCAP	SREBF chaperone	Cytoplasm	other		3	#N/A	#N/A
chr16	MBTPS1	17.5	827	42.7913	MBTPS1	membrane bound transcription factor peptidase, site 1	Cytoplasm	peptidase	sonepcizumab	2	#N/A	#N/A
chr11	FLI1	24.5	907.5	53.7478	FLI1	Fli-1 proto-oncogene, ETS transcription factor	Nucleus	transcription regulator		3	#N/A	#N/A
chr11	DDX6	11	291	27.5803	DDX6	DEAD-box helicase 6	Nucleus	enzyme		2	#N/A	#N/A
chr11	HSD17B12	21	545	50.757	HSD17B12	hydroxysteroid 17-beta dehydrogenase 12	Cytoplasm	enzyme		3	#N/A	#N/A
chr12	PTPN11	16.5	386	38.4801	PTPN11	protein tyrosine phosphatase non-receptor type 11	Cytoplasm	phosphatase	TNO155, RMC-4630, JAB-3068	2	#N/A	protein phosphatase
chr17	JUP	55	2173.5	128.026	JUP	junction plakoglobin	Plasma Membrane	other		2	#N/A	#N/A
chr10	PDCD11	19	536.5	44.6408	PDCD11	programmed cell death 11	Nucleus	other		3	#N/A	#N/A
chr19	DNMT1	18.5	680.5	49.8581	DNMT1	DNA methyltransferase 1	Nucleus	enzyme	cladribine/cytarabine/decitabine, 5-azacytidine/sorafenib, 5-azacytidine/decitabine, 4'-thio-2'-deoxycytidine, 5-azacytidine/lenalidomide, 5-azacytidine/cytarabine/decitabine, decitabine, decitabine/imatinib, fluorocyclopentenylcytosine, 5-azacytidine, decitabine/sorafenib	1	#N/A	#N/A
chr16	CDH1	21	549.5	45.0533	CDH1	cadherin 1	Plasma Membrane	other		2	#N/A	#N/A
chr1	DNAJC11	19	778	44.6355	DNAJC11	DnaJ heat shock protein family (Hsp40) member C11	Cytoplasm	other		2	#N/A	#N/A
chr12	ARID2	23	782	57.7597	ARID2	AT-rich interaction domain 2	Nucleus	transcription regulator		2	#N/A	#N/A
chr15	INO80	22	570	55.8599	INO80	INO80 complex ATPase subunit	Nucleus	enzyme		2	#N/A	#N/A
chr5	IPO11	6.5	142.5	16.3503	IPO11	importin 11	Nucleus	transporter		3	#N/A	#N/A
chr12	PPP1R12A	15	336	37.984	PPP1R12A	protein phosphatase 1 regulatory subunit 12A	Cytoplasm	phosphatase		3	#N/A	protein phosphatase
chr17	CDK12	30.5	841	76.3443	CDK12	cyclin dependent kinase 12	Nucleus	kinase		1	protein kinase	#N/A
chr11	YAP1	19.5	992	50.9391	YAP1	Yes associated protein 1	Nucleus	transcription regulator		2	#N/A	#N/A
chr10	RRP12	21.5	935	51.7415	RRP12	ribosomal RNA processing 12 homolog	Nucleus	other		3	#N/A	#N/A
chr5	FBXW11	19	611	50.9359	FBXW11	F-box and WD repeat domain containing 11	Cytoplasm	enzyme		3	#N/A	#N/A
chr13	TFDP1	24.5	1333.5	53.5038	TFDP1	transcription factor Dp-1	Nucleus	transcription regulator		3	#N/A	#N/A
chr17	STAT3	22	580	52.7544	STAT3	signal transducer and activator of transcription 3	Nucleus	transcription regulator	danvatirsen, OPB-31121, OPB-51602, TTI-101, golotimod, STAT3 inhibitor	2	#N/A	#N/A
chr17	KANSL1	33.5	976.5	93.6811	KANSL1	KAT8 regulatory NSL complex subunit 1	Nucleus	other		3	#N/A	#N/A
chr17	ACLY	22.5	747	53.8721	ACLY	ATP citrate lyase	Cytoplasm	enzyme		2	#N/A	#N/A
chr12	SFSWAP	29.5	1257.5	77.2926	SFSWAP	splicing factor SWAP	Nucleus	other		3	#N/A	#N/A
chr16	PDPK1	26	1307.5	58.0776	PDPK1	3-phosphoinositide dependent protein kinase 1	Cytoplasm	kinase		1	protein kinase	#N/A
chr9	TRAF2	24	1569.5	56.0306	TRAF2	TNF receptor associated factor 2	Cytoplasm	enzyme		2	#N/A	#N/A
chr1	ZBTB8OS	20.5	604.5	48.7177	ZBTB8OS	zinc finger and BTB domain containing 8 opposite strand	Cytoplasm	other		2	#N/A	#N/A
chr10	FGFR2	26	769	60.7142	FGFR2	fibroblast growth factor receptor 2	Plasma Membrane	kinase	BAY1179470, derazantinib, bortezomib/dexamethasone/thalidomide, thalidomide, rituximab/thalidomide, ASP5878, PRN1371, lenvatinib, 3D185, erdafitinib, debio 1347, prednisone/thalidomide, aprutumab ixadotin, regorafenib, lenvatinib/pembrolizumab, dexamethasone/thalidomide, pazopanib, docetaxel/nintedanib, everolimus/lenvatinib, FPA144, alofanib, pemigatinib, SKI-G-801, palifermin, lucitanib, bortez…	1	protein kinase	#N/A
chr12	KNTC1	20	516.5	51.6536	KNTC1	kinetochore associated 1	Nucleus	other		2	#N/A	#N/A
chr7	TRRAP	40.5	1979	94.4456	TRRAP	transformation/transcription domain associated protein	Nucleus	transcription regulator		3	#N/A	#N/A
chr17	VMP1	30.5	854.5	84.4683	VMP1	vacuole membrane protein 1	Plasma Membrane	other		2	#N/A	#N/A
chr16	GTF3C1	28	966	64.9805	GTF3C1	general transcription factor IIIC subunit 1	Nucleus	transcription regulator		3	#N/A	#N/A
chr3	WWTR1	34.5	1164	86.2781	WWTR1	WW domain containing transcription regulator 1	Nucleus	transcription regulator		3	#N/A	#N/A
chr17	METTL16	25	693	63.192	METTL16	methyltransferase like 16	Nucleus	enzyme		2	#N/A	#N/A
chr11	NUP98	36.5	1721	93.3646	NUP98	nucleoporin 98	Nucleus	transporter		2	#N/A	#N/A
chr3	PIK3CB	39	1292	100.595	PIK3CB	phosphatidylinositol-4,5-bisphosphate 3-kinase catalytic subunit beta	Cytoplasm	kinase	dactolisib, acalisib, BAY1082439, pilaralisib, KA2237, AZD8186, PX-866, SF 1126, pictilisib, CLR457, bimiralisib, SAR260301, GSK2636771, buparlisib	1	kinase	#N/A
chr7	EGFR	51.5	2522.5	122.314	EGFR	epidermal growth factor receptor	Plasma Membrane	kinase	hemay020, cetuximab/erlotinib, CK-101, 18F-PEG6-IPQA, CLN-081, bis-tyrphostin, erlotinib/osimertinib, capecitabine/cetuximab/irinotecan, MCLA-158, neratinib, erlotinib, dasatinib/erlotinib, erlotinib/gemcitabine, BPI-15086, SCT200, BIBX 1382BS, docetaxel/erlotinib, ABBV-221, docetaxel/lapatinib, afatinib, afatinib/paclitaxel, cetuximab/vemurafenib, lazertinib, sym013, HLX07, BMS-690514, matuzumab…	1	protein kinase	#N/A
chr16	CREBBP	42	1326	106.296	CREBBP	CREB binding protein	Nucleus	transcription regulator	PRI-724, CCS1477	2	#N/A	#N/A
chr19	DNM2	28.5	1155	76.8594	DNM2	dynamin 2	Plasma Membrane	enzyme		2	#N/A	#N/A
chr22	MYH9	32.5	1390	81.7469	MYH9	myosin heavy chain 9	Cytoplasm	enzyme		2	#N/A	#N/A
chr7	OGDH	33.5	1329.5	76.5812	OGDH	oxoglutarate dehydrogenase	Cytoplasm	enzyme		3	#N/A	#N/A
chr13	ARHGEF7	32.5	1277.5	82.4344	ARHGEF7	Rho guanine nucleotide exchange factor 7	Cytoplasm	other		3	#N/A	#N/A
chr1	CAPZB	49.5	1742	117.076	CAPZB	capping actin protein of muscle Z-line subunit beta	Cytoplasm	other		2	#N/A	#N/A
chr3	STAG1	68	1920.5	172.615	STAG1	stromal antigen 1	Nucleus	transcription regulator		3	#N/A	#N/A
chr3	ITGB5	37.5	1551.5	86.9718	ITGB5	integrin subunit beta 5	Plasma Membrane	other	cilengitide	2	#N/A	#N/A
chr3	MRPS22	48	1946.5	111.275	MRPS22	mitochondrial ribosomal protein S22	Cytoplasm	other		3	#N/A	#N/A
chr17	TBCD	74.5	3671.5	163.235	TBCD	tubulin folding cofactor D	Cytoplasm	other		2	#N/A	#N/A
chr8	PTK2	50	1337	121.776	PTK2	protein tyrosine kinase 2	Cytoplasm	kinase	conteltinib, lorlatinib, BI 853520, repotrectinib	1	protein kinase	#N/A
chr17	SMG6	73	2206	178.828	SMG6	SMG6 nonsense mediated mRNA decay factor	Nucleus	enzyme		2	#N/A	#N/A
chr15	IGF1R	68	3198.5	157.868	IGF1R	insulin like growth factor 1 receptor	Plasma Membrane	transmembrane receptor	IGF-1R inhibitor, PL225B, IGF-methotrexate conjugate, cixutumumab, AVE1642, linsitinib, dalotuzumab, brigatinib, picropodophyllin, [225Ac]-FPI-1434, istiratumab, BMS-754807, ganitumab, KW-2450, ceritinib, [111In]-FPI-1547, XL228, BIIB022, [I-124]-CPD-1028, IGF1	1	#N/A	#N/A
chr17	RPTOR	147	6473.5	350.56	RPTOR	regulatory associated protein of MTOR complex 1	Cytoplasm	other		3	#N/A	#N/A
Remarks: Priority 1 represents this gene being the target of approved anticancer drugs in clinic or candidates in preclinical development; Priority 2 represents this gene being a poteintal target without drugs in clinical development but with evidence that support target tractability ; Priority 3 represents this gene being a poteintial target with no support or lack of information that could info…
Note: drugs for each gene are obtained from IPA software.
