# Supplementary material for: Genomic mapping reveals cisplatin disruption of protein phosphorylation signalling genome-wide
Source: Metallomics. 2026 Jun 5;18(1):mfag016. doi: 10.1093/mtomcs/mfag016 (PMC13309786; doi:10.1093/mtomcs/mfag016)
Supplement: mfag016_Supplemental_Files [file mfag016_supplemental_files.zip › Supplementary Table S7 Cisplatin damaged mitochondrial genes (CDMGs).xlsx]

## Sheet: MT gene mapping results
Supplementary Table S7 Cisplatin damaged mitochondrial genes (CDMGs)
Chromosome	Gene	start	end	sequence length	base count	Number of G-base in gene	G-density of gene (%)	Average reads (n=2)	Average fold enrichment (n=2)
MT	MT-TM	4402	4469	68	67	13	19.1176	4070	2.38659
MT	MT-TQ	4329	4400	72	71	9	12.5	3391	2.20994
MT	MT-ND3	10059	10404	346	345	37	10.6936	7368	2.1441
MT	MT-TH	12138	12206	69	68	10	14.4928	2981	2.11404
MT	MT-TL2	12266	12336	71	70	11	15.493	2812.5	2.09814
MT	MT-TS2	12207	12265	59	58	9	15.2542	2708	1.9781
MT	MT-TT	15888	15953	66	65	11	16.6667	2847	1.9767
MT	MT-TI	4263	4331	69	68	11	15.942	2875	1.93113
MT	MT-TR	10405	10469	65	64	7	10.7692	3027.5	1.92734
MT	MT-TS1	7446	7514	69	68	12	17.3913	3567	1.85249
MT	MT-TP	15956	16023	68	67	7	10.2941	3057.5	1.7138
MT	MT-TG	9991	10058	68	67	7	10.2941	3215	1.70874
MT	MT-ND4L	10470	10766	297	296	36	12.1212	8110.5	1.68677
MT	MT-ATP8	8366	8572	207	206	13	6.28019	5094.5	1.49777
MT	MT-ND2	4470	5511	1042	1041	99	9.50096	20241	1.36356
MT	MT-TD	7518	7585	68	67	7	10.2941	3667	1.2668
MT	MT-ND4	10760	12137	1378	1377	137	9.94194	29370.5	1.16314
MT	MT-ND6	14149	14673	525	524	37	7.04762	10531	1.03778
MT	MT-TV	1602	1670	69	68	11	15.942	3685.5	0.99582
MT	MT-TK	8295	8364	70	69	9	12.8571	2871	0.98914
MT	MT-TW	5512	5579	68	67	11	16.1765	2839.5	0.92341
MT	MT-TC	5761	5826	66	65	14	21.2121	4666.5	0.84935
MT	MT-TY	5826	5891	66	65	10	15.1515	4941.5	0.84037
MT	MT-TN	5657	5729	73	72	9	12.3288	3908.5	0.83672
MT	MT-TA	5587	5655	69	68	9	13.0435	3058.5	0.81777
MT	MT-CO2	7586	8269	684	683	102	14.9123	16988.5	0.80519
MT	MT-RNR2	1671	3229	1559	1558	270	17.3188	30475	0.79088
MT	MT-ATP6	8527	9207	681	680	71	10.4258	15427	0.76792
MT	MT-RNR1	648	1601	954	953	181	18.9727	22326.5	0.75763
MT	MT-ND5	12337	14148	1812	1811	192	10.596	35708.5	0.75418
MT	MT-CO1	5904	7445	1542	1541	250	16.2127	39284.5	0.75164
MT	MT-CYB	14747	15887	1141	1140	137	12.007	25599.5	0.75153
MT	MT-CO3	9207	9990	784	783	116	14.7959	20544	0.74504
MT	MT-TF	577	647	71	70	10	14.0845	3546	0.70128
MT	MT-TL1	3230	3304	75	74	13	17.3333	3554	0.69342
MT	MT-ND1	3307	4262	956	955	112	11.7155	20566	0.66756
MT	MT-TE	14674	14742	69	68	9	13.0435	3427	0.61616
