# Supplementary material for: Genomic mapping reveals cisplatin disruption of protein phosphorylation signalling genome-wide
Source: Metallomics. 2026 Jun 5;18(1):mfag016. doi: 10.1093/mtomcs/mfag016 (PMC13309786; doi:10.1093/mtomcs/mfag016)
Supplement: mfag016_Supplemental_Files [file mfag016_supplemental_files.zip › Supplementary Table S8 Signal pathways with sum ratio of CDPKGs or CDPPGs to CDGs.xlsx]

## Sheet: Sheet1
Ingenuity Canonical Pathways	-log(B-H p-value)	Ratio	z-score	Molecules	Total CDG number	CDPKG number	[CDPKG]/[CDG] (%)	Average [CDPKG]/[CDG] (%)		CDPPG number	[CDPPG]/[CDG] (%)	Average [CDPPG]/[CDG] (%)
Axonal Guidance Signaling	32.3	0.441	#NUM!	ABL1,ABLIM1,ABLIM2,ACE,ACTR2,ACTR3,ADAM11,ADAM12,ADAM19,ADAM22,ADAMTS10,ADAMTS12,ADAMTS13,ADAMTS14,ADAMTS15,ADAMTS16,ADAMTS17,ADAMTS18,ADAMTS19,ADAMTS2,ADAMTS20,ADAMTS6,ADAMTS7,ADAMTS8,ADAMTS9,AFG3L2,AKT2,AKT3,ARHGEF11,ARHGEF12,ARHGEF7,ARPC1A,ARPC1B,BAIAP2,BCAR1,BMP1,BMP6,BMP7,CHP1,CRK,DCC,DOCK1,DPYSL2,DPYSL5,EFNA5,EIF3H,EPHA1,EPHA10,EPHA2,EPHA6,EPHA8,EPHB1,EPHB2,EPHB3,EPHB4,ERBB2,FARP2,GIT1,GLI2…	217	42	0.193548	0.242914	-log(p)>4	3	0.0138249	0.0334735	-log(p)>4
RHO GTPase cycle	29.6	0.442	-14.071	AAAS,ABR,ACTB,ACTN1,ADD3,AKAP13,ALDH3A2,ANKFY1,ANKLE2,ARAP1,ARHGAP1,ARHGAP10,ARHGAP15,ARHGAP17,ARHGAP19,ARHGAP20,ARHGAP22,ARHGAP23,ARHGAP25,ARHGAP26,ARHGAP27,ARHGAP28,ARHGAP29,ARHGAP32,ARHGAP35,ARHGAP39,ARHGAP40,ARHGAP42,ARHGAP44,ARHGAP6,ARHGAP8,ARHGEF1,ARHGEF10,ARHGEF10L,ARHGEF11,ARHGEF12,ARHGEF17,ARHGEF18,ARHGEF2,ARHGEF26,ARHGEF28,ARHGEF3,ARHGEF4,ARHGEF7,BAIAP2,BAIAP2L1,BCR,BLTP3B,CAPZB,CCDC88A…	199	21	0.105528			1	0.00502513
Netrin Signaling	26.9	0.594	-8.06	ABLIM1,ABLIM2,ACTR2,ACTR3,ADORA2B,AKT2,AKT3,ARPC1A,ARPC1B,CACNA1A,CACNA1B,CACNA1C,CACNA1D,CACNA1E,CACNA1F,CACNA1G,CACNA1H,CACNA1I,CACNA1S,CACNA2D1,CACNA2D2,CACNA2D3,CACNA2D4,CACNB1,CACNG1,CACNG2,CACNG4,CACNG5,CACNG7,CAMK2A,CAMK2B,CAMK2G,CASP9,CATSPER3,CHP1,CRMP1,DCC,DOCK1,DPYSL2,DPYSL3,DPYSL4,DPYSL5,DRAXIN,ENAH,GOSR1,ITPR1,ITPR2,ITPR3,MAP2K1,MAP2K2,MAPK1,MAPK8,MTOR,NAPA,NCK1,NCK2,NEO1,NFAT5,NFATC…	101	26	0.257426			2	0.019802
Synaptogenesis Signaling Pathway	24.2	0.465	-10.804	ACTR2,ACTR3,ADCY1,ADCY10,ADCY2,ADCY3,ADCY5,ADCY7,ADCY9,AKT2,AKT3,AP2A1,AP2A2,AP2B1,ARHGEF7,ARPC1A,ARPC1B,BLK,BRAF,CACNA1B,CACNA2D1,CACNA2D2,CACNB1,CADM1,CAMK2A,CAMK2B,CAMK2G,CDH1,CDH11,CDH12,CDH13,CDH18,CDH22,CDH23,CDH26,CDH3,CDH4,CDH5,CDH8,CDH9,CLASP2,CNTNAP2,COMP,CPLX2,CREB3L1,CREB3L2,CREB5,CREBBP,CRK,CTNND1,DAB1,DLG4,EFNA5,EPHA1,EPHA10,EPHA2,EPHA6,EPHA8,EPHB1,EPHB2,EPHB3,EPHB4,FARP1,GOSR1,GRB2…	146	37	0.253425			0	0
Role of NFAT in Cardiac Hypertrophy	19.6	0.487	-8.607	ADCY1,ADCY10,ADCY2,ADCY3,ADCY5,ADCY7,ADCY9,AKT2,AKT3,CABIN1,CACNA1A,CACNA1B,CACNA1C,CACNA1D,CACNA1E,CACNA1F,CACNA1G,CACNA1H,CACNA1I,CACNA1S,CACNA2D1,CACNA2D2,CACNA2D3,CACNA2D4,CACNB1,CACNG1,CACNG2,CACNG4,CACNG5,CACNG7,CAMK2A,CAMK2B,CAMK2G,CATSPER3,CHP1,GATA4,GNAI1,GNAI2,GNAQ,GNB1,GNB1L,GNB5,GNG4,GNG7,GRB2,GSK3B,HDAC1,HDAC11,HDAC4,HDAC5,HDAC6,HDAC7,HDAC9,IGF1R,IL6R,IL6ST,ITPR1,ITPR2,ITPR3,MAP2K1,M…	109	28	0.256881			2	0.0183486
Myelination Signaling Pathway	18.4	0.427	-8.746	ACVRL1,ADAM22,ADGRG6,AKT2,AKT3,APH1B,ARHGAP1,ARHGAP35,ARHGAP6,ARHGAP8,AXIN1,BLK,BMP1,BMP6,BMP7,BMPR1A,BMPR1B,BMPR2,BRAF,CHP1,CNP,CREB3L1,CREB3L2,CREB5,CREBBP,CYTH1,DAG1,DLC1,DTX1,EGFR,EGR2,ERBB2,ERBB4,FGFR1,FGFR2,FGFR4,GLI2,GLI3,GNB1L,GRB2,GSK3B,HCK,HDAC1,HDAC11,HDAC4,HDAC5,HDAC6,HDAC7,HDAC9,IGF1R,IGF2R,ITGA3,ITGB4,ITGB5,ITGB6,LAMA1,LAMA3,LAMA5,LAMB2,LAMC1,LAMC2,LAMC3,LCK,LINGO1,LMNB1,MAG,MAP2K1,…	137	35	0.255474			3	0.0218978
Glutaminergic Receptor Signaling Pathway (Enhanced)	18.3	0.426	-10.319	ADCY1,ADCY10,ADCY2,ADCY3,ADCY5,ADCY7,ADCY9,AGK,AKT2,AKT3,CACNA1A,CACNA1B,CACNA1C,CACNA1D,CACNA1E,CACNA1F,CACNA1G,CACNA1H,CACNA1I,CACNA1S,CACNA2D1,CACNA2D2,CACNA2D3,CACNA2D4,CACNB1,CACNG1,CACNG2,CACNG4,CACNG5,CACNG7,CAMK2A,CAMK2B,CAMK2G,CATSPER3,CHP1,CREB3L1,CREB3L2,CREB5,CREBBP,DGKB,DGKD,DGKG,DGKI,DGKZ,GABBR2,GABRA6,GABRB3,GABRG3,GNAI1,GNAI2,GNAL,GNAO1,GNAQ,GNB1L,GOSR1,GPLD1,GRIK3,GRIK4,GRIK5,GRI…	136	23	0.169118			2	0.0147059
Cardiac Hypertrophy Signaling (Enhanced)	18.2	0.37	-11.444	ACE,ADCY1,ADCY10,ADCY2,ADCY3,ADCY5,ADCY7,ADCY9,AKAP13,AKT2,AKT3,ATF6,ATP2A1,ATP2A2,ATP2A3,BMPR2,CACNA1A,CACNA1B,CACNA1C,CACNA1D,CACNA1E,CACNA1F,CACNA1S,CACNA2D1,CACNA2D2,CACNA2D3,CACNA2D4,CACNB1,CACNG1,CACNG2,CACNG4,CACNG5,CACNG7,CAMK2A,CAMK2B,CAMK2G,CHP1,DIAPH1,DIAPH3,DLG1,EIF2B3,ENPP6,FGF1,FGF18,FGFR1,FGFR2,FGFR4,GATA4,GDPD1,GHR,GNA11,GNA12,GNAI1,GNAI2,GNAQ,GNB1,GNB1L,GNB5,GNG4,GNG7,GSK3B,HDAC1…	196	48	0.244898			2	0.0102041
Sperm Motility	17.8	0.456	-6.245	AATK,ABL1,ADCY10,ALK,AXL,BLK,CACNA1G,CACNA1H,CACNA1I,CLK3,CNGA3,CNGB1,CSF1R,DDR2,EGFR,EPHA1,EPHA2,EPHA6,EPHA8,EPHB1,EPHB2,EPHB3,EPHB4,ERBB2,ERBB4,FER,FGFR1,FGFR2,FGFR4,FLT1,FLT4,GNA11,GNA12,GNAI1,GNAI2,GNAL,GNAO1,GNAQ,GNAZ,GNB1,GNB1L,GNB5,GNG4,GNG7,HCK,IGF1R,INSR,ITPR1,ITPR2,ITPR3,JAK1,JAK3,LCK,LMTK2,MAP2K1,MAP2K3,MAP2K5,MAP2K6,MATK,MERTK,MET,MRAS,MST1R,NTRK1,NTRK2,NTRK3,PDE1B,PDE1C,PDE2A,PDE4A,P…	113	67	0.59292			0	0
Actin Cytoskeleton Signaling	17.2	0.455	-6.983	ACTB,ACTN1,ACTN2,ACTN4,ACTR2,ACTR3,ARHGAP35,ARHGEF1,ARHGEF12,ARHGEF4,ARHGEF7,ARPC1A,ARPC1B,BAIAP2,BCAR1,CRK,CYFIP1,CYFIP2,DIAPH1,DIAPH3,DOCK1,FGD3,FGF1,FGF18,GIT1,GNA12,GRB2,GSN,IQGAP1,IQGAP2,IQGAP3,ITGA1,ITGA11,ITGA2B,ITGA3,ITGA5,ITGA7,ITGA9,ITGAE,ITGAL,ITGAM,ITGAV,ITGAX,ITGB4,ITGB5,ITGB6,LBP,LIMK1,MAP2K1,MAP2K2,MAPK1,MATK,MPRIP,MRAS,MSN,MYH10,MYH11,MYH14,MYH3,MYH7B,MYH9,MYL10,MYL2,MYL9,MYLK,MYL…	110	15	0.136364			4	0.0363636
Integrin Signaling	2.59	0.481	-8.491	ABL1,ACTB,ACTN1,ACTN2,ACTN4,ACTR2,ACTR3,AKT2,AKT3,ARF1,ARHGAP26,ARHGEF7,ARPC1A,ARPC1B,ASAP1,BCAR1,BCAR3,BRAF,CAPN1,CAPN11,CAPN2,CAPN3,CAPN5,CAPN8,CAPN9,CRK,CTTN,DOCK1,FNBP1,GIT1,GRB2,GSK3B,GSN,ITGA1,ITGA11,ITGA2B,ITGA3,ITGA5,ITGA7,ITGA9,ITGAE,ITGAL,ITGAM,ITGAV,ITGAX,ITGB4,ITGB5,ITGB6,LIMS1,MAP2K1,MAP2K2,MAPK1,MAPK8,MPRIP,MRAS,MYL2,MYL9,MYLK,MYLK3,NCK1,NCK2,NEDD9,PAK1,PAK4,PAK6,PARVA,PARVB,PDGFB,P…	99	20	0.20202			2	0.020202
Semaphorin Neuronal Repulsive Signaling Pathway	16.9	0.531	0.593	ACAN,AKT2,AKT3,ARHGEF12,CD44,CRMP1,DPYSL2,DPYSL3,DPYSL4,DPYSL5,ERBB2,FARP1,FARP2,GSK3B,ITGA1,ITGA11,ITGA2B,ITGA3,ITGA5,ITGA7,ITGA9,ITGAE,ITGAL,ITGAM,ITGAV,ITGAX,ITGB4,ITGB5,ITGB6,LIMK1,MAP2K1,MAP2K2,MAP2K3,MAP2K5,MAP2K6,MAPT,MPRIP,MYL10,MYL2,MYL9,NCAN,PAK1,PAK4,PAK6,PDE4A,PDE4B,PDE4C,PDE4D,PIK3C2A,PIK3C2B,PIK3CB,PIK3CD,PIK3R3,PIK3R4,PIK3R5,PIK3R6,PLCG1,PLCG2,PLXNA1,PLXNA2,PLXNB1,PLXND1,PPP1R12A,P…	78	21	0.269231			2	0.025641
Signaling by Rho Family GTPases	17.1	0.44	-8.292	ACTB,ACTR2,ACTR3,ARHGEF1,ARHGEF10,ARHGEF11,ARHGEF12,ARHGEF17,ARHGEF18,ARHGEF2,ARHGEF3,ARHGEF4,ARHGEF7,ARPC1A,ARPC1B,BAIAP2,CDC42EP4,CDH1,CDH11,CDH12,CDH13,CDH18,CDH22,CDH23,CDH26,CDH3,CDH4,CDH5,CDH8,CDH9,CIT,CLIP1,CYFIP1,DIAPH3,FNBP1,GFAP,GNA11,GNA12,GNAI1,GNAI2,GNAL,GNAO1,GNAQ,GNAZ,GNB1,GNB1L,GNB5,GNG4,GNG7,IQGAP1,ITGA1,ITGA11,ITGA2B,ITGA3,ITGA5,ITGA7,ITGA9,ITGAE,ITGAL,ITGAM,ITGAV,ITGAX,ITGB4,IT…	117	21	0.179487			3	0.025641
Protein Kinase A Signaling	17.3	0.396	-3.13	ADCY1,ADCY10,ADCY2,ADCY3,ADCY5,ADCY7,ADCY9,ADD1,ADD2,ADD3,AKAP1,AKAP13,AKAP8,AKAP9,ANAPC1,ANAPC5,ANAPC7,ATF1,BRAF,CAMK2A,CAMK2B,CAMK2G,CDC14B,CDC23,CDC25C,CDC27,CHP1,CNGA3,CNGB1,CREB3L1,CREB3L2,CREB5,CREBBP,DCC,DUSP15,DUSP22,ENPP6,EYA2,EYA3,FLNB,FLNC,GDPD1,GLI3,GNAI1,GNAI2,GNAQ,GNB1,GNB1L,GNB5,GNG4,GNG7,GRK1,GSK3B,ITPR1,ITPR2,ITPR3,LIPE,MAP2K1,MAP2K2,MAPK1,MTMR7,MYH10,MYL10,MYL2,MYL9,MYLK,MYLK3,N…	152	28	0.184211			30	0.197368
Opioid Signaling Pathway	17	0.432	-6.668	ADCY1,ADCY10,ADCY2,ADCY3,ADCY5,ADCY7,ADCY9,AKT2,AKT3,AP2A1,AP2A2,AP2B1,ARRB1,BLK,BRAF,CACNA1A,CACNA1B,CACNA1C,CACNA1D,CACNA1E,CACNA1F,CACNA1G,CACNA1H,CACNA1I,CACNA1S,CACNA2D1,CACNA2D2,CACNA2D3,CACNA2D4,CACNB1,CACNG1,CACNG2,CACNG4,CACNG5,CACNG7,CAMK2A,CAMK2B,CAMK2G,CATSPER3,CLTB,CLTC,CLTCL1,CREB3L1,CREB3L2,CREB5,CREBBP,GNA11,GNA12,GNAI1,GNAI2,GNAL,GNAO1,GNAQ,GNAZ,GNB1,GNB1L,GNB5,GNG4,GNG7,GRIN1,GR…	120	37	0.308333			2	0.0166667
RHOGDI Signaling	16.4	0.461	6.786	ACTB,ACTR2,ACTR3,ARHGAP1,ARHGAP35,ARHGAP6,ARHGAP8,ARHGEF1,ARHGEF10,ARHGEF11,ARHGEF12,ARHGEF17,ARHGEF18,ARHGEF2,ARHGEF3,ARHGEF4,ARHGEF7,ARPC1A,ARPC1B,CD44,CDH1,CDH11,CDH12,CDH13,CDH18,CDH22,CDH23,CDH26,CDH3,CDH4,CDH5,CDH8,CDH9,CREBBP,DGKZ,DLC1,ESR1,FNBP1,GNA11,GNA12,GNAI1,GNAI2,GNAL,GNAO1,GNAQ,GNAZ,GNB1,GNB1L,GNB5,GNG4,GNG7,GRIP1,ITGA1,ITGA11,ITGA2B,ITGA3,ITGA5,ITGA7,ITGA9,ITGAE,ITGAL,ITGAM,ITGAV,…	101	6	0.0594059			3	0.029703
Calcium Signaling	16.4	0.465	-7.25	ATP2A1,ATP2A2,ATP2A3,ATP2B2,ATP2B3,ATP2B4,CABIN1,CACNA1A,CACNA1B,CACNA1C,CACNA1D,CACNA1E,CACNA1F,CACNA1G,CACNA1H,CACNA1I,CACNA1S,CACNA2D1,CACNA2D2,CACNA2D3,CACNA2D4,CACNB1,CACNG1,CACNG2,CACNG4,CACNG5,CACNG7,CAMK2A,CAMK2B,CAMK2G,CAMKK1,CAMKK2,CASQ2,CATSPER3,CHP1,CHRNA4,CHRNA5,CHRNB1,CHRNB4,CREB3L1,CREB3L2,CREB5,CREBBP,GRIN1,GRIN2A,HDAC1,HDAC11,HDAC4,HDAC5,HDAC6,HDAC7,HDAC9,ITPR1,ITPR2,ITPR3,LETM1,…	99	11	0.111111			2	0.020202
Pancreatic Secretion Signaling Pathway	16.4	0.453	-9.901	ABHD2,ADCY1,ADCY10,ADCY2,ADCY3,ADCY5,ADCY7,ADCY9,ADORA2A,ADORA2B,AKT2,AKT3,ANO1,AQP1,ARHGEF1,ARHGEF10,ARHGEF11,ARHGEF12,ARHGEF17,ARHGEF18,ARHGEF2,ARHGEF3,ARHGEF4,ARHGEF7,ATP2A1,ATP2A2,ATP2A3,ATP2B2,ATP2B3,ATP2B4,CA10,CA12,CA4,CA5A,CA5B,CFTR,CHRM3,DAGLB,DIAPH1,EGFR,GNA12,GNAQ,GNB1L,GOSR1,ITPR1,ITPR2,ITPR3,KCNMA1,KCNN4,LIPC,LIPE,MAPK1,MCU,MTOR,NAPA,NSF,ORAI1,PAK4,PIK3C2A,PIK3C2B,PIK3CB,PIK3CD,PIK3R…	105	21	0.2			0	0
Dilated Cardiomyopathy Signaling Pathway	15.6	0.513	-0.714	ACTB,ADCY1,ADCY10,ADCY2,ADCY3,ADCY5,ADCY7,ADCY9,AKT2,AKT3,ATP2A2,CACNA1A,CACNA1B,CACNA1C,CACNA1D,CACNA1E,CACNA1F,CACNA1G,CACNA1H,CACNA1I,CACNA1S,CACNA2D1,CACNA2D2,CACNA2D3,CACNA2D4,CACNB1,CACNG1,CACNG2,CACNG4,CACNG5,CACNG7,CAMK2A,CAMK2B,CAMK2G,CASP9,CATSPER3,DAG1,DMD,GSK3B,ITPR1,ITPR2,ITPR3,LMNA,MAP3K3,MAPK1,MAPK14,MTOR,MYBPC3,MYH10,MYH11,MYH14,MYH3,MYH7B,MYH9,MYL2,MYL9,MYO10,MYO18A,MYO18B,MYO1H,…	77	16	0.207792			1	0.012987
GNRH Signaling	15.5	0.474	-7.874	ADCY1,ADCY10,ADCY2,ADCY3,ADCY5,ADCY7,ADCY9,CACNA1A,CACNA1B,CACNA1C,CACNA1D,CACNA1E,CACNA1F,CACNA1G,CACNA1H,CACNA1I,CACNA1S,CACNA2D1,CACNA2D2,CACNA2D3,CACNA2D4,CACNB1,CACNG1,CACNG2,CACNG4,CACNG5,CACNG7,CAMK2A,CAMK2B,CAMK2G,CATSPER3,CREB3L1,CREB3L2,CREB5,CREBBP,EGFR,GNA11,GNAI1,GNAI2,GNAQ,GNB1,GNB1L,GNB5,GNG4,GNG7,GRB2,ITPR1,ITPR2,ITPR3,MAP2K1,MAP2K2,MAP2K3,MAP2K6,MAP3K10,MAP3K12,MAP3K15,MAP3K2,MAP…	90	36	0.4			0	0
Oxytocin Signaling Pathway	15.2	0.418	-9.179	AKT2,AKT3,ARRB1,ATP2B2,ATP2B3,ATP2B4,CACNA1A,CACNA1B,CACNA1C,CACNA1D,CACNA1E,CACNA1F,CACNA1S,CACNA2D1,CACNA2D2,CACNA2D3,CACNA2D4,CACNB1,CACNG1,CACNG2,CACNG4,CACNG5,CACNG7,CAMKK1,CAMKK2,CHP1,CREB3L1,CREB3L2,CREB5,CREBBP,EGFR,GNA11,GNA12,GNAI1,GNAI2,GNAL,GNAO1,GNAQ,GNB1,GNB1L,GNB5,GNG4,GNG7,GRB2,GSK3B,ITPR1,ITPR2,ITPR3,KCNT2,LIPE,MAP2K5,MAPK1,MAPK14,MAPK6,MAPK8,MAPK9,MFN2,MPRIP,MRAS,MYH10,MYH11,MYH…	117	28	0.239316			4	0.034188
Insulin Secretion Signaling Pathway	14.1	0.41	-9.276	ABCC8,ADCY1,ADCY10,ADCY2,ADCY3,ADCY5,ADCY7,ADCY9,AGO1,AGO2,AGO3,AGO4,ASIC1,ASIC2,BLK,CACNA1A,CACNA1B,CACNA1C,CACNA1D,CACNA1E,CACNA1F,CACNA1G,CACNA1H,CACNA1I,CACNA1S,CACNA2D1,CACNA2D2,CACNA2D3,CACNA2D4,CACNB1,CACNG1,CACNG2,CACNG4,CACNG5,CACNG7,CAMK2A,CAMK2B,CAMK2G,CHRM3,CREB3L1,CREB3L2,CREB5,CREBBP,EIF1,EIF2B3,EIF2S3,EIF4G3,GCK,GHR,GLP1R,GNA11,GNAQ,GOSR1,HCK,INSR,ITPR1,ITPR2,ITPR3,JAK1,JAK3,KCNB1,…	115	28	0.243478			0	0
Circadian Rhythm Signaling	14.9	0.424	#NUM!	ADCY1,ADCY10,ADCY2,ADCY3,ADCY5,ADCY7,ADCY9,ADCYAP1R1,BLK,BMAL1,BRAF,BTRC,CACNA1A,CACNA1B,CACNA1C,CACNA1D,CACNA1E,CACNA1F,CACNA1G,CACNA1H,CACNA1I,CACNA1S,CACNA2D1,CACNA2D2,CACNA2D3,CACNA2D4,CACNB1,CACNG1,CACNG2,CACNG4,CACNG5,CACNG7,CAMK2A,CAMK2B,CAMK2G,CATSPER3,CREB3L1,CREB3L2,CREB5,CREBBP,CRY1,CRY2,CSNK1D,CSNK1E,CSNK2A2,GNA11,GNAI1,GNAI2,GNAQ,GNB1,GNB1L,GNB5,GNG4,GNG7,GRIN1,GRIN2A,GSK3B,HCK,ITPR1…	111	35	0.315315			0	0
Epithelial Membrane Protein Signaling Pathway	14.7	0.48	-7.354	ACAN,AKT2,AKT3,ANPEP,BLK,BMPR1A,BMPR1B,BMPR2,BRAF,CASP9,CD44,EGFR,EMP2,ERBB2,FGFR1,FGFR2,FGFR4,FLT1,FLT4,GHR,HCK,IGF1R,IGF2R,INSR,ITGA1,ITGA11,ITGA2B,ITGA3,ITGA5,ITGA7,ITGA9,ITGAE,ITGAL,ITGAM,ITGAV,ITGAX,ITGB4,ITGB5,ITGB6,LCK,MAP2K1,MAP2K2,MAPK1,MRAS,MTOR,NGFR,NOX4,NTRK1,NTRK2,NTRK3,PDGFRB,PIK3C2A,PIK3C2B,PIK3CB,PIK3CD,PIK3R3,PIK3R4,PIK3R5,PIK3R6,PTK2,PTK2B,RAC1,RAF1,RALA,RALB,RHOA,ROCK1,SMAD3,SM…	83	30	0.361446			0	0
Nuclear Cytoskeleton Signaling Pathway	14	0.437	-9.489	AAAS,ACTB,ACTR1A,AHCTF1,ATM,BLK,BTRC,CAPZA2,CAPZB,CDH1,CDH11,CDH12,CDH13,CDH18,CDH22,CDH23,CDH26,CDH3,CDH4,CDH5,CDH8,CDH9,CSNK2A2,CSNK2A3,DDX19B,DYNC1H1,DYNC1I1,GLE1,HCK,ITGA1,ITGA11,ITGA2B,ITGA3,ITGA5,ITGA7,ITGA9,ITGAE,ITGAL,ITGAM,ITGAV,ITGAX,ITGB4,ITGB5,ITGB6,KIF13B,KIF16B,KIF18B,KIF19,KIF1A,KIF1B,KIF1C,KIF21B,KIF26B,KIF2A,KIF2C,KIF3A,KIF3B,KIF3C,KIF5A,KIF6,KIF9,KLC1,LCK,LMNA,LMNB1,LMNB2,MRTFA,…	97	8	0.0824742			0	0
GP6 Signaling Pathway	13.8	0.524	-7.353	AKT2,AKT3,CERT1,COL11A1,COL13A1,COL16A1,COL17A1,COL18A1,COL1A1,COL20A1,COL21A1,COL22A1,COL23A1,COL24A1,COL27A1,COL28A1,COL2A1,COL4A1,COL4A2,COL5A1,COL5A3,COL6A3,COL7A1,COL8A2,COL9A2,COL9A3,FYB1,GP6,GRB2,GSK3B,ITGA2B,ITPR1,LAMA1,LAMA3,LAMA5,LAMB2,LAMC1,LAMC2,LAMC3,NCK1,PDPK1,PIK3C2A,PIK3C2B,PIK3CB,PIK3CD,PIK3R3,PIK3R4,PIK3R5,PIK3R6,PLCG1,PLCG2,PRKCB,PRKCD,PRKCE,PRKCH,PRKCI,PRKCZ,PTK2,RAC1,SCHIP1,S…	65	13	0.2			0	0
Sertoli Cell-Sertoli Cell Junction Signaling	13.6	0.423	-8.713	ACTB,ACTN1,ACTN2,ACTN4,AKT2,AKT3,AXIN1,CDH1,CDH11,CDH12,CDH13,CDH18,CDH22,CDH23,CDH26,CDH3,CDH4,CDH5,CDH8,CDH9,CGN,CLDN10,CLDN11,CLDN12,CLDN14,CLDN4,CREB3L1,CREB3L2,CREB5,CREBBP,CTNNA1,CTNNA2,DLG1,EGFR,EPB41,EPN2,F11R,GRB2,IL1R1,ITGA3,JAM3,JUP,LAMA1,LAMA3,LAMA5,LAMB2,LAMC1,LAMC2,LAMC3,MAP2K1,MAP2K2,MAP2K3,MAP3K10,MAP3K12,MAP3K15,MAP3K2,MAP3K3,MAP3K6,MAPK1,MAPK14,MAPK8,MAPK9,MRAS,MYO7A,NECTIN1,NEC…	102	24	0.235294			0	0
Corticotropin Releasing Hormone Signaling	13.5	0.49	-2.394	ADCY1,ADCY10,ADCY2,ADCY3,ADCY5,ADCY7,ADCY9,BRAF,CACNA1A,CACNA1B,CACNA1C,CACNA1D,CACNA1E,CACNA1F,CACNA1G,CACNA1H,CACNA1I,CACNA1S,CACNA2D1,CACNA2D2,CACNA2D3,CACNA2D4,CACNB1,CACNG1,CACNG2,CACNG4,CACNG5,CACNG7,CATSPER3,CREB3L1,CREB3L2,CREB5,CREBBP,CRHR1,CRHR2,GLI2,GLI3,GNAI1,GNAI2,GNAO1,GNAQ,ITPR1,ITPR2,ITPR3,MAP2K1,MAP2K2,MAPK1,MAPK14,MEF2A,MEF2B,MEF2D,NOS1,NOS2,NOS3,NR4A1,PLCG1,PLCG2,PRKACA,PRKAG2,…	73	17	0.232877			0	0
Senescence Pathway	13.4	0.398	-7.412	AKT2,AKT3,ANAPC1,ANAPC5,ANAPC7,ASXL1,ATF3,ATM,ATR,BMPR2,BRAF,CACNA1A,CACNA1B,CACNA1C,CACNA1D,CACNA1E,CACNA1F,CACNA1S,CACNA2D1,CACNA2D2,CACNA2D3,CACNA2D4,CACNB1,CACNG1,CACNG2,CACNG4,CACNG5,CACNG7,CAPN1,CAPN11,CAPN2,CAPN3,CAPN5,CAPN8,CAPN9,CBX7,CCNB3,CCND3,CDC23,CDC25C,CDC27,CDK6,CHP1,CREBBP,DHCR24,E2F2,ELF4,ELK3,ETS1,EZH2,GATA4,HBP1,HIPK2,IKBKB,IKBKE,IKBKG,ITPR2,ITPR3,KAT2B,MAP2K1,MAP2K2,MAP2K3,MA…	117	24	0.205128			10	0.0854701
Reelin Signaling in Neurons	13.2	0.496	-7.421	ACTR2,ACTR3,AKT2,AKT3,ARHGEF1,ARHGEF10,ARHGEF10L,ARHGEF11,ARHGEF12,ARHGEF17,ARHGEF18,ARHGEF2,ARHGEF26,ARHGEF28,ARHGEF3,ARHGEF33,ARHGEF4,ARHGEF7,ARPC1A,ARPC1B,BLK,CAMK2A,CAMK2B,CAMK2G,CRK,DAB1,DNAH1,DNAH10,DNAH3,GRIN1,GRIN2A,GSK3B,HCK,ITGA3,ITGA5,LCK,LIMK1,LRP8,MAP2K1,MAP2K2,MAP2K3,MAP2K5,MAP2K6,MAP3K10,MAP4K1,MAPK1,MAPK8,MAPK8IP1,MAPK8IP3,MAPK9,MAPT,MTOR,NDEL1,NECTIN3,PAFAH1B1,PDK3,PIK3C2A,PIK3C2…	69	24	0.347826			0	0
Dopamine-DARPP32 Feedback in cAMP Signaling	13.3	0.465	-7.02	ADCY1,ADCY10,ADCY2,ADCY3,ADCY5,ADCY7,ADCY9,ATF1,ATP2A1,ATP2A2,ATP2A3,CACNA1A,CACNA1B,CACNA1C,CACNA1D,CACNA1E,CACNA1F,CACNA1S,CACNA2D1,CACNA2D2,CACNA2D3,CACNA2D4,CACNB1,CACNG1,CACNG2,CACNG4,CACNG5,CACNG7,CAMKK1,CAMKK2,CHP1,CREB3L1,CREB3L2,CREB5,CREBBP,CSNK1D,CSNK1E,CSNK1G1,DRD2,GNAI1,GNAI2,GNAQ,GRIN1,GRIN2A,ITPR1,ITPR2,ITPR3,KCNJ12,NOS1,PAWR,PLCB2,PLCG1,PLCG2,PLCH1,PLCH2,PLCL2,PPM1L,PPP2CA,PPP2CB,…	80	17	0.2125			9	0.1125
Serotonin Receptor Signaling	13.2	0.352	-10.183	ADCY1,ADCY10,ADCY2,ADCY3,ADCY5,ADCY7,ADCY9,AKT2,AKT3,ARFGEF2,ARRB1,BLK,BRAF,CACNA1A,CACNA1B,CACNA1C,CACNA1D,CACNA1E,CACNA1F,CACNA1G,CACNA1H,CACNA1I,CACNA1S,CACNA2D1,CACNA2D2,CACNA2D3,CACNA2D4,CACNB1,CACNG1,CACNG2,CACNG4,CACNG5,CACNG7,CAMK2A,CAMK2B,CAMK2G,CD44,CDH1,CREB3L1,CREB3L2,CREB5,CREBBP,DDC,F13A1,FBP2,FNBP1,GNA11,GNA12,GNAI1,GNAI2,GNAL,GNAO1,GNAQ,GNB1,GNB1L,GNB5,GNG4,GNG7,GPLD1,GSK3B,HCK,HT…	162	40	0.246914			2	0.0123457
G Beta Gamma Signaling	13.2	0.508	-7.488	ADCY1,ADCY2,AKT2,AKT3,CACNA1A,CACNA1B,CACNA1C,CACNA1D,CACNA1E,CACNA1F,CACNA1G,CACNA1H,CACNA1I,CACNA1S,CACNA2D1,CACNA2D2,CACNA2D3,CACNA2D4,CACNB1,CACNG1,CACNG2,CACNG4,CACNG5,CACNG7,CATSPER3,DNM2,EGFR,GNA11,GNA12,GNAI1,GNAI2,GNAL,GNAO1,GNAQ,GNAZ,GNB1,GNB1L,GNB5,GNG4,GNG7,GRB2,ITPR1,ITPR2,ITPR3,MAPK1,MRAS,PAK1,PDPK1,PLCG1,PLCG2,PRKACA,PRKAG2,PRKAR1A,PRKAR1B,PRKAR2A,PRKCB,PRKCD,PRKCE,PRKCH,PRKCI,PRKC…	66	19	0.287879			0	0
Hepatic Fibrosis Signaling Pathway	13.3	0.363	-8.299	AKT2,AKT3,AXIN1,BMPR2,BRAF,BRD4,CACNA1A,CACNA1B,CACNA1C,CACNA1D,CACNA1E,CACNA1F,CACNA1S,CACNA2D1,CACNA2D2,CACNA2D3,CACNA2D4,CACNB1,CACNG1,CACNG2,CACNG4,CACNG5,CACNG7,CCDC88A,COL1A1,CREB3L1,CREB3L2,CREB5,CREBBP,CSNK1D,CSNK1E,CSNK1G1,EZH2,FGFR1,FLT1,FLT4,FNBP1,GLI2,GLI3,GNAI1,GNAI2,GSK3B,IKBKB,IKBKE,IKBKG,IL1R1,IRAK2,ITGA1,ITGA11,ITGA2B,ITGA3,ITGA5,ITGA7,ITGA9,ITGAE,ITGAL,ITGAM,ITGAV,ITGAX,ITGB4,IT…	149	43	0.288591			0	0
Endocannabinoid Neuronal Synapse Pathway	13.2	0.486	-4.817	ABHD6,ADCY1,ADCY10,ADCY2,ADCY3,ADCY5,ADCY7,ADCY9,CACNA1A,CACNA1B,CACNA1C,CACNA1D,CACNA1E,CACNA1F,CACNA1G,CACNA1H,CACNA1I,CACNA1S,CACNA2D1,CACNA2D2,CACNA2D3,CACNA2D4,CACNB1,CACNG1,CACNG2,CACNG4,CACNG5,CACNG7,CATSPER3,CHP1,DAGLA,DNAH1,DNAH10,DNAH3,FAAH,GNA11,GNAI1,GNAI2,GNAL,GNAO1,GNAQ,GNB1,GNB1L,GNB5,GNG4,GNG7,GRIN1,GRIN2A,GRM5,ITPR1,ITPR2,ITPR3,MAPK1,MAPK14,MAPK6,MAPK8,MAPK9,MGLL,PLCB2,PLCG1,PLCG…	72	10	0.138889			2	0.0277778
Signaling by VEGF	13.2	0.542	-7.616	ACTB,AKT2,AKT3,AXL,BAIAP2,BCAR1,CDH5,CRK,CTNNA1,CTNND1,CYFIP1,CYFIP2,DOCK1,ELMO1,ELMO2,FLT1,FLT4,HSP90AA1,ITGAV,ITPR1,ITPR2,ITPR3,JUP,MAPK14,MAPKAP1,MAPKAPK2,MAPKAPK3,MTOR,NCF1,NCF2,NCK1,NCK2,NOS3,PAK1,PDPK1,PIK3CB,PLCG1,PRKACA,PRKCB,PRKCD,PRKCZ,PRR5,PRR5L,PTK2,PTK2B,PXN,RAC1,RHOA,RICTOR,ROCK1,SHC2,SPHK1,SRC,VAV1,VAV2,VAV3,VEGFA,WASF2	58	18	0.310345			0	0
Ephrin Receptor Signaling	13.2	0.441	-7.421	ABL1,ACTR2,ACTR3,AKT2,AKT3,ARPC1A,ARPC1B,AXIN1,BCAR1,CREB3L1,CREB3L2,CREB5,CREBBP,CRK,EFNA5,EPHA1,EPHA10,EPHA2,EPHA6,EPHA8,EPHB1,EPHB2,EPHB3,EPHB4,FGF1,GNA11,GNA12,GNAI1,GNAI2,GNAL,GNAO1,GNAQ,GNAZ,GNB1,GNB1L,GNB5,GNG4,GNG7,GRB2,GRIN1,GRIN2A,ITGA1,ITGA11,ITGA2B,ITGA3,ITGA5,ITGA7,ITGA9,ITGAE,ITGAL,ITGAM,ITGAV,ITGAX,ITGB4,ITGB5,ITGB6,ITSN1,KALRN,LIMK1,MAP2K1,MAP2K2,MAP4K4,MAPK1,MRAS,NCK1,NCK2,NGEF,P…	89	25	0.280899			1	0.011236
Cardiac Hypertrophy Signaling	13.1	0.41	-8.172	ADCY1,ADCY10,ADCY2,ADCY3,ADCY5,ADCY7,ADCY9,CACNA1A,CACNA1B,CACNA1C,CACNA1D,CACNA1E,CACNA1F,CACNA1S,CACNA2D1,CACNA2D2,CACNA2D3,CACNA2D4,CACNB1,CACNG1,CACNG2,CACNG4,CACNG5,CACNG7,CHP1,CREBBP,EIF2B3,FNBP1,GATA4,GNA11,GNA12,GNAI1,GNAI2,GNAL,GNAO1,GNAQ,GNAZ,GNB1,GNB1L,GNB5,GNG4,GNG7,GRB2,GSK3B,IGF1R,IL6R,MAP2K1,MAP2K2,MAP2K3,MAP2K6,MAP3K10,MAP3K12,MAP3K15,MAP3K2,MAP3K3,MAP3K6,MAPK1,MAPK14,MAPK8,MAPK9,…	105	28	0.266667			2	0.0190476
Cardiac β-adrenergic Signaling	13	0.464	-3.618	ADCY1,ADCY10,ADCY2,ADCY3,ADCY5,ADCY7,ADCY9,AKAP1,AKAP13,AKAP8,AKAP9,ATP2A1,ATP2A2,ATP2A3,CACNA1A,CACNA1B,CACNA1C,CACNA1D,CACNA1E,CACNA1F,CACNA1S,CACNA2D1,CACNA2D2,CACNA2D3,CACNA2D4,CACNB1,CACNG1,CACNG2,CACNG4,CACNG5,CACNG7,ENPP6,GDPD1,GNA11,GNA12,GNAI1,GNAI2,GNAL,GNAO1,GNAQ,GNAZ,GNB1,GNB1L,GNB5,GNG4,GNG7,GRK2,MRAS,PDE10A,PDE1B,PDE1C,PDE2A,PDE3B,PDE4A,PDE4B,PDE4C,PDE4D,PDE8A,PDE8B,PDE9A,PKIG,PPM1L…	78	5	0.0641026			7	0.0897436
PTEN Signaling	12.9	0.48	5.798	AKT2,AKT3,BCAR1,BMPR1A,BMPR1B,BMPR2,CASP9,CBL,CNKSR3,CSNK2A2,CSNK2A3,EGFR,FGFR1,FGFR2,FGFR4,FLT1,FLT4,GHR,GRB2,GSK3B,IGF1R,IGF2R,IKBKB,IKBKE,IKBKG,INPP5B,INPP5D,INPP5K,INSR,ITGA1,ITGA11,ITGA2B,ITGA3,ITGA5,ITGA7,ITGA9,ITGAE,ITGAL,ITGAM,ITGAV,ITGAX,ITGB4,ITGB5,ITGB6,MAGI1,MAGI2,MAP2K1,MAP2K2,MAPK1,MAST2,MRAS,NGFR,NTRK1,NTRK2,NTRK3,PDGFRB,PDPK1,PIK3CB,PIK3CD,PIK3R3,PIK3R5,PRKCZ,PTK2,RAC1,RAF1,RALA,R…	72	27	0.375			0	0
Ephrin A Signaling	12.7	0.489	-2.668	AKT2,AKT3,APH1B,ARHGAP35,BLK,BMP6,BRAF,CBL,CHN2,CLDN4,EFNA5,EGFR,EPAS1,EPHA1,EPHA10,EPHA2,EPHA6,EPHA8,GIT1,GMPR,HCK,LCK,LIMK1,MAP2K1,MAP2K2,MAPK1,MYL10,MYL2,MYL9,NCK1,NCK2,NFATC1,NGEF,NGFR,PAK1,PDGFB,PIK3C2A,PIK3C2B,PIK3CB,PIK3CD,PIK3R3,PIK3R4,PIK3R5,PIK3R6,PLCG2,PRKACA,PRKAG2,PRKAR1A,PRKAR1B,PRKAR2A,PRKG1,PTK2,PTPN11,RAC1,RAF1,RHOA,ROCK1,SIPA1L1,SRC,STAT3,TGFA,TGFB1,TGFB2,TSC2,VAV1,VAV2,VAV3,VEG…	68	28	0.411765			1	0.0147059
Paxillin Signaling	12.8	0.538	-6.332	ACTB,ACTN1,ACTN2,ACTN4,ARF1,ARHGEF7,BCAR1,CRK,DOCK1,GIT2,GRB2,ITGA1,ITGA11,ITGA2B,ITGA3,ITGA5,ITGA7,ITGA9,ITGAE,ITGAL,ITGAM,ITGAV,ITGAX,ITGB4,ITGB5,ITGB6,MAPK1,MAPK14,MAPK8,MAPK9,MRAS,NCK1,NCK2,PAK1,PAK4,PAK6,PARVA,PIK3C2A,PIK3C2B,PIK3CB,PIK3CD,PIK3R3,PIK3R4,PIK3R5,PIK3R6,PTK2,PTK2B,PTPN12,PXN,RAC1,RALA,RALB,SOS1,SRC,TLN1,TLN2,VCL	57	11	0.192982			1	0.0175439
Thrombin Signaling	12.2	0.419	-6.574	ADCY1,ADCY10,ADCY2,ADCY3,ADCY5,ADCY7,ADCY9,AKT2,AKT3,ARHGEF1,ARHGEF10,ARHGEF10L,ARHGEF11,ARHGEF12,ARHGEF17,ARHGEF18,ARHGEF2,ARHGEF26,ARHGEF28,ARHGEF3,ARHGEF33,ARHGEF4,ARHGEF7,CAMK2A,CAMK2B,CAMK2G,EGFR,FNBP1,GATA4,GNA11,GNA12,GNAI1,GNAI2,GNAL,GNAO1,GNAQ,GNAZ,GNB1,GNB1L,GNB5,GNG4,GNG7,GRB2,IKBKB,ITPR1,ITPR2,ITPR3,MAP2K1,MAP2K2,MAPK1,MAPK14,MPRIP,MRAS,MYL10,MYL2,MYL9,MYLK,PDPK1,PIK3C2A,PIK3C2B,PIK3C…	93	24	0.258065			2	0.0215054
ERK/MAPK Signaling	12.1	0.421	-5.735	ATF1,BCAR1,BRAF,CREB3L1,CREB3L2,CREB5,CREBBP,CRK,DOCK1,ELF4,ELK3,ESR1,ETS1,GRB2,ITGA1,ITGA11,ITGA2B,ITGA3,ITGA5,ITGA7,ITGA9,ITGAE,ITGAL,ITGAM,ITGAV,ITGAX,ITGB4,ITGB5,ITGB6,KSR1,MAP2K1,MAP2K2,MAPK1,MKNK1,MRAS,NFATC1,PAK1,PAK4,PAK6,PIK3C2A,PIK3C2B,PIK3CB,PIK3CD,PIK3R3,PIK3R4,PIK3R5,PIK3R6,PLA2G4D,PLA2G4E,PLA2G5,PLA2G6,PLCG1,PLCG2,PPARG,PPM1L,PPP1R12A,PPP1R3A,PPP2CA,PPP2CB,PPP2R1B,PPP2R2B,PPP2R2C,PP…	91	25	0.274725			9	0.0989011
Nitric Oxide Signaling in the Cardiovascular System	12.1	0.513	-5.516	AKT2,AKT3,ATP2A1,ATP2A2,ATP2A3,CACNA1A,CACNA1B,CACNA1C,CACNA1D,CACNA1E,CACNA1F,CACNA1S,CACNA2D1,CACNA2D2,CACNA2D3,CACNA2D4,CACNB1,CACNG1,CACNG2,CACNG4,CACNG5,CACNG7,FLT1,FLT4,HSP90AA1,ITPR1,ITPR2,ITPR3,MAP2K1,MAP2K2,MAPK1,NOS3,PDE1B,PDE1C,PDE2A,PDE3B,PIK3C2A,PIK3C2B,PIK3CB,PIK3CD,PIK3R3,PIK3R4,PIK3R5,PIK3R6,PRKACA,PRKAG2,PRKAR1A,PRKAR1B,PRKAR2A,PRKCB,PRKCD,PRKCE,PRKCH,PRKCI,PRKCZ,PRKG1,RYR2,SLC7A…	59	19	0.322034			0	0
Synaptic Long Term Depression	11.9	0.435	-6.724	CACNA1A,CACNA1B,CACNA1C,CACNA1D,CACNA1E,CACNA1F,CACNA1G,CACNA1H,CACNA1I,CACNA1S,CACNA2D1,CACNA2D2,CACNA2D3,CACNA2D4,CACNB1,CACNG1,CACNG2,CACNG4,CACNG5,CACNG7,CATSPER3,CRHR1,GNA11,GNA12,GNAI1,GNAI2,GNAL,GNAO1,GNAQ,GNAZ,GRID1,GRM4,GRM5,GRM6,GRM7,IGF1R,ITPR1,ITPR2,ITPR3,MAP2K1,MAP2K2,MAPK1,MRAS,NOS1,NOS2,NOS3,PLA2G4D,PLA2G4E,PLA2G5,PLA2G6,PLAAT2,PLAAT3,PLB1,PLCB2,PLCG1,PLCG2,PLCH1,PLCH2,PLCL2,PPM1L,…	83	11	0.13253			7	0.0843373
GABA Receptor Signaling	11.9	0.489	#NUM!	ABAT,ADCY1,ADCY10,ADCY2,ADCY3,ADCY5,ADCY7,ADCY9,ALDH5A1,AP2A1,AP2A2,AP2B1,CACNA1A,CACNA1B,CACNA1C,CACNA1D,CACNA1E,CACNA1F,CACNA1G,CACNA1H,CACNA1I,CACNA1S,CACNA2D1,CACNA2D2,CACNA2D3,CACNA2D4,CACNB1,CACNG1,CACNG2,CACNG4,CACNG5,CACNG7,CATSPER3,DNM1,GABBR2,GABRA6,GABRB3,GABRG3,GNA11,GNA12,GNAI1,GNAI2,GNAL,GNAO1,GNAQ,GNAZ,GNB1,GNB1L,GNB5,GNG4,GNG7,ITPR1,ITPR2,ITPR3,KCNH2,KCNN1,KCNN3,KCNN4,KCNQ2,KCNQ3,…	64	0	0			0	0
Molecular Mechanisms of Cancer	12.1	0.303	-13.245	ABL1,ACVRL1,ADCY1,ADCY10,ADCY2,ADCY3,ADCY5,ADCY7,ADCY9,ADCYAP1R1,ADGRA1,ADGRA2,ADGRB1,ADGRB2,ADGRD1,ADGRD2,ADGRE2,ADGRE5,ADGRF5,ADGRG1,ADGRG2,ADGRG3,ADGRG5,ADGRG6,ADGRL1,ADGRV1,ADORA1,ADORA2A,ADORA2B,ADORA3,AKT2,AKT3,APAF1,APH1B,ARHGEF1,ARHGEF10,ARHGEF11,ARHGEF12,ARHGEF17,ARHGEF18,ARHGEF2,ARHGEF3,ARHGEF4,ARHGEF7,ATM,ATR,AXIN1,BID,BMP1,BMP6,BMP7,BMPR1A,BMPR1B,BMPR2,BRAF,BRCA1,C5AR1,CAMK2A,CAMK2B,C…	255	45	0.176471			2	0.00784314
Acetylcholine Receptor Signaling Pathway	11.8	0.432	-8.393	ADAM19,ADCY1,ADCY10,ADCY2,ADCY3,ADCY5,ADCY7,ADCY9,AKT2,AKT3,APH1B,CACNA1A,CACNA1B,CACNA1C,CACNA1D,CACNA1E,CACNA1F,CACNA1G,CACNA1H,CACNA1I,CACNA1S,CACNA2D1,CACNA2D2,CACNA2D3,CACNA2D4,CACNB1,CACNG1,CACNG2,CACNG4,CACNG5,CACNG7,CAMK2A,CAMK2B,CAMK2G,CASP9,CATSPER3,CHAT,CHRM3,CHRNA4,CHRNA5,CHRNB1,CHRNB4,CREB3L1,CREB3L2,CREB5,CREBBP,GNA11,GNAI1,GNAI2,GNAL,GNAO1,GNAQ,ITPR1,ITPR2,ITPR3,MAPK1,NGFR,NOS2,PIK…	83	18	0.216867			0	0
Oxytocin in Brain Signaling Pathway	11.7	0.429	-8.091	AKT2,AKT3,CACNA1A,CACNA1B,CACNA1C,CACNA1D,CACNA1E,CACNA1F,CACNA1G,CACNA1H,CACNA1I,CACNA1S,CACNA2D1,CACNA2D2,CACNA2D3,CACNA2D4,CACNB1,CACNG1,CACNG2,CACNG4,CACNG5,CACNG7,CAMKK1,CAMKK2,CATSPER3,CREB3L1,CREB3L2,CREB5,CREBBP,EGFR,GNA11,GNAI1,GNAI2,GNAL,GNAO1,GNAQ,GNB1,GNB1L,GNB5,GNG4,GNG7,ITPR1,ITPR2,ITPR3,MAP2K1,MAP2K2,MAPK1,MEF2A,MEF2B,MEF2D,MRAS,MTOR,NLRP1,NLRP12,NLRP13,NLRP2,NLRP4,NLRP5,PIK3C2A,PI…	84	17	0.202381			0	0
G-Protein Coupled Receptor Signaling	11.9	0.314	-10.165	ADCY1,ADCY10,ADCY2,ADCY3,ADCY5,ADCY7,ADCY9,ADCYAP1R1,ADGRA1,ADGRA2,ADGRB1,ADGRB2,ADGRD1,ADGRD2,ADGRE2,ADGRE5,ADGRF5,ADGRG1,ADGRG2,ADGRG3,ADGRG5,ADGRG6,ADGRL1,ADGRV1,ADORA1,ADORA2A,ADORA2B,ADORA3,AKT2,AKT3,ARRB1,BRAF,C5AR1,CAMK2A,CAMK2B,CAMK2G,CARD10,CCR6,CELSR1,CELSR2,CHP1,CHRM3,CMKLR1,CNGA3,CNGB1,CREB3L1,CREB3L2,CREB5,CREBBP,CRHR1,CRHR2,CRK,DRD2,ENPP6,EYA2,GABBR2,GDPD1,GHRHR,GLP1R,GNA11,GNA12,GN…	218	47	0.215596			3	0.0137615
CREB Signaling in Neurons	11.8	0.323	-12.312	ADCY1,ADCY10,ADCY2,ADCY3,ADCY5,ADCY7,ADCY9,ADCYAP1R1,ADGRA1,ADGRA2,ADGRB1,ADGRB2,ADGRD1,ADGRD2,ADGRE2,ADGRE5,ADGRF5,ADGRG1,ADGRG2,ADGRG3,ADGRG5,ADGRG6,ADGRL1,ADGRV1,ADORA1,ADORA2A,ADORA2B,ADORA3,AKT2,AKT3,BMP6,BMPR1A,BMPR1B,BMPR2,C5AR1,CACNA1A,CACNA1B,CACNA1C,CACNA1D,CACNA1E,CACNA1F,CACNA1G,CACNA1H,CACNA1I,CACNA1S,CACNA2D1,CACNA2D2,CACNA2D3,CACNA2D4,CACNB1,CACNG1,CACNG2,CACNG4,CACNG5,CACNG7,CAMK2…	194	35	0.180412			0	0
Leukocyte Extravasation Signaling	11.6	0.432	-6.364	ABL1,ACTB,ACTN1,ACTN2,ACTN4,ARHGAP1,ARHGAP35,ARHGAP6,ARHGAP8,BCAR1,CD44,CDH5,CLDN10,CLDN11,CLDN12,CLDN14,CLDN4,CRK,CTNNA1,CTNNA2,CTNNA3,CTNND1,CTTN,DLC1,EDIL3,F11R,FER,GNAI1,GNAI2,ITGA3,ITGAL,ITGAM,JAM3,MAP2K2,MAPK1,MAPK14,MAPK8,MAPK9,MMP15,MMP17,MMP2,MMP28,MSN,NCF1,NCF2,NOX4,PIK3C2A,PIK3C2B,PIK3CB,PIK3CD,PIK3R3,PIK3R4,PIK3R5,PIK3R6,PLCG1,PLCG2,PRKCB,PRKCD,PRKCE,PRKCH,PRKCI,PRKCZ,PTK2,PTK2B,PTPN1…	82	18	0.219512			1	0.0121951
Pulmonary Fibrosis Idiopathic Signaling Pathway	11.6	0.373	-10.126	ACTB,AKT2,AKT3,AXL,BMPR2,BRAF,CCN4,CDH1,CERT1,COL11A1,COL13A1,COL16A1,COL17A1,COL18A1,COL1A1,COL20A1,COL21A1,COL22A1,COL23A1,COL24A1,COL27A1,COL28A1,COL2A1,COL4A1,COL4A2,COL5A1,COL5A3,COL6A3,COL7A1,COL8A2,COL9A2,COL9A3,CREBBP,EGFR,EPHB3,EPHB4,EZH1,EZH2,FGF18,FGFR1,FGFR2,FGFR4,GLI2,GNA12,GRB2,GSK3B,IL6ST,ITGAV,ITGB6,JARID2,MAP2K1,MAP2K3,MAP2K6,MAPK1,MAPK14,MAPK8,MAPK9,MMP15,MMP17,MMP2,MMP28,MRAS,M…	120	32	0.266667			0	0
IL-15 Production	11.5	0.496	-7.681	AATK,ABL1,ALK,AXL,BLK,CLK3,CSF1R,DDR2,EGFR,EPHA1,EPHA2,EPHA6,EPHA8,EPHB1,EPHB2,EPHB3,EPHB4,ERBB2,ERBB4,FER,FGFR1,FGFR2,FGFR4,FLT1,FLT4,HCK,IGF1R,INSR,JAK1,JAK3,LCK,LMTK2,MAP2K1,MAP2K3,MAP2K5,MAP2K6,MATK,MERTK,MET,MST1R,NTRK1,NTRK2,NTRK3,PDGFRB,PEAK1,PRKCI,PRKCZ,PTK2,PTK2B,PTK7,RELB,RET,ROR2,RYK,SRC,SYK,TIE1,TNK2,TYRO3,ZAP70	60	57	0.95			0	0
CLEAR Signaling Pathway	11.5	0.386	-1.073	AKT2,AKT3,ATP6V0A1,ATP6V0A2,ATP6V0A4,ATP6V0D1,ATP6V1E1,BMP6,BMPR1A,BMPR1B,BMPR2,CHP1,CLCN7,CREB3L1,CREB3L2,CREB5,CREBBP,CTSB,DEPDC5,EGFR,FGFR1,FGFR2,FGFR4,FLCN,FLT1,FLT4,GAA,GALNS,GHR,GLB1,GNB1L,GSK3B,GUSB,HEXB,HPS1,IGF1R,IGF2R,IKBKB,INSR,ITPR1,ITPR2,ITPR3,KCNIP3,LAMP1,MAP4K3,MAPK1,MAPK14,MAPK6,MAPK9,MID1,MITF,MRAS,MTOR,NAGPA,NGFR,NPRL3,NTRK1,NTRK2,NTRK3,PDGFB,PDGFRB,PINK1,PLBD2,PLCG1,PML,PPARA,P…	108	30	0.277778			9	0.0833333
RAC Signaling	11.4	0.474	-6.782	ACTR2,ACTR3,ANK1,ARPC1A,ARPC1B,BAIAP2,CD44,CYFIP1,CYFIP2,IQGAP1,IQGAP2,IQGAP3,ITGA1,ITGA11,ITGA2B,ITGA3,ITGA5,ITGA7,ITGA9,ITGAE,ITGAL,ITGAM,ITGAV,ITGAX,ITGB4,ITGB5,ITGB6,LIMK1,MAP2K1,MAP2K2,MAPK1,MAPK8,MCF2L,MRAS,NCF1,NCF2,NOX4,PAK1,PAK4,PAK6,PARD3,PI4KA,PIK3C2A,PIK3C2B,PIK3CB,PIK3CD,PIK3R3,PIK3R4,PIK3R5,PIK3R6,PIP4K2B,PIP5K1A,PLD1,PRKCI,PRKCZ,PTK2,PTK2B,RAC1,RAF1,RALA,RALB,RELB,RHOA,RPS6KB1,TIAM1	65	15	0.230769			0	0
White Adipose Tissue Browning Pathway	11.4	0.474	-7.55	ADCY1,ADCY10,ADCY2,ADCY3,ADCY5,ADCY7,ADCY9,ANGPT2,BMP7,CACNA1A,CACNA1B,CACNA1C,CACNA1D,CACNA1E,CACNA1F,CACNA1G,CACNA1H,CACNA1I,CACNA1S,CACNA2D1,CACNA2D2,CACNA2D3,CACNA2D4,CACNB1,CACNG1,CACNG2,CACNG4,CACNG5,CACNG7,CAMKK2,CATSPER3,CREB3L1,CREB3L2,CREB5,CREBBP,CTBP2,FGFR1,FGFR2,FGFR4,ITPR1,ITPR2,ITPR3,LIPE,MAPK1,MAPK14,NRF1,PPARA,PPARG,PRDM16,PRKACA,PRKAG2,PRKAR1A,PRKAR1B,PRKAR2A,PRKG1,RARA,RARB,RAR…	65	12	0.184615			0	0
p75 NTR receptor-mediated signalling	11.4	0.455	-8.426	AATF,ABR,AKAP13,APH1B,ARHGEF1,ARHGEF10,ARHGEF10L,ARHGEF11,ARHGEF12,ARHGEF17,ARHGEF18,ARHGEF2,ARHGEF26,ARHGEF3,ARHGEF33,ARHGEF4,ARHGEF7,CIT,FER,FGD2,FGD3,FGD4,HDAC1,IKBKB,ITSN1,KALRN,LINGO1,MAG,MAPK8,MCF2L,NGEF,NGFR,NME7,OBSCN,PI4KA,PI4KB,PIK3C2A,PIK3C2B,PIK3CB,PIK3CD,PIK3R3,PIK3R4,PIK3R5,PIK3R6,PLEKHG5,PREX1,PRKCI,RAC1,RASGRF2,RHOA,RPS6KB1,RTN4,RTN4R,SORCS3,SOS1,SPHK1,STK10,STK17A,STK24,STK3,STK3…	71	17	0.239437			0	0
Tight Junction Signaling	11.4	0.436	#NUM!	ACTB,AKT2,AKT3,ARHGEF2,CASK,CGN,CLDN10,CLDN11,CLDN12,CLDN14,CLDN4,CNKSR3,CSTF2T,CSTF3,CTNNA1,EPB41,F11R,GOSR1,JAM3,LLGL1,MAGI2,MARK2,MYH10,MYH11,MYH14,MYH3,MYH7B,MYH9,MYL2,MYL9,MYLK,MYO10,MYO18A,MYO18B,MYO1H,MYO5C,NAPA,NECTIN1,NECTIN2,NECTIN3,NGFR,NSF,PARD3,PATJ,PPM1L,PPP2CA,PPP2CB,PPP2R1B,PPP2R2B,PPP2R2C,PPP2R2D,PPP2R5C,PPP2R5D,PRKACA,PRKAG2,PRKAR1A,PRKAR1B,PRKAR2A,PRKCI,PRKCZ,PTPA,RAC1,RELB,RHO…	78	12	0.153846			7	0.0897436
Epithelial Adherens Junction Signaling	11.3	0.452	-1.434	ACTR2,ACTR3,AKT2,AKT3,ARHGAP35,ARHGEF17,ARPC1A,ARPC1B,BAIAP2,BMPR2,CDH1,CRK,CTNNA1,CTNNA2,CTNND1,DIAPH1,EGFR,FARP2,FER,FGF1,FGFR1,IGF1R,IQGAP1,LIMK1,MAGI1,MAGI2,MET,MRAS,MYH10,NECTIN1,NECTIN2,NECTIN3,NOTCH1,NOTCH2,NOTCH3,PAK1,PAK4,PAK6,PPM1L,PPP2CA,PPP2CB,PPP2R1B,PPP2R2B,PPP2R2C,PPP2R2D,PPP2R5C,PPP2R5D,PRKAG2,PTPA,RAC1,RACGAP1,RALA,RALB,RAPGEF1,RHOA,ROCK1,SRC,STK3,TCF7,TCF7L1,TCF7L2,TGFB2,TGFBR3,…	71	15	0.211268			7	0.0985915
GPCR-Mediated Nutrient Sensing in Enteroendocrine Cells	11.2	0.496	-6.949	ADCY1,ADCY10,ADCY2,ADCY3,ADCY5,ADCY7,ADCY9,CACNA1A,CACNA1B,CACNA1C,CACNA1D,CACNA1E,CACNA1F,CACNA1G,CACNA1H,CACNA1I,CACNA1S,CACNA2D1,CACNA2D2,CACNA2D3,CACNA2D4,CACNB1,CACNG1,CACNG2,CACNG4,CACNG5,CACNG7,CATSPER3,GNA11,GNAI1,GNAI2,GNAQ,GNG4,GNG7,ITPR1,ITPR2,ITPR3,LPAR5,PLCB2,PLCG1,PLCG2,PLCH1,PLCH2,PLCL2,PRKACA,PRKAG2,PRKAR1A,PRKAR1B,PRKAR2A,PRKCB,PRKCD,PRKCE,PRKCH,PRKCI,PRKCZ,PYY,RAPGEF4,TAS1R1	58	11	0.189655			0	0
Estrogen Receptor Signaling	11	0.347	-9.232	ADCY1,ADCY10,ADCY2,ADCY3,ADCY5,ADCY7,ADCY9,AKT2,AKT3,CACNA1A,CACNA1B,CACNA1C,CACNA1D,CACNA1E,CACNA1F,CACNA1S,CACNA2D1,CACNA2D2,CACNA2D3,CACNA2D4,CACNB1,CACNG1,CACNG2,CACNG4,CACNG5,CACNG7,CARM1,CREB3L1,CREB3L2,CREB5,CREBBP,CTBP2,DLG4,EGFR,EIF2B3,ESR1,GNA11,GNA12,GNAI1,GNAI2,GNAL,GNAO1,GNAQ,GNAZ,GNB1,GNB1L,GNB5,GNG4,GNG7,GPER1,GRB2,GSK3B,HSP90AA1,IGF1R,IGF2R,JAK1,JAK3,LEPR,LIMK1,MAP2K1,MAP2K2,MAPK1…	140	29	0.207143			2	0.0142857
AMPK Signaling	11.1	0.397	-2.782	ACACA,ACACB,ACTB,AK2,AK4,AK5,AK8,AKT2,AKT3,ARID1A,ARID2,CAMKK2,CFTR,CHRNA4,CHRNA5,CHRNB1,CHRNB4,CPT1A,CREB3L1,CREB3L2,CREB5,CREBBP,EEF2K,ELAVL1,GNA11,GNA12,GNAI1,GNAI2,GNAL,GNAO1,GNAQ,GNAZ,GNB1,GNB1L,GNB5,GNG4,GNG7,HLTF,INSR,KAT2B,LIPE,MAP2K3,MAPK1,MAPK14,MRAS,MTOR,NOS3,ORAI1,ORAI2,PBRM1,PFKFB3,PFKFB4,PFKP,PHLPP1,PIK3C2A,PIK3C2B,PIK3CB,PIK3CD,PIK3R3,PIK3R4,PIK3R5,PIK3R6,PPM1B,PPM1F,PPM1H,PPM1L,PP…	96	18	0.1875			10	0.104167
Sertoli Cell-Germ Cell Junction Signaling Pathway (Enhanced)	11	0.401	-1.763	ACTB,ACTR2,ACTR3,ADCY10,AKT2,AKT3,ARPC1A,ARPC1B,AXIN1,BCAR1,CAMK2B,CDH1,CLDN10,CLDN11,CLDN12,CLDN14,CLDN4,CTNNA1,CTNNA2,CTNND1,F11R,GSK3B,IL1R1,IQGAP1,ITGA3,JAM3,JUP,LAMA1,LAMA3,LAMA5,LAMB2,LAMC1,LAMC2,LAMC3,MAP2K1,MAP2K2,MAP2K3,MAP2K6,MAP3K10,MAP3K12,MAP3K15,MAP3K2,MAP3K3,MAP3K6,MAPK1,MAPK14,MAPK8,MAPK9,MMP2,MRAS,NECTIN1,NECTIN2,NECTIN3,NGFR,NOS2,PDPK1,PIK3C2A,PIK3C2B,PIK3CB,PIK3CD,PIK3R3,PIK3R4…	93	28	0.301075			7	0.0752688
HGF Signaling	10.9	0.473	-6.782	AKT2,AKT3,DOCK1,ELF4,ELK3,ETS1,GRB2,ITGA1,ITGA11,ITGA2B,ITGA3,ITGA5,ITGA7,ITGA9,ITGAE,ITGAL,ITGAM,ITGAV,ITGAX,ITGB4,ITGB5,ITGB6,MAP2K1,MAP2K2,MAP3K10,MAP3K12,MAP3K15,MAP3K2,MAP3K3,MAP3K6,MAPK1,MAPK8,MAPK9,MET,MRAS,PAK1,PIK3C2A,PIK3C2B,PIK3CB,PIK3CD,PIK3R3,PIK3R4,PIK3R5,PIK3R6,PLCG1,PLCG2,PRKCB,PRKCD,PRKCE,PRKCH,PRKCI,PRKCZ,PTK2,PTPN11,PXN,RAC1,RAF1,RALA,RALB,RAPGEF1,SOS1,STAT3	62	24	0.387097			1	0.016129
ROBO SLIT Signaling Pathway	10.7	0.476	-1.033	ABL1,ACTR2,ACTR3,AKT2,AKT3,ARF1,ARPC1A,ARPC1B,BLK,CABLES1,CDH1,CNTNAP2,CTNND1,DCC,ENAH,FLT1,FLT4,GIT1,GSK3B,HCK,LCK,mir-218 (includes others),MMP2,MYL2,MYL9,MYO9B,NCK1,NCK2,NEDD4,NELL2,NRXN1,NRXN2,NRXN3,NTN1,PAK1,PAK4,PAK6,PAX2,PAX5,PAX7,PAX8,PLXNA1,PRDM16,PRKACA,PRKAG2,PRKAR1A,PRKAR1B,PRKAR2A,RAC1,RHOA,ROBO1,ROBO2,SLIT1,SLIT3,SRC,SRGAP1,SRGAP2,TGFB1,USP33,VEGFA	60	17	0.283333			0	0
Histone Modification Signaling Pathway	10.7	0.375	-10.247	ASH1L,ATM,ATR,ATRX,BAHD1,BAZ1B,BAZ2A,BPTF,BRD1,BRD3,BRD4,BRDT,BRPF1,BRPF3,CAPN1,CARM1,CBX7,CDYL,CDYL2,CECR2,CHD4,CREBBP,CSNK2A2,CSNK2A3,DNMT3A,DNMT3B,DOT1L,DPF3,EHMT1,ELP3,ESR1,EZH1,EZH2,GLYR1,HDAC1,HDAC11,HDAC4,HDAC5,HLCS,HP1BP3,HR,KAT2B,KAT6B,KDM2A,KDM2B,KDM3B,KDM4A,KDM4B,KDM4C,KDM5C,KDM6A,KDM6B,KDM7A,KMT2A,KMT2C,KMT2D,KMT2E,KMT5A,KMT5B,MAPK8,MAPK9,MBTD1,mir-153 (includes others),MMP2,MORF4L1,M…	108	12	0.111111			0	0
nNOS Signaling in Skeletal Muscle Cells	10.5	0.667	-5.657	CACNA1A,CACNA1B,CACNA1C,CACNA1D,CACNA1E,CACNA1F,CACNA1G,CACNA1H,CACNA1I,CACNA1S,CACNA2D1,CACNA2D2,CACNA2D3,CACNA2D4,CACNB1,CACNG1,CACNG2,CACNG4,CACNG5,CACNG7,CAPN3,CATSPER3,DAG1,DMD,ITPR1,ITPR2,ITPR3,NOS1,RYR1,RYR2,RYR3,SNTA1	32	0	0			0	0
Endocannabinoid Developing Neuron Pathway	10.5	0.472	-4.525	ADCY1,ADCY10,ADCY2,ADCY3,ADCY5,ADCY7,ADCY9,AKT2,AKT3,BRAF,BRCA1,CREB3L1,CREB3L2,CREB5,CREBBP,GNAI1,GNAI2,GNAL,GNAO1,GNB1,GNB1L,GNB5,GNG4,GNG7,GSK3B,MAP2K1,MAP2K2,MAP2K3,MAP2K5,MAP2K6,MAPK1,MAPK14,MAPK6,MAPK8,MAPK9,MGLL,MRAS,MTOR,PIK3C2A,PIK3C2B,PIK3CB,PIK3CD,PIK3R3,PIK3R4,PIK3R5,PIK3R6,PRKACA,PRKAG2,PRKAR1A,PRKAR1B,PRKAR2A,RAC1,RAF1,RALA,RALB,RAP1GAP,RHOA,RPTOR,SRC,STAT3	60	23	0.383333			0	0
Mitochondrial Division Signaling Pathway	10.4	0.434	-6.364	AKAP1,CACNA1A,CACNA1B,CACNA1C,CACNA1D,CACNA1E,CACNA1F,CACNA1G,CACNA1H,CACNA1I,CACNA1S,CACNA2D1,CACNA2D2,CACNA2D3,CACNA2D4,CACNB1,CACNG1,CACNG2,CACNG4,CACNG5,CACNG7,CAMK2A,CAMK2B,CAMK2G,CATSPER3,CCNB3,CHP1,DNM2,GNA11,GNAQ,GSK3B,HTT,ITPR1,ITPR2,ITPR3,LRRK2,MAPK1,MCU,MET,MRAS,NGFR,NOS1,NOS2,NOS3,P4HB,PINK1,PPM1L,PPP2CA,PPP2CB,PPP2R1B,PPP2R2B,PPP2R2C,PPP2R2D,PPP2R5C,PPP2R5D,PPP3CB,PPP3CC,PRKACA,PRKAG…	72	15	0.208333			9	0.125
O-linked glycosylation	11	0.492	-7.348	ADAMTS10,ADAMTS12,ADAMTS13,ADAMTS14,ADAMTS15,ADAMTS16,ADAMTS17,ADAMTS18,ADAMTS19,ADAMTS2,ADAMTS20,ADAMTS6,ADAMTS7,ADAMTS8,ADAMTS9,ADAMTSL1,ADAMTSL2,ADAMTSL3,B3GALNT2,B3GNTL1,B4GALT5,DAG1,GALNT10,GALNT11,GALNT14,GALNT15,GALNT16,GALNT17,GALNT2,GALNT6,GALNT9,GALNTL5,GCNT1,LARGE1,MUC12,MUC13,MUC15,MUC16,MUC17,MUC4,POFUT2,POMGNT1,POMT1,SEMA5A,SEMA5B,ST3GAL1,ST3GAL2,ST3GAL3,ST3GAL4,ST6GAL1,ST6GALNAC3,T…	55	0	0			0	0
Docosahexaenoic Acid (DHA) Signaling	10.2	0.387	-7.862	ADCY1,ADCY10,ADCY2,ADCY3,ADCY5,ADCY7,ADCY9,AKT2,AKT3,APAF1,APH1B,BID,BMP6,BRAF,CASP9,CREB3L1,CREB3L2,CREB5,CREBBP,GNAQ,GNB1L,GSK3B,ITPR1,ITPR2,ITPR3,KCNMA1,MAP2K1,MAP2K2,MAPK1,MTOR,NGFR,NTRK2,OSGIN1,PDGFB,PDPK1,PIK3C2A,PIK3C2B,PIK3CB,PIK3CD,PIK3R3,PIK3R4,PIK3R5,PIK3R6,PLA2G4D,PLA2G4E,PLA2G5,PLA2G6,PLAAT2,PLAAT3,PLB1,PLCB2,PLCG1,PLCG2,PLCH1,PLCH2,PLCL2,PRKACA,PRKAG2,PRKAR1A,PRKAR1B,PRKAR2A,PRKCB,P…	94	25	0.265957			0	0
Fcγ Receptor-mediated Phagocytosis in Macrophages and Monocytes	10	0.516	-6.272	ACTB,ACTR2,ACTR3,AKT2,AKT3,ARPC1A,ARPC1B,CBL,CRK,DGKB,DOCK1,FYB1,GAB2,GPLD1,HCK,INPP5D,MAPK1,MYO5A,NCF1,NCK1,NCK2,PAK1,PIK3R3,PIP5K1A,PLA2G6,PLCG1,PLD1,PLD3,PLD5,PRKCB,PRKCD,PRKCE,PRKCH,PRKCI,PRKCZ,PTK2B,PXN,RAC1,RPS6KB1,SRC,SYK,TLN1,TLN2,VASP,VAV1,VAV2,VAV3,WAS	48	15	0.3125			0	0
L1CAM interactions	9.59	0.463	-7.616	ACTB,ANK1,ANK3,AP2A1,AP2A2,AP2B1,CLTC,CNTN1,CNTN2,CSNK2A2,CSNK2A3,DLG1,DLG3,DLG4,DNM1,DNM2,DPYSL2,EGFR,EPHB2,FGFR1,ITGA1,ITGA2B,ITGA5,ITGA9,ITGAV,KCNQ2,KCNQ3,LAMA1,LAMA5,LAMC1,MAP2K1,MAP2K2,MAPK1,MSN,NCAM1,NCAN,NFASC,NRCAM,NUMB,PAK1,RAC1,RDX,RPS6KA1,RPS6KA2,RPS6KA5,SCN4A,SCN5A,SCN8A,SHTN1,SPTAN1,SPTB,SPTBN1,SPTBN2,SPTBN4,SRC,TUBA1C,TUBA8,VAV2	58	13	0.224138			0	0
NGF Signaling	9.91	0.471	-7.141	AKT2,AKT3,CREB3L1,CREB3L2,CREB5,CREBBP,CRK,GRB2,IKBKB,IKBKE,IKBKG,MAP2K1,MAP2K2,MAP3K10,MAP3K12,MAP3K15,MAP3K2,MAP3K3,MAP3K6,MAPK1,MAPK8,MAPK9,MRAS,NGFR,NTRK1,PDPK1,PIK3C2A,PIK3C2B,PIK3CB,PIK3CD,PIK3R3,PIK3R4,PIK3R5,PIK3R6,PLCG1,PLCG2,PRKCD,PRKCZ,PTPN11,RAC1,RAF1,RALA,RALB,RELB,RHOA,ROCK1,RPS6KA1,RPS6KA2,RPS6KA5,RPS6KB1,RPS6KC1,SHC2,SHC3,SMPD3,SOS1,TP53,TRIO	57	26	0.45614			1	0.0175439
CXCR4 Signaling	9.93	0.428	-6.04	ADCY1,ADCY10,ADCY2,ADCY3,ADCY5,ADCY7,ADCY9,AKT2,AKT3,ARHGEF11,BCAR1,CD4,CRK,DOCK1,ELMO1,ELMO2,FNBP1,GNA11,GNA12,GNAI1,GNAI2,GNAL,GNAO1,GNAQ,GNAZ,GNB1,GNB1L,GNB5,GNG4,GNG7,ITPR1,ITPR2,ITPR3,MAP2K1,MAP2K2,MAPK1,MAPK8,MAPK9,MRAS,MYL10,MYL2,MYL9,PAK1,PAK4,PAK6,PIK3C2A,PIK3C2B,PIK3CB,PIK3CD,PIK3R3,PIK3R4,PIK3R5,PIK3R6,PLCB2,PRKCB,PRKCD,PRKCE,PRKCH,PRKCI,PRKCZ,PTK2,PXN,RAC1,RAF1,RALA,RALB,RHOA,RHOBTB2,…	71	21	0.295775			0	0
Neuregulin Signaling	9.88	0.478	-5.667	AKT2,AKT3,CRK,DLG4,EGFR,ERBB2,ERBB4,ERBIN,GRB2,HSP90AA1,ITGA1,ITGA11,ITGA2B,ITGA3,ITGA5,ITGA7,ITGA9,ITGAE,ITGAL,ITGAM,ITGAV,ITGAX,ITGB4,ITGB5,ITGB6,MAP2K1,MAP2K2,MAPK1,MATK,MRAS,MTOR,NRG1,NRG2,NRG3,NRG4,PDPK1,PIK3R3,PLCG1,PLCG2,PRKCB,PRKCD,PRKCE,PRKCH,PRKCI,PRKCZ,PTPN11,RAF1,RALA,RALB,RPS6KB1,SOS1,SRC,STAT5A,STAT5B,TGFA	55	20	0.363636			1	0.0181818
Type II Diabetes Mellitus Signaling	9.88	0.44	-4.849	ABCC8,ACSBG1,ACSBG2,ACSF2,ACSL6,AKT2,AKT3,CACNA1A,CACNA1B,CACNA1C,CACNA1D,CACNA1E,CACNA1F,CACNA1G,CACNA1H,CACNA1I,CACNA1S,CACNA2D1,CACNA2D2,CACNA2D3,CACNA2D4,CACNB1,CACNG1,CACNG2,CACNG4,CACNG5,CACNG7,CATSPER3,GCK,IKBKB,IKBKE,IKBKG,INSR,ITPR1,ITPR2,ITPR3,MAFA,MAPK1,MAPK8,MAPK9,MTOR,NGFR,PDPK1,PIK3C2A,PIK3C2B,PIK3CB,PIK3CD,PIK3R3,PIK3R4,PIK3R5,PIK3R6,PKM,PPARG,PRKAG2,PRKCB,PRKCD,PRKCE,PRKCH,PRKCI,P…	66	17	0.257576			0	0
Cellular Effects of Sildenafil (Viagra)	9.95	0.305	2.701	ACTB,ADCY1,ADCY10,ADCY2,ADCY3,ADCY5,ADCY7,ADCY9,ADCYAP1R1,ADGRA1,ADGRA2,ADGRB1,ADGRB2,ADGRD1,ADGRD2,ADGRE2,ADGRE5,ADGRF5,ADGRG1,ADGRG2,ADGRG3,ADGRG5,ADGRG6,ADGRL1,ADGRV1,ADORA1,ADORA2A,ADORA2B,ADORA3,AKT2,AKT3,ATP2A1,ATP2A2,ATP2A3,BMPR2,C5AR1,CACNA1A,CACNA1B,CACNA1C,CACNA1D,CACNA1E,CACNA1F,CACNA1S,CACNA2D1,CACNA2D2,CACNA2D3,CACNA2D4,CACNB1,CACNG1,CACNG2,CACNG4,CACNG5,CACNG7,CAPN1,CAPN11,CAPN2,CAP…	203	20	0.0985222			11	0.0541872
Chronic Myeloid Leukemia Signaling	9.76	0.371	-7.209	ABCB1,ABL1,ADAR,ADCY3,AKT2,AKT3,AXIN1,BLK,CASP9,CCND3,CDK6,CHP1,CRK,CTBP2,E2F2,GAB2,GLI2,GLI3,GNB1L,GRB2,GSK3B,HCK,HDAC1,HDAC11,HDAC4,HDAC5,HDAC6,HDAC7,HDAC9,HSP90AA1,IKBKB,IKBKE,IKBKG,IRF8,MAP2K1,MAP2K2,MAPK1,MECOM,MRAS,MSI2,MTOR,NFAT5,NFATC1,NFATC2,NFATC3,NOTCH1,NOTCH2,NOTCH3,NUMB,PAX5,PIK3C2A,PIK3C2B,PIK3CB,PIK3CD,PIK3R3,PIK3R4,PIK3R5,PIK3R6,PLCB2,PLCG1,PLCG2,PLCH1,PLCH2,PLCL2,PPP3CB,PPP3CC,PR…	101	15	0.148515			3	0.029703
EPH-Ephrin signaling	9.67	0.511	-6.856	ACTB,ACTR2,ACTR3,AP2A1,AP2A2,AP2B1,APH1B,ARHGEF28,ARHGEF7,ARPC1A,ARPC1B,CLTB,CLTC,CLTCL1,DNM1,EFNA5,EPHA1,EPHA10,EPHA2,EPHA6,EPHA8,EPHB1,EPHB2,EPHB3,EPHB4,GIT1,GRIN1,ITSN1,KALRN,LIMK1,MMP2,MYH10,MYH11,MYH14,MYH9,MYL9,NCK2,NGEF,PAK1,PTK2,RAC1,RHOA,ROCK1,SRC,TIAM1,VAV2,VAV3	47	15	0.319149			0	0
Extracellular matrix organization	9.67	0.486	-7.211	ACAN,ADAM12,ADAM19,AGRN,CEACAM1,COL11A1,COL18A1,COL1A1,COL2A1,COL4A1,COL4A2,COL5A1,COL5A3,COL6A3,COL7A1,COL9A2,COL9A3,COMP,DAG1,DDR2,DMD,HSPG2,ITGA1,ITGA2B,ITGA3,ITGA5,ITGA7,ITGA9,ITGAV,ITGAX,ITGB4,ITGB5,ITGB6,LAMA1,LAMA3,LAMA5,LAMB2,LAMC1,LAMC2,LAMC3,LRP4,NCAM1,NCAN,NRXN1,NTN4,PDGFB,PTPRS,SH3PXD2A,TGFB1,TGFB2,TNN,TNR	52	1	0.0192308			1	0.0192308
Orexin Signaling Pathway	9.61	0.385	-9.381	ADCY1,ADCY10,ADCY2,ADCY3,ADCY5,ADCY7,ADCY9,AKT2,AKT3,ATP6V0A1,ATP6V0A2,ATP6V0A4,ATP6V0D1,ATP6V1E1,BMPR1A,CACNA1A,CACNA1B,CACNA1C,CACNA1D,CACNA1E,CACNA1F,CACNA1G,CACNA1H,CACNA1I,CACNA1S,CACNA2D1,CACNA2D2,CACNA2D3,CACNA2D4,CACNB1,CACNG1,CACNG2,CACNG4,CACNG5,CACNG7,CAMK2B,CATSPER3,DAGLA,GNAQ,GNB1,GNB1L,GNB5,GNG4,GNG7,ITPR1,ITPR2,ITPR3,MAPK1,MAPK14,MTOR,PI4KA,PIK3C2A,PIK3C2B,PIK3CB,PIK3CD,PIK3R3,PIK3…	90	20	0.222222			1	0.0111111
Signaling by NTRK1 (TRKA)	9.53	0.531	-6.557	ADCYAP1R1,ADORA2A,AP2A1,AP2A2,AP2B1,ATF1,BRAF,CLTC,CRK,DNM1,DNM2,FRS2,GRB2,MAP2K1,MAP2K2,MAP2K5,MAPK1,MAPK14,MAPKAPK2,MAPKAPK3,MEF2A,NTRK1,NTRK2,PIK3CB,PLCG1,PPP2CA,PPP2CB,PPP2R1B,PPP2R5D,RALA,RALB,RALGDS,RAPGEF1,RHOA,RPS6KA1,RPS6KA2,RPS6KA5,SHC2,SHC3,SOS1,SRC,STAT3,VRK3	43	15	0.348837			4	0.0930233
ERBB Signaling	9.47	0.505	-6.487	EGFR,ERBB2,ERBB4,GRB2,GSK3B,MAP2K1,MAP2K2,MAP2K3,MAP2K6,MAPK1,MAPK14,MAPK8,MAPK9,MRAS,MTOR,NCK1,NCK2,NRG1,NRG2,NRG3,NRG4,PAK1,PAK4,PAK6,PDPK1,PIK3C2A,PIK3C2B,PIK3CB,PIK3CD,PIK3R3,PIK3R4,PIK3R5,PIK3R6,PLCG1,PLCG2,PRKCB,PRKCD,PRKCE,PRKCH,PRKCI,PRKCZ,RAF1,RALA,RALB,RPS6KB1,SOS1,TGFA	47	26	0.553191			0	0
Neurexins and neuroligins	9.31	0.596	-5.831	APBA1,APBA2,BEGAIN,CASK,DLG2,DLG3,DLG4,DLGAP1,DLGAP2,DLGAP3,DLGAP4,EPB41,EPB41L1,EPB41L3,EPB41L5,GRIN1,GRIN2A,GRM5,HOMER1,HOMER2,LRRTM4,NLGN4X,NRXN1,NRXN2,NRXN3,SHANK1,SHANK2,SIPA1L1,STX1A,STXBP1,SYT1,SYT12,SYT2,SYT7	34	1	0.0294118			0	0
Autophagy	9.37	0.391	-3.938	AKT2,AKT3,AMBRA1,ARL8B,ARNT,ATG13,ATG4B,ATG7,ATM,ATR,BIRC6,BMP6,CAMKK2,CHP1,CREB3L1,CREB3L2,CREB5,CREBBP,DAPK1,DAPK2,DRAM1,EPG5,ERN1,GNB1L,GSK3B,INSR,LAMP1,MAP1LC3A,MAP2K1,MAP2K2,MAPK1,MAPK8,MAPK9,MTOR,NGFR,PDGFB,PIK3C2A,PIK3C2B,PIK3CB,PIK3CD,PIK3R3,PIK3R4,PIK3R5,PIK3R6,PLEKHM1,PPM1L,PPP2CA,PPP2CB,PPP2R1B,PPP2R2B,PPP2R2C,PPP2R2D,PPP2R5C,PPP2R5D,PPP3CB,PPP3CC,PRKACA,PRKAG2,PRKAR1A,PRKAR1B,PRKAR2A,…	84	24	0.285714			9	0.107143
Gαs Signaling	9.27	0.456	-5.466	ADCY1,ADCY10,ADCY2,ADCY3,ADCY5,ADCY7,ADCY9,ADD1,ADD2,ADD3,ADORA2A,ADORA2B,BRAF,CHRM3,CNGA3,CNGB1,CREB3L1,CREB3L2,CREB5,CREBBP,CRHR1,GLP1R,GNA11,GNA12,GNAI1,GNAI2,GNAL,GNAO1,GNAQ,GNAZ,GNB1,GNB1L,GNB5,GNG4,GNG7,GPER1,HCK,HRH2,HTR7,MAP2K1,MAP2K2,MAPK1,MRAS,PRKACA,PRKAG2,PRKAR1A,PRKAR1B,PRKAR2A,PTH1R,RAPGEF3,RAPGEF4,RYR1,RYR2,RYR3,SRC,VIPR1,VIPR2	57	11	0.192982			0	0
GABAergic Receptor Signaling Pathway (Enhanced)	9.25	0.442	1.807	ABAT,ADCY1,ADCY10,ADCY2,ADCY3,ADCY5,ADCY7,ADCY9,ALDH5A1,CACNA1A,CACNA1B,CACNA1C,CACNA1D,CACNA1E,CACNA1F,CACNA1G,CACNA1H,CACNA1I,CACNA1S,CACNA2D1,CACNA2D2,CACNA2D3,CACNA2D4,CACNB1,CACNG1,CACNG2,CACNG4,CACNG5,CACNG7,CATSPER3,CNTNAP2,GABBR2,GABRA6,GABRB3,GABRG3,GNAI1,GNAI2,GNAL,GNAO1,GNB1,GNB1L,GNB5,GNG4,GNG7,GRIN1,GRIN2A,ITPR1,ITPR2,ITPR3,NLGN4X,NRXN1,NRXN2,NRXN3,PRKACA,PRKAG2,PRKAR1A,PRKAR1B,PRKAR…	61	5	0.0819672			0	0
Endocannabinoid Cancer Inhibition Pathway	9.04	0.432	2.213	ADCY1,ADCY10,ADCY2,ADCY3,ADCY5,ADCY7,ADCY9,AKT2,AKT3,ATF3,CAMKK2,CASP9,CCND3,CDH1,CREB3L1,CREB3L2,CREB5,CREBBP,GNAI1,GNAI2,GNAL,GNAO1,GNAQ,GNB1L,GSK3B,MAP2K1,MAP2K2,MAP2K3,MAP2K5,MAP2K6,MAPK1,MAPK14,MMP2,MTOR,NOS1,NOS2,NOS3,PIK3C2A,PIK3C2B,PIK3CB,PIK3CD,PIK3R3,PIK3R4,PIK3R5,PIK3R6,PRKACA,PRKAG2,PRKAR1A,PRKAR1B,PRKAR2A,PTK2,RAF1,RHOA,ROCK1,RPTOR,SMPD3,SRC,TCF7,TCF7L1,TCF7L2,TRPV1,TWIST2,VEGFA	63	22	0.349206			0	0
Autism Signaling Pathway	9.1	0.355	-6.4	AKT2,AKT3,ALDH1A2,ALDH1A3,ALDH1L1,ALDH1L2,ALDH2,ALDH3A2,ALDH3B1,ALDH5A1,ALDH7A1,AXIN1,BCKDHA,BCL9,BRAF,CACNA1A,CACNA1B,CACNA1C,CACNA1D,CACNA1E,CACNA1F,CACNA1S,CACNA2D1,CACNA2D2,CACNA2D3,CACNA2D4,CACNB1,CACNG1,CACNG2,CACNG4,CACNG5,CACNG7,CAMK2A,CAMK2B,CAMK2G,CAMKK1,CAMKK2,CNTNAP2,CREBBP,CYFIP1,GLI2,GNB1L,GRIN1,GRIN2A,GRM4,GRM5,GRM6,GRM7,GSK3B,IGF1R,IGF2R,LRP5,MAP2K1,MAP2K2,MAPK1,MECP2,MET,MRAS,MTO…	107	25	0.233645			0	0
PAK Signaling	9.03	0.462	-5.692	ARHGAP10,ARHGEF7,EPHB3,GIT1,GRB2,ITGA1,ITGA11,ITGA2B,ITGA3,ITGA5,ITGA7,ITGA9,ITGAE,ITGAL,ITGAM,ITGAV,ITGAX,ITGB4,ITGB5,ITGB6,LIMK1,MAP2K1,MAP2K2,MAPK1,MAPK8,MAPK9,MRAS,MYL10,MYL2,MYL9,MYLK,NCK1,NCK2,PAK1,PAK4,PAK6,PDGFB,PDGFRB,PIK3C2A,PIK3C2B,PIK3CB,PIK3CD,PIK3R3,PIK3R4,PIK3R5,PIK3R6,PTK2,PTK2B,PXN,RAC1,RAF1,RALA,RALB,SOS1	54	16	0.296296			0	0
Semaphorin interactions	8.9	0.562	-6	ARHGAP35,ARHGEF11,ARHGEF12,CRMP1,DPYSL2,DPYSL3,DPYSL4,DPYSL5,ERBB2,FARP2,GSK3B,HSP90AA1,ITGA1,LIMK1,MET,MYH10,MYH11,MYH14,MYH9,MYL9,PAK1,PLXNA1,PLXNA2,PLXNA4,PLXNB1,PLXNC1,PLXND1,RAC1,RHOA,ROCK1,SEMA3A,SEMA4A,SEMA4D,SEMA5A,SEMA7A,TLN1	36	6	0.166667			0	0
Renin-Angiotensin Signaling	8.9	0.455	-6.708	ACE,ADCY1,ADCY10,ADCY2,ADCY3,ADCY5,ADCY7,ADCY9,GNAQ,GRB2,ITPR1,ITPR2,ITPR3,MAP2K1,MAP2K2,MAPK1,MAPK14,MAPK8,MAPK9,MRAS,PAK1,PAK4,PAK6,PIK3C2A,PIK3C2B,PIK3CB,PIK3CD,PIK3R3,PIK3R4,PIK3R5,PIK3R6,PLCG1,PLCG2,PRKACA,PRKAG2,PRKAR1A,PRKAR1B,PRKAR2A,PRKCB,PRKCD,PRKCE,PRKCH,PRKCI,PRKCZ,PTK2,PTK2B,RAC1,RAF1,RALA,RALB,RELB,SHC2,SHC3,SOS1,STAT3	55	24	0.436364			0	0
Signaling by MET	8.73	0.519	-6.403	CBL,COL11A1,COL1A1,COL24A1,COL27A1,COL2A1,COL5A1,COL5A3,CRK,DOCK7,EPS15,GGA3,GRB2,HPN,ITGA3,LAMA1,LAMA3,LAMA5,LAMB2,LAMC1,LAMC2,LAMC3,LRIG1,MET,PTK2,PTPN11,PTPN2,PTPRJ,RAC1,RANBP10,RAPGEF1,SH3GL1,SH3GL3,SH3KBP1,SOS1,SPINT2,SRC,STAT3,TNS3,TNS4,USP8	41	3	0.0731707			4	0.097561
Eicosanoid Signaling	8.76	0.36	-9.539	ABCC1,ABCC4,ADCY1,ADCY10,ADCY2,ADCY3,ADCY5,ADCY7,ADCY9,AKT2,AKT3,ALOX5,AP1B1,AP1G1,AP1M1,ARRB1,ATP2A1,ATP2A2,ATP2A3,BRAF,CFTR,CREB3L1,CREB3L2,CREB5,CREBBP,EGFR,ETS1,GGT1,GNA11,GNAI1,GNAI2,GNAL,GNAO1,GNAQ,GNB1,GNB5,GNG4,GNG7,KCNMA1,KCNMB1,MAP2K1,MAP2K2,MAPK1,MAPK14,MAPKAP1,MAPKAPK2,MAPKAPK3,MMP2,MRAS,NFATC1,PIK3C2A,PIK3C2B,PIK3CB,PIK3CD,PIK3R3,PIK3R4,PIK3R5,PIK3R6,PLA2G4D,PLA2G4E,PLA2G5,PLA2G6,PLA…	99	26	0.262626			0	0
IL-8 Signaling	8.69	0.386	-8.185	AKT2,AKT3,ANGPT2,BRAF,CCND3,CDH1,EGFR,FLT1,FLT4,FNBP1,GNA11,GNA12,GNAI1,GNAI2,GNAL,GNAO1,GNAQ,GNAZ,GNB1,GNB1L,GNB5,GNG4,GNG7,GPLD1,IKBKB,IKBKE,IKBKG,IQGAP1,IRAK2,ITGAM,ITGAV,ITGAX,LASP1,LIMK1,MAP2K1,MAP2K2,MAP4K4,MAPK1,MAPK8,MAPK9,MMP2,MRAS,MTOR,MYL2,MYL9,NCF1,NCF2,NOX4,PIK3C2A,PIK3C2B,PIK3CB,PIK3CD,PIK3R3,PIK3R4,PIK3R5,PIK3R6,PLCB2,PLD1,PLD3,PLD5,PRKCB,PRKCD,PRKCE,PRKCH,PRKCI,PRKCZ,PTK2,PTK2B,RA…	80	27	0.3375			0	0
G alpha (12/13) signalling events	8.52	0.512	-6.403	ABR,AKAP13,ARHGEF1,ARHGEF10,ARHGEF10L,ARHGEF11,ARHGEF12,ARHGEF17,ARHGEF18,ARHGEF2,ARHGEF26,ARHGEF3,ARHGEF33,ARHGEF4,ARHGEF7,FGD2,FGD3,FGD4,GNA12,GNB1,GNB5,GNG4,GNG7,ITSN1,KALRN,MCF2L,NGEF,OBSCN,PLEKHG5,PLXNB1,PREX1,RASGRF2,RHOA,ROCK1,SOS1,TIAM1,TIAM2,TRIO,VAV1,VAV2,VAV3	41	4	0.097561			0	0
Non-Small Cell Lung Cancer Signaling	8.52	0.484	-4.382	ABL1,AKT2,AKT3,CASP9,CCND3,CDK6,E2F2,EGFR,ERBB2,FHIT,GRB2,HDAC1,HDAC11,HDAC4,HDAC5,HDAC6,HDAC7,HDAC9,ITPR1,ITPR2,ITPR3,MAP2K1,MAP2K2,MAPK1,MRAS,PDPK1,PIK3C2A,PIK3C2B,PIK3CB,PIK3CD,PIK3R3,PIK3R4,PIK3R5,PIK3R6,PLCG1,RAF1,RALA,RALB,RARB,RASSF5,RXRA,SIN3A,SOS1,TFDP1,TGFA,TP53	46	12	0.26087			0	0
Cell junction organization	8.52	0.489	-6.708	ACTB,ACTN1,CADM1,CADM2,CDH1,CDH11,CDH12,CDH13,CDH18,CDH3,CDH4,CDH5,CDH8,CDH9,CLDN10,CLDN11,CLDN12,CLDN14,CLDN4,COL17A1,CTNNA1,CTNND1,DST,F11R,FBLIM1,FLNC,ITGB4,JUP,LAMA3,LAMC2,LIMS1,LIMS2,NECTIN1,NECTIN2,NECTIN3,PARD3,PARVA,PARVB,PATJ,PLEC,PRKCI,PXN,SDK1,SDK2,VASP	45	1	0.0222222			0	0
WNT/SHH Axonal Guidance Signaling Pathway	8.16	0.416	-3.615	ADCY1,ADCY10,ADCY2,ADCY3,ADCY5,ADCY7,ADCY9,BLK,BOC,CAMK2A,CAMK2B,CAMK2G,GLI2,GLI3,GSK3B,HCK,ITPR1,ITPR2,ITPR3,LCK,MAPK8,MAPK9,PIK3C2A,PIK3C2B,PIK3CB,PIK3CD,PIK3R3,PIK3R4,PIK3R5,PIK3R6,PLXNA1,PLXNA2,PRKACA,PRKAG2,PRKAR1A,PRKAR1B,PRKAR2A,PRKCI,PRKCZ,PTCH1,PTCH2,RYK,SEMA3A,SEMA3C,SEMA3D,SEMA3F,SRC,TCF7,TCF7L1,TCF7L2,TRPC6,TRPM8,WNT2B,WNT3,WNT3A,WNT4,WNT5B,WNT7A,WNT7B,WNT9B,YWHAE,ZNF875	62	19	0.306452			0	0
Adrenomedullin signaling pathway	8.15	0.387	-7.649	ADCY1,ADCY10,ADCY2,ADCY3,ADCY5,ADCY7,ADCY9,AKT2,AKT3,ARNT,BRAF,C3,CRCP,GNA11,GNAQ,GRB2,GSK3B,ITPR1,ITPR2,ITPR3,KCNH2,KCNN1,KCNN3,KCNN4,KCNQ2,KCNQ3,MAP2K1,MAP2K2,MAP2K3,MAP2K5,MAP2K6,MAPK1,MAPK14,MAPK6,MAPK8,MAPK9,MATK,MMP2,MRAS,MYLK,MYLK3,NOS3,PIK3C2A,PIK3C2B,PIK3CB,PIK3CD,PIK3R3,PIK3R4,PIK3R5,PIK3R6,PLCB2,PLCG1,PLCG2,PLCH1,PLCH2,PLCL2,PPARG,PRKACA,PRKAG2,PRKAR1A,PRKAR1B,PRKAR2A,PRKG1,PTK2,PTK2B,…	75	27	0.36			0	0
Gαq Signaling	8.04	0.401	-6.804	AKT2,AKT3,CHP1,CHRM3,FNBP1,GNA11,GNA12,GNAI1,GNAI2,GNAL,GNAO1,GNAQ,GNAZ,GNB1,GNB1L,GNB5,GNG4,GNG7,GPLD1,GRK2,GRM5,GSK3B,HRH1,IKBKB,IKBKE,IKBKG,ITPR1,ITPR2,ITPR3,MAP2K1,MAP2K2,MAPK1,MRAS,NFATC1,NFATC2,NFATC3,PIK3C2A,PIK3C2B,PIK3CB,PIK3CD,PIK3R3,PIK3R4,PIK3R5,PIK3R6,PLCB2,PLCG1,PLCG2,PLD1,PLD3,PLD5,PPP3CB,PPP3CC,PRKCB,PRKCD,PRKCE,PRKCH,PRKCI,PRKCZ,PTK2B,RAC1,RAF1,RELB,RGS7,RHOA,RHOBTB2,RHOD,ROCK1	67	16	0.238806			2	0.0298507
ILK Signaling	8.04	0.385	-4.202	ACTB,ACTN1,ACTN2,ACTN4,AKT2,AKT3,CDH1,CREB3L1,CREB3L2,CREB5,CREBBP,DOCK1,FBLIM1,FLNB,FLNC,FNBP1,GSK3B,ITGB4,ITGB5,ITGB6,LIMS1,LIMS2,MAP2K6,MAPK1,MAPK8,MAPK9,MTOR,MYH10,MYH11,MYH14,MYH3,MYH7B,MYH9,MYL2,MYL9,MYO10,MYO18A,MYO18B,MYO1H,MYO5C,NCK2,NOS2,PARVA,PARVB,PDPK1,PIK3C2A,PIK3C2B,PIK3CB,PIK3CD,PIK3R3,PIK3R4,PIK3R5,PIK3R6,PPM1L,PPP1R12A,PPP2CA,PPP2CB,PPP2R1B,PPP2R2B,PPP2R2C,PPP2R2D,PPP2R5C,PPP2R5…	75	12	0.16			8	0.106667
Apelin Cardiomyocyte Signaling Pathway	7.99	0.469	-6.487	AKT2,AKT3,ARNT,ATP2A1,ATP2A2,ATP2A3,GNA11,GNAI1,GNAI2,ITPR1,MAPK1,MAPK14,MAPK6,MAPK8,MAPK9,MYL10,MYL2,MYL9,MYLK,NOS3,PIK3C2A,PIK3C2B,PIK3CB,PIK3CD,PIK3R3,PIK3R4,PIK3R5,PIK3R6,PLCB2,PLCG1,PLCG2,PLCH1,PLCH2,PLCL2,PRKCB,PRKCD,PRKCE,PRKCH,PRKCI,PRKCZ,SLC8A1,SLC9A1,SLC9A2,SLC9A3,SLC9A8,TGFB1	46	15	0.326087			0	0
MITF-M-dependent gene expression	9.15	0.473	-4.117	ACTB,AGO1,AGO2,AGO3,AGO4,AKT2,ARID1A,ARID1B,ATP6V0A1,ATP6V0D1,ATP6V1E1,BCL7A,BCL7B,CEACAM1,DIAPH1,DPF3,GMPR,GPR143,HDAC1,LIG1,MAPK14,MET,MITF,MLPH,MOV10,MYO5A,MYRIP,RAB27A,SIN3A,SIRT1,SMARCA4,SMARCB1,SMARCC1,SMARCC2,SMARCD3,SS18L1,SYTL2,TCF7,TCF7L1,TCF7L2,TERT,TNRC6A,TNRC6B,TNRC6C,TRPM1	45	3	0.0666667			0	0
Amyotrophic Lateral Sclerosis Signaling	7.97	0.447	-5.209	AKT3,APAF1,BID,CACNA1A,CACNA1B,CACNA1C,CACNA1D,CACNA1E,CACNA1F,CACNA1S,CACNA2D1,CACNA2D2,CACNA2D3,CACNA2D4,CACNB1,CACNG1,CACNG2,CACNG4,CACNG5,CACNG7,CAPN1,CAPN11,CAPN2,CAPN3,CAPN5,CAPN8,CAPN9,CASP9,GRID1,GRIK3,GRIK4,GRIK5,GRIN1,GRIN2A,HECW1,NAIP,NOS1,PAK1,PIK3C2A,PIK3C2B,PIK3CB,PIK3CD,PIK3R3,PIK3R4,PIK3R5,PIK3R6,RAB5C,RAC1,SLC1A2,TP53,VEGFA	51	3	0.0588235			0	0
PFKFB4 Signaling Pathway	7.85	0.592	-3.922	CREB3L1,CREB3L2,CREB5,CREBBP,FBP2,GCK,GPI,HK1,HK2,HK3,HKDC1,MAP2K1,MAP2K2,MAP2K3,MAP2K5,MAP2K6,MAPK1,NCOA3,PFKFB4,PRKACA,PRKAG2,PRKAR1A,PRKAR1B,PRKAR2A,RPS6KA5,TGFB1,TGFB2,TKT,TP53	29	13	0.448276			0	0
Telomerase Signaling	7.87	0.457	-2.596	ABL1,AKT2,AKT3,EGFR,ELF4,ELK3,ETS1,GRB2,HDAC1,HDAC11,HDAC4,HDAC5,HDAC6,HDAC7,HDAC9,HSP90AA1,IL2RB,MAP2K1,MAP2K2,MAPK1,MRAS,PDPK1,PIK3C2A,PIK3C2B,PIK3CB,PIK3CD,PIK3R3,PIK3R4,PIK3R5,PIK3R6,PPM1L,PPP2CA,PPP2CB,PPP2R1B,PPP2R2B,PPP2R2C,PPP2R2D,PPP2R5C,PPP2R5D,PTPA,RAF1,RALA,RALB,SOS1,SP1,TERF2,TERT,TP53	48	10	0.208333			7	0.145833
NCAM signaling for neurite out-growth	7.8	0.54	-5.831	AGRN,CACNA1C,CACNA1D,CACNA1G,CACNA1H,CACNA1I,CACNA1S,CACNB1,CNTN2,COL2A1,COL4A1,COL4A2,COL5A1,COL5A3,COL6A3,COL9A2,COL9A3,FGFR1,GFRA1,GFRA2,GRB2,MAPK1,NCAM1,NCAN,PTK2,RPS6KA5,SOS1,SPTAN1,SPTB,SPTBN1,SPTBN2,SPTBN4,SRC,ST8SIA2	34	5	0.147059			0	0
Opioid Signalling	7.76	0.478	-6.164	ADCY1,ADCY2,ADCY3,ADCY5,ADCY7,ADCY9,CAMK2A,CAMK2B,CAMK2G,CAMKK1,CAMKK2,GNA11,GNAI1,GNAI2,GNAL,GNAQ,GNB1,GNB5,GNG4,GNG7,GRK2,ITPR1,ITPR2,ITPR3,MAPK1,PDE1B,PDE1C,PDE4A,PDE4B,PDE4C,PDE4D,PLCB2,PPP2CA,PPP2CB,PPP2R1B,PPP2R5D,PPP3CB,PPP3CC,PRKACA,PRKAR1A,PRKAR1B,PRKAR2A,PRKCD	43	11	0.255814			6	0.139535
Apelin Endothelial Signaling Pathway	7.76	0.415	-4.714	ADCY1,ADCY10,ADCY2,ADCY3,ADCY5,ADCY7,ADCY9,AKT2,AKT3,ARNT,GNA11,GNA12,GNAI1,GNAI2,GNAL,GNAO1,GNAQ,GNAZ,GNB1,GNB1L,GNB5,GNG4,GNG7,HDAC4,HDAC5,MAP2K1,MAP2K2,MAPK1,MAPK8,MAPK9,MEF2A,MEF2B,MEF2D,MRAS,MTOR,NOS3,PIK3C2A,PIK3C2B,PIK3CB,PIK3CD,PIK3R3,PIK3R4,PIK3R5,PIK3R6,PLCB2,PRKAG2,PRKCB,PRKCD,PRKCE,PRKCH,PRKCI,PRKCZ,RAF1,RALA,RALB,RELB,RPS6KB1,SMAD3,SP1	59	18	0.305085			0	0
P2Y Purinergic Receptor Signaling Pathway	7.75	0.424	-6.351	ADCY1,ADCY10,ADCY2,ADCY3,ADCY5,ADCY7,ADCY9,AKT2,AKT3,CREB3L1,CREB3L2,CREB5,CREBBP,GNAI1,GNAI2,GNAQ,GNB1,GNB1L,GNB5,GNG4,GNG7,ITGA2B,MAP2K1,MAP2K2,MAPK1,MRAS,P2RY6,PIK3C2A,PIK3C2B,PIK3CB,PIK3CD,PIK3R3,PIK3R4,PIK3R5,PIK3R6,PLCB2,PLCG1,PLCG2,PLCH1,PLCH2,PLCL2,PRKACA,PRKAG2,PRKAR1A,PRKAR1B,PRKAR2A,PRKCB,PRKCD,PRKCE,PRKCH,PRKCI,PRKCZ,RAF1,RALA,RALB,RELB	56	18	0.321429			0	0
Huntington's Disease Signaling	7.78	0.348	-4.061	AKT2,AKT3,AP2A2,APAF1,CACNA1B,CAPN1,CAPN11,CAPN2,CAPN3,CAPN5,CAPN8,CAPN9,CASP9,CLTB,CLTC,CLTCL1,CPLX2,CREB3L1,CREB3L2,CREB5,CREBBP,DLG4,DNM1,DNM2,EGFR,GNA11,GNAQ,GNB1,GNB1L,GNB5,GNG4,GNG7,GOSR1,GRB2,GRM5,HAP1,HDAC1,HDAC11,HDAC4,HDAC5,HDAC6,HDAC7,HDAC9,HIP1,HSPA4,HSPA5,HTT,IGF1R,ITPR1,MAP3K10,MAPK1,MAPK8,MAPK9,MTOR,NAPA,NCOR1,NCOR2,NSF,NTRK1,PACSIN1,PDPK1,PIK3C2A,PIK3C2B,PIK3CB,PIK3CD,PIK3R3,PIK3R…	98	18	0.183673			0	0
Neuropathic Pain Signaling in Dorsal Horn Neurons	7.66	0.46	-6.782	CAMK2A,CAMK2B,CAMK2G,GRIN1,GRIN2A,GRM4,GRM5,GRM6,GRM7,ITPR1,ITPR2,ITPR3,KCNH2,KCNN1,KCNN3,KCNN4,KCNQ2,KCNQ3,MAPK1,NTRK2,PIK3C2A,PIK3C2B,PIK3CB,PIK3CD,PIK3R3,PIK3R4,PIK3R5,PIK3R6,PLCB2,PLCG1,PLCG2,PLCH1,PLCH2,PLCL2,PRKACA,PRKAG2,PRKAR1A,PRKAR1B,PRKAR2A,PRKCB,PRKCD,PRKCE,PRKCH,PRKCI,PRKCZ,SRC	46	18	0.391304			0	0
Germ Cell-Sertoli Cell Junction Signaling	7.65	0.395	#NUM!	ACTB,ACTN1,ACTN2,ACTN4,AXIN1,BCAR1,CDH1,CTNNA1,CTNNA2,CTNND1,EPN2,FER,FNBP1,GSN,IQGAP1,ITGA3,JUP,LAMC3,LIMK1,MAP2K1,MAP2K2,MAP2K3,MAP2K6,MAP3K10,MAP3K12,MAP3K15,MAP3K2,MAP3K3,MAP3K6,MAPK1,MAPK14,MAPK8,MAPK9,MRAS,MYO7A,NECTIN2,NECTIN3,PAK1,PAK4,PAK6,PDPK1,PIK3C2A,PIK3C2B,PIK3CB,PIK3CD,PIK3R3,PIK3R4,PIK3R5,PIK3R6,PLS1,PTK2,PXN,RAC1,RALA,RALB,RHOA,RHOBTB2,RHOD,SORBS1,SRC,TGFB1,TGFB2,TJP1,TUBA1C,TUBA…	66	23	0.348485			0	0
HIF1α Signaling	7.65	0.374	-7.374	AKT2,AKT3,ARNT,BMP6,BRAF,CAMK2A,CAMK2B,CAMK2G,CHP1,CREBBP,EGLN3,FLT1,FLT4,FOXP3,GCK,GPI,HK1,HK2,HK3,HKDC1,HSP90AA1,HSPA4,HSPA5,IL6R,MAP2K1,MAP2K2,MAP2K3,MAP2K5,MAP2K6,MAPK1,MET,MKNK1,MMP15,MMP17,MMP2,MMP28,MRAS,MTOR,NCF1,NCF2,NOS2,NOX4,PDGFB,PIK3C2A,PIK3C2B,PIK3CB,PIK3CD,PIK3R3,PIK3R4,PIK3R5,PIK3R6,PKM,PLCG1,PLCG2,PPP3CB,PPP3CC,PRKCB,PRKCD,PRKCE,PRKCH,PRKCI,PRKCZ,RAC1,RAF1,RALA,RALB,RBX1,RORC,RPS…	77	26	0.337662			2	0.025974
Collagen biosynthesis and modifying enzymes	7.58	0.522	-5.916	ADAMTS14,ADAMTS2,BMP1,COL11A1,COL13A1,COL16A1,COL17A1,COL18A1,COL1A1,COL20A1,COL21A1,COL22A1,COL23A1,COL24A1,COL27A1,COL28A1,COL2A1,COL4A1,COL4A2,COL5A1,COL5A3,COL6A3,COL7A1,COL8A2,COL9A2,COL9A3,COLGALT1,COLGALT2,P4HA1,P4HA2,P4HB,PCOLCE2,PLOD1,PPIB,TLL2	35	0	0			0	0
Regulation of Cellular Mechanics by Calpain Protease	7.59	0.477	-3.638	ACTN1,ACTN2,ACTN4,CAPN1,CAPN11,CAPN2,CAPN3,CAPN5,CAPN8,CAPN9,CAST,CCND3,CDK6,CNGA3,CNGB1,EGFR,GRB2,ITGA1,ITGA11,ITGA2B,ITGA3,ITGA5,ITGA7,ITGA9,ITGAE,ITGAL,ITGAM,ITGAV,ITGAX,ITGB4,ITGB5,ITGB6,MAPK1,MRAS,PTK2,PXN,RALA,RALB,SRC,TLN1,TLN2,VCL	42	5	0.119048			0	0
Colorectal Cancer Metastasis Signaling	7.64	0.351	-6.693	ADCY1,ADCY10,ADCY2,ADCY3,ADCY5,ADCY7,ADCY9,AKT2,AKT3,ARRB1,AXIN1,BRAF,CASP9,CDH1,DCC,EGFR,FNBP1,GNA11,GNA12,GNAI1,GNAI2,GNAL,GNAO1,GNAQ,GNAZ,GNB1,GNB1L,GNB5,GNG4,GNG7,GRB2,GRK2,GSK3B,IL6R,IL6ST,JAK1,JAK3,LRP1,LRP5,MAP2K1,MAP2K2,MAPK1,MAPK8,MAPK9,MLH1,MMP15,MMP17,MMP2,MMP28,MRAS,MSH2,NOS2,PIK3C2A,PIK3C2B,PIK3CB,PIK3CD,PIK3R3,PIK3R4,PIK3R5,PIK3R6,PRKACA,PRKAG2,PRKAR1A,PRKAR1B,PRKAR2A,RAC1,RALA,RALB…	93	19	0.204301			0	0
Phagosome Formation	7.65	0.29	-13.784	ACTR2,ACTR3,ADCYAP1R1,ADGRA1,ADGRA2,ADGRB1,ADGRB2,ADGRD1,ADGRD2,ADGRE2,ADGRE5,ADGRF5,ADGRG1,ADGRG2,ADGRG3,ADGRG5,ADGRG6,ADGRL1,ADGRV1,ADORA1,ADORA2A,ADORA2B,ADORA3,AKT2,AKT3,AP1B1,AP1G1,AP1M1,ARPC1A,ARPC1B,BCAR1,BLK,C3,C5AR1,CCR6,CELSR1,CELSR2,CHRM3,CLIP1,CMKLR1,CRHR1,CRHR2,DIAPH1,DOCK1,DRD2,ELMO1,ELMO2,GAB2,GABBR2,GHRHR,GLP1R,GPER1,GPLD1,GPR107,GPR137B,GPR143,GPR153,GPR157,GPR160,GPR161,GPR176,G…	196	33	0.168367			0	0
CDK5 Signaling	7.55	0.452	-4.938	ABL1,ADCY1,ADCY10,ADCY2,ADCY3,ADCY5,ADCY7,ADCY9,CABLES1,CACNA1A,CAPN1,GNAL,ITGA3,LAMA1,LAMA3,LAMA5,LAMC1,LAMC2,MAP2K1,MAP2K2,MAPK1,MAPK14,MAPK6,MAPK8,MAPK9,MAPT,MRAS,NGFR,NTRK2,PPM1L,PPP2CA,PPP2CB,PPP2R1B,PPP2R2B,PPP2R2C,PPP2R2D,PPP2R5C,PPP2R5D,PRKACA,PRKAG2,PRKAR1A,PRKAR1B,PRKAR2A,PTPA,RAF1,RALA,RALB	47	15	0.319149			7	0.148936
Melanocyte Development and Pigmentation Signaling	7.49	0.459	-6.403	ADCY1,ADCY10,ADCY2,ADCY3,ADCY5,ADCY7,ADCY9,CREB3L1,CREB3L2,CREB5,CREBBP,CRK,GRB2,MAP2K1,MAP2K2,MAPK1,MITF,MRAS,PIK3C2A,PIK3C2B,PIK3CB,PIK3CD,PIK3R3,PIK3R4,PIK3R5,PIK3R6,PLCG1,PLCG2,PRKACA,PRKAG2,PRKAR1A,PRKAR1B,PRKAR2A,PTPN11,RAF1,RALA,RALB,RPS6KA1,RPS6KA2,RPS6KA5,RPS6KB1,RPS6KC1,SH2B2,SOS1,SRC	45	16	0.355556			1	0.0222222
Chromatin organization	#N/A	#N/A	-9.487	ACTB,ARID1A,ARID1B,ARID2,ARID4B,ARID5B,ASH1L,ATXN7,BRD1,BRD8,BRPF1,BRPF3,CARM1,CHD3,CHD4,CREBBP,DNMT3A,DOT1L,EHMT1,ELP3,ELP4,EZH2,GATAD2A,GATAD2B,HDAC1,JADE2,JADE3,KANSL1,KANSL3,KAT2B,KAT6B,KDM1B,KDM2A,KDM2B,KDM3B,KDM4A,KDM4B,KDM4C,KDM5C,KDM6A,KDM6B,KDM7A,KMT2A,KMT2C,KMT2D,KMT5A,KMT5B,MECOM,MORF4L1,MTA3,NCOR1,NCOR2,NSD1,NSD2,PADI1,PADI2,PADI4,PBRM1,PHF2,PHF20,PHF21A,PHF8,PRDM16,PRMT7,RCOR1,RUVBL1…	90	0	0			0	0
fMLP Signaling in Neutrophils	7.44	0.42	-6.708	ACTR2,ACTR3,ARPC1A,ARPC1B,CHP1,GNA11,GNA12,GNAI1,GNAI2,GNAL,GNAO1,GNAQ,GNAZ,GNB1,GNB1L,GNB5,GNG4,GNG7,ITPR1,ITPR2,ITPR3,MAP2K1,MAP2K2,MAPK1,MRAS,NCF1,NCF2,NFAT5,NFATC1,NFATC2,NFATC3,NOX4,PIK3C2A,PIK3C2B,PIK3CB,PIK3CD,PIK3R3,PIK3R4,PIK3R5,PIK3R6,PLCB2,PPP3CB,PPP3CC,PRKCB,PRKCD,PRKCE,PRKCH,PRKCI,PRKCZ,RAC1,RAF1,RALA,RALB,RELB,WAS	55	11	0.2			2	0.0363636
Integration of energy metabolism	7.43	0.444	-6.856	ABCC8,ACACA,ACACB,ACLY,ADCY1,ADCY2,ADCY3,ADCY5,ADCY7,ADCY9,CACNA1A,CACNA1C,CACNA1D,CACNA1E,CACNA2D2,CHRM3,GLP1R,GNA11,GNAI1,GNAI2,GNAQ,GNB1,GNB5,GNG4,GNG7,IQGAP1,ITPR1,ITPR2,ITPR3,KCNB1,MLXIPL,PLCB2,PPP2CA,PPP2CB,PPP2R1B,PPP2R5D,PRKACA,PRKAG2,PRKAR1A,PRKAR1B,PRKAR2A,RAPGEF3,RAPGEF4,SLC2A1,STX1A,STXBP1,SYT5,TKT	48	5	0.104167			4	0.0833333
Role of Tissue Factor in Cancer	7.34	0.371	-6.51	AKT2,AKT3,ARRB1,BLK,BMPR2,BRAF,EGFR,FLNC,FLT1,FLT4,GNA11,GNA12,GNAQ,HCK,IKBKB,IKBKE,IKBKG,ITGA3,ITGAV,LCK,LIMK1,MAP2K1,MAP2K2,MAP2K3,MAP2K5,MAP2K6,MAPK1,MAPK14,MAPK6,MAPK8,MAPK9,MET,MMP2,MRAS,MTOR,NGFR,P4HB,PIK3C2A,PIK3C2B,PIK3CB,PIK3CD,PIK3R3,PIK3R4,PIK3R5,PIK3R6,PLAUR,PPP2CA,PPP2CB,PPP2R2D,PPP2R5C,PPP2R5D,PTK2,PTK2B,PTPA,PTPN11,PXN,RAC1,RAF1,RALA,RALB,RPS6KA1,RPS6KA2,RPS6KA5,RPS6KB1,RPS6KC1,SRC…	75	32	0.426667			4	0.0533333
Insulin Receptor Signaling	7.36	0.424	-3.434	ACLY,AKT2,AKT3,ASIC1,ASIC2,CBL,CRK,EIF2B3,GRB10,GRB2,GSK3B,INPP5B,INPP5D,INPP5K,INSR,JAK1,LIPE,MAP2K1,MAP2K2,MAPK1,MAPK8,MRAS,MTOR,NCK1,PDE3B,PDPK1,PIK3C2A,PIK3C2B,PIK3CB,PIK3CD,PIK3R3,PIK3R4,PIK3R5,PIK3R6,PRKACA,PRKAG2,PRKAR1A,PRKAR1B,PRKAR2A,PRKCI,PRKCZ,PTPN11,PTPRF,RAF1,RALA,RALB,RAPGEF1,RPS6KB1,RPTOR,SCNN1B,SOS1,SYNJ2,TSC2	53	21	0.396226			2	0.0377358
RAR Activation	7.36	0.316	-8.132	ACTB,ADCY1,ADCY10,ADCY2,ADCY3,ADCY5,ADCY7,ADCY9,AKT2,AKT3,ALDH1A2,ALDH1A3,ARID1A,ARID2,BCO1,BMPR2,CAMK2A,CAMK2B,CAMK2G,CARM1,CDK7,CHAT,CNGA3,CNGB1,COL1A1,CREB3L1,CREB3L2,CREB5,CREBBP,CSNK2A2,CSNK2A3,DHRS3,DHRS7C,DRD2,ENPP6,ERCC3,F11R,FNBP1,GATA4,GDPD1,GNA11,GNAQ,GNB1,GTF2H3,HLTF,HNF1B,HSD17B6,KAT2B,LIPE,MAP2K1,MAPK1,MAPK14,MAPK8,MAPK9,MED1,MEIS1,MMP2,NCOR1,NCOR2,NFATC1,NR2C1,PARP1,PBRM1,PDE10A,PD…	130	26	0.2			0	0
CCR3 Signaling in Eosinophils	7.06	0.41	-5.568	CCL26,GNA11,GNA12,GNAI1,GNAI2,GNAL,GNAO1,GNAQ,GNAZ,GNB1,GNB1L,GNB5,GNG4,GNG7,ITPR1,ITPR2,ITPR3,LIMK1,MAP2K1,MAP2K2,MAPK1,MAPK14,MPRIP,MRAS,MYLK,PAK1,PAK4,PAK6,PIK3C2A,PIK3C2B,PIK3CB,PIK3CD,PIK3R3,PIK3R4,PIK3R5,PIK3R6,PLA2G4D,PLA2G4E,PLA2G5,PLA2G6,PLCB2,PPP1R12A,PPP1R12B,PRKCB,PRKCD,PRKCE,PRKCH,PRKCI,PRKCZ,RAC1,RAF1,RALA,RALB,RHOA,ROCK1	55	18	0.327273			2	0.0363636
Sensory processing of sound by inner hair cells of the cochlea	7.18	0.507	-5.916	ACTB,ATP2B2,BSN,CABP1,CACNA1D,CACNA2D2,CAPZA2,CAPZB,CASK,CDH23,CIB2,CLIC5,CTBP2,EPB41L1,EPB41L3,KCNMA1,KCNMB1,KCNQ4,MSN,MYH9,MYO15A,MYO1C,MYO7A,OTOF,PCDH15,PCLO,PLS1,RDX,RIPOR2,SPTAN1,SPTBN1,STX1A,TMC1,TRIOBP,USH1C	35	1	0.0285714			0	0
Human Embryonic Stem Cell Pluripotency	7.21	0.372	-7.542	ACVRL1,AKT2,AKT3,AXIN1,BMP1,BMP6,BMP7,BMPR1A,BMPR1B,BMPR2,BRAF,CRIPTO,ESRRB,FGFR1,FGFR2,FGFR4,GRB2,GSK3B,HSP90AA1,JAK1,JAK3,LEFTY1,LIFR,MAP2K1,MAP2K2,MAP2K3,MAP2K5,MAP2K6,MAPK1,MRAS,NFYC,NTF3,NTRK1,NTRK2,NTRK3,PDGFB,PDGFRB,PDPK1,PIK3C2A,PIK3C2B,PIK3CB,PIK3CD,PIK3R3,PIK3R4,PIK3R5,PIK3R6,PRKCB,PRKCD,PRKCE,PRKCH,PRKCI,PRKCZ,RAF1,RALA,RALB,SMAD3,SMAD6,SMAD7,SOS1,SPHK1,STAT3,TERT,TFCP2L1,TGFB1,TGFB2,W…	73	32	0.438356			0	0
Gap Junction Signaling	7.42	0.333	-2.714	ACTB,ADCY1,ADCY10,ADCY2,ADCY3,ADCY5,ADCY7,ADCY9,AKT2,AKT3,BGLAP,CACNA1G,CREB3L1,CREB3L2,CREB5,CREBBP,CSNK1D,CSNK1E,CSNK1G1,CTTN,DAGLA,DAGLB,DBN1,DLG1,DRD2,EGFR,GJB5,GJC1,GNAI1,GNAI2,GNAQ,GRB2,GRIK3,GSK3B,ITPR1,ITPR2,ITPR3,KCNH2,KCNN1,KCNN3,KCNN4,KCNQ2,KCNQ3,LRP5,MAP2K1,MAP2K2,MAP2K5,MAP3K2,MAPK1,MAPK8,MAPK9,MRAS,NGFR,P2RY6,PDGFRB,PIK3C2A,PIK3C2B,PIK3CB,PIK3CD,PIK3R3,PIK3R4,PIK3R5,PIK3R6,PLA2G4D,P…	106	30	0.283019			3	0.0283019
Gustation Pathway	7.06	0.368	-6.527	ABCC8,ABHD2,ADCY1,ADCY10,ADCY2,ADCY3,ADCY5,ADCY7,ADCY9,ASIC1,ASIC2,CACNA1A,CACNA1B,CACNA1C,CACNA1D,CACNA1E,CACNA1F,CACNA1G,CACNA1H,CACNA1I,CACNA1S,CACNA2D1,CACNA2D2,CACNA2D3,CACNA2D4,CACNB1,CACNG1,CACNG2,CACNG4,CACNG5,CACNG7,CATSPER3,CHRM3,DAGLB,GABRA6,GABRB3,GABRG3,GLP1R,ITPR1,ITPR2,ITPR3,KCNH2,KCNJ12,KCNN1,KCNN3,KCNN4,KCNQ2,KCNQ3,LIPC,LIPE,LRRC8A,LRRC8B,ORAI1,ORAI2,P2RX1,P2RX4,P2RX5,P2RY6,PDE3B…	74	5	0.0675676			0	0
IL-3 Signaling	7	0.481	-5.754	AKT2,AKT3,CHP1,GAB2,GRB2,INPP5D,JAK1,MAP2K1,MAP2K2,MAPK1,MRAS,PAK1,PIK3C2A,PIK3C2B,PIK3CB,PIK3CD,PIK3R3,PIK3R4,PIK3R5,PIK3R6,PPP3CB,PPP3CC,PRKCB,PRKCD,PRKCE,PRKCH,PRKCI,PRKCZ,RAC1,RAF1,RALA,RALB,RAPGEF1,SOS1,STAT3,STAT5A,STAT5B,STAT6	38	15	0.394737			2	0.0526316
Cilia Biogenesis Signaling Pathway	7	0.369	-0.707	ANAPC1,ANAPC5,ANAPC7,BBS1,BBS2,BBS9,BMP6,CCDC66,CDC23,CDC27,CEP128,CEP131,CEP164,CEP170,CEP192,CEP83,CEP89,CNTRL,DNAH1,DNAH10,DNAH3,EHD1,ESPL1,GNA11,GNA12,GNAI1,GNAI2,GNAL,GNAO1,GNAQ,GNAZ,GNB1,GNB1L,GNB5,GNG4,GNG7,HAP1,HDAC6,HTT,IGF1R,KIF2A,KIF3A,MAPK1,MAPK14,MAPKAPK2,MARK4,MPHOSPH9,MRAS,MYO5A,NDE1,NEDD9,NEK1,ODF2,PCM1,PCNT,PDGFB,PIBF1,RBX1,SDCCAG8,SKP1,STIL,TCHP,TGFA,TGFB1,TGFB2,TTBK2,TUBA1C,TUB…	73	6	0.0821918			0	0
Platelet homeostasis	6.86	0.465	-6.245	ATP2A1,ATP2A2,ATP2A3,ATP2B2,ATP2B3,ATP2B4,GNB1,GNB5,GNG4,GNG7,IRAG1,ITPR1,ITPR2,ITPR3,KCNMA1,KCNMB1,LRP8,MAPK14,NOS1,NOS2,NOS3,ORAI1,ORAI2,P2RX1,P2RX4,P2RX5,PDE10A,PDE1B,PDE2A,PDE9A,PPP2CA,PPP2CB,PPP2R1B,PPP2R5C,PPP2R5D,PRKG1,PTPN11,SLC8A1,STIM1,TRPC6	40	2	0.05			5	0.125
Melatonin Signaling	6.79	0.493	-4.7	BRAF,CAMK2A,CAMK2B,CAMK2G,GNAI1,GNAI2,GNAO1,GNAQ,MAP2K1,MAP2K2,MAP2K3,MAP2K5,MAP2K6,MAPK1,PLCB2,PLCG1,PLCG2,PLCH1,PLCH2,PLCL2,PRKACA,PRKAG2,PRKAR1A,PRKAR1B,PRKAR2A,PRKCB,PRKCD,PRKCE,PRKCH,PRKCI,PRKCZ,RAF1,RORA,RORB,RORC	35	22	0.628571			0	0
Androgen Signaling	6.81	0.38	-5.84	CACNA1A,CACNA1B,CACNA1C,CACNA1D,CACNA1E,CACNA1F,CACNA1G,CACNA1H,CACNA1I,CACNA1S,CACNA2D1,CACNA2D2,CACNA2D3,CACNA2D4,CACNB1,CACNG1,CACNG2,CACNG4,CACNG5,CACNG7,CATSPER3,CDK7,CREBBP,ERCC3,GNA11,GNA12,GNAI1,GNAI2,GNAL,GNAO1,GNAQ,GNAZ,GNB1,GNB1L,GNB5,GNG4,GNG7,GTF2H3,HSP90AA1,HSPA4,ITPR1,ITPR2,ITPR3,KAT2B,MAPK1,MRAS,NCOA4,POLR2A,POLR2J2/POLR2J3,PRKACA,PRKAG2,PRKAR1A,PRKAR1B,PRKAR2A,PRKCB,PRKCD,PRKCE,P…	65	14	0.215385			0	0
Gα12/13 Signaling	6.75	0.406	-3.709	AKT2,AKT3,ARHGEF1,CDH1,CDH11,CDH12,CDH13,CDH18,CDH22,CDH23,CDH26,CDH3,CDH4,CDH5,CDH8,CDH9,GNA12,IKBKB,IKBKE,IKBKG,LPAR5,MAP2K1,MAP2K2,MAPK1,MAPK8,MAPK9,MEF2A,MEF2B,MEF2D,MRAS,MYL10,MYL2,MYL9,PIK3C2A,PIK3C2B,PIK3CB,PIK3CD,PIK3R3,PIK3R4,PIK3R5,PIK3R6,PTK2,PTK2B,PXN,RAF1,RALA,RALB,RELB,RHOA,ROCK1,SRC,VAV1,VAV2,VAV3	54	13	0.240741			0	0
PI3K/AKT Signaling	6.74	0.365	-1.206	AKT2,AKT3,GAB2,GDF15,GHR,GRB2,GSK3B,HSP90AA1,IKBKB,IKBKE,IKBKG,IL12RB1,IL12RB2,IL1R1,IL21R,IL22RA1,IL2RB,IL4R,IL6R,IL6ST,INPP5B,INPP5D,INPP5K,ITGA1,ITGA11,ITGA2B,ITGA3,ITGA5,ITGA7,ITGA9,ITGAE,ITGAL,ITGAM,ITGAV,ITGAX,ITGB4,ITGB5,ITGB6,JAK1,JAK3,LIMS1,MAP2K1,MAP2K2,MAPK1,MAPK8IP1,MRAS,MTOR,NOS3,PDPK1,PIK3CB,PIK3CD,PIK3R3,PPM1L,PPP2CA,PPP2CB,PPP2R1B,PPP2R2B,PPP2R2C,PPP2R2D,PPP2R5C,PPP2R5D,PTPA,RAF1,…	72	12	0.166667			7	0.0972222
HER-2 Signaling in Breast Cancer	6.81	0.356	-6.096	AAAS,AHCTF1,AKT2,AKT3,ARF1,BLK,BRAF,CASP9,COX5A,COX7A2L,DDX19B,EGFR,ELF4,ELK3,ERBB2,ETS1,GLE1,GNB1L,GRB2,GSK3B,HCK,IKBKB,IKBKE,IKBKG,ITGB4,ITGB5,ITGB6,LCK,MAP2K1,MAP2K2,MAPK1,MMP2,MRAS,MTCL1,MTOR,NRG1,NUP107,NUP155,NUP160,NUP188,NUP205,NUP214,NUP85,NUP88,NUP93,NUP98,PARD3,PGR,PIK3C2A,PIK3C2B,PIK3CB,PIK3CD,PIK3R3,PIK3R4,PIK3R5,PIK3R6,PLCG1,POM121,POM121C,PRKCB,PRKCD,PRKCE,PRKCH,PRKCI,PRKCZ,RAF1,RA…	79	23	0.291139			0	0
Role of Osteoclasts in Rheumatoid Arthritis Signaling Pathway	6.74	0.332	-8.399	ADAM11,ADAM12,ADAM19,ADAM22,AKT2,AKT3,BRAF,CASP9,CBL,CDH1,CERT1,CHP1,COL11A1,COL13A1,COL16A1,COL17A1,COL18A1,COL1A1,COL20A1,COL21A1,COL22A1,COL23A1,COL24A1,COL27A1,COL28A1,COL2A1,COL4A1,COL4A2,COL5A1,COL5A3,COL6A3,COL7A1,COL8A2,COL9A2,COL9A3,CREB3L1,CREB3L2,CREB5,CREBBP,CSF1R,CTNNA1,CTNNA2,CTNNA3,FNBP1,GRB2,GSK3B,GSN,IKBKB,IKBKE,IKBKG,IL1R1,ITGA5,MAP2K1,MAP2K2,MAP2K3,MAP2K5,MAP2K6,MAPK1,MAPK14,MA…	98	19	0.193878			2	0.0204082
FLT3 Signaling in Hematopoietic Progenitor Cells	6.65	0.469	-5.578	AKT2,AKT3,CBL,CREB3L1,CREB3L2,CREB5,CREBBP,GAB2,GRB2,INPP5D,MAP2K1,MAP2K2,MAPK1,MAPK14,MRAS,MTOR,PDPK1,PIK3C2A,PIK3C2B,PIK3CB,PIK3CD,PIK3R3,PIK3R4,PIK3R5,PIK3R6,PTPN11,RAF1,RALA,RALB,RPS6KA1,RPS6KA2,RPS6KA5,RPS6KB1,SOS1,STAT3,STAT5A,STAT5B,STAT6	38	14	0.368421			1	0.0263158
VEGF Signaling	6.65	0.443	-5.096	ACTB,ACTN1,ACTN2,ACTN4,AKT2,AKT3,ARNT,EIF1,EIF2B3,EIF2S3,ELAVL1,FLT1,FLT4,GRB2,MAP2K1,MAP2K2,MAPK1,MRAS,NOS3,PIK3C2A,PIK3C2B,PIK3CB,PIK3CD,PIK3R3,PIK3R4,PIK3R5,PIK3R6,PLCG1,PLCG2,PRKCB,PTK2,PTK2B,PTPN11,PXN,RAF1,RALA,RALB,ROCK1,SOS1,SRC,VCL,VEGFA,YWHAE	43	13	0.302326			1	0.0232558
Renal Cell Carcinoma Signaling	6.64	0.474	-5.292	AKT2,AKT3,ARNT,CREBBP,CRK,EGLN3,ETS1,GRB2,MAP2K1,MAP2K2,MAPK1,MET,MRAS,PAK1,PAK4,PAK6,PDGFB,PIK3C2A,PIK3C2B,PIK3CB,PIK3CD,PIK3R3,PIK3R4,PIK3R5,PIK3R6,PTPN11,RAC1,RAF1,RALA,RALB,RAPGEF1,RBX1,SLC2A1,SOS1,TGFA,TGFB1,VEGFA	37	11	0.297297			1	0.027027
Leptin Signaling in Obesity	6.62	0.48	-4.243	ADCY1,ADCY10,ADCY2,ADCY3,ADCY5,ADCY7,ADCY9,AKT2,AKT3,GRB2,LEPR,MAP2K1,MAP2K2,MAPK1,PDE3B,PIK3C2A,PIK3C2B,PIK3CB,PIK3CD,PIK3R3,PIK3R4,PIK3R5,PIK3R6,PLCB2,PLCG1,PLCG2,PLCH1,PLCH2,PLCL2,PRKACA,PRKAG2,PRKAR1A,PRKAR1B,PRKAR2A,PTPN11,STAT3	36	11	0.305556			1	0.0277778
ERBB4 Signaling	6.6	0.5	-5.568	APH1B,ERBB4,GRB2,MAP2K1,MAP2K2,MAPK1,MRAS,NRG1,NRG2,NRG3,NRG4,PDPK1,PIK3C2A,PIK3C2B,PIK3CB,PIK3CD,PIK3R3,PIK3R4,PIK3R5,PIK3R6,PLCG1,PLCG2,PRKCB,PRKCD,PRKCE,PRKCH,PRKCI,PRKCZ,RAF1,RALA,RALB,SOS1,YAP1	33	13	0.393939			0	0
Glioma Signaling	6.6	0.411	-6.083	ABL1,AKT2,AKT3,CAMK2A,CAMK2B,CAMK2G,CCND3,CDK6,E2F2,EGFR,GRB2,HDAC1,HDAC11,HDAC4,HDAC5,HDAC6,HDAC7,HDAC9,IGF1R,IGF2R,MAP2K1,MAP2K2,MAPK1,MRAS,MTOR,PDGFB,PDGFRB,PIK3C2A,PIK3C2B,PIK3CB,PIK3CD,PIK3R3,PIK3R4,PIK3R5,PIK3R6,PLCG1,PLCG2,PRKCB,PRKCD,PRKCE,PRKCH,PRKCI,PRKCZ,RAF1,RALA,RALB,SIN3A,SOS1,TFDP1,TGFA,TP53	51	21	0.411765			0	0
Relaxin Signaling	6.57	0.388	-5.568	ADCY1,ADCY10,ADCY2,ADCY3,ADCY5,ADCY7,ADCY9,AKT2,AKT3,BRAF,ENPP6,GDPD1,GNA11,GNA12,GNAI1,GNAI2,GNAL,GNAO1,GNAQ,GNAZ,GNB1,GNB1L,GNB5,GNG4,GNG7,MAP2K1,MAPK1,MRAS,NOS2,NOS3,PDE10A,PDE1B,PDE1C,PDE2A,PDE3B,PDE4A,PDE4B,PDE4C,PDE4D,PDE8A,PDE8B,PDE9A,PIK3C2A,PIK3C2B,PIK3CB,PIK3CD,PIK3R3,PIK3R4,PIK3R5,PIK3R6,PRKACA,PRKAG2,PRKAR1A,PRKAR1B,PRKAR2A,PRKCZ,RELB,SMARCC2,VEGFA	59	12	0.20339			0	0
Integrin cell surface interactions	6.53	0.459	-6.245	AGRN,CD44,CDH1,COL13A1,COL16A1,COL18A1,COL1A1,COL23A1,COL2A1,COL4A1,COL4A2,COL5A1,COL5A3,COL6A3,COL7A1,COL8A2,COL9A2,COL9A3,COMP,F11R,FBN1,HSPG2,ICAM2,ITGA1,ITGA11,ITGA2B,ITGA3,ITGA5,ITGA7,ITGA9,ITGAE,ITGAL,ITGAM,ITGAV,ITGAX,ITGB5,ITGB6,JAM3,VWF	39	0	0			0	0
Endothelin-1 Signaling	6.56	0.367	-6.425	ADCY1,ADCY10,ADCY2,ADCY3,ADCY5,ADCY7,ADCY9,BRAF,CASP9,ECE1,GNA11,GNA12,GNAI1,GNAI2,GNAL,GNAO1,GNAQ,GNAZ,GPLD1,GRB2,ITPR1,ITPR2,ITPR3,MAPK1,MAPK14,MAPK6,MAPK8,MAPK9,MRAS,NOS1,NOS2,NOS3,PIK3C2A,PIK3C2B,PIK3CB,PIK3CD,PIK3R3,PIK3R4,PIK3R5,PIK3R6,PLA2G4D,PLA2G4E,PLA2G5,PLA2G6,PLAAT2,PLAAT3,PLB1,PLCB2,PLCG1,PLCG2,PLCH1,PLCH2,PLCL2,PLD1,PLD3,PLD5,PRKCB,PRKCD,PRKCE,PRKCH,PRKCI,PRKCZ,RAF1,RALA,RALB,SHC2,S…	69	15	0.217391			0	0
α-Adrenergic Signaling	6.5	0.426	-4.899	ADCY1,ADCY10,ADCY2,ADCY3,ADCY5,ADCY7,ADCY9,GNA11,GNA12,GNAI1,GNAI2,GNAL,GNAO1,GNAQ,GNAZ,GNB1,GNB1L,GNB5,GNG4,GNG7,ITPR1,ITPR2,ITPR3,MAP2K1,MAP2K2,MAPK1,MRAS,PHKA2,PHKB,PLCG1,PLCG2,PRKACA,PRKAG2,PRKAR1A,PRKAR1B,PRKAR2A,PRKCB,PRKCD,PRKCE,PRKCH,PRKCI,PRKCZ,RAF1,RALA,RALB,SLC8A1	46	17	0.369565			0	0
DAG and IP3 signaling	6.44	0.585	-4.472	ADCY1,ADCY2,ADCY3,ADCY5,ADCY7,ADCY9,CAMK2A,CAMK2B,CAMK2G,CAMKK1,CAMKK2,GRK2,ITPR1,ITPR2,ITPR3,PDE1B,PDE1C,PLCG1,PRKACA,PRKAR1A,PRKAR1B,PRKAR2A,PRKCD,PRKCE	24	11	0.458333			0	0
Ephrin B Signaling	6.44	0.479	-5.014	AXIN1,CBL,EPHB1,EPHB2,EPHB3,EPHB4,GNA11,GNA12,GNAI1,GNAI2,GNAL,GNAO1,GNAQ,GNAZ,GNB1,GNB1L,GNB5,GNG4,GNG7,ITSN1,KALRN,LIMK1,MAPK1,MRAS,NCK2,PAK1,PTK2,PXN,RAC1,RGS3,RHOA,ROCK1,VAV1,VAV2,VAV3	35	10	0.285714			0	0
Cilium Assembly	6.44	0.358	-8.485	ACTR1A,AKAP9,ALMS1,ARL3,ASAP1,BBS1,BBS2,BBS9,C2CD3,CCT3,CDK5RAP2,CEP131,CEP164,CEP192,CEP250,CEP43,CEP70,CEP72,CEP83,CEP89,CKAP5,CLASP1,CLUAP1,CNGB1,CNTRL,CSNK1D,CSNK1E,DYNC1H1,DYNC2H1,DYNC2I1,DYNC2I2,DYNC2LI1,DYNLRB2,EXOC3,EXOC4,EXOC6,EXOC7,GBF1,HDAC6,HSP90AA1,IFT122,IFT140,IFT46,IFT52,IFT80,IFT81,KIF17,KIF3A,KIF3B,KIF3C,LZTFL1,MARK4,NDE1,NINL,NPHP3,NPHP4,ODF2,PAFAH1B1,PCM1,PCNT,PRKACA,RAB11FIP3…	73	5	0.0684932			0	0
Netrin-1 signaling	6.38	0.568	-5	ABLIM1,ABLIM2,DCC,DOCK1,DSCAML1,MYO10,NCK1,NEO1,NTN1,NTN4,PITPNA,PLCG1,PTK2,PTPN11,RAC1,RGMA,ROBO1,SIAH1,SLIT1,SLIT3,SRC,TRIO,TRPC6,UNC5A,UNC5D	25	3	0.12			1	0.04
S100 Family Signaling Pathway	6.46	0.276	-12.283	ABCB1,ABCC1,ADCYAP1R1,ADGRA1,ADGRA2,ADGRB1,ADGRB2,ADGRD1,ADGRD2,ADGRE2,ADGRE5,ADGRF5,ADGRG1,ADGRG2,ADGRG3,ADGRG5,ADGRG6,ADGRL1,ADGRV1,ADORA1,ADORA2A,ADORA2B,ADORA3,AHNAK,AKT2,AKT3,ARNT,ATP2A2,BRAF,C5AR1,CACNA1A,CACNA1B,CACNA1C,CACNA1D,CACNA1E,CACNA1F,CACNA1G,CACNA1H,CACNA1I,CACNA1S,CACNA2D1,CACNA2D2,CACNA2D3,CACNA2D4,CACNB1,CACNG1,CACNG2,CACNG4,CACNG5,CACNG7,CAMK2A,CAMK2B,CAMK2G,CATSPER3,CCR6,CDH…	208	40	0.192308			0	0
Ion channel transport	6.35	0.366	-8.185	ANO1,ANO10,ANO2,ANO3,ANO4,ANO6,ANO7,ASIC1,ASIC2,ATP10A,ATP10B,ATP11A,ATP13A1,ATP13A2,ATP1A3,ATP2A1,ATP2A2,ATP2A3,ATP2B2,ATP2B3,ATP2B4,ATP2C2,ATP6V0A1,ATP6V0A2,ATP6V0A4,ATP6V0D1,ATP6V1E1,ATP8B3,ATP8B4,ATP9A,ATP9B,BEST1,CAMK2A,CAMK2B,CAMK2G,CASQ2,CLCN4,CLCN7,CLCNKB,FXYD6,MCOLN2,NALCN,NEDD4L,RAF1,RYR1,RYR2,RYR3,SCNN1B,TPCN1,TPCN2,TRPC4AP,TRPC6,TRPM1,TRPM3,TRPM4,TRPM7,TRPM8,TRPV1,TRPV3,TRPV4,TTYH1,TT…	67	8	0.119403			0	0
Neurotrophin/TRK Signaling	6.3	0.468	-5.385	CREB3L1,CREB3L2,CREB5,CREBBP,FRS2,GRB2,MAP2K1,MAP2K2,MAP2K3,MAP2K5,MAP2K6,MAPK1,MAPK8,MRAS,NGFR,NTF3,NTRK1,NTRK2,NTRK3,PDPK1,PIK3C2A,PIK3C2B,PIK3CB,PIK3CD,PIK3R3,PIK3R4,PIK3R5,PIK3R6,PLCG1,PTPN11,RAF1,RALA,RALB,RPS6KA1,SORCS1,SOS1	36	14	0.388889			1	0.0277778
Neurovascular Coupling Signaling Pathway	6.19	0.347	-2.656	ADORA1,ADORA2A,ADORA2B,CACNA1A,CACNA1B,CACNA1C,CACNA1D,CACNA1E,CACNA1F,CACNA1G,CACNA1H,CACNA1I,CACNA1S,CACNA2D1,CACNA2D2,CACNA2D3,CACNA2D4,CACNB1,CACNG1,CACNG2,CACNG4,CACNG5,CACNG7,CATSPER3,CHRM3,DAGLA,GABBR2,GABRA6,GABRB3,GABRG3,GNAQ,GRIN1,GRIN2A,GRM5,ITPR1,ITPR2,ITPR3,KCNJ12,KCNMA1,KCNMB1,KCNN1,KCNN3,KCNN4,MAPT,MPRIP,NOS1,NOS3,ORAI2,P2RX1,PLA2G4D,PLA2G4E,PLA2G5,PLA2G6,PLAAT2,PLAAT3,PLB1,PLCB2,P…	77	7	0.0909091			2	0.025974
Ovarian Cancer Signaling	6.32	0.38	-5.477	ABL1,AKT2,AKT3,ARRB1,AXIN1,BRAF,BRCA1,CD44,E2F2,EGFR,GSK3B,HDAC1,HDAC11,HDAC4,HDAC5,HDAC6,HDAC7,HDAC9,MAP2K1,MAP2K2,MAPK1,MLH1,MMP2,MRAS,MSH2,MTOR,PIK3C2A,PIK3C2B,PIK3CB,PIK3CD,PIK3R3,PIK3R4,PIK3R5,PIK3R6,PRKACA,PRKAG2,PRKAR1A,PRKAR1B,PRKAR2A,RAD51,RAF1,RALA,RALB,RPS6KB1,SIN3A,SRC,TCF7,TCF7L1,TCF7L2,TFDP1,TP53,VEGFA,WNT2B,WNT3,WNT3A,WNT4,WNT5B,WNT7A,WNT7B,WNT9B	60	19	0.316667			0	0
RAF/MAP kinase cascade	6.26	0.335	-9.11	ACTB,ACTN2,ARRB1,BRAF,CAMK2A,CAMK2B,CAMK2G,DAB2IP,DLG1,DLG2,DLG3,DLG4,EGFR,ERBB2,ERBB4,FGF1,FGF18,FGFR1,FGFR2,FGFR4,FRS2,GFRA1,GFRA2,GRB2,GRIN1,IL2RB,IQGAP1,ITGA2B,JAK1,JAK3,KSR1,KSR2,LRRC7,MAP2K1,MAP2K2,MAPK1,MARK3,MET,MRAS,NCAM1,NF1,NRG1,NRG2,NRG3,NRG4,PDGFB,PDGFRB,PIK3CB,PPP2CA,PPP2CB,PPP2R1B,PPP2R5C,PPP2R5D,PPP5C,PSMA1,PSMB2,PSMB7,PSME4,PTK2,PTPN3,RAF1,RALGDS,RASA2,RASA3,RASA4,RASAL1,RASAL2,R…	88	24	0.272727			6	0.0681818
EGF Signaling	6.25	0.518	-5.292	AKT2,AKT3,CSNK2A2,CSNK2A3,EGFR,GRB2,ITPR1,ITPR2,ITPR3,JAK1,MAP2K1,MAPK1,MAPK14,MAPK8,MTOR,PIK3C2A,PIK3C2B,PIK3CB,PIK3CD,PIK3R3,PIK3R4,PIK3R5,PIK3R6,PLCG1,RAF1,RPS6KB1,SOS1,SRC,STAT3	29	15	0.517241			0	0
Synaptic Long Term Potentiation	6.27	0.408	-6.782	ADCY1,CACNA1C,CAMK2A,CAMK2B,CAMK2G,CHP1,CREB3L1,CREB3L2,CREB5,CREBBP,GNA11,GNAQ,GRIN1,GRIN2A,GRM4,GRM5,GRM6,GRM7,ITPR1,ITPR2,ITPR3,MAP2K1,MAP2K2,MAPK1,MRAS,PLCB2,PLCG1,PLCG2,PLCH1,PLCH2,PLCL2,PPP3CB,PPP3CC,PRKACA,PRKAG2,PRKAR1A,PRKAR1B,PRKAR2A,PRKCB,PRKCD,PRKCE,PRKCH,PRKCI,PRKCZ,RAF1,RALA,RALB,RAPGEF3,RPS6KA1	49	19	0.387755			2	0.0408163
IL-2 Signaling	6.24	0.5	-5.196	AKT2,AKT3,CSNK2A2,CSNK2A3,GRB2,IL2RB,JAK1,JAK3,LCK,MAP2K1,MAP2K2,MAPK1,MAPK8,MRAS,PIK3C2A,PIK3C2B,PIK3CB,PIK3CD,PIK3R3,PIK3R4,PIK3R5,PIK3R6,PTK2B,PTPN11,RAF1,RALA,RALB,SOS1,STAT5A,STAT5B,SYK	31	15	0.483871			1	0.0322581
Superpathway of Inositol Phosphate Compounds	6.03	0.339	-7.746	ALPL,CDC25C,DOT1L,DUSP14,DUSP15,HACD2,INPP5A,INPP5B,INPP5D,INPP5K,IP6K1,IP6K2,IP6K3,ITPK1,ITPKB,MTMR7,NUDT3,PAWR,PI4KA,PI4KB,PIK3C2A,PIK3C2B,PIK3CB,PIK3CD,PIK3R3,PIK3R4,PIK3R5,PIK3R6,PIP4K2B,PIP5K1A,PLCB2,PLCG1,PLCG2,PLCH1,PLCH2,PLPP7,PPFIA1,PPFIA2,PPFIA3,PPFIA4,PPFIBP2,PPM1H,PPM1L,PPP1R12A,PPP1R12B,PPP1R12C,PPP1R13B,PPP1R16B,PPP1R3A,PPP2CA,PPP2CB,PPP2R1B,PPP2R2B,PPP2R2C,PPP2R5C,PPP2R5D,PPP3CB,PP…	82	1	0.0121951			41	0.5
Pancreatic Adenocarcinoma Signaling	6.21	0.403	-5.396	ABL1,AKT2,AKT3,CASP9,E2F2,EGFR,ERBB2,GPLD1,GRB2,HDAC1,HDAC11,HDAC4,HDAC5,HDAC6,HDAC7,HDAC9,JAK1,JAK3,MAP2K1,MAP2K2,MAPK1,MAPK8,MAPK9,NOTCH1,PIK3C2A,PIK3C2B,PIK3CB,PIK3CD,PIK3R3,PIK3R4,PIK3R5,PIK3R6,PLD1,PLD3,PLD5,RAC1,RAD51,RAF1,RALA,RALGDS,RELB,SIN3A,SMAD3,STAT3,TFDP1,TGFA,TGFB1,TGFB2,TP53,VEGFA	50	14	0.28			0	0
WNT/β-catenin Signaling	6.21	0.371	-0.277	AKT2,AKT3,APPL2,AXIN1,AXIN2,BCL9,BMPR2,BTRC,CD44,CDH1,CDH12,CDH3,CDH5,CREBBP,CSNK1D,CSNK1E,CSNK1G1,CSNK2A2,DKK3,GNAO1,GNAQ,GSK3B,HDAC1,LRP1,LRP5,MAP4K1,MARK2,PPARD,PPM1L,PPP2CA,PPP2CB,PPP2R1B,PPP2R2B,PPP2R2C,PPP2R2D,PPP2R5C,PPP2R5D,PTPA,RARA,RARB,RARG,SOX13,SOX5,SOX6,SRC,TAB1,TCF7,TCF7L1,TCF7L2,TGFB1,TGFB2,TGFBR3,TLE1,TLE3,TP53,WNT2B,WNT3,WNT3A,WNT4,WNT5B,WNT7A,WNT7B,WNT9B	63	11	0.174603			7	0.111111
cAMP-mediated signaling	6.44	0.346	-5.815	ADCY1,ADCY10,ADCY2,ADCY3,ADCY5,ADCY7,ADCY9,ADORA1,ADORA2A,ADORA2B,ADORA3,AKAP1,AKAP13,AKAP8,AKAP9,BRAF,CAMK2A,CAMK2B,CAMK2G,CHRM3,CNGA3,CNGB1,CREB3L1,CREB3L2,CREB5,CREBBP,CRHR1,DRD2,ENPP6,GABBR2,GDPD1,GLP1R,GNAI1,GNAI2,GNAL,GNAO1,GPER1,GRK2,GRK4,GRM4,GRM6,GRM7,HRH2,HTR7,MAP2K1,MAP2K2,MAPK1,OPRD1,PDE10A,PDE1B,PDE1C,PDE2A,PDE3B,PDE4A,PDE4B,PDE4C,PDE4D,PDE8A,PDE8B,PDE9A,PKIG,PPP3CB,PPP3CC,PRKACA,PRK…	80	15	0.1875			2	0.025
Xenobiotic Metabolism Signaling	6.22	0.33	#NUM!	ABCB1,ABCC3,AHRR,ALDH1A2,ALDH1A3,ALDH1L1,ALDH1L2,ALDH2,ALDH3A2,ALDH3B1,ALDH5A1,ALDH7A1,ARNT,CAMK2A,CAMK2B,CAMK2G,CES3,CES4A,CES5A,CHST10,CHST11,CHST15,CHST3,CREBBP,DNAJC7,GCLC,GRIP1,HDAC4,HDAC5,HS2ST1,HS3ST2,HS6ST1,HSP90AA1,MAOA,MAP2K1,MAP2K2,MAP2K3,MAP2K5,MAP2K6,MAP3K10,MAP3K12,MAP3K15,MAP3K2,MAP3K3,MAP3K6,MAPK1,MAPK14,MAPK8,MAPK9,MED1,MGMT,MRAS,NCOR2,NDST1,NOS2,NR1I2,PIK3C2A,PIK3C2B,PIK3CB,PIK3…	92	26	0.282609			7	0.076087
Clathrin-mediated endocytosis	6.02	0.395	-7.141	AAK1,ACTB,ACTR2,ACTR3,AMPH,AP2A1,AP2A2,AP2B1,ARPC1A,ARRB1,BIN1,CBL,CD4,CFTR,CLTB,CLTC,CLTCL1,CTTN,DAB2,DNAJC6,DNM1,DNM2,EGFR,EPN2,EPS15,EPS15L1,FCHO1,FNBP1,FNBP1L,GAK,GAPVD1,GRB2,HIP1,HIP1R,IGF2R,ITSN1,LDLR,LDLRAP1,PACSIN1,PACSIN2,PICALM,PIK3C2A,RAB5C,REPS2,SH3GL1,SH3GL3,SH3KBP1,SYNJ2,SYT1,SYT2,TGFA	51	4	0.0784314			0	0
Mitotic Prometaphase	6.03	0.351	-8.485	ACTR1A,AHCTF1,AKAP9,ALMS1,CDCA5,CDK5RAP2,CEP131,CEP164,CEP192,CEP250,CEP43,CEP70,CEP72,CKAP5,CLASP1,CLASP2,CLIP1,CNTRL,CSNK1D,CSNK1E,CSNK2A2,CSNK2A3,DSN1,DYNC1H1,DYNC1I1,EML4,HSP90AA1,INCENP,KIF2A,KIF2C,KNL1,KNTC1,MAD1L1,NCAPD2,NCAPH,NDE1,NDEL1,NEK6,NEK7,NINL,NME7,NUDC,NUMA1,NUP107,NUP160,NUP85,NUP98,ODF2,PAFAH1B1,PCM1,PCNT,PPP2CA,PPP2CB,PPP2R1B,PPP2R5C,PPP2R5D,PRKACA,RANBP2,RANGAP1,SDCCAG8,SFI1,…	72	8	0.111111			4	0.0555556
RORA activates gene expression	#N/A	#N/A	-3.742	CARM1,CHD9,CPT1A,CREBBP,HELZ2,MED1,NCOA6,PPARA,RORA,RXRA,SMARCD3,SREBF1,TBL1X,TBL1XR1	14	0	0			0	0
PPARα/RXRα Activation	6.01	0.361	1.414	ACOX1,ADCY1,ADCY10,ADCY2,ADCY3,ADCY5,ADCY7,ADCY9,AP2A2,BMPR2,CHD5,CKAP5,CREBBP,GHR,GNA11,GNAQ,GRB2,HELZ2,HSP90AA1,IKBKB,IKBKE,IKBKG,IL1R1,INSR,ITGB5,MAP2K1,MAP2K2,MAP2K3,MAP2K6,MAP4K4,MAPK1,MAPK14,MAPK8,MED1,MED24,MRAS,NCOA3,NCOA6,NCOR1,NCOR2,NR2C2,PLCB2,PLCG1,PLCG2,PLCH1,PLCH2,PLCL2,PPARA,PRKACA,PRKAG2,PRKAR1A,PRKAR1B,PRKAR2A,PRKCB,RAF1,RALA,RALB,RELB,RXRA,SLC27A1,SMAD3,SOS1,STAT5B,TGFB1,TGFB2,T…	66	17	0.257576			0	0
HIPPO signaling	5.95	0.461	3.273	BTRC,CD44,CRB1,CSNK1D,CSNK1E,DLG1,DLG2,DLG3,DLG4,DLG5,LLGL1,PARD3,PATJ,PPM1L,PPP2CA,PPP2CB,PPP2R1B,PPP2R2B,PPP2R2C,PPP2R2D,PPP2R5C,PPP2R5D,PTPA,RBX1,SKP1,SMAD3,STK3,TEAD1,TEAD3,TEAD4,TJP2,WWC1,WWTR1,YAP1,YWHAE	35	3	0.0857143			7	0.2
FGF Signaling	5.89	0.442	-6	AKT2,AKT3,CREB3L1,CREB3L2,CREB5,CREBBP,CRK,FGF1,FGF18,FGFR1,FGFR2,FGFR4,FRS2,GRB2,ITPR1,MAP2K1,MAP2K3,MAP2K6,MAPK1,MAPK14,MAPK8,MAPKAPK2,MET,PIK3C2A,PIK3C2B,PIK3CB,PIK3CD,PIK3R3,PIK3R4,PIK3R5,PIK3R6,PLCG1,PTPN11,RAC1,RAF1,RPS6KA5,SOS1,STAT3	38	16	0.421053			1	0.0263158
PIP3 activates AKT signaling	6.36	0.388	-7.416	AKT2,AKT3,CASP9,EGFR,ERBB2,ERBB4,ESR1,FGF1,FGF18,FGFR1,FGFR2,FGFR4,FRS2,GAB2,GRB2,GSK3B,INSR,LCK,MAPK1,MAPKAP1,MET,MKRN1,MTOR,NR4A1,NRG1,NRG2,NRG3,NRG4,NTF3,NTRK2,NTRK3,PDGFB,PDGFRB,PDPK1,PHLPP1,PIK3AP1,PIK3CB,PIK3CD,PIK3R3,PIP4K2B,PIP5K1A,PPP2CA,PPP2CB,PPP2R1B,PPP2R5C,PPP2R5D,PRR5,PRR5L,PTPN11,RAC1,RICTOR,SRC,TGFA,TSC2,VAV1	55	19	0.345455			5	0.0909091
Sensory processing of sound by outer hair cells of the cochlea	5.85	0.509	-5.292	ACTB,ATP2B2,CASK,CDH23,CIB2,CLIC5,EPB41L1,EPB41L3,GSN,KCNMA1,KCNMB1,KCNQ4,MSN,MYH9,MYO15A,MYO1C,MYO7A,OTOG,PCDH15,PLS1,RDX,RIPOR2,SLC26A5,SPTAN1,SPTBN1,TMC1,TRIOBP,USH1C	28	1	0.0357143			0	0
Circadian Clock	#N/A	#N/A	-5.014	BMAL1,BTRC,CARM1,CHD9,CREBBP,CRTC1,CRTC3,CRY1,CRY2,CSNK1D,CSNK1E,HELZ2,MED1,MEF2D,NCOA6,NCOR1,NPAS2,PER1,PER2,PPARA,RAI1,RBM4,RORA,RXRA,SIRT1,SKP1,SMARCD3,TBL1X,TBL1XR1	29	2	0.0689655			0	0
WNK Renal Signaling Pathway	5.84	0.417	-3.889	AKT2,AKT3,AMFR,ANAPC1,ANAPC5,ASIC1,ASIC2,BRCA1,CBL,CDC23,CLCNKB,INSR,LRRC8A,LRRC8B,MAPK14,NEDD4,PIK3C2A,PIK3C2B,PIK3CB,PIK3CD,PIK3R3,PIK3R4,PIK3R5,PIK3R6,PRKCB,PRKCD,PRKCE,PRKCH,PRKCI,PRKCZ,RBX1,RPS6KA5,SCNN1B,SKP1,SLC12A3,SLC12A4,SLC12A5,SLC12A6,SLC12A7,UBR1,UBR2,WNK3,WNK4	43	14	0.325581			0	0
GPER1 signaling	5.84	0.417	-6.481	ADCY1,ADCY2,ADCY3,ADCY5,ADCY7,ADCY9,CIT,FER,GNAI1,GNAI2,GNAZ,GNB1,GNB5,GNG4,GNG7,GPER1,ITGA5,NME7,PI4KA,PI4KB,PIK3C2A,PIK3C2B,PIK3CB,PIK3CD,PIK3R3,PIK3R4,PIK3R5,PIK3R6,PRKACA,PRKAR1A,PRKAR1B,PRKAR2A,RPS6KB1,SPHK1,SRC,STK10,STK17A,STK24,STK3,STK32B,STK32C,STK33,STK40	43	17	0.395349			0	0
SNARE Signaling Pathway	5.85	0.388	-6.861	ADCY1,ADCY10,ADCY2,ADCY3,ADCY5,ADCY7,ADCY9,CACNA1B,CACNA2D1,CACNA2D2,CACNB1,CAMK2A,CAMK2B,CAMK2G,CPLX2,GOSR1,MYH10,MYH11,MYH14,MYH3,MYH7B,MYH9,MYL2,MYL9,MYO10,MYO18A,MYO18B,MYO1H,MYO5C,NAPA,NSF,PRKACA,PRKAG2,PRKAR1A,PRKAR1B,PRKAR2A,RAB1A,RAB27A,STX1A,STX1B,STXBP1,STXBP5,SYN3,SYT1,SYT12,SYT14,SYT17,SYT2,SYT5,SYT6,SYT7,UNC13A	52	8	0.153846			0	0
RANK Signaling in Osteoclasts	5.8	0.433	-6.083	AKT2,AKT3,CBL,CHP1,GSN,IKBKB,IKBKE,IKBKG,MAP2K1,MAP2K2,MAP2K6,MAP3K10,MAP3K12,MAP3K15,MAP3K2,MAP3K3,MAP3K6,MAPK1,MAPK14,MAPK8,MAPK9,MITF,NFATC1,NFATC2,PIK3C2A,PIK3C2B,PIK3CB,PIK3CD,PIK3R3,PIK3R4,PIK3R5,PIK3R6,PPP3CB,PPP3CC,PTK2B,RAF1,RELB,SRC,TRAF2	39	19	0.487179			2	0.0512821
Virus Entry via Endocytic Pathways	5.8	0.402	-6.856	ABL1,ACTB,AP1B1,AP1G1,AP1M1,AP2A1,AP2A2,AP2B1,AP3B1,AP3B2,AP3D1,AP3M1,AP3S2,AP4S1,CLTB,CLTC,CLTCL1,DNM1,DNM2,FLNB,FLNC,ITGA5,ITGB4,ITGB5,ITGB6,ITSN1,MRAS,PIK3C2A,PIK3C2B,PIK3CB,PIK3CD,PIK3R3,PIK3R4,PIK3R5,PIK3R6,PLCG1,PLCG2,PRKCB,PRKCD,PRKCE,PRKCH,PRKCI,PRKCZ,RAC1,RALA,RALB,SRC	47	9	0.191489			0	0
Sleep NREM Signaling Pathway	5.75	0.404	2.714	ADCY1,ADCY10,ADCY2,ADCY3,ADCY5,ADCY7,ADCY9,ADORA1,ADORA2A,ADORA2B,ADORA3,BRAF,CAMK2A,CAMK2B,CAMK2G,CREB3L1,CREB3L2,CREB5,CREBBP,EGFR,GABRA6,GABRB3,GABRG3,GNAI1,GNAI2,HDAC4,HDAC5,MAP2K1,MAP2K2,MAP2K3,MAP2K5,MAP2K6,MAPK1,MRAS,PARP1,PER2,PRKACA,PRKAG2,PRKAR1A,PRKAR1B,PRKAR2A,RAF1,RALA,RALB,SIK3,YWHAE	46	18	0.391304			0	0
Ribonucleotide Reductase Signaling Pathway	5.75	0.363	-5.68	ACTB,AKT2,AKT3,ARID1A,ARID2,ATM,ATR,BRAF,BTRC,CASP9,CCNF,CDH1,CDH3,CDK6,CREB3L1,CREB3L2,CREB5,CREBBP,E2F2,EGFR,ERBB2,ESR1,GNB1L,HLTF,MAPK1,MAPK14,MAPK8,MAPK9,MET,MMP2,MTOR,MYBL2,NFYC,PARP1,PARP12,PARP16,PBRM1,PIK3C2A,PIK3C2B,PIK3CB,PIK3CD,PIK3R3,PIK3R4,PIK3R5,PIK3R6,RBX1,RPTOR,RRM1,SETD2,SKP1,SMARCA4,SMARCB1,SMARCC1,SMARCC2,SMARCD3,SP1,SRC,STAT3,TNKS,TP53,VASH2,VEGFA	62	16	0.258065			0	0
STAT3 Pathway	5.69	0.381	-6.252	BMP6,BMPR1A,BMPR1B,BMPR2,EGFR,FGFR1,FGFR2,FGFR4,FLT1,FLT4,GHR,IGF1R,IGF2R,IL12RB1,IL12RB2,IL1R1,IL21R,IL22RA1,IL2RB,IL4R,IL6R,IL6ST,INSR,MAP2K1,MAP2K2,MAP2K3,MAP2K5,MAP2K6,MAP3K10,MAP3K12,MAPK1,MAPK14,MAPK8,MAPK9,MRAS,NGFR,NTRK1,NTRK2,NTRK3,PDGFB,PDGFRB,PTPN2,RAC1,RAF1,RALA,RALB,SRC,STAT3,TGFA,TGFB1,TGFB2,TGFBR3,VEGFA	53	26	0.490566			1	0.0188679
Fc Epsilon RI Signaling	5.68	0.398	-5.603	AKT2,AKT3,GRB2,INPP5B,INPP5D,INPP5K,MAP2K1,MAP2K2,MAP2K3,MAP2K6,MAPK1,MAPK14,MAPK8,MAPK9,MRAS,PDPK1,PIK3C2A,PIK3C2B,PIK3CB,PIK3CD,PIK3R3,PIK3R4,PIK3R5,PIK3R6,PLA2G4D,PLA2G4E,PLA2G5,PLA2G6,PLCG1,PLCG2,PRKCB,PRKCD,PRKCE,PRKCH,PRKCI,PRKCZ,PTPN11,RAC1,RAF1,RALA,RALB,SOS1,SYK,SYNJ2,VAV1,VAV2,VAV3	47	20	0.425532			1	0.0212766
Actin Nucleation by ARP-WASP Complex	5.66	0.429	-3.411	ACTR2,ACTR3,ARPC1A,ARPC1B,BAIAP2,FNBP1,GNA12,GRB2,ITGA1,ITGA11,ITGA2B,ITGA3,ITGA5,ITGA7,ITGA9,ITGAE,ITGAL,ITGAM,ITGAV,ITGAX,ITGB4,ITGB5,ITGB6,MRAS,NCK1,NCK2,PPP1R12A,PPP1R12B,PPP1R12C,RAC1,RALA,RALB,RHOA,RHOBTB2,RHOD,ROCK1,SOS1,VASP,WAS	39	1	0.025641			3	0.0769231
MicroRNA Biogenesis Signaling Pathway	5.67	0.355	-5.669	AAAS,ABL1,ADAR,AGO1,AGO2,AGO3,AGO4,AHCTF1,AKT2,AKT3,ATM,BMP6,BRCA1,DDX17,DDX19B,DGCR8,DROSHA,EGFR,ESR1,GLE1,HSP90AA1,ILF3,MAPK1,MAPK14,MRAS,MTCL1,MTOR,NUP107,NUP155,NUP160,NUP188,NUP205,NUP214,NUP85,NUP88,NUP93,NUP98,PDGFB,PIK3C2A,PIK3C2B,PIK3CB,PIK3CD,PIK3R3,PIK3R4,PIK3R5,PIK3R6,PIWIL2,PNPT1,POLR2A,POLR2J2/POLR2J3,POM121,POM121C,RALA,RALB,RPS6KB1,SMAD3,TGFA,TGFB1,TGFB2,TP53,TSNAX,TUT4,VEGFA,XRN1…	65	10	0.153846			0	0
Clathrin-mediated Endocytosis Signaling	5.63	0.345	#NUM!	AAK1,ACTB,ACTR2,ACTR3,AMPH,AP1B1,AP1G1,AP1M1,AP2A1,AP2A2,AP2B1,AP3B1,AP3B2,AP3D1,AP3M1,AP3S2,AP4S1,ARPC1A,ARPC1B,ARRB1,CBL,CHP1,CLTB,CLTC,CLTCL1,CLU,CSNK2A2,CSNK2A3,CTTN,DAB2,DNM1,DNM2,EPHB2,EPS15,FGF1,FGF18,GAK,GRB2,HIP1,HIP1R,ITGA5,ITGB4,ITGB5,ITGB6,LDLR,LDLRAP1,MET,MYO1E,NUMB,PDGFB,PICALM,PIK3C2A,PIK3C2B,PIK3CB,PIK3CD,PIK3R3,PIK3R4,PIK3R5,PIK3R6,PPP3CB,PPP3CC,RAB5C,RAC1,SH3BP4,SH3GL1,SH3GL3,SH…	71	8	0.112676			2	0.028169
14-3-3-mediated Signaling	5.57	0.389	-5.06	AKT2,AKT3,CBL,EDC3,GFAP,GRB2,GSK3B,MAP2K1,MAP2K2,MAPK1,MAPK8,MAPK9,MAPT,MRAS,PDCD6IP,PIK3C2A,PIK3C2B,PIK3CB,PIK3CD,PIK3R3,PIK3R4,PIK3R5,PIK3R6,PLCB2,PLCG1,PLCG2,PLCH1,PLCH2,PLCL2,PRKCB,PRKCD,PRKCE,PRKCH,PRKCI,PRKCZ,RAF1,RALA,RALB,RPS6KA1,SRC,SRPK2,STRADA,TP73,TRAF2,TSC2,TUBA1C,TUBA8,YAP1,YWHAE	49	20	0.408163			0	0
Thrombopoietin Signaling	5.51	0.476	-5.385	GAB2,GRB2,MAP2K1,MAP2K2,MAPK1,MRAS,PIK3C2A,PIK3C2B,PIK3CB,PIK3CD,PIK3R3,PIK3R4,PIK3R5,PIK3R6,PLCG1,PLCG2,PRKCB,PRKCD,PRKCE,PRKCH,PRKCI,PRKCZ,PTPN11,RAF1,RALA,RALB,SOS1,STAT3,STAT5A,STAT5B	30	11	0.366667			1	0.0333333
ERB2-ERBB3 Signaling	5.51	0.476	-5.014	ERBB2,ETV4,GRB2,GSK3B,JAK3,MAP2K1,MAP2K2,MAPK1,MRAS,NRG1,NRG2,NRG3,NRG4,PDPK1,PIK3C2A,PIK3C2B,PIK3CB,PIK3CD,PIK3R3,PIK3R4,PIK3R5,PIK3R6,RAF1,RALA,RALB,SOS1,SP1,STAT3,STAT5A,STAT5B	30	9	0.3			0	0
Endometrial Cancer Signaling	5.49	0.483	-3.4	AKT2,AKT3,AXIN1,CASP9,CDH1,CTNNA1,CTNNA2,ERBB2,GRB2,GSK3B,MAP2K1,MAP2K2,MAPK1,MLH1,MRAS,PDPK1,PIK3C2A,PIK3C2B,PIK3CB,PIK3CD,PIK3R3,PIK3R4,PIK3R5,PIK3R6,RAF1,RALA,RALB,SOS1,TP53	29	10	0.344828			0	0
ATM Signaling	5.49	0.414	-0.354	ABL1,ATF1,ATM,ATR,BID,BLM,BRCA1,CCNB3,CDC25C,CREB3L1,CREB3L2,CREB5,CREBBP,FANCD2,HERC2,HP1BP3,MAPK14,MAPK8,MAPK9,MDM4,PPM1L,PPP2CA,PPP2CB,PPP2R1B,PPP2R2B,PPP2R2C,PPP2R2D,PPP2R5C,PPP2R5D,PTPA,RAD50,RAD51,RNF8,SMC1A,TLK2,TP53,TP53BP1,TP73,TRRAP,USP7,ZNF420	41	7	0.170732			8	0.195122
eNOS Signaling	5.47	0.368	-6.193	ADCY1,ADCY10,ADCY2,ADCY3,ADCY5,ADCY7,ADCY9,AKT2,AKT3,AQP1,AQP7,CASP9,CHRNA4,CHRNA5,CHRNB1,CHRNB4,CNGA3,CNGB1,DNM2,ESR1,FLT1,FLT4,GNAQ,HSP90AA1,HSPA4,HSPA5,ITPR1,ITPR2,ITPR3,LPAR5,NOS3,PDPK1,PIK3C2A,PIK3C2B,PIK3CB,PIK3CD,PIK3R3,PIK3R4,PIK3R5,PIK3R6,PLCG1,PLCG2,PRKACA,PRKAG2,PRKAR1A,PRKAR1B,PRKAR2A,PRKCB,PRKCD,PRKCE,PRKCH,PRKCI,PRKCZ,PRKG1,SLC7A1,VEGFA	56	17	0.303571			0	0
Regulation of the Epithelial-Mesenchymal Transition Pathway	5.45	0.347	#NUM!	AKT2,AKT3,APH1B,AXIN1,BCL9,BRAF,CDH1,CDH12,EGFR,ETS1,FGF1,FGF18,FGFR1,FGFR2,FGFR4,FRS2,GRB2,GSK3B,JAK1,JAK3,MAML1,MAP2K1,MAP2K2,MAP2K3,MAP2K5,MAP2K6,MAPK1,MET,MMP2,MRAS,NOTCH1,NOTCH2,NOTCH3,PDGFRB,PIK3C2A,PIK3C2B,PIK3CB,PIK3CD,PIK3R3,PIK3R4,PIK3R5,PIK3R6,PTPN11,RAF1,RALA,RALB,RBPJ,RELB,RHOA,SMAD3,SMURF1,SOS1,STAT3,TCF7,TCF7L1,TCF7L2,TGFB1,TGFB2,TWIST2,WNT2B,WNT3,WNT3A,WNT4,WNT5B,WNT7A,WNT7B,WNT9B	67	20	0.298507			1	0.0149254
Factors Promoting Cardiogenesis in Vertebrates	5.41	0.369	-6.505	ACVRL1,AXIN1,BMP1,BMP6,BMP7,BMPR1A,BMPR1B,BMPR2,CAMK2A,CAMK2B,CAMK2G,CREB3L1,CREB3L2,CREB5,CREBBP,CRIPTO,GATA4,GSK3B,LRP1,LRP5,MAPK14,MAPK8,MAPK9,MYL2,MYOCD,NOX4,PLCB2,PLCG1,PLCG2,PLCH1,PLCH2,PLCL2,PRKCB,PRKCD,PRKCE,PRKCH,PRKCI,PRKCZ,RHOA,ROCK1,SCN5A,TCF7,TCF7L1,TCF7L2,TGFB1,TGFB2,TGFBR3,WNT2B,WNT3,WNT3A,WNT4,WNT5B,WNT7A,WNT7B,WNT9B	55	18	0.327273			0	0
Acute Myeloid Leukemia Signaling	5.34	0.422	-4.596	AKT2,AKT3,BRAF,CSF1R,CSF3R,GRB2,JUP,MAP2K1,MAP2K2,MAP2K3,MAP2K5,MAP2K6,MAPK1,MRAS,MTOR,PIK3C2A,PIK3C2B,PIK3CB,PIK3CD,PIK3R3,PIK3R4,PIK3R5,PIK3R6,PML,RAF1,RALA,RALB,RARA,RELB,RPS6KB1,RUNX1,SOS1,STAT3,STAT5A,STAT5B,TCF7,TCF7L1,TCF7L2	38	14	0.368421			0	0
SUMOylation of DNA damage response and repair proteins	5.65	0.449	-5.831	AAAS,BLM,BRCA1,HDAC7,HERC2,NSMCE1,NSMCE4A,NUP107,NUP155,NUP160,NUP188,NUP205,NUP210,NUP214,NUP85,NUP88,NUP93,NUP98,PARP1,PHC2,PHC3,PIAS1,PML,POM121,POM121C,RANBP2,RPA1,SCMH1,SMC1A,STAG1,STAG2,UBE2I,WRN,XPC	34	0	0			0	0
RHOA Signaling	5	0.379	-3.812	ACTB,ACTR2,ACTR3,ARHGAP1,ARHGAP35,ARHGAP6,ARHGAP8,ARHGEF1,ARHGEF11,ARHGEF12,ARPC1A,ARPC1B,BAIAP2,CDC42EP4,CIT,DLC1,EPHA1,GNA12,IGF1R,LIMK1,LPAR5,MPRIP,MSN,MYL10,MYL2,MYL9,MYLK,MYLK3,NEDD4,NGEF,PI4KA,PIP4K2B,PIP5K1A,PKN1,PLD1,PLEKHG5,PLXNA1,PPP1R12A,PPP1R12B,PTK2,PTK2B,RAPGEF6,RDX,RHOA,RHPN2,ROCK1,SEMA3F	47	9	0.191489			2	0.0425532
Collagen chain trimerization	5.09	0.523	-4.796	COL11A1,COL13A1,COL16A1,COL17A1,COL18A1,COL1A1,COL20A1,COL21A1,COL22A1,COL23A1,COL24A1,COL27A1,COL28A1,COL2A1,COL4A1,COL4A2,COL5A1,COL5A3,COL6A3,COL7A1,COL8A2,COL9A2,COL9A3	23	0	0			0	0
CNTF Signaling	5.09	0.482	-5.196	GRB2,IL6ST,JAK1,LIFR,MAP2K1,MAP2K2,MAPK1,MRAS,MTOR,PIK3C2A,PIK3C2B,PIK3CB,PIK3CD,PIK3R3,PIK3R4,PIK3R5,PIK3R6,PTPN11,RAF1,RALA,RALB,RPS6KA1,RPS6KA2,RPS6KA5,RPS6KB1,SOS1,STAT3	27	11	0.407407			1	0.037037
Hepatic Fibrosis / Hepatic Stellate Cell Activation	5.13	0.344	#NUM!	CERT1,COL11A1,COL13A1,COL16A1,COL17A1,COL18A1,COL1A1,COL20A1,COL21A1,COL22A1,COL23A1,COL24A1,COL27A1,COL28A1,COL2A1,COL4A1,COL4A2,COL5A1,COL5A3,COL6A3,COL7A1,COL8A2,COL9A2,COL9A3,ECE1,EGFR,FGF1,FGFR1,FGFR2,FLT1,FLT4,IGF1R,IL1R1,IL4R,IL6R,LAMA1,LBP,LEPR,MET,MMP2,MYH10,MYH11,MYH14,MYH3,MYH7B,MYH9,MYL2,MYL9,MYO10,MYO18A,MYO18B,MYO1H,MYO5C,NGFR,PDGFB,PDGFRB,RELB,SMAD3,SMAD7,TGFA,TGFB1,TGFB2,TIMP2,TNF…	65	6	0.0923077			0	0
Cyclins and Cell Cycle Regulation	5.09	0.424	2.132	ABL1,ATM,ATR,BTRC,CCNB3,CCND3,CDK6,CDK7,E2F2,GSK3B,HDAC1,HDAC11,HDAC4,HDAC5,HDAC6,HDAC7,HDAC9,MYT1,PPM1L,PPP2CA,PPP2CB,PPP2R1B,PPP2R2B,PPP2R2C,PPP2R2D,PPP2R5C,PPP2R5D,PTPA,RAF1,RBX1,SIN3A,SKP1,TFDP1,TGFB1,TGFB2,TP53	36	7	0.194444			7	0.194444
Protein Sorting Signaling Pathway	5.02	0.346	-7.681	ADCY1,ADCY10,ADCY2,ADCY3,ADCY5,ADCY7,ADCY9,AP1B1,AP1G1,AP1M1,AP3B1,AP3B2,AP3D1,AP3M1,AP3S2,AP4S1,ARF1,ARFGEF2,BLK,CLTB,CLTC,CLTCL1,COL7A1,COPG1,COPZ1,DNM2,GGA1,GGA2,GGA3,GNAQ,GOLGA1,GOLGA4,GPLD1,HCK,IGF2R,LCK,PI4KB,PLD1,PLD3,PLD5,PRKACA,PRKAG2,PRKAR1A,PRKAR1B,PRKAR2A,PSD4,SEC24A,SEC31A,SEC31B,SNX10,SNX13,SNX24,SNX27,SNX29,SNX30,SNX4,SNX6,SNX8,SORT1,SRC,WASHC2A,WASHC2C	62	9	0.145161			0	0
HOTAIR Regulatory Pathway	5.04	0.356	-5.612	AGO1,AGO2,AGO3,AGO4,AKT2,AKT3,ATG7,ATXN1,BRD4,CD44,CDH1,COL1A1,CREBBP,DNMT3B,ELAVL1,ERBB2,ESR1,EZH2,HDAC1,JARID2,KMT2A,KMT2C,MET,MMP15,MMP17,MMP2,MMP28,MRTFA,MTF2,PIK3C2A,PIK3C2B,PIK3CB,PIK3CD,PIK3R3,PIK3R4,PIK3R5,PIK3R6,RCOR1,RELB,ROCK1,SETDB1,STAT3,SUZ12,TCF7,TCF7L1,TCF7L2,TGFB1,TWIST2,WNT2B,WNT3,WNT3A,WNT4,WNT5B,WNT7A,WNT7B,WNT9B,YY1	57	7	0.122807			0	0
Regulation of the Epithelial Mesenchymal Transition by Growth Factors Pathway	5.03	0.34	-7.042	AKT2,AKT3,BRAF,CDH1,CDH12,DOCK10,EGFR,ERBB2,ETS1,FGF1,FGF18,FGFR1,FGFR2,FGFR4,FRS2,GRB2,GSK3B,IKBKB,IKBKE,IKBKG,IL6R,JAK1,JAK3,MAP2K1,MAP2K2,MAP2K3,MAP2K5,MAP2K6,MAPK1,MAPK14,MAPK8,MAPK9,MET,MMP2,MRAS,MTOR,NGFR,PDGFB,PDGFRB,PIK3C2A,PIK3C2B,PIK3CB,PIK3CD,PIK3R3,PIK3R4,PIK3R5,PIK3R6,PTPN11,RAC1,RAF1,RALA,RALB,RELB,RHOA,SHC2,SHC3,SMAD3,SMURF1,SOS1,STAT3,TAB1,TGFB1,TGFB2,TNFRSF1B,WWTR1,YAP1	66	25	0.378788			1	0.0151515
Transcriptional Regulation by MECP2	4.97	0.46	-5.385	AGO1,AGO2,AGO3,AGO4,CAMK2A,CAMK2B,CAMK2G,DGCR8,FKBP5,GRIN2A,HDAC1,HIPK2,HTT,MECP2,MET,MOV10,NCOR1,NCOR2,NOTCH1,PPARG,PRKACA,PTPN4,RBFOX1,SIN3A,TBL1X,TBL1XR1,TNRC6A,TNRC6B,TNRC6C	29	6	0.206897			1	0.0344828
Regulation of Actin-based Motility by Rho	4.76	0.384	-3.78	ACTB,ACTR2,ACTR3,ARPC1A,ARPC1B,BAIAP2,FNBP1,GSN,ITGA1,ITGA11,ITGA2B,ITGA3,ITGA5,ITGA7,ITGA9,ITGAE,ITGAL,ITGAM,ITGAV,ITGAX,ITGB4,ITGB5,ITGB6,LIMK1,MPRIP,MYL10,MYL2,MYL9,MYLK,PAK1,PAK4,PAK6,PI4KA,PIP4K2B,PIP5K1A,PPP1R12A,PPP1R12B,RAC1,RHOA,RHOBTB2,RHOD,ROCK1,WAS	43	6	0.139535			2	0.0465116
Angiopoietin Signaling	4.96	0.434	-2.558	AKT2,AKT3,ANGPT2,CASP9,CRK,GRB2,IKBKB,IKBKE,IKBKG,MRAS,NCK1,NOS3,PAK1,PAK4,PAK6,PIK3C2A,PIK3C2B,PIK3CB,PIK3CD,PIK3R3,PIK3R4,PIK3R5,PIK3R6,PTK2,PTPN11,RALA,RALB,RELB,SOS1,STAT5A,STAT5B,TIE1,TNIP1	33	8	0.242424			1	0.030303
3-phosphoinositide Biosynthesis	4.76	0.329	-6.856	ALPL,CDC25C,DOT1L,DUSP14,DUSP15,HACD2,INPP5B,INPP5D,ITPK1,MTMR7,NUDT3,PAWR,PI4KA,PI4KB,PIK3C2A,PIK3C2B,PIK3CB,PIK3CD,PIK3R3,PIK3R4,PIK3R5,PIK3R6,PIP4K2B,PIP5K1A,PLPP7,PPFIA1,PPFIA2,PPFIA3,PPFIA4,PPFIBP2,PPM1H,PPM1L,PPP1R12A,PPP1R12B,PPP1R12C,PPP1R13B,PPP1R16B,PPP1R3A,PPP2CA,PPP2CB,PPP2R1B,PPP2R2B,PPP2R2C,PPP2R5C,PPP2R5D,PPP3CB,PPP3CC,PPP5C,PPTC7,PTPA,PTPN11,PTPN12,PTPN2,PTPN23,PTPN3,PTPRB,PTPRD,P…	71	1	0.0140845			41	0.577465
Signaling by TGF-beta Receptor Complex	4.9	0.481	-5.099	ARHGEF18,CBL,CGN,F11R,FBN1,ITGAV,ITGB5,ITGB6,LTBP1,LTBP2,LTBP3,LTBP4,NEDD4L,PARD3,PMEPA1,PRKCZ,RHOA,SMAD3,SMAD7,SMURF1,SMURF2,TGFB1,TGFB2,TGFBR3,XPO1,ZFYVE9	26	1	0.0384615			0	0
Regulation of eIF4 and p70S6K Signaling	3.87	0.314	-2.744	AGO1,AGO2,AGO3,AGO4,AKT2,AKT3,EIF1,EIF2B3,EIF2S3,EIF3B,EIF3C,EIF3H,EIF3K,EIF4G3,GRB2,ITGA1,ITGA11,ITGA2B,ITGA3,ITGA5,ITGA7,ITGA9,ITGAE,ITGAL,ITGAM,ITGAV,ITGAX,ITGB4,ITGB5,ITGB6,MAP2K1,MAP2K2,MAPK1,MAPK14,MKNK1,MRAS,MTOR,PDPK1,PIK3C2A,PIK3C2B,PIK3CB,PIK3CD,PIK3R3,PIK3R4,PIK3R5,PIK3R6,PPM1L,PPP2CA,PPP2CB,PPP2R1B,PPP2R2B,PPP2R2C,PPP2R2D,PPP2R5C,PPP2R5D,PRKCZ,PTPA,RAF1,RALA,RALB,RPS6KB1,SOS1	62	13	0.209677			7	0.112903
GM-CSF Signaling	4.88	0.443	-5.014	AKT2,AKT3,CAMK2A,CAMK2B,CAMK2G,ETS1,GRB2,HCK,MAP2K1,MAP2K2,MAPK1,MRAS,PIK3C2A,PIK3C2B,PIK3CB,PIK3CD,PIK3R3,PIK3R4,PIK3R5,PIK3R6,PPP3CB,PPP3CC,PRKCB,PTPN11,RAF1,RALA,RALB,RUNX1,SOS1,STAT3,STAT5B	31	12	0.387097			3	0.0967742
RAB GEFs exchange GTP for GDP on RABs	4.88	0.411	-6.083	AKT2,AKT3,ALS2CL,ANKRD27,CCZ1,CCZ1B,DENND1A,DENND1B,DENND2A,DENND2B,DENND2C,DENND3,DENND4B,DENND4C,DENND5A,DENND5B,DENND6A,GAPVD1,HPS1,MADD,RAB1A,RAB27A,RAB31,RAB35,RAB3IL1,RAB5C,RAB6B,RABGEF1,RIC1,RIN3,SBF2,TRAPPC10,TRAPPC12,TRAPPC13,TRAPPC9,ULK1,YWHAE	37	3	0.0810811			0	0
IL-1 Signaling	4.87	0.402	-4.243	ADCY1,ADCY10,ADCY2,ADCY3,ADCY5,ADCY7,ADCY9,GNA11,GNA12,GNAI1,GNAI2,GNAL,GNAO1,GNAQ,GNAZ,GNB1,GNB1L,GNB5,GNG4,GNG7,IKBKB,IKBKE,IKBKG,IL1R1,IRAK2,MAP2K3,MAP2K6,MAPK1,MAPK14,MAPK8,MAPK9,MRAS,PRKACA,PRKAG2,PRKAR1A,PRKAR1B,PRKAR2A,RELB,TAB1	39	12	0.307692			0	0
Natural Killer Cell Signaling	4.88	0.337	-6.822	AKT2,AKT3,CD247,COL18A1,COL1A1,COL2A1,COL5A3,GRB2,HSPA4,HSPA5,IL12RB1,IL12RB2,IL2RB,ITGAL,JAK3,LCK,LIMK1,MAP2K1,MAP2K2,MAP2K3,MAP3K10,MAP3K12,MAP3K15,MAP3K2,MAP3K3,MAP3K6,MAPK1,MAPK14,MRAS,MTOR,NCK1,NECTIN2,NFAT5,NFATC1,NFATC2,NFATC3,PAK1,PAK4,PAK6,PIK3C2A,PIK3C2B,PIK3CB,PIK3CD,PIK3R3,PIK3R4,PIK3R5,PIK3R6,PLCG1,PLCG2,PTK2B,PTPN11,PXN,RAC1,RAF1,RALA,RALB,RASSF5,RELB,ROCK1,SOS1,SYK,VAV1,VAV2,VAV3,W…	66	26	0.393939			1	0.0151515
PDGF Signaling	4.84	0.414	-5.916	ABL1,CRK,CSNK2A2,CSNK2A3,GRB2,INPP5B,INPP5D,INPP5K,JAK1,JAK3,MAP2K1,MAP2K2,MAPK1,MAPK8,MRAS,PDGFB,PDGFRB,PIK3C2A,PIK3C2B,PIK3CB,PIK3CD,PIK3R3,PIK3R4,PIK3R5,PIK3R6,PLCG1,PLCG2,PRKCB,RAF1,RALA,RALB,SOS1,SPHK1,SRC,STAT3,SYNJ2	36	14	0.388889			0	0
Glioblastoma Multiforme Signaling	4.83	0.347	-6.301	AKT2,AKT3,AXIN1,CCND3,CDK6,E2F2,EGFR,FNBP1,GRB2,GSK3B,IGF1R,ITPR1,ITPR2,ITPR3,MAP2K1,MAP2K2,MAPK1,MRAS,MTOR,NF1,PDGFB,PDGFRB,PIK3C2A,PIK3C2B,PIK3CB,PIK3CD,PIK3R3,PIK3R4,PIK3R5,PIK3R6,PLCB2,PLCG1,PLCG2,PLCH1,PLCH2,PLCL2,PRKCD,RAC1,RAF1,RALA,RALB,RHOA,RHOBTB2,RHOD,RPS6KB1,SHC2,SHC3,SOS1,SRC,TP53,TSC2,WNT2B,WNT3,WNT3A,WNT4,WNT5B,WNT7A,WNT7B,WNT9B	59	15	0.254237			0	0
Assembly of collagen fibrils and other multimeric structures	4.79	0.459	-5.292	BMP1,COL11A1,COL17A1,COL18A1,COL1A1,COL24A1,COL27A1,COL2A1,COL4A1,COL4A2,COL5A1,COL5A3,COL6A3,COL7A1,COL8A2,COL9A2,COL9A3,CTSB,CTSS,DST,ITGB4,LAMA3,LAMC2,LOXL1,LOXL2,PLEC,PXDN,TLL2	28	0	0			0	0
VEGF Family Ligand-Receptor Interactions	4.79	0.417	-5.831	AKT2,AKT3,FLT1,FLT4,GRB2,MAP2K1,MAP2K2,MAPK1,MRAS,NOS3,PIK3C2A,PIK3C2B,PIK3CB,PIK3CD,PIK3R3,PIK3R4,PIK3R5,PIK3R6,PLA2G4D,PLA2G4E,PLA2G5,PLA2G6,PLCG1,PLCG2,PRKCB,PRKCD,PRKCE,PRKCH,PRKCI,PRKCZ,RAF1,RALA,RALB,SOS1,VEGFA	35	14	0.4			0	0
Adrenergic Receptor Signaling Pathway (Enhanced)	4.81	0.337	-7.5	ADCY1,ADCY10,ADCY2,ADCY3,ADCY5,ADCY7,ADCY9,ATP6V0A1,ATP6V0A2,ATP6V0A4,ATP6V0D1,ATP6V1E1,CACNA1A,CACNA1B,CACNA1C,CACNA1D,CACNA1E,CACNA1F,CACNA1G,CACNA1H,CACNA1I,CACNA1S,CACNA2D1,CACNA2D2,CACNA2D3,CACNA2D4,CACNB1,CACNG1,CACNG2,CACNG4,CACNG5,CACNG7,CATSPER3,DDC,GNAI1,GNAI2,GNAL,GNAO1,GNAQ,ITPR1,ITPR2,ITPR3,MAOA,PLCB2,PLCG1,PLCG2,PLCH1,PLCH2,PLCL2,PRKACA,PRKAG2,PRKAR1A,PRKAR1B,PRKAR2A,PRKCB,PRKCD,PRK…	65	11	0.169231			0	0
Signaling by PDGF	4.76	0.466	-5.196	BCAR1,COL2A1,COL4A1,COL4A2,COL5A1,COL5A3,COL6A3,COL9A2,COL9A3,CRK,GRB2,NCK1,NCK2,PDGFB,PDGFRB,PIK3CB,PLCG1,PTPN11,PTPN12,RAPGEF1,SOS1,SRC,STAT3,STAT5A,STAT5B,STAT6,THBS2	27	2	0.0740741			2	0.0740741
IGF-1 Signaling	4.76	0.39	-5.84	AKT2,AKT3,CASP9,CSNK2A2,CSNK2A3,GRB10,GRB2,IGF1R,JAK1,MAP2K1,MAP2K2,MAPK1,MAPK8,MRAS,NEDD4,PDPK1,PIK3C2A,PIK3C2B,PIK3CB,PIK3CD,PIK3R3,PIK3R4,PIK3R5,PIK3R6,PRKACA,PRKAG2,PRKAR1A,PRKAR1B,PRKAR2A,PRKCI,PRKCZ,PTK2,PTPN11,PXN,RAF1,RALA,RALB,RPS6KB1,SOS1,STAT3,YWHAE	41	21	0.512195			1	0.0243902
SUMOylation of intracellular receptors	4.65	0.586	-4.123	ESR1,HDAC4,NR1H3,NR1I2,NR2C1,NR5A1,PGR,PIAS1,PPARA,PPARG,RARA,RORA,RXRA,THRA,THRB,UBE2I,VDR	17	0	0			0	0
Activation of NMDA receptors and postsynaptic events	4.66	0.412	-5.745	ACTN2,ADCY1,ARHGEF7,CAMK2A,CAMK2B,CAMK2G,CAMKK1,CAMKK2,DLG1,DLG2,DLG3,DLG4,ERBB4,GIT1,GRIN1,GRIN2A,LRRC7,MAPK1,MAPT,NRG1,PDPK1,PPM1F,PRKACA,PRKAG2,PRKAR1A,PRKAR1B,PRKAR2A,RAC1,RASGRF1,RASGRF2,RPS6KA1,RPS6KA2,SRC,TUBA1C,TUBA8	35	16	0.457143			1	0.0285714
Regulation of RUNX1 Expression and Activity	4.57	0.625	-2.449	AGO1,AGO2,AGO3,AGO4,CBFB,CCND3,CDK6,MOV10,PML,PTPN11,RUNX1,SRC,TNRC6A,TNRC6B,TNRC6C	15	2	0.133333			1	0.0666667
Small Cell Lung Cancer Signaling	4.58	0.396	-3.273	ABL1,AKT2,AKT3,APAF1,BID,CASP9,CCND3,CDK6,E2F2,FHIT,HDAC1,HDAC11,HDAC4,HDAC5,HDAC6,HDAC7,HDAC9,IKBKB,IKBKE,IKBKG,NOS1,PIK3C2A,PIK3C2B,PIK3CB,PIK3CD,PIK3R3,PIK3R4,PIK3R5,PIK3R6,PTK2,RARB,RELB,RXRA,SIN3A,TFDP1,TP53,TRAF1,TRAF2	38	6	0.157895			0	0
Amyloid Processing	4.52	0.48	-2.887	AKT2,AKT3,APH1B,BACE2,CAPN1,CAPN11,CAPN2,CAPN3,CAPN5,CAPN8,CAPN9,CSNK1D,CSNK1E,CSNK2A2,GSK3B,MAPK1,MAPK14,MAPT,PRKACA,PRKAG2,PRKAR1A,PRKAR1B,PRKAR2A,PRKCE	24	14	0.583333			0	0
Factors involved in megakaryocyte development and platelet production	3.04	0.343	-6.083	ABL1,ACTB,AKAP1,CABLES1,CABLES2,CAPZA2,CAPZB,CARMIL1,DOCK1,DOCK10,DOCK2,DOCK4,DOCK5,DOCK6,DOCK7,DOCK9,EHD1,GATA4,HDAC1,ITPK1,JMJD1C,MFN2,PHF21A,PRKACA,PRKAR1A,PRKAR1B,PRKAR2A,RAC1,RAD51B,RAD51C,RCOR1,SH2B1,SH2B2,SH2B3,SIN3A,TP53,VPS45	37	5	0.135135			0	0
Macropinocytosis Signaling	4.51	0.421	-5.099	ACTN4,ANKFY1,CSF1R,ITGA5,ITGB4,ITGB5,ITGB6,MET,MRAS,PAK1,PDGFB,PIK3C2A,PIK3C2B,PIK3CB,PIK3CD,PIK3R3,PIK3R4,PIK3R5,PIK3R6,PLCG1,PLCG2,PRKCB,PRKCD,PRKCE,PRKCH,PRKCI,PRKCZ,RAC1,RALA,RALB,RHOA,SRC	32	11	0.34375			0	0
Effects of PIP2 hydrolysis	4.46	0.593	-4	ABHD6,DAGLA,DAGLB,DGKB,DGKD,DGKG,DGKI,DGKZ,ITPR1,ITPR2,ITPR3,MGLL,PRKCD,PRKCE,PRKCH,TRPC6	16	3	0.1875			0	0
TGF-β Signaling	4.46	0.392	-3.413	AMHR2,BMP7,BMPR1A,BMPR1B,BMPR2,CREBBP,GRB2,HDAC1,MAP2K1,MAP2K2,MAP2K3,MAP2K6,MAP4K1,MAPK1,MAPK14,MAPK8,MAPK9,MRAS,PMEPA1,RAF1,RALA,RALB,RNF111,RUNX3,SKI,SMAD3,SMAD6,SMAD7,SMURF1,SMURF2,SOS1,TAB1,TGFB1,TGFB2,TGIF1,VDR,ZFYVE9,ZNF423	38	13	0.342105			0	0
Beta-catenin independent WNT signaling	4.41	0.325	-7.211	AGO1,AGO2,AGO3,AGO4,AP2A1,AP2A2,AP2B1,AXIN2,CAMK2A,CIT,CLTB,CLTC,FER,GNAO1,GNB1,GNB5,GNG4,GNG7,ITPR1,ITPR2,ITPR3,MOV10,NFATC1,NME7,PI4KA,PI4KB,PIK3C2A,PIK3C2B,PIK3CB,PIK3CD,PIK3R3,PIK3R4,PIK3R5,PIK3R6,PLCB2,PPP3CB,PRICKLE1,PRKCB,PRKG1,PSMA1,PSMB2,PSMB7,PSME4,RAC1,RHOA,ROR2,RPS6KB1,RYK,SMURF1,SMURF2,SPHK1,STK10,STK17A,STK24,STK3,STK32B,STK32C,STK33,STK40,TCF7,TCF7L1,TCF7L2,TNRC6A,TNRC6B,TNRC6C,WNT…	67	17	0.253731			1	0.0149254
Regulation of lipid metabolism by PPARalpha	4.4	0.37	-5.729	ABCB4,ACOX1,AHRR,ARNT,ARNT2,BMAL1,CARM1,CHD9,CPT1A,CREBBP,FADS1,FHL2,HELZ2,MED1,MED14,MED15,MED24,MED26,NCOA3,NCOA6,NCOR1,NCOR2,NFYC,NPAS2,NR1H3,NRF1,PPARA,PPARG,PPARGC1B,RGL1,RORA,RXRA,SIN3A,SIN3B,SLC27A1,SMARCD3,SP1,SREBF1,SREBF2,TBL1X,TBL1XR1,THRAP3,TIAM2,TXNRD1	44	0	0			0	0
Cardiac conduction	4.4	0.362	-4.902	AKAP9,ATP1A3,ATP2A1,ATP2A2,ATP2A3,ATP2B2,ATP2B3,ATP2B4,CACNA1C,CACNA2D2,CACNB1,CACNG4,CACNG7,CAMK2A,CAMK2B,CAMK2G,CASQ2,FXYD6,GATA4,HIPK2,ITPR1,ITPR2,ITPR3,KAT2B,KCNH2,KCNIP1,KCNIP2,KCNIP3,KCNJ12,KCNK2,KCNK5,KCNK9,KCNQ1,MME,NOS1,ORAI1,ORAI2,PRKACA,RYR1,RYR2,RYR3,SCN4A,SCN5A,SCN8A,SLC8A1,STIM1,WWTR1	47	5	0.106383			0	0
PI Metabolism	4.36	0.405	-5.831	ARF1,ENPP6,GDPD1,GDPD5,INPP4A,INPP5D,INPP5K,MTMR1,MTMR12,MTMR14,MTMR7,PI4KA,PI4KB,PIK3C2A,PIK3C2B,PIK3CB,PIK3CD,PIK3R3,PIK3R4,PIK3R5,PIK3R6,PIP4K2B,PIP5K1A,PLEKHA2,PLEKHA4,PLEKHA5,PLEKHA6,PNPLA6,PNPLA7,RUFY1,SBF2,SYNJ2,TNFAIP8,VAC14	34	1	0.0294118			3	0.0882353
p53 Signaling	4.35	0.388	-0.557	ADGRB1,AKT2,AKT3,APAF1,ATM,ATR,BRCA1,COQ8A,CSNK1D,DRAM1,GSK3B,HDAC1,HDAC9,HIPK2,KAT2B,MAPK14,MAPK8,MDM4,MED1,PIAS1,PIK3C2A,PIK3C2B,PIK3CB,PIK3CD,PIK3R3,PIK3R4,PIK3R5,PIK3R6,PLAGL1,PML,PPP1R13B,PRKDC,SIRT1,STAG1,TP53,TP73,TRIM29,WT1	38	11	0.289474			1	0.0263158
Degradation of the extracellular matrix	4.3	0.407	-5.657	ACAN,ADAMTS16,ADAMTS18,ADAMTS8,ADAMTS9,BMP1,CAPN1,CAPN11,CAPN12,CAPN2,CAPN3,CAPN5,CAPN8,CAPN9,CAST,CD44,CDH1,CTSS,ELN,FBN1,FBN2,FBN3,HSPG2,HTRA1,LAMA3,LAMA5,LAMC1,LAMC2,MMP15,MMP2,OPTC,SCUBE1,TLL2	33	0	0			0	0
MSP-RON Signaling in Cancer Cells Pathway	4.25	0.353	-6.112	AKT2,AKT3,ARNT,BRAF,CREB3L1,CREB3L2,CREB5,CREBBP,EGFR,ELF4,ELK3,ETS1,GRB2,GSK3B,ITGB4,MAP2K1,MAP2K2,MAPK1,MET,MRAS,MST1R,MTOR,PIK3C2A,PIK3C2B,PIK3CB,PIK3CD,PIK3R3,PIK3R4,PIK3R5,PIK3R6,PLAUR,PTK2,PTK2B,RAF1,RALA,RALB,RELB,RPS6KA2,SOS1,SP1,SRC,ST14,STAT3,TCF7,TCF7L1,TCF7L2,TRIM24,VEGFA,YWHAE	49	17	0.346939			0	0
LPS-stimulated MAPK Signaling	4.23	0.4	-5.568	ATF1,IKBKB,IKBKE,IKBKG,LBP,MAP2K1,MAP2K2,MAP2K3,MAP2K6,MAPK1,MAPK14,MAPK8,MAPK9,MRAS,PAK1,PIK3C2A,PIK3C2B,PIK3CB,PIK3CD,PIK3R3,PIK3R4,PIK3R5,PIK3R6,PRKCB,PRKCD,PRKCE,PRKCH,PRKCI,PRKCZ,RAC1,RAF1,RALA,RALB,RELB	34	17	0.5			0	0
Warburg Effect Signaling Pathway	4.24	0.359	-5.898	ACACA,ACACB,ACLY,ACSS1,AKT2,AKT3,BMP6,CPT1A,CS,EGFR,GLDC,GNB1L,GPT2,HK2,IL4R,MTOR,NNT,PC,PDGFB,PFKFB3,PFKFB4,PFKP,PHGDH,PIK3C2A,PIK3C2B,PIK3CB,PIK3CD,PIK3R3,PIK3R4,PIK3R5,PIK3R6,PKM,PRKAG2,RPTOR,SHMT1,SLC16A1,SLC2A1,SREBF1,TGFA,TGFB1,TGFB2,TKT,TP53,VEGFA,WWTR1,YAP1	46	6	0.130435			0	0
Smooth Muscle Contraction	4.12	0.488	-4.583	ALDH2,CACNA1G,CACNA1H,CACNA1I,CALD1,DYSF,ITGA1,ITGB5,LMOD1,MYH11,MYL10,MYL9,MYLK,PAK1,PXN,SORBS1,SORBS3,TLN1,TPM3,TPM4,VCL	21	2	0.0952381			0	0
IL-6 Signaling	4.14	0.357	-6.172	ABCB1,AKT2,AKT3,COL1A1,CSNK2A2,CSNK2A3,CYP19A1,GRB2,IKBKB,IKBKE,IKBKG,IL1R1,IL6R,IL6ST,LBP,MAP2K1,MAP2K2,MAP2K3,MAP2K6,MAP4K4,MAPK1,MAPK14,MAPK8,MAPK9,MAPKAPK2,MRAS,NGFR,PIK3C2A,PIK3C2B,PIK3CB,PIK3CD,PIK3R3,PIK3R4,PIK3R5,PIK3R6,PTPN11,RAF1,RALA,RALB,RELB,SOS1,STAT3,TAB1,TNFRSF1B,TRAF2,VEGFA	46	16	0.347826			1	0.0217391
Transcriptional Regulatory Network in Embryonic Stem Cells	4.14	0.337	-5.259	AKT2,AKT3,ALKBH5,BMPR1A,BMPR1B,BMPR2,CDYL,ESRRB,FGFR1,FGFR2,FGFR4,GATA4,GRIN1,GSK3B,IGF1R,IGF2R,IL6ST,JAK1,JAK3,LIFR,MAP2K1,MAP2K2,MAPK1,MEIS1,MRAS,PIK3C2A,PIK3C2B,PIK3CB,PIK3CD,PIK3R3,PIK3R4,PIK3R5,PIK3R6,RALA,RALB,RFX4,SETDB1,SKIL,SMAD3,STAT3,TCF7L1,TGFB1,TGFB2,TGFBR3,TP53,TRIM24,WNT2B,WNT3,WNT3A,WNT4,WNT5B,WNT7A,WNT7B,WNT9B,ZFHX3	55	15	0.272727			0	0
Glucose metabolism	4.11	0.395	-5.831	AAAS,FBP2,GCK,GPI,HK1,HK2,HK3,HKDC1,NUP107,NUP155,NUP160,NUP188,NUP205,NUP210,NUP214,NUP85,NUP88,NUP93,NUP98,PC,PFKFB3,PFKFB4,PFKP,PKM,POM121,POM121C,PPP2CA,PPP2CB,PPP2R1B,PPP2R5D,PRKACA,RANBP2,SLC37A1,SLC37A2	34	2	0.0588235			4	0.117647
Semaphorin Signaling in Neurons	4.11	0.441	#NUM!	ARHGAP1,ARHGEF12,CRMP1,DPYSL2,DPYSL3,DPYSL4,DPYSL5,FNBP1,LIMK1,MAPK1,MET,PAK1,PAK4,PAK6,PLXNA1,PLXNA2,PLXNB1,PTK2,RAC1,RHOA,RHOBTB2,RHOD,ROCK1,SEMA3A,SEMA4D,SEMA7A	26	8	0.307692			0	0
Role of NANOG in Mammalian Embryonic Stem Cell Pluripotency	4.11	0.361	-4.315	ACVRL1,AKT2,AKT3,AXIN1,BMP1,BMP6,BMP7,BMPR1A,BMPR1B,BMPR2,GATA4,GRB2,GSK3B,IL6ST,JAK1,JAK3,LIFR,MAP2K1,MAP2K2,MAPK1,MRAS,PIK3C2A,PIK3C2B,PIK3CB,PIK3CD,PIK3R3,PIK3R4,PIK3R5,PIK3R6,RAF1,RALA,RALB,SOS1,STAT3,TCF7L1,TP53,WNT2B,WNT3,WNT3A,WNT4,WNT5B,WNT7A,WNT7B,WNT9B	44	14	0.318182			0	0
Adipogenesis pathway	4.11	0.35	-0.289	ACVRL1,ATG7,BMAL1,BMP7,BMPR1A,BMPR1B,BMPR2,BSCL2,CDK7,CTBP2,DGKD,EBF1,EGR2,ERCC3,EZH2,FGF1,FGFR1,FGFR2,FGFR4,GTF2H3,HDAC1,HDAC11,HDAC4,HDAC5,HDAC6,HDAC7,HDAC9,KAT2B,KAT6B,LPIN1,PER2,PPARG,RPS6KA1,RPS6KB1,RPS6KC1,SAP130,SETDB1,SIN3A,SIN3B,SIRT1,SMAD3,SREBF1,STAT5B,TBL1XR1,TCF7,TGFB1,TP53,ZNF423	48	11	0.229167			0	0
Thyroid Cancer Signaling	4.08	0.408	-4.849	AKT2,AKT3,ALK,BRAF,CDH1,GSK3B,INSR,MAP2K1,MAP2K2,MAPK1,MRAS,MTOR,NTF3,NTRK1,NTRK2,NTRK3,PIK3C2A,PIK3C2B,PIK3CB,PIK3CD,PIK3R3,PIK3R4,PIK3R5,PIK3R6,RALA,RALB,RET,TCF7,TCF7L1,TCF7L2,TP53	31	15	0.483871			0	0
GDNF Family Ligand-Receptor Interactions	4.08	0.408	-5.196	DOK5,FRS2,GFRA1,GFRA2,GRB2,ITPR1,ITPR2,ITPR3,MAP2K1,MAP2K2,MAPK1,MAPK8,MAPK9,MRAS,NCK1,PIK3C2A,PIK3C2B,PIK3CB,PIK3CD,PIK3R3,PIK3R4,PIK3R5,PIK3R6,PLCG1,PLCG2,RAC1,RAF1,RALA,RALB,RET,SOS1	31	8	0.258065			0	0
Hepatitis B Chronic Liver Pathogenesis Signaling Pathway	4.1	0.328	-5.598	ABCC6,AKT2,AKT3,ANGPT2,AP1B1,AP1G1,AP1M1,CAMKK1,CAMKK2,CREB3L1,CREB3L2,CREB5,CREBBP,DDB1,DNMT1,ETV4,GSK3B,IKBKB,IKBKE,IKBKG,IL34,JAK1,MAP2K1,MAP2K2,MAPK1,MAPK8,MAPK9,MAVS,MMP2,MRAS,MYH9,NCOA3,ORAI1,PIK3C2A,PIK3C2B,PIK3CB,PIK3CD,PIK3R3,PIK3R4,PIK3R5,PIK3R6,PINK1,PRKCB,PRKCD,PRKCE,PRKCH,PRKCI,PRKCZ,RAF1,RALA,RALB,SATB1,SMAD7,STAT3,TGFB1,TGFB2,TP53,TRIM37,VEGFA,ZHX2	60	20	0.333333			0	0
Transport of inorganic cations/anions and amino acids/oligopeptides	4.14	0.374	-6.325	AHCYL2,SLC12A3,SLC12A4,SLC12A5,SLC12A6,SLC12A7,SLC15A1,SLC1A1,SLC1A2,SLC1A3,SLC1A6,SLC1A7,SLC20A2,SLC24A4,SLC25A26,SLC26A11,SLC26A9,SLC38A1,SLC3A2,SLC43A2,SLC4A1,SLC4A5,SLC4A8,SLC4A9,SLC5A5,SLC6A18,SLC6A20,SLC6A6,SLC7A1,SLC7A2,SLC7A5,SLC7A8,SLC8A1,SLC8B1,SLC9A1,SLC9A2,SLC9A3,SLC9A7,SLC9A8,SLC9A9	40	0	0			0	0
UVB-Induced MAPK Signaling	4.03	0.453	-4.899	EGFR,MAP2K1,MAPK1,MAPK14,MAPK8,MAPK9,MTOR,PIK3C2A,PIK3C2B,PIK3CB,PIK3CD,PIK3R3,PIK3R4,PIK3R5,PIK3R6,PRKCB,PRKCD,PRKCE,PRKCH,PRKCI,PRKCZ,RPS6KA5,RPS6KB1,TP53	24	16	0.666667			0	0
Role of Macrophages, Fibroblasts and Endothelial Cells in Rheumatoid Arthritis	4.11	0.294	-7.839	AKT2,AKT3,AXIN1,C5,C5AR1,CAMK2A,CAMK2B,CAMK2G,CHP1,CREB3L1,CREB3L2,CREB5,CREBBP,CSNK1D,CSNK1E,CSNK1G1,DKK3,GNAO1,GNAQ,GSK3B,IKBKB,IKBKE,IKBKG,IL16,IL1R1,IL6R,IL6ST,IRAK2,LRP1,LRP5,MAP2K1,MAP2K2,MAP2K3,MAP2K6,MAPK1,MAPK14,MAPK9,MAPKAPK2,MRAS,NFAT5,NFATC1,NFATC2,NFATC3,NGFR,NOS2,PDGFB,PIK3C2A,PIK3C2B,PIK3CB,PIK3CD,PIK3R3,PIK3R4,PIK3R5,PIK3R6,PLCB2,PLCG1,PLCG2,PLCH1,PLCH2,PLCL2,PPP3CB,PPP3CC,PRKCB,P…	94	30	0.319149			2	0.0212766
Cellular response to heat stress	4.03	0.376	-4.264	AAAS,ATM,ATR,CAMK2A,CAMK2B,CAMK2G,CREBBP,DNAJB6,DNAJC7,GSK3B,HDAC6,HSP90AA1,HSPA12A,HSPA4,HSPA5,MAPK1,MAPKAPK2,MTOR,NUP107,NUP155,NUP160,NUP188,NUP205,NUP210,NUP214,NUP85,NUP88,NUP93,NUP98,POM121,POM121C,RANBP2,RPA1,RPA2,RPA3,RPTOR,SIRT1,YWHAE	38	9	0.236842			0	0
Breast Cancer Regulation by Stathmin1	4.11	0.267	-9.55	ADCYAP1R1,ADGRA1,ADGRA2,ADGRB1,ADGRB2,ADGRD1,ADGRD2,ADGRE2,ADGRE5,ADGRF5,ADGRG1,ADGRG2,ADGRG3,ADGRG5,ADGRG6,ADGRL1,ADGRV1,ADORA1,ADORA2A,ADORA2B,ADORA3,ANKHD1,ARHGEF1,ARHGEF10,ARHGEF11,ARHGEF12,ARHGEF17,ARHGEF18,ARHGEF2,ARHGEF3,ARHGEF4,ARHGEF7,BMP6,C5AR1,CAMK2A,CAMK2B,CAMK2G,CCND3,CCR6,CDK6,CELSR1,CELSR2,CHRM3,CMKLR1,CREB3L1,CREB3L2,CREB5,CREBBP,CRHR1,CRHR2,DRD2,E2F2,GABBR2,GHRHR,GLP1R,GNAQ,GNB1,…	157	23	0.146497			9	0.0573248
HEY1 Signaling Pathway	4.02	0.338	-5.907	ACVRL1,ADORA1,AKT2,AKT3,APH1B,ARNT,BMP1,BMP6,BMP7,BMPR1A,BMPR1B,BMPR2,E2F2,EGFR,ERBB2,ERBB4,GATA4,GRB2,HDAC1,ITGA2B,MMP15,MMP17,MMP2,MMP28,MYH11,NCOR1,NCOR2,NFATC1,NOTCH1,NOTCH2,NOTCH3,NTRK3,PIK3C2A,PIK3C2B,PIK3CB,PIK3CD,PIK3R3,PIK3R4,PIK3R5,PIK3R6,PINK1,PRKAG2,RBPJ,SIN3A,SIRT1,SMAD3,SMAD6,SMAD7,TGFB1,TGFB2,TGFBR3,TP53,VEGFA	53	13	0.245283			0	0
nNOS Signaling in Neurons	3.98	0.468	-2.828	CAMK2A,CAPN1,CAPN11,CAPN2,CAPN3,CAPN5,CAPN8,CAPN9,CHP1,DLG2,DLG4,GRIN1,GRIN2A,NOS1,PPP3CB,PPP3CC,PRKCB,PRKCD,PRKCE,PRKCH,PRKCI,PRKCZ	22	7	0.318182			2	0.0909091
Gαi Signaling	4	0.345	-0.845	ADCY1,ADCY10,ADCY2,ADCY3,ADCY5,ADCY7,ADCY9,ADORA1,ADORA3,DRD2,GABBR2,GNA11,GNA12,GNAI1,GNAI2,GNAL,GNAO1,GNAQ,GNAZ,GNB1,GNB1L,GNB5,GNG4,GNG7,GRB2,GRM4,GRM6,GRM7,MAPK1,MRAS,OPRD1,PRKACA,PRKAG2,PRKAR1A,PRKAR1B,PRKAR2A,RAF1,RALA,RALB,RALGDS,RAP1GAP,RGS10,RGS12,RGS7,SHC2,SHC3,SOS1,SRC,STAT3	49	8	0.163265			0	0
Intra-Golgi and retrograde Golgi-to-ER traffic	4	0.319	-8.062	ACTR1A,AGPAT3,ARF1,BICD1,BICD2,BNIP1,CAPZA2,CAPZB,COG4,COG5,COG7,COPG1,COPZ1,CUX1,CYTH1,CYTH3,CYTH4,DYNC1H1,DYNC1I1,GALNT2,GBF1,GCC2,GOLGA1,GOLGA4,GOSR1,IGF2R,KIF13B,KIF16B,KIF18B,KIF19,KIF1A,KIF1B,KIF1C,KIF21B,KIF26B,KIF2A,KIF2C,KIF3A,KIF3B,KIF3C,KIF5A,KIF6,KIF9,KLC1,MAN1C1,MAN2A2,NAPA,NBAS,NSF,PAFAH1B1,PLA2G6,RAB1A,RAB30,RAB43,RAB6B,RABEPK,RACGAP1,RHOBTB3,RIC1,STX18,TUBA1C,TUBA8,VPS45,VPS53,VPS…	65	0	0			0	0
Role of Osteoblasts, Osteoclasts and Chondrocytes in Rheumatoid Arthritis	4	0.312	#NUM!	ACVRL1,AKT2,AKT3,ALPL,AXIN1,BGLAP,BMP1,BMP6,BMP7,BMPR1A,BMPR1B,BMPR2,CASP9,CBL,CHP1,COL1A1,CSF1R,CSNK1D,CSNK1E,CSNK1G1,DKK3,GSK3B,GSN,IKBKB,IKBKE,IKBKG,IL1R1,ITGA5,LRP1,LRP5,MAP2K3,MAP2K6,MAPK1,MAPK14,MAPK8,MAPK9,NAIP,NFAT5,NFATC1,NFATC2,NFATC3,NGFR,PIK3C2A,PIK3C2B,PIK3CB,PIK3CD,PIK3R3,PIK3R4,PIK3R5,PIK3R6,PPP3CB,PPP3CC,PTK2B,SMAD6,SMURF1,SRC,TCF7,TCF7L1,TCF7L2,TGFB1,TNFRSF1B,TRAF2,WNT2B,WNT3,WNT…	70	20	0.285714			3	0.0428571
PEDF Signaling	3.95	0.393	-4.596	AKT2,AKT3,ARHGAP22,HNF1B,IKBKB,IKBKE,IKBKG,MAPK1,MAPK14,MRAS,PIK3C2A,PIK3C2B,PIK3CB,PIK3CD,PIK3R3,PIK3R4,PIK3R5,PIK3R6,PPARG,RAC1,RAF1,RALA,RALB,RELB,RHOA,ROCK1,SERPINF1,TCF12,TCF7,TCF7L1,TCF7L2,TP53,WASF2	33	7	0.212121			0	0
Regulation of TP53 Expression and Degradation	3.93	0.5	-4.359	AKT2,AKT3,ATM,MAPKAP1,MDM4,MTOR,PDPK1,PHF20,PPP2CA,PPP2CB,PPP2R1B,PPP2R5C,PRR5,PRR5L,RFFL,RICTOR,RNF34,TP53,USP7	19	5	0.263158			3	0.157895
Ribavirin ADME	3.92	0.418	-5.292	ADA,ADK,CIT,FER,NME7,NT5C2,PI4KA,PI4KB,PIK3C2A,PIK3C2B,PIK3CB,PIK3CD,PIK3R3,PIK3R4,PIK3R5,PIK3R6,RPS6KB1,SLC29A1,SLC29A3,SPHK1,STK10,STK17A,STK24,STK3,STK32B,STK32C,STK33,STK40	28	12	0.428571			0	0
Prostate Cancer Signaling	3.93	0.363	-4.217	ABL1,AKT2,AKT3,CASP9,CREB3L1,CREB3L2,CREB5,CREBBP,E2F2,GRB2,GSK3B,HDAC1,HDAC11,HDAC4,HDAC5,HDAC6,HDAC7,HDAC9,HSP90AA1,MAP2K1,MAP2K2,MAPK1,MRAS,MTOR,PDPK1,PIK3C2A,PIK3C2B,PIK3CB,PIK3CD,PIK3R3,PIK3R4,PIK3R5,PIK3R6,RAF1,RALA,RALB,RELB,SIN3A,SOS1,TFDP1,TP53	41	11	0.268293			0	0
Pulmonary Healing Signaling Pathway	3.88	0.318	-6.786	BLK,BMPR1A,BMPR1B,BMPR2,BRAF,CDC25C,CDH1,CELA2B,CTRC,EGFR,FGFR1,FGFR2,GRB2,HCK,LCK,MAPK1,MAPK14,MAPK8,MAPK9,MMP15,MMP17,MMP2,MMP28,MRAS,NFATC1,NGFR,NOTCH1,NOTCH2,NOTCH3,PRKAG2,PRKCB,PRKCD,PRKCE,PRKCH,PRKCI,PRKCZ,RAC1,RAF1,RALA,RALB,RBPJ,SOS1,SRC,STAT3,STAT5A,STAT5B,TCF7,TCF7L1,TCF7L2,TGFB1,TGFB2,TNFRSF1B,VEGFA,WNT2B,WNT3,WNT3A,WNT4,WNT5B,WNT7A,WNT7B,WNT9B,WWTR1,YAP1	63	23	0.365079			1	0.015873
Prolactin Signaling	3.91	0.379	-5.657	CREBBP,GRB2,KCNMA1,KCNMB1,MAP2K1,MAP2K2,MAPK1,MRAS,PDPK1,PIK3C2A,PIK3C2B,PIK3CB,PIK3CD,PIK3R3,PIK3R4,PIK3R5,PIK3R6,PLCG1,PLCG2,PRKCB,PRKCD,PRKCE,PRKCH,PRKCI,PRKCZ,PRLR,PTPN11,RAF1,RALA,RALB,SOS1,SP1,STAT3,STAT5A,STAT5B,TCF7	36	12	0.333333			1	0.0277778
mTOR Signaling	3.33	0.299	-3.91	AKT2,AKT3,ATG13,DGKZ,EIF3B,EIF3C,EIF3H,EIF3K,EIF4B,EIF4G3,FNBP1,GNB1L,GPLD1,INSR,MAPK1,MAPKAP1,MRAS,MTOR,PDPK1,PIK3C2A,PIK3C2B,PIK3CB,PIK3CD,PIK3R3,PIK3R4,PIK3R5,PIK3R6,PLD1,PLD3,PLD5,PPM1L,PPP2CA,PPP2CB,PPP2R1B,PPP2R2B,PPP2R2C,PPP2R2D,PPP2R5C,PPP2R5D,PRKAG2,PRKCB,PRKCD,PRKCE,PRKCH,PRKCI,PRKCZ,PRR5,PRR5L,PTPA,RAC1,RALA,RALB,RHOA,RHOBTB2,RHOD,RICTOR,RPS6KA1,RPS6KA2,RPS6KA5,RPS6KB1,RPS6KC1,RPTOR,TS…	65	20	0.307692			7	0.107692
Cholecystokinin/Gastrin-mediated Signaling	3.9	0.359	-6.325	BCAR1,EGFR,FNBP1,GNA12,GNAQ,GRB2,ITPR1,ITPR2,ITPR3,MAP2K1,MAP2K2,MAP2K3,MAP2K5,MAP2K6,MAPK1,MAPK14,MAPK8,MAPK9,MEF2A,MEF2B,MEF2D,MRAS,PLCB2,PRKCB,PRKCD,PRKCE,PRKCH,PRKCI,PRKCZ,PTK2,PTK2B,PXN,RAC1,RAF1,RALA,RALB,RHOA,RHOBTB2,RHOD,ROCK1,SOS1,SRC	42	21	0.5			0	0
RHO GTPases activate CIT	3.74	0.632	-3.464	CIT,DLG4,KIF14,MYH10,MYH11,MYH14,MYH9,MYL9,PPP1R12A,PPP1R12B,RAC1,RHOA	12	1	0.0833333			2	0.166667
Regulation of CDH11 Expression and Function	3.74	0.533	0	ADAM19,AGO1,AGO2,AGO3,AGO4,CDH11,CDH8,CTNNA1,CTNND1,ILF3,JUP,MOV10,SP1,TNRC6A,TNRC6B,TNRC6C	16	0	0			0	0
3-phosphoinositide Degradation	3.74	0.315	-6.403	ALPL,CDC25C,DOT1L,DUSP14,DUSP15,HACD2,INPP4A,INPP5B,INPP5D,INPP5K,ITPK1,MTMR1,MTMR14,MTMR7,NUDT3,PAWR,PLPP7,PPFIA1,PPFIA2,PPFIA3,PPFIA4,PPFIBP2,PPM1H,PPM1L,PPP1R12A,PPP1R12B,PPP1R12C,PPP1R13B,PPP1R16B,PPP1R3A,PPP2CA,PPP2CB,PPP2R1B,PPP2R2B,PPP2R2C,PPP2R5C,PPP2R5D,PPP3CB,PPP3CC,PPP5C,PPTC7,PTPA,PTPN11,PTPN12,PTPN2,PTPN23,PTPN3,PTPRB,PTPRD,PTPRE,PTPRF,PTPRG,PTPRH,PTPRJ,PTPRM,PTPRQ,PTPRU,PXYLP1,SSH1,…	63	0	0			43	0.68254
D-myo-inositol-5-phosphate Metabolism	3.74	0.314	-6.325	ALPL,CDC25C,DOT1L,DUSP14,DUSP15,HACD2,INPP5B,INPP5D,ITPK1,MTMR7,NUDT3,PAWR,PLCB2,PLCG1,PLCG2,PLCH1,PLCH2,PLPP7,PPFIA1,PPFIA2,PPFIA3,PPFIA4,PPFIBP2,PPM1H,PPM1L,PPP1R12A,PPP1R12B,PPP1R12C,PPP1R13B,PPP1R16B,PPP1R3A,PPP2CA,PPP2CB,PPP2R1B,PPP2R2B,PPP2R2C,PPP2R5C,PPP2R5D,PPP3CB,PPP3CC,PPP5C,PPTC7,PTPA,PTPN11,PTPN12,PTPN2,PTPN23,PTPN3,PTPRB,PTPRD,PTPRE,PTPRF,PTPRG,PTPRH,PTPRJ,PTPRM,PTPRQ,PTPRU,PXYLP1,SS…	64	0	0			41	0.640625
Signaling by PTK6	3.74	0.436	-4.899	ARAP1,ARHGAP35,BCAR1,CBL,CRK,DOCK1,EGFR,ELMO1,ELMO2,EPAS1,ERBB2,ERBB4,KHDRBS1,KHDRBS3,LRRK2,NRG1,NRG2,NRG3,NRG4,PELP1,PXN,RAC1,RHOA,STAT3	24	4	0.166667			0	0
TR/RXR Activation	3.74	0.346	-5.217	ACACA,AKT2,AKT3,ATP2A1,COL6A3,DAPK2,ITGA5,LDLR,MBP,MED1,MTOR,NCOA3,NCOA4,NCOA6,NCOR1,NCOR2,NRF1,PDE3B,PFKP,PIK3C2A,PIK3C2B,PIK3CB,PIK3CD,PIK3R3,PIK3R4,PIK3R5,PIK3R6,PINK1,PPARA,PPARD,PPARG,RPS6KB1,RXRA,SCARB1,SLC2A1,SRC,SREBF1,SREBF2,STRBP,SYT12,SYT2,TBL1XR1,THRA,THRB,VEGFA	45	8	0.177778			0	0
Production of Nitric Oxide and Reactive Oxygen Species in Macrophages	3.74	0.319	-4.727	AKT2,AKT3,CLU,CREBBP,FNBP1,IKBKB,IKBKE,IKBKG,IRF8,JAK1,JAK3,MAP2K1,MAP3K10,MAP3K12,MAP3K15,MAP3K2,MAP3K3,MAP3K6,MAPK1,MAPK14,MAPK8,MAPK9,NCF1,NCF2,NGFR,NOS2,PIK3C2A,PIK3C2B,PIK3CB,PIK3CD,PIK3R3,PIK3R4,PIK3R5,PIK3R6,PLCG1,PLCG2,PPARA,PPM1L,PPP1R12A,PPP1R3A,PPP2CA,PPP2CB,PPP2R1B,PPP2R2B,PPP2R2C,PPP2R5C,PPP2R5D,PRKCB,PRKCD,PRKCE,PRKCH,PRKCI,PRKCZ,PTPA,RAC1,RELB,RHOA,RHOBTB2,RHOD,TNFRSF1B	60	22	0.366667			9	0.15
UVA-Induced MAPK Signaling	3.71	0.371	-4.796	ATM,CASP9,EGFR,MAPK1,MAPK14,MAPK8,MAPK9,MRAS,MTOR,PARP1,PARP12,PARP16,PIK3C2A,PIK3C2B,PIK3CB,PIK3CD,PIK3R3,PIK3R4,PIK3R5,PIK3R6,PLCB2,PLCG1,PLCG2,PLCH1,PLCH2,PLCL2,RALA,RALB,RPS6KA1,RPS6KA2,RPS6KA5,RPS6KB1,RPS6KC1,SMPD3,TNKS,TP53	36	13	0.361111			0	0
Presynaptic depolarization and calcium channel opening	3.65	0.75	-3	CACNA1A,CACNA1B,CACNA1E,CACNA2D1,CACNA2D2,CACNA2D3,CACNB1,CACNG2,CACNG4	9	0	0			0	0
Ceramide Signaling	3.68	0.378	-1.976	AKT2,AKT3,CERK,KSR1,MAP2K1,MAPK8,MRAS,NGFR,PIK3C2A,PIK3C2B,PIK3CB,PIK3CD,PIK3R3,PIK3R4,PIK3R5,PIK3R6,PPM1L,PPP2CA,PPP2CB,PPP2R1B,PPP2R2B,PPP2R2C,PPP2R2D,PPP2R5C,PPP2R5D,PRKCZ,PTPA,RAF1,RALA,RALB,RELB,SMPD3,SPHK1,TNFRSF1B	34	8	0.235294			7	0.205882
Dopamine Receptor Signaling	3.67	0.406	-2.673	ADCY1,ADCY10,ADCY2,ADCY3,ADCY5,ADCY7,ADCY9,DDC,DRD2,MAOA,NCS1,PPM1L,PPP2CA,PPP2CB,PPP2R1B,PPP2R2B,PPP2R2C,PPP2R2D,PPP2R5C,PPP2R5D,PRKACA,PRKAG2,PRKAR1A,PRKAR1B,PRKAR2A,PTPA,SLC6A3,SMOX	28	5	0.178571			7	0.25
Interleukin-2 family signaling	3.63	0.457	-4.583	GAB2,GRB2,IL21R,IL2RB,INPP5B,INPP5D,INPP5K,JAK1,JAK3,LCK,LGALS9,PIK3CB,PIK3CD,PIK3R3,PTK2B,SOS1,STAT3,STAT5A,STAT5B,SYK,SYNJ2	21	5	0.238095			0	0
Costimulation by the CD28 family	#N/A	#N/A	-6.708	AKT2,AKT3,CD247,CD4,CIT,FER,GRB2,LCK,MAPKAP1,MTOR,NME7,PAK1,PDPK1,PI4KA,PI4KB,PIK3C2A,PIK3C2B,PIK3CB,PIK3CD,PIK3R3,PIK3R4,PIK3R5,PIK3R6,PPP2CA,PPP2CB,PPP2R1B,PPP2R5C,PPP2R5D,PRR5,PRR5L,PTPN11,RAC1,RICTOR,RPS6KB1,SPHK1,SRC,STK10,STK17A,STK24,STK3,STK32B,STK32C,STK33,STK40,VAV1	45	19	0.422222			5	0.111111
Neutrophil degranulation	3.68	0.27	-11.358	ABCA13,ACLY,ACTR2,ADGRE5,ADGRG3,ALDH3B1,ALOX5,AMPD3,ANO6,ANPEP,AP1M1,AP2A2,APAF1,APEH,ARL8A,ARMC8,ARSB,ATAD3B,ATG7,ATP11A,ATP6V0A1,ATP8B4,B4GALT1,BIN2,BPI,BRI3,C3,C5AR1,CANT1,CAPN1,CD300A,CD44,CDA,CDK13,CEACAM1,CHIT1,CHRNB4,COTL1,CPNE1,CRISPLD2,CTSB,CTSH,CTSS,CYFIP1,DIAPH1,DOCK2,DSN1,DYNC1H1,FAF2,FUCA1,GAA,GALNS,GLB1,GPI,GSN,GUSB,HEXB,HK3,HMOX2,HSP90AA1,HUWE1,HVCN1,IGF2R,IMPDH1,IQGAP1,IQGAP2,IRAG…	129	6	0.0465116			2	0.0155039
CD40 Signaling	3.62	0.409	-4.6	ATF1,IKBKB,IKBKE,IKBKG,JAK3,MAP2K1,MAP2K2,MAP2K3,MAP2K5,MAP2K6,MAPK1,MAPK14,MAPK8,MAPK9,MAPKAPK2,PIK3C2A,PIK3C2B,PIK3CB,PIK3CD,PIK3R3,PIK3R4,PIK3R5,PIK3R6,RELB,STAT3,TRAF1,TRAF2	27	12	0.444444			0	0
Pyridoxal 5'-phosphate Salvage Pathway	3.62	0.409	-5.099	AKT2,BRAF,CDK18,CDK6,CDK7,CSNK1D,DAPK1,FN3KRP,GRK4,GRK5,LIMK1,MAK,MAP2K1,MAP2K2,MAP2K3,MAP2K6,MAP3K6,MAPK1,MAPK6,MAPK8,MAPK9,PAK1,PDXK,PKN1,PRKCD,PRKCE,PRKCH	27	25	0.925926			0	0
RHO GTPases Activate WASPs and WAVEs	3.43	0.455	-4.472	ABL1,ACTB,ACTR2,ACTR3,ARPC1A,ARPC1B,BAIAP2,BLK,CYFIP1,CYFIP2,GRB2,HCK,LCK,MAPK1,NCK1,RAC1,SRC,WAS,WASF2,WIPF2	20	6	0.3			0	0
RHO GTPases activate PKNs	3.56	0.536	-3.873	CDC25C,MYH10,MYH11,MYH14,MYH9,MYL9,PAK1,PDPK1,PKN1,PKN2,PPP1R12A,PPP1R12B,RAC1,RHOA,YWHAE	15	4	0.266667			3	0.2
Estrogen-Dependent Breast Cancer Signaling	3.67	0.395	-4.796	AKT2,AKT3,CREB3L1,CREB3L2,CREB5,CREBBP,CYP19A1,EGFR,ESR1,HSD17B12,HSD17B6,IGF1R,MAPK1,MRAS,PIK3C2A,PIK3C2B,PIK3CB,PIK3CD,PIK3R3,PIK3R4,PIK3R5,PIK3R6,RALA,RALB,RELB,SP1,SRC,STAT5A,STAT5B,TERT	30	6	0.2			0	0
Sphingosine-1-phosphate Signaling	3.56	0.35	-3.893	ACER3,ADCY1,ADCY10,ADCY2,ADCY3,ADCY5,ADCY7,ADCY9,AKT2,AKT3,CASP9,FNBP1,GNA12,GNAI1,GNAI2,GNAQ,MAPK1,PDGFB,PDGFRB,PIK3C2A,PIK3C2B,PIK3CB,PIK3CD,PIK3R3,PIK3R4,PIK3R5,PIK3R6,PLCB2,PLCG1,PLCG2,PLCH1,PLCH2,PLCL2,PTK2,PTK2B,RAC1,RHOA,RHOBTB2,RHOD,SMPD3,SPHK1	41	7	0.170732			0	0
Signaling by ERBB2	3.51	0.44	-4.69	AKT2,AKT3,DIAPH1,EGFR,ERBB2,ERBB4,ERBIN,GRB2,HSP90AA1,MATK,NRG1,NRG2,NRG3,NRG4,PLCG1,PRKCD,PRKCE,PTPN12,RHOA,SOS1,SRC,USP8	22	9	0.409091			1	0.0454545
Heme signaling	3.18	0.429	3.71	BMAL1,CARM1,CHD9,CREBBP,CRTC1,CRTC3,HELZ2,MED1,MEF2D,NCOA6,NCOR1,NPAS2,PPARA,RAI1,RORA,RXRA,SIRT1,SMARCD3,TBL1X,TBL1XR1,XPO1	21	0	0			0	0
Mouse Embryonic Stem Cell Pluripotency	3.48	0.359	-4.667	AKT2,AKT3,AXIN1,BMPR1A,BMPR2,CREBBP,GRB2,GSK3B,IL6ST,JAK1,JAK3,LIFR,MAP2K1,MAP2K2,MAPK1,MAPK14,MRAS,PIK3C2A,PIK3C2B,PIK3CB,PIK3CD,PIK3R3,PIK3R4,PIK3R5,PIK3R6,PTPN11,RAF1,RALA,RALB,SOS1,STAT3,TAB1,TCF7,TCF7L1,TCF7L2,TP53,WNT3A	37	13	0.351351			1	0.027027
Elastic fibre formation	3.43	0.455	-4.472	BMP7,ELN,EMILIN2,FBLN1,FBLN2,FBN1,FBN2,FBN3,ITGA5,ITGAV,ITGB5,ITGB6,LOXL1,LOXL2,LTBP1,LTBP2,LTBP3,LTBP4,TGFB1,TGFB2	20	0	0			0	0
D-myo-inositol (1,4,5,6)-Tetrakisphosphate Biosynthesis	3.41	0.312	-5.916	ALPL,CDC25C,DOT1L,DUSP14,DUSP15,HACD2,INPP5B,INPP5D,ITPK1,MTMR7,NUDT3,PAWR,PLPP7,PPFIA1,PPFIA2,PPFIA3,PPFIA4,PPFIBP2,PPM1H,PPM1L,PPP1R12A,PPP1R12B,PPP1R12C,PPP1R13B,PPP1R16B,PPP1R3A,PPP2CA,PPP2CB,PPP2R1B,PPP2R2B,PPP2R2C,PPP2R5C,PPP2R5D,PPP3CB,PPP3CC,PPP5C,PPTC7,PTPA,PTPN11,PTPN12,PTPN2,PTPN23,PTPN3,PTPRB,PTPRD,PTPRE,PTPRF,PTPRG,PTPRH,PTPRJ,PTPRM,PTPRQ,PTPRU,PXYLP1,SSH1,SSH2,STYXL1,SYNJ2,TNS3	59	0	0			41	0.694915
D-myo-inositol (3,4,5,6)-tetrakisphosphate Biosynthesis	3.41	0.312	-5.916	ALPL,CDC25C,DOT1L,DUSP14,DUSP15,HACD2,INPP5B,INPP5D,ITPK1,MTMR7,NUDT3,PAWR,PLPP7,PPFIA1,PPFIA2,PPFIA3,PPFIA4,PPFIBP2,PPM1H,PPM1L,PPP1R12A,PPP1R12B,PPP1R12C,PPP1R13B,PPP1R16B,PPP1R3A,PPP2CA,PPP2CB,PPP2R1B,PPP2R2B,PPP2R2C,PPP2R5C,PPP2R5D,PPP3CB,PPP3CC,PPP5C,PPTC7,PTPA,PTPN11,PTPN12,PTPN2,PTPN23,PTPN3,PTPRB,PTPRD,PTPRE,PTPRF,PTPRG,PTPRH,PTPRJ,PTPRM,PTPRQ,PTPRU,PXYLP1,SSH1,SSH2,STYXL1,SYNJ2,TNS3	59	0	0			41	0.694915
NF-κB Activation by Viruses	3.43	0.385	-5.385	AKT2,AKT3,CD4,IKBKB,IKBKE,IKBKG,ITGA3,ITGAV,LCK,MAPK1,MRAS,PIK3C2A,PIK3C2B,PIK3CB,PIK3CD,PIK3R3,PIK3R4,PIK3R5,PIK3R6,PRKCB,PRKCD,PRKCE,PRKCH,PRKCI,PRKCZ,RAF1,RALA,RALB,RELB,TRAF2	30	12	0.4			0	0
Nephrin family interactions	3.4	0.565	-3.606	ACTN1,ACTN2,ACTN4,CASK,IQGAP1,KIRREL1,KIRREL3,MAGI2,NCK1,NCK2,PIK3CB,SPTAN1,SPTBN1	13	1	0.0769231			0	0
UVC-Induced MAPK Signaling	3.37	0.431	-4.583	ATR,BRAF,EGFR,MAP2K1,MAP2K2,MAPK1,MAPK14,MAPK8,MAPK9,MRAS,PRKCB,PRKCD,PRKCE,PRKCH,PRKCI,PRKCZ,RAF1,RALA,RALB,SMPD3,SRC,TP53	22	17	0.772727			0	0
Agrin Interactions at Neuromuscular Junction	3.37	0.397	-4.899	ACTB,AGRN,ARHGEF7,CTTN,DAG1,EGFR,ERBB2,ERBB4,LAMC1,MAPK1,MAPK8,MAPK9,MRAS,NRG1,NRG2,NRG3,NRG4,PAK1,PAK4,PAK6,PTK2,PXN,RAC1,RALA,RALB,SRC,UTRN	27	11	0.407407			0	0
GPVI-mediated activation cascade	3.36	0.486	-4.123	COL1A1,GP6,LCK,PDPK1,PIK3CB,PIK3R3,PIK3R5,PIK3R6,PLCG2,PRKCZ,PTPN11,RAC1,RHOA,SYK,VAV1,VAV2,VAV3	17	4	0.235294			1	0.0588235
Transcriptional Regulation by NPAS4	3.36	0.486	-2.121	AGO1,AGO2,AGO3,AGO4,ARNT,ARNT2,BMAL1,CREBBP,KCNIP3,MAPK1,MOV10,RBFOX3,RET,TNRC6A,TNRC6B,TNRC6C,XPO1	17	2	0.117647			0	0
BEX2 Signaling Pathway	3.34	0.38	-0.378	AKT2,AKT3,ERBB2,GSK3B,ITGB6,MAPK8,MAPK9,MMP2,MTOR,NGFR,PLXNC1,PPM1L,PPP2CA,PPP2CB,PPP2R1B,PPP2R2B,PPP2R2C,PPP2R2D,PPP2R5C,PPP2R5D,PTPA,RELB,SMARCB1,STAT3,SWAP70,TCF7,TCF7L1,TCF7L2,TSC2,VEGFA	30	7	0.233333			7	0.233333
Growth Hormone Signaling	3.32	0.389	-5.099	GHR,IGF1R,MAPK1,PDPK1,PIK3C2A,PIK3C2B,PIK3CB,PIK3CD,PIK3R3,PIK3R4,PIK3R5,PIK3R6,PLCG1,PLCG2,PRKCB,PRKCD,PRKCE,PRKCH,PRKCI,PRKCZ,RPS6KA1,RPS6KA2,RPS6KA5,RPS6KB1,RPS6KC1,STAT3,STAT5A,STAT5B	28	14	0.5			0	0
Cerebral Malformation Signaling Pathway	3.34	0.333	-2.333	AKT2,AKT3,AMBRA1,ANGPT2,BMP6,CCM2,CDH5,CTNNA1,CTTN,HEG1,JUP,MAP2K5,MAP3K3,MAPK1,MAPK8,MAPK9,MEF2A,MSN,MTOR,MYL2,MYL9,PIK3C2A,PIK3C2B,PIK3CB,PIK3CD,PIK3R3,PIK3R4,PIK3R5,PIK3R6,PPM1L,PPP2CA,PPP2CB,PPP2R1B,PPP2R2B,PPP2R2C,PPP2R5C,PPP2R5D,PTK2,PTPA,RHOA,ROCK1,SMURF1,STK24,ULK1,VEGFA	45	13	0.288889			7	0.155556
Interleukin-3, Interleukin-5 and GM-CSF signaling	3.29	0.418	-4.796	CBL,CRK,GAB2,GRB2,HCK,IL2RB,INPP5B,INPP5D,INPP5K,JAK1,JAK3,PIK3CB,PIK3CD,PIK3R3,PRKACA,PTPN11,RAPGEF1,SOS1,STAT5A,STAT5B,SYK,SYNJ2,VAV1	23	5	0.217391			1	0.0434783
Glycosaminoglycan metabolism	3.36	0.339	-6.481	ACAN,AGRN,ARSB,B3GAT1,B4GALT1,B4GALT5,CD44,CEMIP,CHP1,CHST11,CHST15,CHST3,CHSY1,CSGALNACT1,DSE,EXT1,EXT2,GALNS,GLB1,GLB1L2,GLB1L3,GPC5,GUSB,HAS3,HEXB,HEXD,HPSE2,HS2ST1,HS3ST2,HS6ST1,HSPG2,NCAN,NDST1,SDC3,SLC9A1,ST3GAL1,ST3GAL2,ST3GAL3,ST3GAL4,STAB2,UST,XYLT1,XYLT2	43	0	0			0	0
Xenobiotic Metabolism CAR Signaling Pathway	3.29	0.313	-3.111	ABCB1,ABCC1,ABCC3,ALDH1A2,ALDH1A3,ALDH1L1,ALDH1L2,ALDH2,ALDH3A2,ALDH3B1,ALDH5A1,ALDH7A1,CHST10,CHST11,CHST15,CHST3,CREBBP,DNAJC7,EGFR,GRIP1,HS2ST1,HS3ST2,HS6ST1,HSP90AA1,MAP2K1,MAP2K2,MAP2K3,MAP2K5,MAP2K6,MAPK1,MED1,NDST1,NOS2,PPM1L,PPP2CA,PPP2CB,PPP2R1B,PPP2R2B,PPP2R2C,PPP2R2D,PPP2R5C,PPP2R5D,PRKCB,PRKCD,PRKCE,PRKCH,PRKCI,PRKCZ,PTPA,RXRA,SRC,SULT2B1,SULT4A1,UST,WSCD1,WSCD2	56	14	0.25			7	0.125
RHO GTPases activate PAKs	3.21	0.571	-3.464	CTTN,LIMK1,MYH10,MYH11,MYH14,MYH9,MYL9,MYLK,PAK1,PPP1R12A,PPP1R12B,RAC1	12	3	0.25			2	0.166667
SUMOylation of ubiquitinylation proteins	3.21	0.462	-4.243	AAAS,NUP107,NUP155,NUP160,NUP188,NUP205,NUP210,NUP214,NUP85,NUP88,NUP93,NUP98,PIAS1,PML,POM121,POM121C,RANBP2,UBE2I	18	0	0			0	0
Apoptosis Signaling	3.23	0.353	-0.354	APAF1,BID,BIRC6,CAPN1,CAPN11,CAPN2,CAPN3,CAPN5,CAPN8,CAPN9,CASP9,DFFB,IKBKB,IKBKE,IKBKG,LMNA,MAP2K1,MAP2K2,MAP4K4,MAPK1,MAPK8,MRAS,NAIP,PARP1,PLCG1,PLCG2,PRKCE,RAF1,RALA,RALB,RELB,ROCK1,RPS6KA1,SPTAN1,TNFRSF1B,TP53	36	9	0.25			0	0
Hedgehog 'on' state	3.17	0.324	-6.856	ARRB1,BOC,CDON,CIT,DZIP1,EVC,EVC2,FER,GLI2,GLI3,GPR161,GRK2,IQCE,KIF3A,KIF7,NME7,NUMB,PI4KA,PI4KB,PIK3C2A,PIK3C2B,PIK3CB,PIK3CD,PIK3R3,PIK3R4,PIK3R5,PIK3R6,PSMA1,PSMB2,PSMB7,PSME4,PTCH1,PTCH2,RBX1,RPS6KB1,SMURF1,SMURF2,SPHK1,SPOP,STK10,STK17A,STK24,STK3,STK32B,STK32C,STK33,STK40	47	12	0.255319			0	0
BMAL1:CLOCK,NPAS2 activates circadian gene expression	#N/A	#N/A	-3.742	BMAL1,BMAL2,CARM1,CHD9,CREBBP,HELZ2,MED1,NCOA6,NPAS2,PPARA,RXRA,SMARCD3,TBL1X,TBL1XR1	14	0	0			0	0
ABRA Signaling Pathway	3.16	0.364	-5.303	ABLIM2,ACTB,ACTN1,ACTR3,CALD1,CHP1,CKMT2,DIAPH1,DMD,GATA4,GSN,LIMK1,MAPK8,MAPK9,MEF2A,MEF2B,MEF2D,MRTFA,MYH11,MYH9,MYL9,MYOCD,PPP3CB,PPP3CC,RHOA,ROCK1,SVIL,TPM3,TPM4,VCL,VEGFA,VIL1	32	4	0.125			2	0.0625
Granzyme B Signaling	3.1	0.625	-3	APAF1,BID,CASP9,DFFB,LMNB1,LMNB2,NUMA1,PARP1,PRF1,PRKDC	10	1	0.1			0	0
Signaling by SCF-KIT	3.1	0.442	-4.359	CBL,FER,GAB2,GRAP,GRB10,GRB2,LCK,PIK3R3,PTPN11,PTPRU,RAC1,SH2B2,SH2B3,SOS1,SRC,STAT3,STAT5A,STAT5B,VAV1	19	3	0.157895			2	0.105263
GPCR-Mediated Integration of Enteroendocrine Signaling Exemplified by an L Cell	3.1	0.378	-1.347	ADCY1,ADCY10,ADCY2,ADCY3,ADCY5,ADCY7,ADCY9,GLP1R,GNA11,GNAI1,GNAI2,GNAQ,ITPR1,ITPR2,ITPR3,PLCB2,PLCG1,PLCG2,PLCH1,PLCH2,PLCL2,PRKACA,PRKAG2,PRKAR1A,PRKAR1B,PRKAR2A,PYY,VIPR1	28	5	0.178571			0	0
Melanoma Signaling	3.05	0.42	-3.9	AKT2,AKT3,BRAF,CDH1,MAP2K1,MAP2K2,MAPK1,MITF,MRAS,PIK3C2A,PIK3C2B,PIK3CB,PIK3CD,PIK3R3,PIK3R4,PIK3R5,PIK3R6,RAF1,RALA,RALB,TP53	21	8	0.380952			0	0
RHO GTPases Activate ROCKs	3.02	0.579	-3.317	LIMK1,MYH10,MYH11,MYH14,MYH9,MYL9,PAK1,PPP1R12A,PPP1R12B,RHOA,ROCK1	11	3	0.272727			2	0.181818
JAK/STAT Signaling	3.03	0.366	-4.914	AKT2,AKT3,GNAQ,GRB2,JAK1,JAK3,MAP2K1,MAP2K2,MAPK1,MRAS,MTOR,PIAS1,PIK3C2A,PIK3C2B,PIK3CB,PIK3CD,PIK3R3,PIK3R4,PIK3R5,PIK3R6,PTPN11,RAF1,RALA,RALB,RELB,SOS1,STAT3,STAT5A,STAT5B,STAT6	30	10	0.333333			1	0.0333333
Cyclophilin Signaling Pathway	3.06	0.292	-7.889	AKT2,AKT3,ATF6,BCL9,BRAF,CD44,CHP1,CREB3L1,CREB3L2,CREB5,CREBBP,CTNNBL1,DDX42,IL6R,IL6ST,JAK1,JAK3,LRP1,MAP2K1,MAP2K2,MAPK1,MAPK14,MAPK8,MAPK9,MMP2,NCF1,NFAT5,NFATC1,NFATC2,NFATC3,NOS2,NOS3,NOX4,PIK3C2A,PIK3C2B,PIK3CB,PIK3CD,PIK3R3,PIK3R4,PIK3R5,PIK3R6,PPIA,PPIB,PPIL2,PPP3CB,PPP3CC,PRLR,RAD50,RAF1,RHOA,ROCK1,SF3A3,SNRNP200,STAT3,STAT5A,STAT5B,TCF7,TCF7L1,TCF7L2,TIMM44,TNPO1,TP53,WNT2B,WNT3,WNT3A,…	70	14	0.2			2	0.0285714
Oncogene Induced Senescence	2.99	0.471	0.277	AGO1,AGO3,AGO4,CDK6,E2F2,ETS1,MAPK1,MDM4,MOV10,SP1,TFDP1,TFDP2,TNRC6A,TNRC6B,TNRC6C,TP53	16	2	0.125			0	0
Citrulline-Nitric Oxide Cycle	2.97	1	-2.236	ASL,ASS1,NOS1,NOS2,NOS3	5	0	0			0	0
Osteoarthritis Pathway	3.04	0.293	-2.592	ACAN,ACVRL1,ALPL,ANKH,BGLAP,BMPR1A,BMPR2,CASP9,CCN4,COL2A1,CREB3L1,CREB3L2,CREB5,CREBBP,CTNNA1,CTNNA2,DDR2,EPAS1,FGF18,FGFR1,GLI2,GLI3,HDAC4,HTRA1,IL1R1,ITGA1,ITGA11,ITGA2B,ITGA3,ITGA5,ITGA7,ITGA9,ITGAE,ITGAL,ITGAM,ITGAV,ITGAX,ITGB4,ITGB5,ITGB6,LRP1,MTOR,NOS2,NOTCH1,PPARD,PPARG,PRKAG2,PTCH1,PTCH2,PTH1R,RAC1,RBPJ,RELB,SIK3,SIRT1,SMAD3,SMAD6,SMAD7,SP1,SPHK1,TCF7,TCF7L1,TCF7L2,TGFB1,TNFRSF1B,VEGFA,W…	68	8	0.117647			1	0.0147059
Caveolar-mediated Endocytosis Signaling	3	0.373	-4.899	ABL1,ACTB,COPG1,COPZ1,DNM2,EGFR,FLNB,FLNC,INSR,ITGA1,ITGA11,ITGA2B,ITGA3,ITGA5,ITGA7,ITGA9,ITGAE,ITGAL,ITGAM,ITGAV,ITGAX,ITGB4,ITGB5,ITGB6,ITSN1,MAP3K2,RAB5C,SRC	28	5	0.178571			0	0
Interleukin-15 signaling	2.93	0.643	-3	GAB2,GRB2,IL2RB,JAK1,JAK3,SOS1,STAT3,STAT5A,STAT5B	9	2	0.222222			0	0
DNA Double-Strand Break Repair by Homologous Recombination	2.93	0.643	-2.646	ABL1,ATM,ATRX,BRCA1,LIG1,POLA1,RAD50,RAD51,RPA1	9	2	0.222222			0	0
RHO GTPases Activate Formins	2.97	0.321	-6.708	ACTB,AHCTF1,CKAP5,CLASP1,CLASP2,CLIP1,DIAPH1,DIAPH3,DSN1,DYNC1H1,DYNC1I1,EVL,FMNL3,INCENP,KIF2A,KIF2C,KNL1,KNTC1,MAD1L1,MRTFA,NDE1,NDEL1,NUDC,NUP107,NUP160,NUP85,NUP98,PAFAH1B1,PPP2CA,PPP2CB,PPP2R1B,PPP2R5C,PPP2R5D,RAC1,RANBP2,RANGAP1,RHOA,RHOD,SCAI,SRC,SRGAP2,TAOK1,TUBA1C,TUBA8,XPO1	45	2	0.0444444			4	0.0888889
Neutrophil Extracellular Trap Signaling Pathway	2.97	0.269	-4.6	AKT2,AKT3,BLK,BPI,C5,CASP9,CERT1,CHP1,COL11A1,COL13A1,COL16A1,COL17A1,COL18A1,COL1A1,COL20A1,COL21A1,COL22A1,COL23A1,COL24A1,COL27A1,COL28A1,COL2A1,COL4A1,COL4A2,COL5A1,COL5A3,COL6A3,COL7A1,COL8A2,COL9A2,COL9A3,DNASE1,DOCK1,HCK,ITGA3,ITGAL,ITGAM,ITPR1,ITPR2,ITPR3,KCNN3,LCK,LTF,MAP2K1,MAP2K2,MAP2K3,MAP2K5,MAP2K6,MAPK1,MAPK14,MAPK8,MAPK9,MMP2,MTOR,NCF1,NCF2,NDUFA10,NDUFA12,NDUFB2,NDUFS4,NOS2,NOX4,O…	104	25	0.240385			2	0.0192308
IL-7 Signaling Pathway	2.94	0.375	-4.707	AKT2,AKT3,CCND3,EBF1,GRB2,GSK3B,JAK1,JAK3,MAPK1,MAPK14,MET,NFATC1,PAX5,PDPK1,PIK3C2A,PIK3C2B,PIK3CB,PIK3CD,PIK3R3,PIK3R4,PIK3R5,PIK3R6,PTK2,SLC2A1,SOS1,STAT5A,STAT5B	27	11	0.407407			0	0
Xenobiotic Metabolism PXR Signaling Pathway	2.96	0.308	-3.063	ABCB1,ABCC3,ALDH1A2,ALDH1A3,ALDH1L1,ALDH1L2,ALDH2,ALDH3A2,ALDH3B1,ALDH5A1,ALDH7A1,CAMK2A,CAMK2B,CAMK2G,CES3,CES4A,CES5A,CHST10,CHST11,CHST15,CHST3,CREBBP,DNAJC7,GRIP1,HS2ST1,HS3ST2,HS6ST1,HSP90AA1,MAOA,MED1,NCOR1,NCOR2,NDST1,NOS2,NR1I2,PRKACA,PRKAG2,PRKAR1A,PRKAR1B,PRKAR2A,PRKCB,PRKCD,PRKCE,PRKCH,PRKCI,PRKCZ,RXRA,SMOX,SULT2B1,SULT4A1,UST,WSCD1,WSCD2	53	14	0.264151			0	0
RET signaling	2.91	0.439	-4.243	DOK5,FRS2,GAB2,GFRA1,GFRA2,GRB10,GRB2,PIK3CB,PIK3CD,PIK3R3,PLCG1,PRKACA,PTPN11,RAP1GAP,RET,SHC3,SOS1,SRC	18	3	0.166667			1	0.0555556
Mitochondrial Dysfunction	3.14	0.278	1.279	ACO2,ADCY10,APH1B,ATP1A3,ATP5MC2,ATPAF2,BACE2,BID,CACNA1A,CACNA1B,CACNA1C,CACNA1D,CACNA1E,CACNA1F,CACNA1G,CACNA1H,CACNA1I,CACNA1S,CACNA2D1,CACNA2D2,CACNA2D3,CACNA2D4,CACNB1,CACNG1,CACNG2,CACNG4,CACNG5,CACNG7,CAMK2A,CAMK2B,CAMK2G,CAPN1,CAPN11,CAPN2,CAPN3,CAPN5,CAPN8,CAPN9,CASP9,CATSPER3,CHP1,COX5A,COX7A2L,CREB3L1,CREB3L2,CREB5,CREBBP,HAP1,HTT,ITPR1,ITPR2,ITPR3,LRRK2,MAOA,MAPK8,MAPK9,MAPT,MCU,MFN2,…	91	14	0.153846			2	0.021978
Signaling by NOTCH1	2.9	0.368	-5.292	APH1B,ARRB1,CNTN1,CREBBP,DTX1,DTX2,HDAC1,HDAC11,HDAC4,HDAC5,HDAC6,HDAC7,HDAC9,KAT2B,MAML1,NCOR1,NCOR2,NEURL1,NOTCH1,NUMB,RBPJ,RBX1,SKP1,TBL1X,TBL1XR1,TLE1,TLE2,TLE3	28	0	0			0	0
FLT3 Signaling	2.87	0.447	-4.123	AKT2,AKT3,CBL,GAB2,GRB10,GRB2,HCK,LCK,PTPN11,PTPRJ,SH2B3,SLA,SLA2,SOS1,STAT5A,STAT5B,SYK	17	5	0.294118			2	0.117647
SUMOylation of SUMOylation proteins	2.83	0.457	-4	AAAS,NUP107,NUP155,NUP160,NUP188,NUP205,NUP210,NUP214,NUP85,NUP88,NUP93,NUP98,POM121,POM121C,RANBP2,UBE2I	16	0	0			0	0
ESR-mediated signaling	0.955	0.252	-5.112	AGO1,AGO2,AGO3,AGO4,AXIN1,CARM1,CBFB,CCNT1,CREBBP,CXXC5,ERBB4,ESR1,FKBP5,GREB1,HDAC1,HSP90AA1,KANK1,KAT2B,KDM4B,MAPK1,MED1,MOV10,NCOA3,PGR,POLR2A,POU2F1,PPP5C,RUNX1,SMC1A,SP1,STAG1,STAG2,TGFA,TLE3,TNRC6A,TNRC6B,TNRC6C,YY1,ZNF217	39	2	0.0512821			1	0.025641
Transport of bile salts and organic acids, metal ions and amine compounds	2.84	0.357	-5.477	RHCG,RUNX1,SLC11A2,SLC13A3,SLC13A4,SLC13A5,SLC14A2,SLC16A1,SLC22A18,SLC22A6,SLC22A7,SLC22A8,SLC2A13,SLC30A10,SLC30A5,SLC39A14,SLC41A2,SLC44A2,SLC44A3,SLC47A1,SLC5A11,SLC6A1,SLC6A11,SLC6A18,SLC6A2,SLC6A20,SLC6A3,SLC6A6,SLC6A7,SLC6A9	30	0	0			0	0
Glutamate Receptor Signaling	2.81	0.379	-2.828	DLG4,GNB1,GNB1L,GNB5,GNG4,GNG7,GRID1,GRIK3,GRIK4,GRIK5,GRIN1,GRIN2A,GRIP1,GRM4,GRM5,GRM6,GRM7,HOMER1,HOMER2,SLC1A1,SLC1A2,SLC1A3,SLC1A6,SLC1A7,SLC38A1	25	0	0			0	0
Receptor-type tyrosine-protein phosphatases	2.78	0.55	-3.317	LRRC4B,NTRK3,PPFIA1,PPFIA2,PPFIA3,PPFIA4,PPFIBP1,PPFIBP2,PTPRD,PTPRF,PTPRS	11	1	0.0909091			4	0.363636
Polyamine Regulation in Colon Cancer	2.79	0.39	-2.985	AKT2,AKT3,BRAF,CSNK2A2,CSNK2A3,GNB1L,GSK3B,MAP2K1,MAP2K2,MAP2K3,MAP2K5,MAP2K6,MAPK1,MTOR,PPARG,RAF1,RHOA,RPTOR,SLC3A2,SMOX,STIM1,TCF7L2,TP53	23	14	0.608696			0	0
Pre-NOTCH Expression and Processing	0.563	0.237	-3.578	AGO1,AGO2,AGO3,AGO4,ATP2A1,ATP2A2,ATP2A3,B4GALT1,CREBBP,KAT2B,MAML1,MFNG,MOV10,NOTCH1,NOTCH2,NOTCH3,POFUT1,PRKCI,RBPJ,RUNX1,ST3GAL3,ST3GAL4,TFDP1,TFDP2,TNRC6A,TNRC6B,TNRC6C,TP53	28	1	0.0357143			0	0
Myogenesis	2.78	0.483	-3.742	ABL1,BOC,CDH4,CDON,CTNNA1,CTNNA2,MAP2K6,MAPK14,MEF2A,MEF2B,MEF2D,NEO1,SPAG9,TCF12	14	3	0.214286			0	0
EGR2 and SOX10-mediated initiation of Schwann cell myelination	2.78	0.483	-3.742	ADGRG6,ADGRV1,DAG1,EGR2,LAMC1,MAG,MBP,PRX,SMARCA4,SREBF2,TEAD1,UTRN,WWTR1,YAP1	14	0	0			0	0
Signaling by TGFBR3	2.74	0.408	-4.472	AGO1,AGO2,AGO3,AGO4,APH1B,ARRB1,HELLS,MOV10,RARA,RXRA,SMAD3,SP1,TCF12,TGFB1,TGFB2,TGFBR3,TIMP2,TNRC6A,TNRC6B,TNRC6C	20	0	0			0	0
Mitotic Prophase	0.825	0.248	-5.916	AAAS,ENSA,KMT5A,LMNA,LMNB1,LPIN1,LPIN3,MAPK1,MCPH1,NCAPD3,NCAPG2,NEK6,NEK7,NUMA1,NUP107,NUP155,NUP160,NUP188,NUP205,NUP210,NUP214,NUP85,NUP88,NUP93,NUP98,PHF8,POM121,POM121C,PPP2CA,PPP2CB,PPP2R1B,PPP2R2D,PRKCB,RAB1A,RANBP2	35	4	0.114286			3	0.0857143
trans-Golgi Network Vesicle Budding	2.73	0.365	-5.196	AP1B1,AP1G1,AP1M1,AP3B1,AP4S1,ARF1,ARRB1,BLOC1S5,CLTB,CLTC,CLVS1,CPD,DNAJC6,DNM2,DTNBP1,GAK,GBF1,GOLGB1,HIP1R,IGF2R,NAPA,PICALM,PIK3C2A,PUM1,RAB5C,SORT1,TXNDC5	27	1	0.037037			0	0
MAP kinase activation	2.72	0.436	-4.123	BTRC,FBXW11,IKBKB,IKBKG,IRAK2,MAP2K1,MAP2K3,MAP2K6,MAPK14,MAPK8,MAPK9,MAPKAPK2,MAPKAPK3,SKP1,TAB1,UBE2N,UBE2V1	17	9	0.529412			0	0
BMP signaling pathway	2.73	0.348	-4.536	ACVRL1,BMP1,BMP6,BMP7,BMPR1A,BMPR1B,BMPR2,CREBBP,GRB2,MAP2K1,MAP2K2,MAPK1,MAPK14,MAPK8,MAPK9,MRAS,PRKACA,PRKAG2,PRKAR1A,PRKAR1B,PRKAR2A,RAF1,RALA,RALB,RELB,SMAD6,SMAD7,SMURF1,SOS1,TAB1,ZNF423	31	16	0.516129			0	0
NER (Nucleotide Excision Repair, Enhanced Pathway)	2.73	0.348	-4.146	CDK7,CHAF1A,COPS3,CUL4A,DDB1,DNA2,ERCC1,ERCC3,ERCC6,GTF2H3,LIG1,POLA1,POLA2,POLD1,POLD3,POLE,POLR2A,POLR2J2/POLR2J3,PRIM2,RBX1,RFC2,RNF111,RPA1,RPA2,RPA3,RPA4,TOP2A,UBE2I,UBE2N,USP7,XPC	31	1	0.0322581			0	0
Abacavir ADME	2.71	0.373	-5	ABCB1,CIT,FER,NME7,NT5C2,PI4KA,PI4KB,PIK3C2A,PIK3C2B,PIK3CB,PIK3CD,PIK3R3,PIK3R4,PIK3R5,PIK3R6,RPS6KB1,SPHK1,STK10,STK17A,STK24,STK3,STK32B,STK32C,STK33,STK40	25	12	0.48			0	0
Role of JAK1 and JAK3 in γc Cytokine Signaling	2.71	0.373	-4.899	GRB2,IL21R,IL2RB,IL4R,JAK1,JAK3,MAPK1,MRAS,PIK3C2A,PIK3C2B,PIK3CB,PIK3CD,PIK3R3,PIK3R4,PIK3R5,PIK3R6,PTK2B,PTPN11,RALA,RALB,STAT3,STAT5A,STAT5B,STAT6,SYK	25	6	0.24			1	0.04
Remodeling of Epithelial Adherens Junctions	2.71	0.373	-3.162	ACTB,ACTN1,ACTN2,ACTN4,ACTR2,ACTR3,ARPC1A,ARPC1B,CDH1,CLIP1,CTNNA1,CTNNA2,CTNND1,DNM1,DNM2,IQGAP1,MAPRE2,MAPRE3,MET,RAB5C,RALA,SRC,TUBA1C,TUBA8,VCL	25	2	0.08			0	0
SUMOylation of DNA replication proteins	2.69	0.413	-4.359	AAAS,INCENP,NUP107,NUP155,NUP160,NUP188,NUP205,NUP210,NUP214,NUP85,NUP88,NUP93,NUP98,POM121,POM121C,RANBP2,RANGAP1,TOP2A,UBE2I	19	0	0			0	0
Hereditary Breast Cancer Signaling	2.7	0.316	-2.592	AKT2,AKT3,ATM,ATR,BLM,BMP6,BRCA1,CCND3,CDC25C,CDK6,CREBBP,ESR1,FANCA,FANCD2,FANCL,MLH1,MRAS,MSH2,PDGFB,PIK3C2A,PIK3C2B,PIK3CB,PIK3CD,PIK3R3,PIK3R4,PIK3R5,PIK3R6,POLR2A,POLR2J2/POLR2J3,RAD50,RAD51,RAD51B,RAD51C,RALA,RALB,RFC2,RPA1,TGFA,TGFB1,TGFB2,TP53,VEGFA,XPC	43	6	0.139535			1	0.0232558
ID1 Signaling Pathway	2.65	0.292	-4.817	ACVRL1,AKT2,AKT3,AMHR2,ATF3,ATF6,BHLHA15,BLK,BMPR1A,BMPR1B,BMPR2,BRAF,CHRNA4,CHRNA5,CHRNB1,CHRNB4,CREBBP,EGFR,ETS1,FGFR1,FGFR2,FGFR4,GLI2,GSK3B,HCK,IGF1R,IL6R,LCK,LIFR,MAPK1,MAPK14,MMP2,MRAS,NGFR,PIK3C2A,PIK3C2B,PIK3CB,PIK3CD,PIK3R3,PIK3R4,PIK3R5,PIK3R6,PLXNB1,PTK7,RAF1,RALA,RALB,RAP1GAP,SEMA4C,SMAD3,SRC,STAT3,TGFB1,TGFB2,TGFBR3,TGM2,TNFRSF1B,TP53,VEGFA	59	21	0.355932			0	0
Mismatch Repair	2.65	0.6	-3	EXO1,LIG1,MLH1,MSH2,POLD1,POLD3,RPA1,RPA2,RPA3	9	0	0			0	0
MAPK targets/ Nuclear events mediated by MAP kinases	2.65	0.455	-3.873	ATF1,MAPK1,MAPK14,MAPK8,MAPK9,MAPKAPK2,MEF2A,PPP2CA,PPP2CB,PPP2R1B,PPP2R5D,RPS6KA1,RPS6KA2,RPS6KA5,VRK3	15	9	0.6			4	0.266667
Aldosterone Signaling in Epithelial Cells	2.65	0.302	-5.754	ASIC1,ASIC2,DNAJB12,DNAJB6,DNAJC11,DNAJC17,DNAJC6,DNAJC7,DNAJC8,HSP90AA1,HSPA12A,HSPA4,HSPA5,ITPR1,ITPR2,ITPR3,KCNMA1,KCNMB1,MAP2K1,MAP2K2,MAPK1,NEDD4,PDPK1,PI4KA,PIK3C2A,PIK3C2B,PIK3CB,PIK3CD,PIK3R3,PIK3R4,PIK3R5,PIK3R6,PIP4K2B,PIP5K1A,PLCB2,PLCG1,PLCG2,PLCH1,PLCH2,PLCL2,PRKCB,PRKCD,PRKCE,PRKCH,PRKCI,PRKCZ,RAF1,SCNN1B,SLC9A1,SOS1,TRAP1	51	12	0.235294			0	0
Regulation of TP53 Activity through Acetylation	2.61	0.467	-3.742	AKT2,AKT3,BRD1,BRPF1,BRPF3,CHD3,CHD4,GATAD2A,GATAD2B,HDAC1,MAP2K6,PIP4K2B,PML,TP53	14	3	0.214286			0	0
Calcium Transport I	2.59	0.7	-2.646	ATP2A1,ATP2A2,ATP2A3,ATP2B2,ATP2B3,ATP2B4,ATP2C2	7	0	0			0	0
Chemokine Signaling	2.44	0.346	-4.158	CAMK2A,CAMK2B,CAMK2G,GNAI1,GNAI2,GNAQ,LIMK1,MAP2K1,MAP2K2,MAPK1,MAPK14,MAPK8,MPRIP,MRAS,MYL2,PLCB2,PLCG1,PLCG2,PPP1R12A,PPP1R12B,PRKCB,PTK2,PTK2B,RAF1,RALA,RALB,RHOA,SRC	28	14	0.5			2	0.0714286
Integrin signaling	2.59	0.481	-3.606	BCAR1,CRK,GRB2,ITGA2B,PDPK1,PTK2,RAPGEF3,RAPGEF4,SOS1,SRC,SYK,TLN1,VWF	13	4	0.307692			0	0
Neurotransmitter release cycle	2.59	0.425	-4.123	APBA1,CASK,CHAT,MAOA,PPFIA1,PPFIA2,PPFIA3,PPFIA4,SLC1A1,SLC1A2,SLC1A3,SLC1A6,SLC1A7,STX1A,STXBP1,SYN3,SYT1	17	1	0.0588235			1	0.0588235
Transcriptional Regulation by VENTX	2.59	0.425	-0.728	AGO1,AGO3,AGO4,ANAPC1,ANAPC5,ANAPC7,CDC23,CDC27,CSF1R,EHMT1,MOV10,TCF7L2,TNRC6A,TNRC6B,TNRC6C,TP53,UBE2E1	17	1	0.0588235			0	0
SUMOylation of RNA binding proteins	2.87	0.417	-4.359	AAAS,NUP107,NUP155,NUP160,NUP188,NUP205,NUP210,NUP214,NUP85,NUP88,NUP93,NUP98,PHC2,PHC3,POM121,POM121C,RANBP2,SCMH1,UBE2I	19	0	0			0	0
Lymphotoxin β Receptor Signaling	2.57	0.389	-4.359	AKT2,AKT3,APAF1,CASP9,CREBBP,IKBKB,IKBKE,IKBKG,MAPK1,PDPK1,PIK3C2A,PIK3C2B,PIK3CB,PIK3CD,PIK3R3,PIK3R4,PIK3R5,PIK3R6,RELB,TRAF1,TRAF2	21	5	0.238095			0	0
Xenobiotic Metabolism General Signaling Pathway	2.57	0.31	-6.557	ABCA4,AKT2,AKT3,ARNT,CREBBP,GCLC,MAP2K1,MAP2K2,MAP2K3,MAP2K5,MAP2K6,MAP3K10,MAP3K12,MAP3K15,MAP3K2,MAP3K3,MAP3K6,MAPK1,MAPK14,MAPK8,MAPK9,MRAS,NR1H3,NR1I2,PIK3C2A,PIK3C2B,PIK3CB,PIK3CD,PIK3R3,PIK3R4,PIK3R5,PIK3R6,PPARA,PRKCB,PRKCD,PRKCE,PRKCH,PRKCI,PRKCZ,RAF1,RALA,RALB,RBX1,RXRA	44	25	0.568182			0	0
Role of BRCA1 in DNA Damage Response	2.53	0.35	-1.941	ACTB,ARID1A,ARID2,ATF1,ATM,ATR,BLM,BRCA1,E2F2,FANCA,FANCD2,FANCL,HLTF,MLH1,MSH2,PBRM1,POU2F1,RAD50,RAD51,RFC2,RPA1,SMARCA4,SMARCB1,SMARCC1,SMARCC2,SMARCD3,TP53,UIMC1	28	2	0.0714286			0	0
Signaling by ERBB4	2.52	0.379	-3.578	ADAP1,APH1B,DLG4,EGFR,ERBB4,ESR1,GABRB3,GABRG3,GFAP,GRB2,NCOR1,NEDD4,NRG1,NRG2,NRG3,NRG4,PGR,SOS1,SRC,STAT5A,WWOX,YAP1	22	3	0.136364			0	0
Cytoprotection by HMOX1	2.32	0.367	-3.742	ABCC1,BLVRA,CARM1,CHD9,COX5A,COX7A2L,CREBBP,HELZ2,HM13,HMOX2,MED1,NCOA6,NCOR1,NCOR2,PPARA,RXRA,SIN3A,SIN3B,SMARCD3,STAT3,TBL1X,TBL1XR1	22	0	0			0	0
Glutamate binding, activation of AMPA receptors and synaptic plasticity	2.45	0.452	-3.742	AP2A1,AP2A2,AP2B1,CACNG2,CACNG4,CAMK2A,CAMK2B,CAMK2G,DLG1,DLG4,EPB41L1,GRIP1,NSF,PRKCB	14	4	0.285714			0	0
Signaling by CSF1 (M-CSF) in myeloid cells	2.45	0.452	-3.742	CBL,CSF1R,GAB2,GRB2,HCK,IL34,INPP5D,PIK3CB,PIK3CD,PLCG2,PTPN11,SOS1,SRC,STAT3	14	3	0.214286			1	0.0714286
Transcriptional regulation of brown and beige adipocyte differentiation	2.45	0.452	-3.464	BMP7,CHD3,CHD4,EBF2,GATAD2A,GATAD2B,HDAC1,MTA3,PPARA,PPARG,PPARGC1B,PRDM16,RXRA,ZNF423	14	0	0			0	0
Mechanisms of Viral Exit from Host Cells	2.45	0.415	#NUM!	ACTB,CHMP4B,LMNB1,LMNB2,NEDD4,PDCD6IP,PRKCB,PRKCD,PRKCE,PRKCH,PRKCI,PRKCZ,SH3GL1,SH3GL3,SH3GLB2,VPS37C,XPO1	17	6	0.352941			0	0
CD27 Signaling in Lymphocytes	2.45	0.382	-3.13	APAF1,BID,CASP9,IKBKB,IKBKE,IKBKG,MAP2K1,MAP2K2,MAP2K3,MAP2K5,MAP2K6,MAP3K10,MAP3K12,MAP3K15,MAP3K2,MAP3K3,MAP3K6,MAPK8,MAPK9,RELB,TRAF2	21	13	0.619048			0	0
Fcgamma receptor (FCGR) dependent phagocytosis	2.25	0.292	-6.633	ABL1,ACTB,ACTR2,ACTR3,ARPC1A,ARPC1B,BAIAP2,BLK,CD247,CRK,CYFIP1,CYFIP2,DOCK1,ELMO1,ELMO2,GRB2,HCK,HSP90AA1,ITPR1,ITPR2,ITPR3,LCK,LIMK1,MAPK1,MYH9,MYO10,MYO1C,MYO5A,MYO9B,NCK1,PAK1,PIK3CB,PLA2G6,PLCG1,PLCG2,PLD1,PLD3,PLPP4,PRKCD,PRKCE,RAC1,SRC,SYK,VAV1,VAV2,VAV3,WAS,WASF2,WIPF2	49	11	0.22449			0	0
PPAR Signaling	2.45	0.327	3.889	CREBBP,GRB2,HSP90AA1,IKBKB,IKBKE,IKBKG,IL1R1,INSR,MAP2K1,MAP2K2,MAP4K4,MAPK1,MED1,MRAS,NCOR1,NCOR2,NGFR,NR1H3,PDGFB,PDGFRB,PPARA,PPARD,PPARG,RAF1,RALA,RALB,RELB,RXRA,SOS1,STAT5A,STAT5B,TAB1,TNFRSF1B,TRAF2	34	7	0.205882			0	0
Heparan Sulfate Biosynthesis	2	0.338	-4.583	AARS1,ALDH2,B3GAT1,CES3,CHST10,CHST11,CHST15,CHST3,EXT1,EXT2,EXTL1,EXTL3,HS2ST1,HS3ST2,HS6ST1,LIPE,NDST1,SULT2B1,SULT4A1,TARS2,UST,WSCD1,WSCD2,XYLT1,XYLT2	25	0	0			0	0
Prolactin receptor signaling	2.39	0.562	-3	BTRC,GHR,PRLR,PTPN11,RBX1,SH2B1,SKP1,STAT5A,STAT5B	9	0	0			1	0.111111
Insulin processing	2.39	0.48	-3.464	EXOC3,EXOC4,EXOC6,EXOC7,KIF5A,MYO5A,MYRIP,P4HB,PCSK1,RAB27A,SLC30A5,STX1A	12	0	0			0	0
Apelin Pancreas Signaling Pathway	2.39	0.4	-0.728	ERN1,MAPK8,MAPK9,PDE3B,PIK3C2A,PIK3C2B,PIK3CB,PIK3CD,PIK3R3,PIK3R4,PIK3R5,PIK3R6,PRKACA,PRKAG2,PRKAR1A,PRKAR1B,PRKAR2A,RELB	18	9	0.5			0	0
ISG15 antiviral mechanism	2.39	0.351	-5.099	AAAS,ARIH1,EIF4G3,FLNB,JAK1,MX2,NEDD4,NUP107,NUP155,NUP160,NUP188,NUP205,NUP210,NUP214,NUP85,NUP88,NUP93,NUP98,PLCG1,POM121,POM121C,PPM1B,RANBP2,UBE2E1,UBE2N,USP18	26	1	0.0384615			1	0.0384615
ERK5 Signaling	2.39	0.351	-4.899	CREB3L1,CREB3L2,CREB5,CREBBP,EGFR,GNA12,GNAQ,IL6ST,MAP2K5,MAP3K2,MAP3K3,MEF2A,MEF2B,MEF2D,MRAS,NTRK1,PTPN11,RALA,RALB,RPS6KA1,RPS6KA2,RPS6KA5,RPS6KB1,RPS6KC1,SRC,YWHAE	26	11	0.423077			1	0.0384615
DNA Methylation and Transcriptional Repression Signaling	2.39	0.33	-5.196	ARID4B,CDK12,CDK13,CDK14,CDK17,CDK18,CDK6,CDK7,CHD3,CHD4,CHD5,DNMT1,DNMT3A,DNMT3B,E2F2,GATAD2A,GATAD2B,HDAC1,MECP2,MTA3,SAP130,SIN3A,SP1,SUDS3,TCF12,TCF20,TCF25,TCF7,TEAD1,TET1,TET3,TP53	32	7	0.21875			0	0
Salvage Pathways of Pyrimidine Ribonucleotides	2.39	0.33	-5.568	AK4,AK5,AK8,AKT2,BRAF,CDA,CDK18,CDK6,CDK7,CMPK1,CSNK1D,DAPK1,FN3KRP,GRK4,GRK5,LIMK1,MAK,MAP2K1,MAP2K2,MAP2K3,MAP2K6,MAP3K6,MAPK1,MAPK6,MAPK8,MAPK9,NME7,PAK1,PKN1,PRKCD,PRKCE,PRKCH	32	25	0.78125			0	0
Trehalose Degradation II (Trehalase)	2.34	0.833	-2	GCK,HK1,HK2,HK3,HKDC1	5	1	0.2			0	0
G alpha (s) signalling events	2.39	0.303	-6.557	ADCY1,ADCY2,ADCY3,ADCY5,ADCY7,ADCY9,ADCYAP1R1,ADORA2A,ADORA2B,ARRB1,CRHR1,CRHR2,GHRHR,GLP1R,GNAI1,GNAI2,GNAZ,GNB1,GNB5,GNG4,GNG7,GPR176,GRK2,GRK5,HRH2,HTR7,INSL3,NPS,NPSR1,PDE10A,PDE1B,PDE2A,PDE3B,PDE4A,PDE4C,PDE4D,PDE8A,PDE8B,PTH1R,RAMP3,SCTR,SRC,VIPR1,VIPR2	44	2	0.0454545			0	0
Cell Cycle Control of Chromosomal Replication	2.45	0.364	-4.472	CDC45,CDK12,CDK13,CDK14,CDK17,CDK18,CDK6,CDK7,DNA2,LIG1,MCM5,POLA1,POLA2,POLD1,POLE,PRIM2,RPA1,RPA2,RPA3,RPA4,TOP2A	21	7	0.333333			0	0
Activin Inhibin Signaling Pathway	2.39	0.286	-4.99	AKT2,AKT3,BMPR1A,CDH1,COL1A1,CREBBP,CRIPTO,EGLN3,FOXP3,GSK3B,IKBKB,IKBKE,IKBKG,IL1R1,LIMK1,LIPE,MAP2K1,MAP2K2,MAP2K3,MAP2K5,MAP2K6,MAPK1,MAPK14,MAPK6,MAPK8,MAPK9,MMP2,NFATC1,NGFR,PAX2,PAX5,PAX7,PAX8,PIK3C2A,PIK3C2B,PIK3CB,PIK3CD,PIK3R3,PIK3R4,PIK3R5,PIK3R6,PMEPA1,PPARG,RHOA,ROCK1,SKI,SKIL,SMAD3,SMAD7,STAT3,TCF7,TCF7L1,TCF7L2,TGFB1,TGFB2,TGFBR3,TNFRSF1B,TRAF2	58	17	0.293103			0	0
IL-17A Signaling in Airway Cells	2.36	0.358	-4.264	AKT2,AKT3,GSK3B,IKBKB,IKBKE,IKBKG,JAK1,JAK3,MAP2K1,MAP2K2,MAPK1,MAPK14,MAPK8,MAPK9,PIK3C2A,PIK3C2B,PIK3CB,PIK3CD,PIK3R3,PIK3R4,PIK3R5,PIK3R6,RELB,STAT3	24	12	0.5			0	0
Apelin Muscle Signaling Pathway	2.34	0.388	-2.449	AKT2,AKT3,GNA11,GNA12,GNAI1,GNAI2,GNAL,GNAO1,GNAQ,GNAZ,GNB1,GNB1L,GNB5,GNG4,GNG7,MRAS,NOS3,NRF1,PRKAG2	19	3	0.157895			0	0
Activation of gene expression by SREBF (SREBP)	2.33	0.405	-4	ACACA,ACACB,CARM1,CHD9,CREBBP,HELZ2,MED1,NCOA6,NFYC,PPARA,RXRA,SMARCD3,SP1,SREBF1,SREBF2,TBL1X,TBL1XR1	17	0	0			0	0
Formation of WDR5-containing histone-modifying complexes	2.33	0.405	-4.123	AKAP8L,HCFC2,KANSL1,KANSL3,KAT2B,KDM6A,KMT2A,KMT2C,KMT2D,NCOA6,PHF20,SETD1B,SGF29,TADA2A,TASP1,WDR5,YEATS2	17	0	0			0	0
Hepatic Cholestasis	2.37	0.282	-4.464	ABCB1,ABCB4,ABCC1,ABCC3,ADCY1,ADCY10,ADCY2,ADCY3,ADCY5,ADCY7,ADCY9,AKT2,AKT3,CFTR,CHP1,ESR1,FGFR4,GPER1,IKBKB,IKBKE,IKBKG,IL1R1,IL6R,INSR,IRAK2,LBP,MAP2K1,MAP2K2,MAP4K2,MAPK1,MAPK8,MAPK9,NFATC3,NGFR,NOS2,NR1H3,NR1I2,PPARA,PPP3CB,PPP3CC,PRKACA,PRKAG2,PRKAR1A,PRKAR1B,PRKAR2A,PRKCB,PRKCD,PRKCE,PRKCH,PRKCI,PRKCZ,RARA,RELB,RXRA,SIRT1,SLC22A7,TGFB1,TGFB2,TJP2,TNFRSF1B,TRAF2	61	22	0.360656			2	0.0327869
SUMOylation of chromatin organization proteins	2.58	0.361	-5	AAAS,CHD3,HDAC1,HDAC4,NUP107,NUP155,NUP160,NUP188,NUP205,NUP210,NUP214,NUP85,NUP88,NUP93,NUP98,PHC2,PHC3,PIAS1,POM121,POM121C,RANBP2,SATB1,SCMH1,SUZ12,UBE2I	25	0	0			0	0
NAD Signaling Pathway	2.32	0.303	-5.778	AKT2,AKT3,BMAL1,BMP6,ERN1,ETFA,GSK3B,NADK,NADSYN1,NMNAT2,PARP1,PARP12,PARP16,PDGFB,PIK3C2A,PIK3C2B,PIK3CB,PIK3CD,PIK3R3,PIK3R4,PIK3R5,PIK3R6,POLR2A,POLR2J2/POLR2J3,PRKAG2,RYR1,RYR2,RYR3,SIRT1,SLC12A8,SLC29A1,SLC29A3,SLC29A4,SLC7A5,SREBF1,TGFA,TGFB1,TGFB2,TNKS,TP53,TPCN1,TPCN2,VEGFA	43	6	0.139535			0	0
DHCR24 Signaling Pathway	2.32	0.304	-5.555	AKT2,AKT3,APOH,C3,C9,CLU,DHCR24,ESR1,GGA3,GSK3B,ITIH4,MAPT,MRAS,NR1H3,NR1I2,PDGFB,PDZK1,PIK3C2A,PIK3C2B,PIK3CB,PIK3CD,PIK3R3,PIK3R4,PIK3R5,PIK3R6,PRKCB,PRKCD,PRKCE,PRKCH,PRKCI,PRKCZ,RALA,RALB,RXRA,SCAP,SCARB1,SERPINF1,SREBF1,SREBF2,THRA,THRB,TP53	42	10	0.238095			0	0
Mitotic Roles of Polo-Like Kinase	2.29	0.359	-1.667	ANAPC1,ANAPC5,ANAPC7,CAPN1,CCNB3,CDC23,CDC25C,CDC27,ESPL1,HSP90AA1,PPM1L,PPP2CA,PPP2CB,PPP2R1B,PPP2R2B,PPP2R2C,PPP2R2D,PPP2R5C,PPP2R5D,PTPA,SMC1A,STAG2,TGFB1	23	0	0			8	0.347826
IL-23 Signaling Pathway	2.28	0.391	-3.5	AKT2,AKT3,FOXP3,IL12RB1,IL12RB2,PIK3C2A,PIK3C2B,PIK3CB,PIK3CD,PIK3R3,PIK3R4,PIK3R5,PIK3R6,RELB,RORA,RORC,RUNX1,STAT3	18	3	0.166667			0	0
Cell Cycle: G1/S Checkpoint Regulation	2.27	0.353	1.213	ABL1,ATM,ATR,BTRC,CCND3,CDK6,E2F2,GSK3B,HDAC1,HDAC11,HDAC4,HDAC5,HDAC6,HDAC7,HDAC9,NRG1,RBX1,SIN3A,SKP1,SMAD3,TFDP1,TGFB1,TGFB2,TP53	24	5	0.208333			0	0
Oxidative Stress Induced Senescence	0.527	0.234	-2.646	AGO1,AGO3,AGO4,CDK6,E2F2,EZH2,KDM6B,MAP2K3,MAP2K6,MAP4K4,MAPK1,MAPK14,MAPK8,MAPK9,MAPKAPK2,MAPKAPK3,MDM4,MINK1,MOV10,PHC2,PHC3,SCMH1,SUZ12,TFDP1,TFDP2,TNRC6A,TNRC6B,TNRC6C,TP53	29	11	0.37931			0	0
Miscellaneous transport and binding events	2.23	0.462	-3.464	ADD1,ADD2,ADD3,ANKH,DMTN,LRRC8A,LRRC8B,NIPA1,NIPA2,NIPAL3,SLC66A1,TUSC3	12	0	0			0	0
Protein folding	2.25	0.323	-5.657	ACTB,AP3M1,ARFGEF2,CCT3,CSNK2A2,CSNK2A3,DCAF7,FBXW10,FBXW4,FKBP9,GNA11,GNAQ,GNB1,GNB5,GNG4,GNG7,KIF13A,KIFC3,LONP2,PFDN1,RGS6,RGS7,RGS9,SPHK1,STAT3,TBCA,TBCD,TBCE,TP53,TUBA1C,TUBA8,WRAP53	32	2	0.0625			0	0
SPINK1 General Cancer Pathway	2.22	0.361	-4.69	AKT2,AKT3,EGFR,IL6R,JAK1,JAK3,MAP2K1,MAP2K2,MAPK1,MRAS,PIK3C2A,PIK3C2B,PIK3CB,PIK3CD,PIK3R3,PIK3R4,PIK3R5,PIK3R6,RAF1,RALA,RALB,STAT3	22	10	0.454545			0	0
Regulation of TP53 Activity through Association with Co-factors	2.2	0.571	-2.828	AKT2,AKT3,BANP,PHF20,PPP1R13B,TP53,TP73,ZNF385A	8	2	0.25			1	0.125
Oncostatin M Signaling	2.22	0.395	-3.873	EPAS1,GRB2,IL6ST,JAK1,JAK3,MAP2K1,MAP2K2,MAPK1,MRAS,OSMR,RAF1,RALA,RALB,SOS1,STAT3,STAT5A,STAT5B	17	6	0.352941			0	0
Glycation Signaling Pathway	2.25	0.278	-6.096	AKT2,AKT3,ATF6,BRAF,COL4A1,COL4A2,DIAPH1,ERN1,GCK,GPI,HAGH,HK1,HK2,HK3,HKDC1,ICAM2,IKBKB,IKBKE,IKBKG,IRAK2,JAK1,MAPK1,MAPK14,MAPK6,MAPK8,MAPK9,MAPT,MRAS,MSR1,MTOR,NCF1,NCF2,NOS2,NOX4,PFKP,PIK3C2A,PIK3C2B,PIK3CB,PIK3CD,PIK3R3,PIK3R4,PIK3R5,PIK3R6,PRKCB,PRKCD,PRKCE,PRKCH,PRKCI,PRKCZ,RAC1,RAF1,RALA,RALB,SCARB1,SOS1,SRC,STAB1,STAB2,STAT3,TGFB1,TGFB2,VEGFA	62	22	0.354839			0	0
Tuberculosis Latent Signaling Pathway	2.2	0.33	0.557	ABCA4,ADCY1,ADCY10,ADCY2,ADCY3,ADCY5,ADCY7,ADCY9,CDH1,GNAI1,GNAI2,IL4R,LIPE,NGFR,OGDH,OGDHL,PRKACA,PRKAG2,PRKAR1A,PRKAR1B,PRKAR2A,SLC2A1,STAT6,TGFB1,TGFB2,TNFRSF1B,TRAF1,TRAF2,VEGFA	29	5	0.172414			0	0
Nucleotide Excision Repair	2.18	0.315	-5.831	ACTB,AQR,CDK7,COPS3,CUL4A,DDB1,ELL,ERCC1,ERCC3,ERCC6,GTF2H3,INO80,ISY1,LIG1,NFRKB,PARP1,PIAS1,POLD1,POLD3,POLE,POLR2A,PPIE,RBX1,RFC2,RNF111,RPA1,RPA2,RPA3,RUVBL1,UBE2I,UBE2N,USP7,XPC,YY1	34	1	0.0294118			0	0
Maturity Onset Diabetes of Young (MODY) Signaling	2.15	0.338	#NUM!	ABCC8,APOH,APOO,BLK,CACNA1A,CACNA1B,CACNA1C,CACNA1D,CACNA1E,CACNA1F,CACNA1S,CACNA2D1,CACNA2D2,CACNA2D3,CACNA2D4,CACNB1,CACNG1,CACNG2,CACNG4,CACNG5,CACNG7,CREBBP,GCK,HNF1B,INSR,OGDH	26	3	0.115385			0	0
Transcriptional activity of SMAD2/SMAD3:SMAD4 heterotrimer	2.12	0.373	-4	CCNT1,HDAC1,MAPK1,NCOR1,NCOR2,NEDD4L,PARP1,RNF111,SKI,SKIL,SMAD3,SMAD7,SMURF2,SP1,TFDP1,TFDP2,TGIF1,USP9X,WWTR1	19	1	0.0526316			0	0
Transcriptional regulation by RUNX2	2.12	0.373	-3.3	ABL1,AKT2,AKT3,BGLAP,CBFB,COL1A1,GLI2,GLI3,HDAC4,HDAC6,ITGA5,ITGBL1,MAPK1,RUNX1,SMAD6,SRC,TWIST2,WWTR1,YAP1	19	5	0.263158			0	0
NR1H2 and NR1H3-mediated signaling	2.12	0.373	-3	ABCG1,AGO1,AGO2,AGO3,AGO4,EEPD1,KDM1B,KDM4A,MOV10,NCOR1,NCOR2,NR1H3,RXRA,SREBF1,TBL1X,TBL1XR1,TNRC6A,TNRC6B,TNRC6C	19	0	0			0	0
TBC/RABGAPs	2.1	0.386	-4.123	GGA1,GGA2,GGA3,RAB35,RAB5C,RAB6B,RABEP1,RABGAP1,RABGEF1,TBC1D13,TBC1D14,TBC1D16,TBC1D2,TBC1D24,TBC1D3 (includes others),TSC2,ULK1	17	1	0.0588235			0	0
Intrinsic Pathway for Apoptosis	2.09	0.364	-4.472	AKT2,AKT3,APAF1,AVEN,BID,CARD8,CASP9,GSDME,MAPK1,MAPK8,NMT1,PPP1R13B,PPP3CC,STAT3,TFDP1,TFDP2,TP53,TP73,UACA,YWHAE	20	4	0.2			2	0.1
Wound Healing Signaling Pathway	2.11	0.272	-6.574	BMPR2,CERT1,COL11A1,COL13A1,COL16A1,COL17A1,COL18A1,COL1A1,COL20A1,COL21A1,COL22A1,COL23A1,COL24A1,COL27A1,COL28A1,COL2A1,COL4A1,COL4A2,COL5A1,COL5A3,COL6A3,COL7A1,COL8A2,COL9A2,COL9A3,EGFR,FGFR2,GRB2,IKBKB,IL1R1,ITGA3,ITGB4,JAK1,LAMA1,LAMA3,LAMA5,LAMC1,LAMC2,MAP2K1,MAP2K2,MAP2K3,MAP2K5,MAP2K6,MAPK1,MAPK8,MAPK9,MRAS,MST1R,NGFR,PDGFB,RAC1,RAF1,RALA,RALB,SHC2,SHC3,SOS1,TGFA,TGFB1,TGFB2,TGFBR3,TNFRS…	65	14	0.215385			0	0
IL-22 Signaling	2.03	0.458	-3.162	AKT2,AKT3,IL22RA1,JAK1,MAPK1,MAPK14,MAPK8,MAPK9,STAT3,STAT5A,STAT5B	11	7	0.636364			0	0
Heparan Sulfate Biosynthesis (Late Stages)	1.65	0.328	-4.243	AARS1,ALDH2,CES3,CHST10,CHST11,CHST15,CHST3,EXT1,EXT2,EXTL1,EXTL3,HS2ST1,HS3ST2,HS6ST1,LIPE,NDST1,SULT2B1,SULT4A1,TARS2,UST,WSCD1,WSCD2	22	0	0			0	0
HDR through Homologous Recombination (HRR) or Single Strand Annealing (SSA)	1.14	0.265	-5.916	ABL1,ATM,ATR,BLM,BRCA1,DNA2,ERCC1,EXO1,HERC2,NSD2,POLD1,POLD3,POLE,PPP4R2,RAD50,RAD51,RAD51B,RAD51C,RAD9B,RFC2,RMI2,RNF4,RNF8,RPA1,RPA2,RPA3,SPIDR,TIMELESS,TIPIN,TOP3A,TP53BP1,UBE2I,UBE2N,UIMC1,WRN	35	3	0.0857143			0	0
Gene Silencing by RNA	0.512	0.23	-5.657	AAAS,AGO1,AGO2,AGO3,AGO4,DGCR8,DROSHA,HSP90AA1,IPO8,MOV10L1,NUP107,NUP155,NUP160,NUP188,NUP205,NUP210,NUP214,NUP85,NUP88,NUP93,NUP98,PIWIL2,POLR2A,POM121,POM121C,RANBP2,TDRD12,TDRD9,TNRC6A,TNRC6B,TNRC6C,TSNAX	32	0	0			0	0
YAP1- and WWTR1 (TAZ)-stimulated gene expression	1.97	0.533	-2.828	GATA4,HIPK2,KAT2B,TEAD1,TEAD3,TEAD4,WWTR1,YAP1	8	1	0.125			0	0
Sonic Hedgehog Signaling	1.98	0.419	0	CCNB3,GLI2,GLI3,GRK2,GSK3B,PRKACA,PRKAG2,PRKAR1A,PRKAR1B,PRKAR2A,PTCH1,PTCH2,ZNF875	13	6	0.461538			0	0
Cell Cycle Checkpoints	1.37	0.247	-8.485	AHCTF1,ANAPC1,ANAPC5,ANAPC7,ATM,ATR,BLM,BRCA1,CDC23,CDC25C,CDC27,CDC45,CKAP5,CLASP1,CLASP2,CLIP1,COP1,DNA2,DSN1,DYNC1H1,DYNC1I1,EXO1,GTSE1,HERC2,INCENP,KIF2A,KIF2C,KNL1,KNTC1,MAD1L1,MCM5,MDM4,NDE1,NDEL1,NSD2,NUDC,NUP107,NUP160,NUP85,NUP98,PAFAH1B1,PHF20,PPP2CA,PPP2CB,PPP2R1B,PPP2R5C,PPP2R5D,PSMA1,PSMB2,PSMB7,PSME4,RAD50,RAD9B,RANBP2,RANGAP1,RFC2,RMI2,RNF8,RPA1,RPA2,RPA3,TAOK1,TOP3A,TP53,TP53BP1,U…	72	3	0.0416667			5	0.0694444
Cachexia Signaling Pathway	1.73	0.25	-3.838	ADCY1,ADCY10,ADCY2,ADCY3,ADCY5,ADCY7,ADCY9,AGO1,AGO2,AGO3,AGO4,AKT2,AKT3,BMPR2,CAPN1,CAPN11,CAPN2,CAPN3,CAPN5,CAPN8,CAPN9,CASP9,EIF1,EIF2B3,EIF2S3,ERN1,FBXO21,GDF15,GSK3B,HSP90AA1,HSPA4,HSPA5,IGF1R,IKBKB,IKBKE,IKBKG,IL1R1,IL6R,INSL3,INSR,LIFR,LIPE,MAPK1,MAPK14,MAPK8,MAPK9,MFN2,MTOR,NGFR,NOS2,NOX4,P4HB,PAX7,PDE3B,PHGDH,PIK3C2A,PIK3C2B,PIK3CB,PIK3CD,PIK3R3,PIK3R4,PIK3R5,PIK3R6,PPARG,PRKACA,PRKAG2,P…	91	23	0.252747			0	0
STAT5 Activation	1.91	0.714	-2.236	GAB2,GRB2,PTPN11,STAT5A,STAT5B	5	0	0			1	0.2
Inhibition of ARE-Mediated mRNA Degradation Pathway	1.96	0.286	1.543	AGO1,AGO2,AGO3,AGO4,AKT2,AKT3,CNOT1,CNOT10,CNOT11,CNOT2,CNOT3,CNOT4,DDX6,EDC3,MAPK1,MAPK14,MAPK6,MAPKAPK2,NGFR,PAPOLG,PARN,PPM1L,PPP2CA,PPP2CB,PPP2R1B,PPP2R2B,PPP2R2C,PPP2R2D,PPP2R5C,PPP2R5D,PRKACA,PRKAG2,PRKAR1A,PRKAR1B,PRKAR2A,PSMA1,PSMB2,PSMB7,PSME4,PTPA,TIA1,TNFRSF1B,XRN1,YWHAE,ZFP36L2,ZNF331	46	11	0.23913			7	0.152174
Signaling by EGFR	1.92	0.358	-4.359	ADAM12,ARHGEF7,CBL,EGFR,EPS15,EPS15L1,GRB2,LRIG1,PLCG1,PTPN11,PTPN12,PTPN3,PXN,SH3GL1,SH3GL3,SH3KBP1,SOS1,SRC,TGFA	19	2	0.105263			3	0.157895
Glycerophospholipid biosynthesis	1.88	0.295	-6.164	AGK,AGPAT3,AGPAT4,CHAT,CHKA,CPNE1,CSNK2A2,CSNK2A3,DGAT2,ETNK2,GNPAT,LPCAT1,LPIN1,LPIN3,MBOAT1,MGLL,MIGA2,OSBPL10,OSBPL5,OSBPL8,PCYT1A,PEMT,PGS1,PITPNM2,PITPNM3,PLA2G4D,PLA2G4E,PLA2G5,PLA2G6,PLAAT2,PLAAT3,PLB1,PLD1,PLD3,PTDSS2,SLC44A2,SLC44A3,STARD10	38	2	0.0526316			0	0
IL-9 Signaling	1.91	0.4	-3.464	JAK1,JAK3,PIK3C2A,PIK3C2B,PIK3CB,PIK3CD,PIK3R3,PIK3R4,PIK3R5,PIK3R6,RELB,STAT3,STAT5A,STAT5B	14	3	0.214286			0	0
Role of IL-17A in Arthritis	1.9	0.351	#NUM!	MAP2K1,MAP2K2,MAP2K3,MAP2K6,MAPK1,MAPK14,MAPK8,MAPK9,MAPKAPK2,NOS2,PIK3C2A,PIK3C2B,PIK3CB,PIK3CD,PIK3R3,PIK3R4,PIK3R5,PIK3R6,RELB,RPS6KA1	20	11	0.55			0	0
Transcriptional regulation of white adipocyte differentiation	1.9	0.321	-4.811	CARM1,CCND3,CHD9,CREBBP,EBF1,EGR2,HELZ2,MED1,MED14,MED15,MED24,MED26,NCOA3,NCOA6,NCOR1,NCOR2,PPARA,PPARG,RXRA,SMARCD3,SREBF1,SREBF2,TBL1X,TBL1XR1,TGFB1,THRAP3,ZNF638	27	0	0			0	0
Mitotic G2-G2/M phases	1.81	0.271	-7.416	ACTR1A,AKAP9,ALMS1,BTRC,CDC25C,CDK5RAP2,CDK7,CEP131,CEP164,CEP192,CEP250,CEP43,CEP70,CEP72,CKAP5,CLASP1,CNTRL,CSNK1D,CSNK1E,DYNC1H1,FBXL7,FBXW11,GTSE1,HSP90AA1,LCMT1,MYBL2,NDE1,NINL,NME7,ODF2,PAFAH1B1,PCM1,PCNT,PPP1R12A,PPP1R12B,PPP2CA,PPP2CB,PPP2R1B,PRKACA,PSMA1,PSMB2,PSMB7,PSME4,RBX1,SDCCAG8,SFI1,SKP1,TP53,TPX2,TUBA1C,TUBA8,TUBGCP3,TUBGCP5,XPO1,YWHAE	55	4	0.0727273			6	0.109091
Signaling by Erythropoietin	1.88	0.44	-3.317	GRB2,PIK3CB,PIK3CD,PIK3R5,PLCG1,PLCG2,RAPGEF1,SOS1,STAT5A,STAT5B,VAV1	11	0	0			0	0
Class I MHC mediated antigen processing and presentation	1.89	0.251	-9.695	ANAPC1,ANAPC5,ANAPC7,ARIH2,ASB9,ATG7,BTRC,CANX,CBLB,CBLL2,CCNF,CDC23,CDC27,CTSS,DCAF1,FBXL13,FBXL19,FBXL20,FBXL7,FBXO10,FBXO11,FBXO17,FBXO21,FBXO27,FBXO31,FBXW10,FBXW11,FBXW4,FBXW8,GAN,HECW2,HERC1,HERC2,HERC4,HSPA5,HUWE1,IKBKB,IKBKG,ITGAV,ITGB5,LMO7,LRSAM1,MGRN1,MKRN1,MRC2,NCF1,NCF2,NEDD4,NEDD4L,NPEPPS,PIK3R4,PSMA1,PSMB2,PSMB7,PSME4,RBX1,RNF111,RNF115,RNF123,RNF130,RNF213,RNF220,RNF34,RNF4,SAR1B,…	96	1	0.0104167			0	0
PTEN Regulation	1.83	0.285	0	AGO1,AGO2,AGO3,AGO4,AKT2,AKT3,CHD3,CHD4,CSNK2A2,CSNK2A3,EZH2,GATAD2A,GATAD2B,HDAC1,HDAC5,HDAC7,MAPK1,MECOM,MKRN1,MOV10,MTA3,MTOR,NEDD4,PHC2,PHC3,PML,PPARG,PSMA1,PSMB2,PSMB7,PSME4,RCOR1,RPTOR,SCMH1,SLC38A9,SUZ12,TNKS,TNRC6A,TNRC6B,TNRC6C,TP53,USP7,WWP2	43	6	0.139535			0	0
COPII-mediated vesicle transport	1.85	0.329	-4.899	ANKRD28,ANKRD44,ANKRD52,CNIH3,COL7A1,CSNK1D,LMAN2L,NAPA,NSF,PPP6C,PPP6R1,PPP6R2,PPP6R3,RAB1A,SAR1B,SEC16A,SEC16B,SEC22A,SEC24A,SEC31A,SEC31B,TGFA,TRAPPC10,TRAPPC9	24	1	0.0416667			1	0.0416667
Antioxidant Action of Vitamin C	1.85	0.303	4.583	GPLD1,IKBKB,IKBKE,IKBKG,MAPK1,MAPK14,MAPK8,MAPK9,NXN,PLA2G4D,PLA2G4E,PLA2G5,PLA2G6,PLAAT2,PLAAT3,PLB1,PLCB2,PLCG1,PLCG2,PLCH1,PLCH2,PLCL2,PLD1,PLD3,PLD5,RELB,SLC23A2,SLC2A1,SLC2A5,STAT5A,STAT5B,TXNRD1,TXNRD2	33	4	0.121212			0	0
Mitotic Metaphase and Anaphase	1.83	0.266	-7.937	AHCTF1,ANAPC1,ANAPC5,ANAPC7,ANKLE2,CDC23,CDC27,CDCA5,CHMP4B,CHMP7,CKAP5,CLASP1,CLASP2,CLIP1,DSN1,DYNC1H1,DYNC1I1,ESPL1,INCENP,IST1,KIF2A,KIF2C,KNL1,KNTC1,LMNA,LMNB1,MAD1L1,NDE1,NDEL1,NUDC,NUP107,NUP155,NUP160,NUP188,NUP205,NUP85,NUP93,NUP98,PAFAH1B1,POM121,PPP2CA,PPP2CB,PPP2R1B,PPP2R5C,PPP2R5D,PSMA1,PSMB2,PSMB7,PSME4,RANBP2,RANGAP1,RCC1,SMC1A,STAG1,STAG2,TAOK1,TNPO1,TUBA1C,TUBA8,UBE2E1,UBE2I,WAPL…	63	1	0.015873			4	0.0634921
Cargo recognition for clathrin-mediated endocytosis	1.84	0.305	-5.657	AAK1,AP2A1,AP2A2,AP2B1,ARRB1,CBL,CD4,CFTR,CLTB,CLTC,CLTCL1,COPS3,DAB2,EGFR,EPN2,EPS15,EPS15L1,FCHO1,GRB2,GRK2,IGF2R,ITSN1,LDLR,LDLRAP1,PICALM,REPS2,SH3GL1,SH3GL3,SH3KBP1,SYT1,SYT2,TGFA	32	2	0.0625			0	0
Regulation of the Epithelial Mesenchymal Transition in Development Pathway	1.84	0.318	-2.294	APH1B,AXIN1,AXIN2,BCL9,BRCA1,CDH1,GLI2,GLI3,GSK3B,MAML1,NOTCH1,PTCH1,PTCH2,RBPJ,RELB,TCF7,TCF7L1,TCF7L2,WNT2B,WNT3,WNT3A,WNT4,WNT5B,WNT7A,WNT7B,WNT9B,ZNF875	27	1	0.037037			0	0
Vasopressin regulates renal water homeostasis via Aquaporins	1.82	0.372	-3.873	ADCY1,ADCY2,ADCY3,ADCY5,ADCY7,ADCY9,AQP1,GNB1,GNB5,GNG4,GNG7,MYO5B,PRKACA,PRKAR1A,PRKAR1B,PRKAR2A	16	4	0.25			0	0
Glucose and Glucose-1-phosphate Degradation	1.8	0.6	-2.236	GCK,HK1,HK2,HK3,HKDC1,RGN	6	1	0.166667			0	0
BBSome Signaling Pathway	1.88	0.245	-8.716	ADCYAP1R1,ADGRA1,ADGRA2,ADGRB1,ADGRB2,ADGRD1,ADGRD2,ADGRE2,ADGRE5,ADGRF5,ADGRG1,ADGRG2,ADGRG3,ADGRG5,ADGRG6,ADGRL1,ADGRV1,ADORA1,ADORA2A,ADORA2B,ADORA3,ASXL1,ATF6,BBS1,BBS2,BBS9,C5AR1,CBX7,CCDC66,CCR6,CCT3,CELSR1,CELSR2,CEP131,CEP72,CHRM3,CLUAP1,CMKLR1,CRHR1,CRHR2,DRD2,DZIP1,EPHB2,ERN1,EZH2,GABBR2,GHRHR,GLI2,GLI3,GLP1R,GPER1,GPR107,GPR137B,GPR143,GPR153,GPR157,GPR160,GPR161,GPR176,GPR179,GPR3,GPR…	118	13	0.110169			0	0
Tryptophan Degradation X (Mammalian, via Tryptamine)	1.68	0.4	-2.646	ALDH1A2,ALDH1A3,ALDH2,ALDH3A2,ALDH3B1,ALDH7A1,DDC,MAOA,SMOX	9	0	0			0	0
RUNX1 regulates megakaryocyte differentiation and platelet function	0.237	0.211	-3.578	AGO1,AGO3,AGO4,CBFB,HDAC1,ITGA2B,KAT2B,KMT2A,KMT2C,KMT2D,MOV10,MYL9,RUNX1,SETD1B,SIN3A,SIN3B,TNRC6A,TNRC6B,TNRC6C,WDR5	20	0	0			0	0
Role of CHK Proteins in Cell Cycle Checkpoint Control	1.81	0.345	-2.668	ATM,ATR,BRCA1,CDC25C,E2F2,PPM1L,PPP2CA,PPP2CB,PPP2R1B,PPP2R2B,PPP2R2C,PPP2R2D,PPP2R5C,PPP2R5D,PTPA,RAD50,RFC2,RPA1,TLK2,TP53	20	3	0.15			8	0.4
Role of Osteoblasts in Rheumatoid Arthritis Signaling Pathway	1.84	0.268	0.802	ACVRL1,AKT2,AKT3,ALPL,AXIN1,BGLAP,BMP7,BMPR1A,BMPR1B,BMPR2,COL1A1,CSNK1D,CSNK1E,CSNK1G1,CTSB,CTSH,CTSS,GSK3B,IGF1R,IGF2R,IL6R,IL6ST,JAK1,JAK3,LRP1,LRP5,MAPK1,MMP15,MMP17,MMP2,MMP28,PIK3C2A,PIK3C2B,PIK3CB,PIK3CD,PIK3R3,PIK3R4,PIK3R5,PIK3R6,SMAD6,SMURF1,SMURF2,SRC,STAT3,STAT5A,STAT5B,STAT6,TCF7,TCF7L1,TCF7L2,TGFB1,TGFB2,VEGFA,WNT2B,WNT3,WNT3A,WNT4,WNT5B,WNT7A,WNT7B,WNT9B	61	15	0.245902			1	0.0163934
Kinesins	1.8	0.339	-4.583	KIF13B,KIF16B,KIF18B,KIF19,KIF1A,KIF1B,KIF1C,KIF21B,KIF26B,KIF2A,KIF2C,KIF3A,KIF3B,KIF3C,KIF5A,KIF6,KIF9,KLC1,RACGAP1,TUBA1C,TUBA8	21	0	0			0	0
Basal Cell Carcinoma Signaling	1.78	0.329	-2	AXIN1,BMP1,BMP6,BMP7,GLI2,GLI3,GSK3B,KIF7,PTCH1,PTCH2,TCF7,TCF7L1,TCF7L2,TP53,WNT2B,WNT3,WNT3A,WNT4,WNT5B,WNT7A,WNT7B,WNT9B,ZNF875	23	1	0.0434783			0	0
Antiproliferative Role of Somatostatin Receptor 2	1.77	0.324	-4.472	BRAF,GNB1,GNB1L,GNB5,GNG4,GNG7,MAP2K1,MAP2K2,MAPK1,MRAS,NOS1,PIK3C2A,PIK3C2B,PIK3CB,PIK3CD,PIK3R3,PIK3R4,PIK3R5,PIK3R6,PTPN11,RALA,RALB,SMARCC2,SRC	24	6	0.25			1	0.0416667
NAFLD Signaling Pathway	1.8	0.269	-3.151	ACACA,ACACB,AKT2,AKT3,ATF6,ATP2A2,CPT1A,CTSB,ERN1,GNB1L,GSK3B,IKBKB,IKBKE,IKBKG,IL6R,INSR,JAK1,JAK3,LIPE,LPCAT1,LPIN1,MAPK8,MAPK9,MLXIPL,MTOR,NGFR,NOX4,NR1H3,PIK3C2A,PIK3C2B,PIK3CB,PIK3CD,PIK3R3,PIK3R4,PIK3R5,PIK3R6,PPARA,PPM1L,PPP2CA,PPP2CB,PPP2R1B,PPP2R2B,PPP2R2C,PPP2R2D,PPP2R5C,PPP2R5D,PRKAG2,PRKCE,PTPA,RPTOR,SREBF1,STAT3,TBC1D1,TGFB1,TGFB2,TNFRSF1B,TRAF2,ULK1	58	14	0.241379			7	0.12069
Cell Cycle: G2/M DNA Damage Checkpoint Regulation	1.76	0.353	0	ABL1,ATM,ATR,BRCA1,BTRC,CCNB3,CDC25C,CDK7,HIPK2,KAT2B,MDM4,PRKDC,RBX1,RPS6KA1,SKP1,TOP2A,TP53,YWHAE	18	7	0.388889			1	0.0555556
KEAP1-NFE2L2 pathway	1.73	0.281	-6.557	AKT2,AKT3,BRCA1,BTRC,CIT,CREBBP,CSNK2A2,CSNK2A3,DPP3,FBXL17,FER,GSK3B,NME7,NPLOC4,PI4KA,PI4KB,PIK3C2A,PIK3C2B,PIK3CB,PIK3CD,PIK3R3,PIK3R4,PIK3R5,PIK3R6,PRKCD,PRKCI,PSMA1,PSMB2,PSMB7,PSME4,RBX1,RPS6KB1,SESN2,SKP1,SPHK1,STK10,STK17A,STK24,STK3,STK32B,STK32C,STK33,STK40	43	19	0.44186			0	0
Assembly and cell surface presentation of NMDA receptors	1.72	0.364	-4	ACTN2,APBA1,CAMK2A,CAMK2B,CAMK2G,CASK,DLG1,DLG2,DLG3,DLG4,GRIN1,GRIN2A,KIF17,LRRC7,TUBA1C,TUBA8	16	4	0.25			0	0
BER (Base Excision Repair) Pathway	1.72	0.364	-3.5	HUWE1,LIG1,MAP2K1,MAP2K2,MAP2K3,MAP2K5,MAP2K6,MAPK1,NF1,PARP1,POLE,POLG,RFC2,RPA1,SP1,TP53	16	6	0.375			0	0
Biotin-carboxyl Carrier Protein Assembly	1.7	1	#NUM!	ACACA,ACACB,HLCS	3	0	0			0	0
4-aminobutyrate Degradation I	1.7	1	#NUM!	ABAT,ALDH5A1,SUCLG2	3	0	0			0	0
L-serine Degradation	1.7	1	#NUM!	SDS,SDSL,SRR	3	0	0			0	0
Glioma Invasiveness Signaling	1.71	0.324	-4.146	CD44,FNBP1,ITGAV,MAPK1,MMP2,MRAS,PIK3C2A,PIK3C2B,PIK3CB,PIK3CD,PIK3R3,PIK3R4,PIK3R5,PIK3R6,PLAUR,PTK2,RAC1,RALA,RALB,RHOA,RHOBTB2,RHOD,TIMP2	23	3	0.130435			0	0
Lung Ionic Balance Signaling Pathway	1.74	0.241	-6.881	ABCC4,ADCYAP1R1,ADGRA1,ADGRA2,ADGRB1,ADGRB2,ADGRD1,ADGRD2,ADGRE2,ADGRE5,ADGRF5,ADGRG1,ADGRG2,ADGRG3,ADGRG5,ADGRG6,ADGRL1,ADGRV1,ADORA1,ADORA2A,ADORA2B,ADORA3,ASIC1,ASIC2,ATP1A3,BLK,C5AR1,CCR6,CELSR1,CELSR2,CFTR,CHRM3,CMKLR1,CNGA3,CNGB1,CRHR1,CRHR2,DRD2,ESR1,GABBR2,GHRHR,GLP1R,GPER1,GPR107,GPR137B,GPR143,GPR153,GPR157,GPR160,GPR161,GPR176,GPR179,GPR3,GPR52,GPR89A,GPRC5B,GPRC5C,GRM4,GRM5,GRM6,GRM7,…	122	17	0.139344			7	0.057377
Extra-nuclear estrogen signaling	1.7	0.32	-4.899	AKT2,AKT3,EGFR,ESR1,GNAI1,GNAI2,GNB1,GNB5,GNG4,GNG7,HSP90AA1,IGF1R,MAPK1,MMP2,NOS3,PDPK1,PIK3R3,PRKCZ,PTK2,SPHK1,SRC,TGFA,XPO1,ZDHHC7	24	8	0.333333			0	0
G alpha (z) signalling events	1.7	0.354	-4	ADCY1,ADCY2,ADCY3,ADCY5,ADCY7,ADCY9,GNAI1,GNAI2,GNAZ,GNB1,GNB5,GNG4,GNG7,PRKCB,PRKCD,PRKCE,PRKCH	17	4	0.235294			0	0
Inositol phosphate metabolism	1.7	0.354	-4.123	IMPA2,INPP4A,INPP5A,INPP5B,INPP5D,IP6K1,IP6K2,IP6K3,ITPK1,ITPKB,MTMR7,NUDT3,PLCB2,PLCG1,PLCG2,PLCH1,PLCH2	17	0	0			1	0.0588235
ER-Mitochondrial Communication Signaling Pathway	1.7	0.316	-2.449	AKT2,AKT3,APH1B,CDIP1,CHCHD3,CSNK2A2,ERN1,ESYT1,ITPR3,MCU,MFN2,MIGA2,OSBPL5,OSBPL8,PEMT,PINK1,PISD,PITRM1,PML,PTDSS2,SAMM50,SPIRE1,TP53,VAPB,VPS13D	25	5	0.2			0	0
Activation of kainate receptors upon glutamate binding	1.68	0.4	-3.464	DLG1,DLG3,DLG4,GNB1,GNB5,GNG4,GNG7,GRIK3,GRIK4,GRIK5,NCALD,PLCB2	12	0	0			0	0
Signaling by FGFR1	1.68	0.346	-4.243	ANOS1,BRAF,CBL,FGF1,FGF18,FGFR1,FRS2,GRB2,MAPK1,MKNK1,PLCG1,PPP2CA,PPP2CB,PTPN11,SOS1,SPRED2,SRC,TGFBR3	18	5	0.277778			3	0.166667
Metabolism of non-coding RNA	1.73	0.339	-4.359	AAAS,CLNS1A,DDX20,NUP107,NUP155,NUP160,NUP188,NUP205,NUP210,NUP214,NUP85,NUP88,NUP93,NUP98,PHAX,POM121,POM121C,RANBP2,SMN1	19	0	0			0	0
TCF dependent signaling in response to WNT	0.583	0.226	-7.28	AKT2,AXIN1,AXIN2,BCL9,BCL9L,BTRC,CCDC88C,CREBBP,CSNK1E,CSNK2A2,CSNK2A3,CTNNBIP1,GSK3B,HDAC1,HECW1,KMT2D,LGR5,LGR6,LRP5,PPP2CA,PPP2CB,PPP2R1B,PPP2R5C,PPP2R5D,PSMA1,PSMB2,PSMB7,PSME4,RBX1,RNF43,RUNX3,RUVBL1,RYK,SMARCA4,SMURF2,SOX13,SOX6,TCF7,TCF7L1,TCF7L2,TERT,TLE1,TLE2,TLE3,TNKS,TRRAP,USP34,USP8,WNT3,WNT3A,WNT4,XPO1,ZNRF3	53	6	0.113208			4	0.0754717
Signaling by FGFR4	1.66	0.366	-3.873	BRAF,CBL,FGF1,FGF18,FGFR4,FRS2,GRB2,MAPK1,MKNK1,PLCG1,PPP2CA,PPP2CB,PTPN11,SOS1,SRC	15	5	0.333333			3	0.2
Signaling by Hippo	1.65	0.45	-3	AMOTL1,NPHP4,STK3,TJP1,TJP2,WWC1,WWTR1,YAP1,YWHAE	9	1	0.111111			0	0
Ethanol Degradation IV	2	0.476	-2.449	ACSS1,ACSS2,ALDH1A2,ALDH1A3,ALDH2,ALDH3A2,ALDH3B1,ALDH7A1,DIP2A	9	0	0			0	0
PD-1, PD-L1 cancer immunotherapy pathway	1.67	0.298	2.502	AKT2,AKT3,CBLB,CD247,CSNK2A2,CSNK2A3,FOXP3,GSK3B,IL2RB,JAK1,JAK3,LCK,NGFR,PIK3C2A,PIK3C2B,PIK3CB,PIK3CD,PIK3R3,PIK3R4,PIK3R5,PIK3R6,PLCG1,PTPN11,SMAD3,STAT5A,STAT5B,TGFB1,TGFB2,TNFRSF1B,YAP1,ZAP70	31	10	0.322581			1	0.0322581
Collagen degradation	1.65	0.328	-4.583	COL11A1,COL13A1,COL16A1,COL17A1,COL18A1,COL1A1,COL23A1,COL2A1,COL4A1,COL4A2,COL5A1,COL5A3,COL6A3,COL7A1,COL8A2,COL9A2,COL9A3,CTSB,MMP15,MMP2,PHYKPL	21	0	0			0	0
Mitochondrial biogenesis	1.65	0.328	-4.146	ACSS2,CARM1,CHD9,CREBBP,CRTC1,CRTC3,HELZ2,MAPK14,MED1,MEF2D,MTERF1,NCOA6,NCOR1,NRF1,PPARA,PPARGC1B,PRKAG2,RXRA,SMARCD3,TBL1X,TBL1XR1	21	2	0.0952381			0	0
Transcriptional regulation by RUNX3	1.6	0.299	-4.359	CBFB,CREBBP,HDAC4,ITGAL,KAT2B,MAML1,NOTCH1,PSMA1,PSMB2,PSMB7,RBPJ,RORC,RUNX1,RUNX3,SMAD3,SMURF1,SMURF2,SRC,TCF7,TCF7L1,TCF7L2,TEAD1,TEAD3,TEAD4,TGFB1,TP53,WWTR1,YAP1,ZFHX3	29	1	0.0344828			0	0
Bone Mineralization Signaling Pathway	1.65	0.282	-3.162	ALPL,ANKH,ATP2B3,BMPR2,CLDN14,COL1A1,FGF1,FGF18,FGFR1,FGFR2,FGFR4,GNA11,GNAQ,IGF1R,IGF2R,PLCB2,PLCG1,PLCG2,PLCH1,PLCH2,PLCL2,PTH1R,RXRA,SLC20A2,SLC8A1,SMPD3,STAT5A,STAT5B,TCF7,TCF7L1,TCF7L2,VDR,WNT2B,WNT3,WNT3A,WNT4,WNT5B,WNT7A,WNT7B,WNT9B	40	4	0.1			1	0.025
DNA Damage Reversal	1.61	0.625	-2.236	ALKBH5,ASCC1,ASCC2,FTO,MGMT	5	0	0			0	0
RAN Signaling	1.61	0.471	-2.828	CSE1L,IPO5,KPNA6,RANBP2,RANGAP1,RCC1,TNPO1,XPO1	8	0	0			0	0
Putrescine Degradation III	1.97	0.5	-2.449	ALDH1A2,ALDH1A3,ALDH2,ALDH3A2,ALDH3B1,ALDH7A1,MAOA,SMOX	8	0	0			0	0
Iron homeostasis signaling pathway	1.63	0.284	#NUM!	ACO2,ARNT,ATP6V0A1,ATP6V0A2,ATP6V0A4,ATP6V0D1,ATP6V1E1,BMP1,BMP6,BMP7,BMPR1A,BMPR1B,BMPR2,BTRC,EGFR,EPAS1,FLVCR1,GDF15,HMOX2,IL6R,JAK1,JAK3,LRP1,LYRM4,MAPK1,NFS1,PDGFB,PDGFRB,RBX1,SKP1,SLC11A2,SLC39A14,SMAD3,STAT3,STAT5A,STAT5B,STEAP3,TFR2	38	8	0.210526			0	0
Carnitine metabolism	#N/A	#N/A	-2.646	ACACA,ACACB,CPT1A,PPARD,PRKAG2,RXRA,SLC25A20	7	1	0.142857			0	0
LGI-ADAM interactions	1.58	0.5	-2.646	ADAM11,ADAM22,CACNG2,CACNG4,DLG4,STX1A,STX1B	7	0	0			0	0
Chondroitin Sulfate Degradation (Metazoa)	1.58	0.5	-2.646	ARSB,CEMIP,CEMIP2,GALNS,HEXB,HEXD,OGA	7	0	0			0	0
Signaling by Leptin	1.58	0.545	-2.449	LEPR,PTPN11,SH2B1,STAT3,STAT5A,STAT5B	6	0	0			1	0.166667
April Mediated Signaling	1.57	0.357	-3.742	IKBKB,IKBKE,IKBKG,MAPK1,MAPK14,MAPK8,MAPK9,NFAT5,NFATC1,NFATC2,NFATC3,RELB,TNFRSF13B,TRAF1,TRAF2	15	4	0.266667			0	0
Protein Ubiquitination Pathway	1.6	0.256	-8	AMFR,ANAPC1,ANAPC5,BIRC6,BRCA1,BTRC,CBL,CDC23,CFAP52,DNAJB12,DNAJB6,DNAJC11,DNAJC17,DNAJC6,DNAJC7,DNAJC8,HSP90AA1,HSPA12A,HSPA4,HSPA5,NEDD4,NEDD4L,PSMA1,PSMB2,PSMB7,RBX1,SKP1,SMURF1,SMURF2,TRAP1,UBA1,UBE2D2,UBE2E1,UBE2G1,UBE2G2,UBE2H,UBE2I,UBE2N,UBE2O,UBE2T,UBE2V1,UBE3B,UBE4B,UBR1,UBR2,USP10,USP18,USP20,USP22,USP24,USP30,USP31,USP32,USP33,USP34,USP35,USP36,USP39,USP4,USP42,USP43,USP44,USP48,USP49…	69	0	0			0	0
IL-12 Signaling and Production in Macrophages	1.59	0.261	-0.391	AKT2,AKT3,C3,CAMKK2,CLU,COL1A1,DDR2,IKBKB,IKBKE,IKBKG,IL12RB1,IL12RB2,IL6ST,IRF8,ITGAM,LCK,MAP2K1,MAP2K2,MAP2K3,MAP2K6,MAPK1,MAPK14,MAPK8,MST1R,MTOR,NFAT5,NFATC1,NFATC2,NFATC3,NOS2,PIK3C2A,PIK3C2B,PIK3CB,PIK3CD,PIK3R3,PIK3R4,PIK3R5,PIK3R6,POU2F1,POU2F2,PPARG,PRKAG2,PRKCB,PRKCD,PRKCE,PRKCH,PRKCI,PRKCZ,PRKDC,PRLR,RAC1,RELB,RXRA,SIRT1,STAT3,STAT6,TGFB1,TGFB2,VDR	59	23	0.389831			0	0
Aryl Hydrocarbon Receptor Signaling	1.57	0.277	-1.095	AHRR,ALDH1A2,ALDH1A3,ALDH1L1,ALDH1L2,ALDH2,ALDH3A2,ALDH3B1,ALDH5A1,ALDH7A1,APAF1,ARNT,ATM,ATR,CCND3,CDK6,ESR1,HSP90AA1,MAPK1,MAPK8,MED1,NCOA3,NCOR2,NFIA,NFIC,NFIX,POLA1,RARA,RARB,RARG,RELB,RXRA,SMARCA4,SP1,SRC,TFDP1,TGFB1,TGFB2,TGM2,TP53,TP73	41	6	0.146341			0	0
Microautophagy Signaling Pathway	1.51	0.272	-4.243	CERT1,CHMP4B,COL11A1,COL13A1,COL16A1,COL17A1,COL18A1,COL1A1,COL20A1,COL21A1,COL22A1,COL23A1,COL24A1,COL27A1,COL28A1,COL2A1,COL4A1,COL4A2,COL5A1,COL5A3,COL6A3,COL7A1,COL8A2,COL9A2,COL9A3,MAP1LC3A,PRKAG2,PSMA1,PSMB2,PSMB7,PSME4,RETREG1,SEC24A,SEC31A,SEC31B,SIDT2,TFEB,TP53,VPS33A,VPS37B,VPS37C,VPS41,VPS45	43	1	0.0232558			0	0
MYC Mediated Apoptosis Signaling	1.53	0.34	-2	APAF1,BID,CASP9,CRADD,CREBBP,IKBKB,IKBKE,IKBKG,NGFR,PRKACA,PRKAG2,PRKAR1A,PRKAR1B,PRKAR2A,TNFRSF1B,TP53,TRAF2	17	5	0.294118			0	0
Proteasomal PSMD10 Signaling Pathway	1.55	0.285	-5.24	AKT2,AKT3,BMP6,BRAF,CDK6,E2F2,ETV1,KDM4A,MAPK1,MMP2,MRAS,PDGFB,PIK3C2A,PIK3C2B,PIK3CB,PIK3CD,PIK3R3,PIK3R4,PIK3R5,PIK3R6,RAF1,RALA,RALB,SIRT1,STAT3,TCF7,TCF7L1,TCF7L2,TGFA,TGFB1,TGFB2,TP53,VEGFA,WWP2,YAP1	35	7	0.2			0	0
Dermatan Sulfate Biosynthesis	1.51	0.328	-4	B3GAT1,CHST10,CHST11,CHST15,CHST3,CHSY1,CSGALNACT1,DSE,HS2ST1,HS3ST2,HS6ST1,NDST1,SULT2B1,SULT4A1,UST,WSCD1,WSCD2,XYLT1,XYLT2	19	0	0			0	0
PKR-mediated signaling	1.9	0.315	-4.899	ADAR,ARIH1,DHX9,DUS2,EIF2S3,FANCA,FANCL,IKBKB,IKBKG,ILF3,MAP2K6,MAPT,MAVS,NCK1,PPP2CA,PPP2CB,PPP2R1B,PTPN2,SPHK1,STAT3,TP53,TUBA1C,TUBA8,UBE2I	24	1	0.0416667			4	0.166667
Hypoxia Signaling in the Cardiovascular System	1.51	0.311	-0.816	ARNT,ATM,BIRC6,CREB3L1,CREB3L2,CREB5,CREBBP,CSNK1D,HSP90AA1,NOS3,P4HB,TP53,UBE2D2,UBE2E1,UBE2G1,UBE2G2,UBE2H,UBE2I,UBE2N,UBE2O,UBE2T,UBE2V1,VEGFA	23	2	0.0869565			0	0
Erythropoietin Signaling Pathway	1.51	0.269	-4.938	AKT2,AKT3,APAF1,ARNT,GRB2,GSK3B,ITPR1,ITPR2,ITPR3,MAP2K1,MAP2K2,MAPK1,MRAS,MTOR,NOS3,PDPK1,PIK3C2A,PIK3C2B,PIK3CB,PIK3CD,PIK3R3,PIK3R4,PIK3R5,PIK3R6,PLCG1,PRKCB,PRKCD,PRKCE,PRKCH,PRKCI,PRKCZ,RAC1,RAF1,RALA,RALB,RELB,RPS6KB1,SHC2,SHC3,SOS1,SRC,STAT5A,STAT5B,TGFB1,TGFB2,TP53	46	18	0.391304			0	0
Ferroptosis Signaling Pathway	1.5	0.282	-3.55	ACACA,AIFM2,ALOX5,ALOXE3,ARF1,BID,BRAF,CARS1,CTSB,FANCD2,GCLC,MAP2K1,MAP2K2,MAPK1,MRAS,NCOA4,NFS1,NOX4,PRKAG2,RAF1,RALA,RALB,SLC11A2,SLC38A1,SLC39A14,SLC3A2,SP1,SREBF2,STAT3,STEAP3,TP53,TXNRD1,USP7,WWTR1,YAP1	35	6	0.171429			0	0
B Cell Activating Factor Signaling	1.47	0.349	-3.742	IKBKB,IKBKE,IKBKG,MAPK1,MAPK14,MAPK8,MAPK9,NFAT5,NFATC1,NFATC2,NFATC3,RELB,TNFRSF13B,TRAF1,TRAF2	15	4	0.266667			0	0
G-protein beta:gamma signalling	1.46	0.375	-3.464	AKT2,AKT3,GNB1,GNB5,GNG4,GNG7,PAK1,PDPK1,PIK3R5,PIK3R6,PLCB2,RHOA	12	4	0.333333			0	0
FAT10 Cancer Signaling Pathway	1.45	0.333	-2.84	AKT2,AKT3,BMPR2,GSK3B,IKBKB,IKBKE,IKBKG,NGFR,RELB,SMAD3,STAT3,TCF7L2,TGFB1,TGFB2,TGFBR3,TNFRSF1B,TP53	17	4	0.235294			0	0
Signaling by NTRK2 (TRKB)	1.44	0.4	-3.162	FRS2,GRB2,NTF3,NTRK2,PLCG1,PTPN11,RAC1,SOS1,SRC,TIAM1	10	2	0.2			1	0.1
Sheddase Signaling Pathway	1.47	0.263	-4.621	ARHGAP32,CCR6,CD44,CDH1,CDH12,COL1A1,COL4A1,COL4A2,E2F2,EGFR,ELF4,ELK3,ERBB4,ETS1,GNAI1,GNAI2,ITGA5,ITGAV,ITGB4,ITGB5,ITGB6,MAPK1,MAPK14,MAPK8,MAPK9,MET,MMP15,MMP17,MMP2,MMP28,MTOR,PDGFB,PDGFRB,PIK3C2A,PIK3C2B,PIK3CB,PIK3CD,PIK3R3,PIK3R4,PIK3R5,PIK3R6,PLAUR,RELB,SRC,TGFA,TGFB1,TGFB2,TMPRSS2,VEGFA,VWF,ZBTB16	51	11	0.215686			0	0
DNA Double Strand Break Response	0.544	0.247	-4.359	ABL1,ATM,BAZ1B,BRCA1,EYA2,EYA3,HERC2,KDM4A,KDM4B,MAPK8,NSD2,PPP5C,RAD50,RNF8,TP53,TP53BP1,UBE2I,UBE2N,UIMC1	19	3	0.157895			3	0.157895
Role of PI3K/AKT Signaling in the Pathogenesis of Influenza	1.44	0.317	-3.5	AKT2,AKT3,CASP9,CRK,GNAI1,GNAI2,GSK3B,MAP2K1,MAP2K2,MAPK1,MLH1,PIK3C2A,PIK3C2B,PIK3CB,PIK3CD,PIK3R3,PIK3R4,PIK3R5,PIK3R6,RELB	20	7	0.35			0	0
p38 MAPK Signaling	1.44	0.281	-4.491	ATF1,CREB3L1,CREB3L2,CREB5,CREBBP,EEF2K,IL1R1,IRAK2,MAP2K3,MAP2K6,MAP4K1,MAPK14,MAPKAPK2,MAPKAPK3,MAPT,MEF2A,MEF2B,MEF2D,MKNK1,PLA2G4D,PLA2G4E,PLA2G5,PLA2G6,RPS6KA1,RPS6KA2,RPS6KA5,RPS6KB1,RPS6KC1,TAB1,TGFB1,TGFB2,TNFRSF1B,TP53,TRAF2	34	14	0.411765			0	0
FAK Signaling	1.48	0.227	-11.754	ACTR2,ACTR3,ADCYAP1R1,ADGRA1,ADGRA2,ADGRB1,ADGRB2,ADGRD1,ADGRD2,ADGRE2,ADGRE5,ADGRF5,ADGRG1,ADGRG2,ADGRG3,ADGRG5,ADGRG6,ADGRL1,ADGRV1,ADORA1,ADORA2A,ADORA2B,ADORA3,AGO2,AKT2,AKT3,ARHGAP35,ARHGEF7,ARPC1A,ARPC1B,ASAP1,BCAR1,BCAR3,BMPR2,C5AR1,CAPN1,CAPN11,CAPN2,CAPN3,CAPN5,CAPN8,CAPN9,CCR6,CD247,CDH1,CDH5,CELSR1,CELSR2,CHRM3,CMKLR1,COL1A1,CRHR1,CRHR2,CRK,DOCK1,DRD2,EFNA5,EGFR,ELF4,ELK3,ERBB2,ETS1,ET…	187	27	0.144385			1	0.00534759
Signaling by FGFR3	1.4	0.35	-3.742	BRAF,CBL,FGF1,FGF18,FRS2,GRB2,MAPK1,MKNK1,PLCG1,PPP2CA,PPP2CB,PTPN11,SOS1,SRC	14	4	0.285714			3	0.214286
LPS/IL-1 Mediated Inhibition of RXR Function	1.43	0.257	0.426	ABCB1,ABCB9,ABCC3,ABCC4,ABCG1,ACOX1,ACOX2,ACOX3,ACSBG1,ACSBG2,ACSF2,ACSL6,ALDH1A2,ALDH1A3,ALDH1L1,ALDH1L2,ALDH2,ALDH3A2,ALDH3B1,ALDH5A1,ALDH7A1,CHST10,CHST11,CHST15,CHST3,CPT1A,CYP2A7,HS2ST1,HS3ST2,HS6ST1,IL1R1,LBP,LIPC,MAOA,MAPK8,MAPK9,MGMT,NDST1,NGFR,NR1H3,NR1I2,PPARA,PPARGC1B,RARA,RXRA,SCARB1,SLC27A1,SLC27A6,SMOX,SREBF1,SULT2B1,SULT4A1,TNFRSF1B,TRAF2,UST,WSCD1,WSCD2,XPO1	58	2	0.0344828			0	0
Role of p14/p19ARF in Tumor Suppression	1.39	0.379	2.714	PIK3C2A,PIK3C2B,PIK3CB,PIK3CD,PIK3R3,PIK3R4,PIK3R5,PIK3R6,RAC1,TP53,TTF1	11	1	0.0909091			0	0
TP53 Regulates Transcription of Cell Death Genes	1.39	0.341	-3.742	AIFM2,APAF1,ATM,BID,CRADD,CREBBP,NDRG1,PPP1R13B,STEAP3,TMEM219,TNFRSF10C,TNFRSF10D,TP53,TP73,ZNF420	15	1	0.0666667			1	0.0666667
UDP-N-acetyl-D-galactosamine Biosynthesis II	1.38	0.5	-2.236	GCK,GPI,HK1,HK2,HK3,HKDC1	6	1	0.166667			0	0
Apelin Adipocyte Signaling Pathway	1.39	0.298	0.853	ADCY1,ADCY10,ADCY2,ADCY3,ADCY5,ADCY7,ADCY9,GNA11,GNAI1,GNAI2,LIPE,MAPK1,MAPK14,MAPK6,MAPK8,MAPK9,NCF1,NCF2,NOX4,PRKACA,PRKAG2,PRKAR1A,PRKAR1B,PRKAR2A,RAC1	25	10	0.4			0	0
Interleukin-9 signaling	1.37	0.556	-2.236	JAK1,JAK3,STAT3,STAT5A,STAT5B	5	2	0.4			0	0
GDP-glucose Biosynthesis	1.37	0.556	-2	GCK,HK1,HK2,HK3,HKDC1	5	1	0.2			0	0
XBP1(S) activates chaperone genes	1.38	0.333	-3.873	ADD1,ATP6V0D1,DDX11,EXTL1,EXTL3,GFPT1,HDGF,LMNA,PDIA5,SEC31A,SRPRB,TATDN2,TLN1,WFS1,WIPI1,ZBTB17	16	0	0			0	0
DNA Damage Bypass	1.38	0.333	-4	CUL4A,DDB1,NPLOC4,POLD1,POLD3,POLE,RAD18,RBX1,REV1,RFC2,RPA1,RPA2,RPA3,SPRTN,USP10,USP43	16	0	0			0	0
Apoptotic execution phase	1.37	0.327	-4.123	ADD1,CDH1,DFFB,GSN,LMNA,LMNB1,MAPT,PKP1,PLEC,PRKCD,PTK2,ROCK1,SATB1,SPTAN1,STK24,TJP1,TJP2	17	4	0.235294			0	0
Chondroitin Sulfate Biosynthesis	1.37	0.321	-3.873	B3GAT1,CHST10,CHST11,CHST15,CHST3,CHSY1,CSGALNACT1,HS2ST1,HS3ST2,HS6ST1,NDST1,SULT2B1,SULT4A1,UST,WSCD1,WSCD2,XYLT1,XYLT2	18	0	0			0	0
GABA receptor activation	1.37	0.317	-4.243	ADCY1,ADCY2,ADCY3,ADCY5,ADCY7,ADCY9,GABBR2,GABRA6,GABRB3,GABRG3,GNAI1,GNAI2,GNAL,GNB1,GNB5,GNG4,GNG7,KCNJ12,NPTN	19	0	0			0	0
Notch Signaling	1.34	0.351	-0.707	APH1B,CNTN1,DTX1,DTX2,MAG,MAML1,MFNG,NOTCH1,NOTCH2,NOTCH3,NUMB,NUMBL,RBPJ	13	0	0			0	0
IL-33 Signaling Pathway	1.35	0.263	-6.112	AKT2,AKT3,CASP9,CELA2B,CREB3L1,CREB3L2,CREB5,CREBBP,CTRC,FBXL19,FOXP3,ICAM2,IKBKB,IKBKE,IKBKG,LPIN1,MAP2K1,MAP2K2,MAPK1,MAPK14,MAPK8,MAPK9,MAPKAPK2,MMP2,MTOR,NFATC1,NOS3,PIK3C2A,PIK3C2B,PIK3CB,PIK3CD,PIK3R3,PIK3R4,PIK3R5,PIK3R6,PLCG2,PRKACA,PRKAG2,PRKAR1A,PRKAR1B,PRKAR2A,RPS6KA1,RPS6KB1,RPS6KC1,STAT3,SYK	46	20	0.434783			0	0
γ-linolenate Biosynthesis II (Animals)	1.32	0.421	-2.646	ACSBG1,ACSBG2,ACSF2,ACSL6,FADS1,FADS2,SLC27A1,SLC27A6	8	0	0			0	0
RNA Polymerase III Transcription	1.32	0.341	-3.742	BDP1,BRF1,CRCP,GTF3C1,GTF3C5,NFIA,NFIC,NFIX,POLR3A,POLR3B,POLR3E,POU2F1,SNAPC4,ZNF143	14	0	0			0	0
C-type lectin receptors (CLRs)	1.28	0.267	-6.164	BTRC,CARD11,CREBBP,FBXW11,ICAM2,IKBKB,IKBKG,ITPR1,ITPR2,ITPR3,MUC12,MUC13,MUC15,MUC16,MUC17,MUC4,NFATC1,NFATC2,NFATC3,PAK1,PDPK1,PLCG2,PPP3CB,PRKACA,PRKCD,PSMA1,PSMB2,PSMB7,PSME4,RAF1,RELB,RPS6KA5,SKP1,SRC,SYK,TAB1,UBE2D2,UBE2N,UBE2V1	39	8	0.205128			1	0.025641
Macrophage Alternative Activation Signaling Pathway	1.33	0.261	-6.272	ACLY,ADORA2A,ADORA2B,AKT2,CIITA,CREB3L1,CREB3L2,CREB5,CREBBP,CSF1R,EPAS1,GNB1L,GRB2,IL4R,JAK1,JAK3,KDM6B,LLGL1,MAPK1,MAPK14,MTOR,NOS2,NR1H3,PIK3C2A,PIK3C2B,PIK3CB,PIK3CD,PIK3R3,PIK3R4,PIK3R5,PIK3R6,PPARD,PPARG,RELB,RPS6KA1,RPS6KA5,RPS6KB1,RPS6KC1,RPTOR,RXRA,SCARB1,SREBF1,STAT3,STAT6,SYK,TGFB1,TGFB2	47	13	0.276596			0	0
Visual phototransduction	1.37	0.317	-4.359	ABCA4,CAMKMT,CNGB1,DHRS3,FNTB,GNB1,GNB5,GRK1,GRK4,GUCA1A,GUCA1B,HSD17B6,MYO7A,NMT1,PPEF1,RCVRN,RGS9,SAG,STRA6	19	2	0.105263			1	0.0526316
Signaling by CSF3 (G-CSF)	1.29	0.367	-3.317	CSF3R,GAB2,GRB2,HCK,JAK1,PTPN11,STAT3,STAT5A,STAT5B,SYK,UBE2D2	11	3	0.272727			1	0.0909091
Signal regulatory protein family interactions	1.26	0.438	-2.646	FYB1,GRB2,PTK2,PTK2B,PTPN11,SKAP2,SRC	7	3	0.428571			1	0.142857
Rap1 signalling	1.26	0.438	-2.646	PRKACA,PRKG1,RAF1,RAP1GAP,RAP1GAP2,RAPGEF3,RAPGEF4	7	3	0.428571			0	0
SUMOylation of DNA methylation proteins	1.61	0.471	-2.646	DNMT1,DNMT3A,DNMT3B,PHC2,PHC3,SCMH1,UBE2I	7	0	0			0	0
D-myo-inositol (1,4,5)-trisphosphate Degradation	1.26	0.438	-2.646	BPNT1,IMPA2,INPP5A,INPP5B,INPP5D,INPP5K,SYNJ2	7	0	0			0	0
Fatty Acid α-oxidation	1.61	0.471	-2.236	ALDH1A2,ALDH1A3,ALDH2,ALDH3A2,ALDH3B1,ALDH7A1,ALOXE3	7	0	0			0	0
4-1BB Signaling in T Lymphocytes	1.26	0.353	-3.317	IKBKB,IKBKE,IKBKG,MAP2K1,MAP2K2,MAPK1,MAPK14,MAPK8,MAPK9,RELB,TRAF1,TRAF2	12	6	0.5			0	0
Neurotransmitter uptake and metabolism In glial cells	1.23	0.75	#NUM!	SLC1A2,SLC1A3,SLC38A1	3	0	0			0	0
TP53 Regulates Transcription of DNA Repair Genes	1.25	0.3	-4.583	AP1B1,AP1G1,AP1M1,ATM,ATR,BRCA1,CCNT1,CDK12,CDK13,CDK7,CTDP1,ELL,ERCC3,FANCD2,FANCI,GTF2H3,MLH1,MSH2,POLR2A,SUPT5H,TP53	21	5	0.238095			1	0.047619
Triacylglycerol Degradation	0.889	0.302	-3.317	AARS1,ABHD2,ABHD6,ALDH2,CES3,DAGLA,DAGLB,FAAH,LIPC,LIPE,MGLL,NDST1,PLB1,TARS2	14	0	0			0	0
M-decay: degradation of maternal mRNAs by maternally stored factors	1.23	0.326	-3.873	AGO2,CNOT1,CNOT10,CNOT11,CNOT2,CNOT3,CNOT4,CPEB1,EIF4B,KDM1B,KDM4B,KDM4C,MED12L,TNKS1BP1,ZFP36L2	15	0	0			0	0
TNFR1 Signaling	1.23	0.32	-3.606	APAF1,BID,CASP9,CRADD,IKBKB,IKBKE,IKBKG,MADD,MAP4K2,MAPK8,NAIP,PAK1,PAK4,PAK6,RELB,TRAF2	16	5	0.3125			0	0
Syndecan interactions	1.22	0.37	-3.162	ACTN1,CASK,COL1A1,COL5A1,COL5A3,ITGAV,ITGB4,ITGB5,SDC3,TGFB1	10	1	0.1			0	0
Histamine Degradation	1.58	0.5	-2	ALDH1A2,ALDH1A3,ALDH2,ALDH3A2,ALDH3B1,ALDH7A1	6	0	0			0	0
Signaling by BMP	1.19	0.355	-3.317	ACVRL1,AMHR2,BMPR1A,BMPR1B,BMPR2,SKI,SMAD6,SMAD7,SMURF1,SMURF2,TGFBR3	11	4	0.363636			0	0
Caspase activation via Dependence Receptors in the absence of ligand	1.16	0.5	-2.236	CASP9,DAPK1,DAPK2,DCC,UNC5A	5	2	0.4			0	0
Glycine Betaine Degradation	1.16	0.5	-2.236	SARDH,SDS,SDSL,SHMT1,SRR	5	0	0			0	0
Nucleotide Excision Repair Pathway	1.17	0.343	#NUM!	CDK7,ERCC1,ERCC3,ERCC6,GTF2H3,POLR2A,POLR2J2/POLR2J3,RPA1,RPA2,RPA3,RPA4,XPC	12	1	0.0833333			0	0
CSDE1 Signaling Pathway	1.16	0.309	-3.051	AGO1,AGO2,AGO3,AGO4,AKT2,AKT3,APAF1,CCND3,CTTN,DDX6,EDC3,LSM14A,PIWIL2,PUM1,RAC1,TGFB1,TRIO	17	3	0.176471			0	0
Meiotic synapsis	0.28	0.218	-4.123	ATR,BRCA1,DIDO1,LMNA,LMNB1,SMC1A,STAG1,STAG2,STAG3,SUN1,SUN2,SYCE2,SYCP1,SYNE1,SYNE2,TERF2,UBE2I	17	1	0.0588235			0	0
Sumoylation Pathway	1.16	0.277	0.894	CDH1,CREBBP,CTBP2,DNMT3A,ETS1,FNBP1,HDAC1,MAPK8,MAPK9,PIAS1,PML,RAC1,RANBP2,RANGAP1,RCC1,RCOR1,RFC2,RHOA,RHOBTB2,RHOD,RNF4,RPA1,SAE1,SIRT1,SP1,TP53,UBE2I,ZNF217	28	2	0.0714286			0	0
RHO GTPases Activate NADPH Oxidases	1.14	0.375	-3	MAPK1,MAPK14,NCF1,NCF2,PIK3R4,PRKCB,PRKCD,PRKCZ,RAC1	9	6	0.666667			0	0
Hedgehog 'off' state	1.12	0.27	-3.962	ADCY1,ADCY10,ADCY2,ADCY3,ADCY5,ADCY7,ADCY9,BTRC,DYNC2H1,GLI2,GLI3,GPR161,GSK3B,IFT122,IFT140,IFT52,KIF3A,KIF7,NUMB,PRKACA,PRKAR1A,PRKAR1B,PRKAR2A,PSMA1,PSMB2,PSMB7,PSME4,PTCH1,RBX1,SKP1,TUBA1C	31	5	0.16129			0	0
Sphingolipid metabolism	1.09	0.271	-3.162	ABCC1,ACER3,ALDH3A2,ALDH3B1,ARSB,ARSG,B3GALNT1,B4GALT5,CERK,CERS4,CERS5,CERT1,FA2H,GLB1,GLB1L2,GLB1L3,HEXB,HEXD,PPM1L,PSAP,SGMS1,SMPD3,SPHK1,SPNS2,ST3GAL2,ST3GAL3,ST3GAL5,STS,SUMF1,VAPB	30	0	0			1	0.0333333
Plasma lipoprotein assembly, remodeling, and clearance	1.14	0.289	-4.69	ABCG1,AP2A1,AP2A2,AP2B1,BMP1,CES3,CLTC,HDLBP,LDLR,LDLRAP1,LIPC,LMF1,MBTPS1,NR1H3,P4HB,PCSK5,PCSK6,PCSK9,PRKACA,SAR1B,SCARB1,SOAT1	22	1	0.0454545			0	0
1D-myo-inositol Hexakisphosphate Biosynthesis II (Mammalian)	1.12	0.412	-2.646	INPP5A,INPP5B,INPP5D,INPP5K,ITPK1,ITPKB,SYNJ2	7	0	0			0	0
Translocation of SLC2A4 (GLUT4) to the plasma membrane	1.13	0.292	-4.583	ACTB,AKT2,ASPSCR1,EXOC3,EXOC4,EXOC6,EXOC7,KIF3A,KIF3B,MYH9,MYO1C,MYO5A,PRKAG2,RAC1,RALA,RALGAPB,TBC1D1,TBC1D4,TUBA1C,TUBA8,YWHAE	21	2	0.0952381			0	0
Centrosomal KIAA0586 Signaling Pathway	1.1	0.263	-0.507	ACAN,BTRC,C2CD3,CD44,CEP131,FGF1,FGF18,FGFR1,FGFR2,FGFR4,GLI2,GLI3,KIF3B,MACF1,MAPK1,MAPK14,NCAN,PCM1,PIK3C2A,PIK3C2B,PIK3CB,PIK3CD,PIK3R3,PIK3R4,PIK3R5,PIK3R6,PRKACA,PRKAR2A,PSMA1,PSMB2,PSMB7,PSME4,PTCH1,RBX1,SKP1	35	8	0.228571			0	0
Signaling by NOTCH4	1.09	0.261	-6.083	APH1B,CIT,CREBBP,FER,FLT4,KAT2B,MAML1,NME7,NOTCH1,NOTCH2,PI4KA,PI4KB,PIK3C2A,PIK3C2B,PIK3CB,PIK3CD,PIK3R3,PIK3R4,PIK3R5,PIK3R6,PSMA1,PSMB2,PSMB7,RBPJ,RBX1,RPS6KB1,SKP1,SMAD3,SPHK1,STK10,STK17A,STK24,STK3,STK32B,STK32C,STK33,STK40	37	12	0.324324			0	0
Inhibition of Angiogenesis by TSP1	1.1	0.344	-3.162	AKT2,AKT3,HSPG2,MAPK1,MAPK14,MAPK8,MAPK9,NOS3,TGFB1,TP53,VEGFA	11	6	0.545455			0	0
Striated Muscle Contraction	1.09	0.333	-3.464	ACTN2,DMD,MYBPC2,MYBPC3,MYH3,MYL2,TMOD3,TNNI1,TNNT1,TNNT2,TPM3,TPM4	12	0	0			0	0
Transcriptional regulation by the AP-2 (TFAP2) family of transcription factors	1.09	0.333	-3.464	CREBBP,DEK,EGFR,ERBB2,ESR1,KCTD15,MYBL2,TGFA,UBE2I,VEGFA,WWOX,YY1	12	2	0.166667			0	0
Chondroitin Sulfate Biosynthesis (Late Stages)	1.09	0.312	-3.464	CHST10,CHST11,CHST15,CHST3,CHSY1,CSGALNACT1,HS2ST1,HS3ST2,HS6ST1,NDST1,SULT2B1,SULT4A1,UST,WSCD1,WSCD2	15	0	0			0	0
PI3K Cascade	1.09	0.318	-3.742	AKT2,FGF1,FGF18,FGFR1,FGFR2,FGFR4,FRS2,GAB2,GRB2,PDE3B,PDPK1,PIK3CB,PIK3R4,PTPN11	14	6	0.428571			1	0.0714286
Synaptic adhesion-like molecules	1.08	0.381	-2.828	DLG1,DLG3,DLG4,GRIN1,GRIN2A,PTPRD,PTPRF,PTPRS	8	0	0			3	0.375
Citric acid cycle (TCA cycle)	1.08	0.381	-2.828	ACO2,CS,NNT,OGDH,SDHA,SDHC,SUCLG2,TRAP1	8	0	0			0	0
Endoplasmic Reticulum Stress Pathway	1.08	0.381	-2.646	ATF6,CASP9,ERN1,HSPA5,MAPK8,MBTPS1,TAOK3,TRAF2	8	3	0.375			0	0
Phenylalanine Degradation IV (Mammalian, via Side Chain)	0.872	0.417	-2.236	ACSF3,ALDH2,ALDH3A2,HPD,MAOA,SMOX	6	0	0			0	0
Bladder Cancer Signaling	1.08	0.267	-3.162	ABL1,CDH1,DAPK1,E2F2,EGFR,ERBB2,FGF1,FGF18,HDAC1,HDAC11,HDAC4,HDAC5,HDAC6,HDAC7,HDAC9,MAP2K1,MAP2K2,MAPK1,MMP15,MMP17,MMP2,MMP28,MRAS,RAF1,RALA,RALB,RPS6KA5,SIN3A,TFDP1,TP53,VEGFA	31	9	0.290323			0	0
MSP-RON Signaling in Macrophages Pathway	1.08	0.267	-3.272	CIITA,CREB3L1,CREB3L2,CREB5,CREBBP,GAB2,GRB2,IKBKB,IKBKE,IKBKG,ITGAM,MAPK1,MRAS,MST1R,NOS2,PIK3C2A,PIK3C2B,PIK3CB,PIK3CD,PIK3R3,PIK3R4,PIK3R5,PIK3R6,PRKCZ,RALA,RALB,RELB,SBNO2,SOS1,ST14,STAT3	31	4	0.129032			0	0
Asparagine N-linked glycosylation	0.892	0.254	-5.745	ALG14,ALG6,ALG8,AMFR,B4GALT1,B4GALT5,CANX,CHST10,CHST8,DHDDS,EDEM2,ENGASE,FCSK,FUCA1,GANAB,GFPT1,GFPT2,GMDS,HK1,MAN1C1,MAN2A2,MGAT3,MGAT4A,MGAT4C,PMM2,RNF103,RPN1,ST3GAL4,ST6GAL1,ST8SIA2,TUSC3,UGGT1,UGGT2	33	0	0			0	0
WNT/Ca+ pathway	#N/A	#N/A	-4	AXIN1,CAMK2A,CREB3L1,CREB3L2,CREB5,CREBBP,GSK3B,NFAT5,NFATC1,NFATC2,NFATC3,PLCB2,PLCG1,PLCG2,PLCH1,PLCH2,PLCL2,RELB,WNT5B	19	2	0.105263			0	0
IL-13 Signaling Pathway	1.02	0.262	-5.303	AKT2,AKT3,ANO1,BLK,CCL26,FAM120A,HCK,IL4R,JAK1,LCK,MAOA,MAPK1,MAPK14,MTOR,PIK3C2A,PIK3C2B,PIK3CB,PIK3CD,PIK3R3,PIK3R4,PIK3R5,PIK3R6,PRKCD,RHOA,ROCK1,SPDEF,SRC,STAT3,STAT6,TGFB1,TGFB2,TP53	32	13	0.40625			0	0
Class B/2 (Secretin family receptors)	1.05	0.274	-5.099	ADCYAP1R1,ADGRE2,ADGRE5,CRCP,CRHR1,CRHR2,GHRHR,GLP1R,GNB1,GNB5,GNG4,GNG7,PTCH1,PTCH2,PTH1R,RAMP3,SCTR,VIPR1,VIPR2,WNT2B,WNT3,WNT3A,WNT4,WNT7A,WNT7B,WNT9B	26	0	0			0	0
Sialic acid metabolism	1.02	0.333	-3.317	GLB1,ST3GAL1,ST3GAL2,ST3GAL3,ST3GAL4,ST3GAL5,ST6GAL1,ST6GALNAC1,ST6GALNAC3,ST8SIA1,ST8SIA2	11	0	0			0	0
Regulation of endogenous retroelements	0.16	0.199	-5.292	ACTB,ARID1A,ARID1B,BCL7A,BCL7B,CHD3,CHD4,DNMT3A,DPF3,EHMT1,GATAD2A,GATAD2B,HDAC1,MTA3,MTREX,PPHLN1,SETDB1,SMARCA4,SMARCB1,SMARCC1,SMARCC2,SMARCD3,SPOCD1,SS18L1,TASOR,UBE2I,ZNF273,ZNF331	28	0	0			0	0
TP53 Regulates Transcription of Cell Cycle Genes	1.02	0.306	-3.873	ARID3A,CARM1,CDC25C,CNOT1,CNOT10,CNOT11,CNOT2,CNOT3,CNOT4,PLAGL1,TFDP1,TFDP2,TNKS1BP1,TP53,ZNF385A	15	0	0			1	0.0666667
Carboxyterminal post-translational modifications of tubulin	1.02	0.311	-3.742	AGBL2,AGBL4,AGTPBP1,LRRC49,TTL,TTLL1,TTLL11,TTLL12,TTLL3,TTLL5,TTLL6,TUBA1C,TUBA8,VASH2	14	0	0			0	0
tRNA Splicing	1.02	0.311	-3.742	ENPP6,GDPD1,PDE10A,PDE1B,PDE1C,PDE2A,PDE3B,PDE4A,PDE4B,PDE4C,PDE4D,PDE8A,PDE8B,PDE9A	14	0	0			0	0
Dermatan Sulfate Biosynthesis (Late Stages)	1.02	0.311	-3.464	CHST10,CHST11,CHST15,CHST3,DSE,HS2ST1,HS3ST2,HS6ST1,NDST1,SULT2B1,SULT4A1,UST,WSCD1,WSCD2	14	0	0			0	0
IL-27 Signaling Pathway	1.03	0.262	-1.915	AKT2,AKT3,ATG13,C5,C5AR1,FOXP3,IL12RB2,IL1R1,IL6ST,IRF8,JAK1,JAK3,MAPK1,MAPK14,MTOR,NGFR,NOS2,PIK3C2A,PIK3C2B,PIK3CB,PIK3CD,PIK3R3,PIK3R4,PIK3R5,PIK3R6,RELB,RORA,RORC,RUNX1,SMAD3,STAT3,TNFRSF1B,ULK1	33	9	0.272727			0	0
Mismatch Repair in Eukaryotes	1	0.389	-1.89	EXO1,LIG1,MLH1,MSH2,POLD1,RFC2,RPA1	7	0	0			0	0
Superpathway of D-myo-inositol (1,4,5)-trisphosphate Metabolism	0.972	0.364	-2.828	BPNT1,IMPA2,INPP5A,INPP5B,INPP5D,INPP5K,ITPKB,SYNJ2	8	0	0			0	0
Cancer Drug Resistance by Drug Efflux	0.979	0.293	-3.5	ABCB1,ABCC1,ABCC10,AKT2,AKT3,BRAF,MAP2K1,MAP2K2,MAPK1,MRAS,PIK3CB,PIK3CD,PIK3R3,RAF1,RALA,RALB,TP53	17	7	0.411765			0	0
Oleate Biosynthesis II (Animals)	0.802	0.444	-2	FADS1,FADS2,FADS6,PTPRT	4	0	0			1	0.25
Neuroinflammation Signaling Pathway	0.999	0.236	-4.45	AKT2,AKT3,APH1B,BACE2,BIRC6,BMPR2,CALB2,CHP1,CREB3L1,CREB3L2,CREB5,CREBBP,CSF1R,GABBR2,GABRA6,GABRB3,GABRG3,GRIN1,GRIN2A,GSK3B,IDE,IKBKB,IKBKE,IKBKG,IL1R1,IL34,IL6R,IRAK2,JAK1,JAK3,MAPK1,MAPK14,MAPK6,MAPK8,MAPK9,MAPT,NAIP,NCF1,NCF2,NFAT5,NFATC1,NFATC2,NFATC3,NOS2,NOX4,NTF3,PIK3C2A,PIK3C2B,PIK3CB,PIK3CD,PIK3R3,PIK3R4,PIK3R5,PIK3R6,PLA2G4D,PLA2G4E,PLA2G5,PLA2G6,PLCG1,PLCG2,PPP3CB,PPP3CC,RAC1,RELB,S…	72	15	0.208333			2	0.0277778
NAP1L1 Transcription Regulation Signaling Pathway	0.972	0.273	-3.674	AKT2,AKT3,CASP9,DGKZ,ERCC6,ETS1,HDGF,MAPK1,MTOR,MYH9,PIK3C2A,PIK3C2B,PIK3CB,PIK3CD,PIK3R3,PIK3R4,PIK3R5,PIK3R6,SCARB1,TP53,TUBA1C,TUBA8,UBR4,YAP1	24	5	0.208333			0	0
D-myo-inositol (1,4,5)-Trisphosphate Biosynthesis	0.955	0.346	-3	PI4KA,PI4KB,PIP4K2B,PIP5K1A,PLCB2,PLCG1,PLCG2,PLCH1,PLCH2	9	0	0			0	0
CDX Gastrointestinal Cancer Signaling Pathway	0.979	0.246	1.896	AKT2,AKT3,AXIN2,BLM,BMP1,BMP6,BMP7,BRAF,EGFR,GSK3B,IKBKB,IKBKE,IKBKG,IL6R,JAK1,JAK3,MAP2K1,MAP2K2,MAPK1,MAPK14,NCF1,NCF2,NOX4,PIK3C2A,PIK3C2B,PIK3CB,PIK3CD,PIK3R3,PIK3R4,PIK3R5,PIK3R6,RAC1,RELB,SLC15A1,STAT3,TCF7,TCF7L1,TCF7L2,TGFB1,TGFB2,WNT2B,WNT3,WNT3A,WNT4,WNT5B,WNT7A,WNT7B,WNT9B	48	12	0.25			0	0
Signaling by MST1	0.949	0.6	#NUM!	HPN,MST1R,SPINT2	3	1	0.333333			0	0
Reelin signalling pathway	0.949	0.6	#NUM!	DAB1,RELN,SH3KBP1	3	0	0			0	0
NAD Biosynthesis from 2-amino-3-carboxymuconate Semialdehyde	0.949	0.6	#NUM!	NADSYN1,NMNAT2,QPRT	3	0	0			0	0
Protein Citrullination	0.949	0.6	#NUM!	PADI1,PADI2,PADI4	3	0	0			0	0
Superpathway of Serine and Glycine Biosynthesis I	0.949	0.6	#NUM!	PHGDH,SHMT1,UBAC2	3	0	0			0	0
Glutamate Degradation III (via 4-aminobutyrate)	0.949	0.6	#NUM!	ABAT,ALDH5A1,SUCLG2	3	0	0			0	0
Acetate Conversion to Acetyl-CoA	0.949	0.6	#NUM!	ACSS1,ACSS2,DIP2A	3	0	0			0	0
Signaling by ALK	0.949	0.333	-3.162	ALK,DNMT1,FRS2,HDAC1,JAK3,PIK3CB,PLCG1,SIN3A,SRC,STAT3	10	3	0.3			0	0
Transcriptional Regulation by E2F6	0.949	0.324	0.707	APAF1,BRCA1,EHMT1,EZH2,MGA,PCGF6,PHC3,RAD51,SUZ12,TFDP1,TFDP2	11	0	0			0	0
Fanconi Anemia Pathway	0.949	0.316	-3.464	ATR,ERCC1,FAN1,FANCA,FANCD2,FANCI,FANCL,POLN,RPA1,RPA2,RPA3,UBE2T	12	1	0.0833333			0	0
Macroautophagy	1.12	0.294	-4.359	AMBRA1,ATG13,ATG4B,ATG7,CHMP4B,CHMP7,MAP1LC3A,MTMR14,MTOR,PIK3R4,PRKAG2,RPTOR,SLC38A9,TSC2,ULK1,UVRAG,WDR45B,WIPI1,WIPI2	19	4	0.210526			1	0.0526316
MHC class II antigen presentation	0.956	0.258	-5.745	ACTR1A,AP1B1,AP1G1,AP1M1,AP2A1,AP2A2,AP2B1,ARF1,CANX,CAPZA2,CAPZB,CLTC,CTSB,CTSH,CTSS,DNM1,DNM2,DYNC1H1,DYNC1I1,KIF2A,KIF2C,KIF3A,KIF3B,KIF3C,KIF5A,KLC1,RACGAP1,SAR1B,SEC24A,SEC31A,SPTBN2,TUBA1C,TUBA8	33	0	0			0	0
Regulation of cholesterol biosynthesis by SREBP (SREBF)	0.942	0.4	-2.449	MBTPS1,SAR1B,SCAP,SEC24A,SREBF1,SREBF2	6	0	0			0	0
Mitotic Telophase/Cytokinesis	0.942	0.4	-2.449	MAU2,NIPBL,SMC1A,STAG1,STAG2,WAPL	6	0	0			0	0
Fatty Acid Activation	0.942	0.4	-2.236	ACSBG1,ACSBG2,ACSF2,ACSL6,SLC27A1,SLC27A6	6	0	0			0	0
Regulation of TP53 Activity through Phosphorylation	0.949	0.269	-5	ATM,ATR,BLM,BRCA1,CSNK2A2,CSNK2A3,DNA2,EXO1,HIPK2,MAPK14,MDM4,PRKAG2,RAD50,RAD9B,RFC2,RMI2,RPA1,RPA2,RPA3,TAF12,TAF4,TOP3A,TP53,TPX2,WRN	25	7	0.28			0	0
GADD45 Signaling	0.932	0.288	-3.153	ATM,ATR,BRCA1,CCND3,MAP2K3,MAP2K6,MAPK1,MAPK14,MAPK8,MAPK9,POU2F1,RELB,SMAD3,TGFB1,TGFB2,TP53,WT1	17	8	0.470588			0	0
Unfolded Protein Response (UPR)	1.36	0.364	-2.646	ATF6,CREB3L1,CREB3L2,EIF2S3,ERN1,HSPA5,MBTPS1	7	1	0.142857			0	0
GABA synthesis, release, reuptake and degradation	0.904	0.368	-2.646	ABAT,ALDH5A1,SLC6A1,SLC6A11,STX1A,STXBP1,SYT1	7	0	0			0	0
Mitochondrial L-carnitine Shuttle Pathway	0.904	0.368	-2.449	ACSBG1,ACSBG2,ACSF2,ACSL6,CPT1A,SLC27A1,SLC27A6	7	0	0			0	0
Role of MAPK Signaling in the Pathogenesis of Influenza	0.904	0.272	#NUM!	AKT2,AKT3,MAP2K1,MAP2K2,MAP2K3,MAP2K6,MAPK1,MAPK14,MAPK8,MAPK9,MRAS,PLA2G4D,PLA2G4E,PLA2G5,PLA2G6,PLAAT2,PLAAT3,PLB1,RABGEF1,RAF1,RALA,RALB	22	11	0.5			0	0
Azathioprine ADME	0.888	0.348	-2.828	ABCC4,GMPS,IMPDH1,RAC1,SLC29A1,VAV1,VAV2,VAV3	8	0	0			0	0
Apelin Cardiac Fibroblast Signaling Pathway	0.888	0.348	0	AKT2,AKT3,ANGPT2,NOS3,PRKAG2,SPHK1,TGFB1,TGFB2	8	3	0.375			0	0
Phospholipases	0.891	0.281	-3.742	GPLD1,LIPC,PLA2G4D,PLA2G4E,PLA2G5,PLA2G6,PLAAT2,PLAAT3,PLB1,PLCB2,PLCG1,PLCG2,PLCH1,PLCH2,PLCL2,PLD1,PLD3,PLD5	18	0	0			0	0
Acute Phase Response Signaling	0.906	0.245	-5.096	AKT2,AKT3,APOH,C3,C5,C9,GRB2,HMOX2,IKBKB,IKBKE,IKBKG,IL1R1,IL6R,IL6ST,ITIH3,ITIH4,LBP,MAP2K1,MAP2K2,MAP2K3,MAP2K6,MAPK1,MAPK14,MAPK8,MAPK9,MRAS,MTOR,NGFR,OSMR,PDPK1,PIK3CB,PIK3CD,PIK3R3,PTPN11,RAF1,RALA,RALB,RELB,SERPINF1,SOS1,STAT3,TAB1,TNFRSF1B,TRAF2,VWF	45	13	0.288889			1	0.0222222
VDR/RXR Activation	0.889	0.273	2	BGLAP,COL13A1,HR,LRP5,MED1,NCOA3,NCOR1,NCOR2,PPARD,PRKCB,PRKCD,PRKCE,PRKCH,PRKCI,PRKCZ,RXRA,SP1,TGFB2,VDR,WT1,YY1	21	6	0.285714			0	0
PCP (Planar Cell Polarity) Pathway	0.879	0.283	-3.357	CELSR1,MAPK8,MAPK9,PRICKLE1,RAC1,RHOA,ROCK1,ROR2,VANGL1,WNT2B,WNT3,WNT3A,WNT4,WNT5B,WNT7A,WNT7B,WNT9B	17	4	0.235294			0	0
SUMOylation of transcription cofactors	1.02	0.311	-3.606	CREBBP,DDX17,HIPK2,MRTFA,NCOR2,PHC2,PHC3,PIAS1,SCMH1,SIN3A,UBE2I,UHRF2,ZNF131	13	1	0.0769231			0	0
Tuberculosis Active Signaling Pathway	0.849	0.236	-0.289	AKT2,AKT3,ATP6V0A1,ATP6V0A2,ATP6V0A4,ATP6V0D1,ATP6V1E1,C3,C5AR1,CASP9,CHP1,EZH2,IL1R1,INPP5D,ITGAM,ITGAX,JAK1,MAP4K2,MAPK1,MAPK14,MAPK8,MAPK9,MKRN1,MRC2,MSR1,MTOR,NCF1,NCF2,NGFR,NLRP1,NLRP12,NLRP13,NLRP2,NLRP4,NLRP5,PIK3C2A,PIK3C2B,PIK3CB,PIK3CD,PIK3R3,PIK3R4,PIK3R5,PIK3R6,PPARG,PPP3CB,PPP3CC,PRKCZ,RAC1,RPS6KB1,SP1,STAT3,TNFRSF1B,TNFRSF8,TP53,TRAF2,ULK1	56	13	0.232143			2	0.0357143
Glucocorticoid Receptor Signaling	0.873	0.222	#NUM!	ACTB,AKT2,AKT3,ARID1A,ARID2,BGLAP,BRCA1,CD247,CDK7,CHP1,CREBBP,DCAF6,DNAH1,DNAH10,DNAH3,EGFR,ERCC3,ESR1,FKBP5,GABPB2,GHR,GRB2,GTF2H3,HLTF,HSP90AA1,HSPA4,HSPA5,IKBKB,IKBKE,IKBKG,IL12RB1,IL12RB2,IL1R1,IL21R,IL22RA1,IL2RB,IL4R,IL6R,IL6ST,JAK1,JAK3,KAT2B,KRT7,KRT8,KRT80,MAP2K1,MAP2K2,MAPK1,MAPK14,MAPK8,MAPK9,MED1,MED14,MMP2,MRAS,NCOA3,NCOR1,NCOR2,NDUFA10,NDUFA12,NDUFB2,NDUFS4,NFAT5,NFATC1,NFATC2,NFAT…	121	18	0.14876			2	0.0165289
Parkinson's Signaling Pathway	0.87	0.232	-4.677	ACTB,ALDH1A2,ALDH1A3,ALDH1L1,ALDH1L2,ALDH2,ALDH3A2,ALDH3B1,ALDH5A1,ALDH7A1,ATP6V0A1,ATP6V0A2,ATP6V0A4,ATP6V0D1,ATP6V1E1,CACNA1A,CACNA1B,CACNA1C,CACNA1D,CACNA1E,CACNA1F,CACNA1G,CACNA1H,CACNA1I,CACNA1S,CACNA2D1,CACNA2D2,CACNA2D3,CACNA2D4,CACNB1,CACNG1,CACNG2,CACNG4,CACNG5,CACNG7,CAMK2A,CAMK2B,CAMK2G,CASP9,CATSPER3,DDC,ERN1,GRIN1,GRIN2A,HSPA5,ITPR1,ITPR2,ITPR3,LRRK2,MAOA,MAPK1,MAPK14,MAPK8,NDUFA10,N…	69	9	0.130435			0	0
Interleukin-12 family signaling	0.806	0.35	-2.646	CANX,IL12RB1,IL12RB2,IL6ST,JAK1,P4HB,STAT3	7	1	0.142857			0	0
Leucine Degradation I	0.802	0.444	-2	BCAT1,HMGCL,IVD,MCCC1	4	0	0			0	0
Response to elevated platelet cytosolic Ca2+	0.823	0.25	-5.745	ABCC4,ACTN1,ACTN2,ACTN4,APLP2,APOH,BRPF3,CHID1,CLU,CYRIB,F13A1,GAS6,GTPBP2,HABP4,HSPA5,ITGA2B,ITIH3,ITIH4,LHFPL2,MANF,PDGFB,PHACTR2,PPIA,PRKCB,PSAP,QSOX1,TEX264,TGFB1,TGFB2,TLN1,VCL,VEGFA,VWF	33	1	0.030303			0	0
TREM1 Signaling	0.807	0.271	-3.873	AKT2,AKT3,CIITA,GRB2,ITGA5,ITGAX,LAT2,MAPK1,NLRC5,NLRP1,NLRP12,NLRP2,NLRP5,PLCG1,PLCG2,RELB,STAT3,STAT5A,STAT5B	19	3	0.157895			0	0
Thrombin signalling through proteinase activated receptors (PARs)	0.802	0.312	-3.162	ARRB1,GNA11,GNA12,GNAQ,GNB1,GNB5,GNG4,GNG7,MAPK1,SRC	10	2	0.2			0	0
RHO GTPases activate IQGAPs	0.802	0.312	-3.162	ACTB,CDH1,CLIP1,CTNNA1,IQGAP1,IQGAP2,IQGAP3,RAC1,TUBA1C,TUBA8	10	0	0			0	0
Oxidative Ethanol Degradation III	1.1	0.344	-2.449	ACSS1,ACSS2,ALDH1A2,ALDH1A3,ALDH2,ALDH3A2,ALDH3B1,ALDH7A1,CYP2A7,DIP2A	10	0	0			0	0
Interleukin-6 family signaling	0.8	0.333	-2.828	CBL,IL6R,IL6ST,JAK1,LIFR,OSMR,PTPN11,STAT3	8	1	0.125			1	0.125
Dopamine Degradation	0.955	0.346	-2.449	ALDH1A2,ALDH1A3,ALDH2,ALDH3A2,ALDH3B1,ALDH7A1,MAOA,SMOX	8	0	0			0	0
Ethanol Degradation II	0.949	0.333	-2.449	ACSS1,ACSS2,ALDH1A2,ALDH1A3,ALDH2,ALDH3A2,ALDH3B1,ALDH7A1,DIP2A	9	0	0			0	0
MAPK6/MAPK4 signaling	0.77	0.258	-0.688	AGO1,AGO2,AGO3,AGO4,CCND3,CDC14A,CDC14B,ETV4,KALRN,MAPK6,MMP2,MOV10,NCOA3,PAK1,PRKACA,PSMA1,PSMB2,PSMB7,PSME4,RAC1,TNRC6A,TNRC6B,TNRC6C,XPO1	24	4	0.166667			2	0.0833333
Signaling by NOTCH3	0.782	0.286	-3.207	APH1B,CREBBP,EGFR,IKZF1,KAT2B,MAML1,NEURL1,NOTCH1,NOTCH3,PBX1,PLXND1,RBPJ,WWC1,WWP2	14	1	0.0714286			0	0
PXR/RXR Activation	0.99	0.29	-3.207	ABCB1,ABCB9,ABCC3,AKT2,AKT3,ALDH3A2,CES3,CPT1A,INSR,NR1I2,PPARA,PRKACA,PRKAG2,PRKAR1A,PRKAR1B,PRKAR2A,RXRA	17	8	0.470588			0	0
Signaling by Insulin receptor	0.77	0.289	-3.606	ATP6V0A1,ATP6V0A2,ATP6V0A4,ATP6V0D1,ATP6V1E1,GRB10,GRB2,IDE,INSR,MAPK1,PIK3CB,PTPRF,SOS1	13	2	0.153846			1	0.0769231
Role of OCT4 in Mammalian Embryonic Stem Cell Pluripotency	0.77	0.289	#NUM!	AQR,BRCA1,CCNF,JARID2,MEF2A,NR5A1,PARP1,PCGF6,PHC3,RARA,TASOR,TP53,WWP2	13	0	0			0	0
COPI-mediated anterograde transport	0.77	0.255	-5.099	ACTR1A,ANK1,ANK3,ARF1,CAPZA2,CAPZB,COG4,COG5,COG7,COPG1,COPZ1,DYNC1H1,DYNC1I1,GBF1,GOLGB1,GOSR1,NAPA,NSF,RAB1A,SPTAN1,SPTB,SPTBN1,SPTBN2,SPTBN4,TUBA1C,TUBA8	26	0	0			0	0
Mitochondrial calcium ion transport	0.749	0.385	-2.236	AKAP1,LETM1,MCU,MICU1,SLC8B1	5	0	0			0	0
Transcriptional regulation of testis differentiation	0.749	0.385	-2.236	DMRT1,GATA4,NR5A1,WNT4,WT1	5	0	0			0	0
Nephron development	0.749	0.385	-2.236	HNF1B,PAX2,WNT4,WNT9B,WT1	5	0	0			0	0
Transcriptional regulation by RUNX1	0	0.195	-6.083	ABL1,ARID1A,ARID1B,ARID2,AUTS2,AXIN1,BLK,CBFB,CDK7,CREBBP,CSNK2A2,ESR1,FOXP3,HIPK2,KMT2A,LIFR,LMO1,PAX5,PBRM1,PHC2,PHC3,PRKCB,PSMA1,PSMB2,PSMB7,PSME4,RUNX1,SCMH1,SMARCA4,SMARCB1,SMARCC1,SMARCC2,SMARCD3,TCF12,TJP1,TP73,YAP1	37	6	0.162162			0	0
Interferon gamma signaling	0.75	0.255	-5	CAMK2A,CAMK2B,CAMK2G,CD44,CIITA,IRF8,JAK1,MAPK1,MID1,NCAM1,OAS3,PIAS1,PML,PRKCD,PTAFR,PTPN11,PTPN2,RAF1,SMAD7,TRIM14,TRIM2,TRIM29,TRIM5,TRIM62,TRIM8	25	7	0.28			2	0.08
Signal amplification	0.734	0.303	-3.162	GNA11,GNAI1,GNAI2,GNAQ,GNB1,GNB5,GNG4,GNG7,MAPK14,SRC	10	2	0.2			0	0
D-myo-inositol (1,3,4)-trisphosphate Biosynthesis	0.728	0.353	-2.449	INPP5A,INPP5B,INPP5D,INPP5K,ITPKB,SYNJ2	6	0	0			0	0
Lactose synthesis	0.72	0.667	#NUM!	B4GALT1,SLC2A1	2	0	0			0	0
Pyrophosphate hydrolysis	0.72	0.667	#NUM!	LHPP,PPA1	2	0	0			0	0
SUMOylation of nuclear envelope proteins	0.72	0.667	#NUM!	RANGAP1,UBE2I	2	0	0			0	0
Serine Biosynthesis	0.72	0.667	#NUM!	PHGDH,UBAC2	2	0	0			0	0
TP53 Regulates Metabolic Genes	0.735	0.259	-4.69	AGO1,AGO2,AGO3,AGO4,AKT2,AKT3,COX5A,COX7A2L,GPI,MOV10,MTOR,PRKAG2,RPTOR,SESN2,SLC38A9,TNRC6A,TNRC6B,TNRC6C,TP53,TSC2,TXNRD1,YWHAE	22	4	0.181818			0	0
Potassium Channels	0.734	0.252	-5.099	ABCC8,GABBR2,GNB1,GNB5,GNG4,GNG7,KCNAB1,KCNAB2,KCNB1,KCNC1,KCNC4,KCNH2,KCNH3,KCNH8,KCNJ12,KCNK2,KCNK9,KCNMA1,KCNMB1,KCNN1,KCNN3,KCNN4,KCNQ1,KCNQ2,KCNQ3,KCNQ4	26	0	0			0	0
Deubiquitination	0.379	0.213	-7.81	ACTB,ARRB1,ASXL1,ATXN7,AXIN1,AXIN2,BRCA1,CFTR,ESR1,FOXK1,FOXK2,IDE,IKBKG,INO80,KAT2B,KDM1B,MAVS,MBD5,MDM4,NFRKB,OTUB1,OTUD7A,OTUD7B,PSMA1,PSMB2,PSMB7,PSME4,RHOA,RNF123,RUVBL1,SMAD3,SMAD7,SMURF2,SUDS3,TAB1,TADA2B,TGFB1,TNIP1,TNKS,TP53,TRAF2,TRRAP,UIMC1,USP10,USP18,USP20,USP22,USP24,USP30,USP33,USP34,USP4,USP42,USP44,USP48,USP49,USP7,USP8,USP9X,WDR20,YY1	61	0	0			0	0
Degradation of beta-catenin by the destruction complex	0.682	0.253	-2.065	AXIN1,AXIN2,BTRC,CTBP2,GSK3B,HDAC1,PPP2CA,PPP2CB,PPP2R1B,PPP2R5C,PPP2R5D,PSMA1,PSMB2,PSMB7,PSME4,RBX1,SKP1,TCF7,TCF7L1,TCF7L2,TLE1,TLE2,TLE3	23	1	0.0434783			4	0.173913
Unfolded protein response	0.718	0.256	-3.207	AMFR,ATF6,CANX,CD82,DNAJA3,DNAJB12,DNAJB6,DNAJC11,DNAJC17,DNAJC6,DNAJC7,DNAJC8,ERN1,HSPA4,HSPA5,MAPK8,MBTPS1,P4HB,PPARG,SCAP,SREBF1,SREBF2,TRAF2	23	2	0.0869565			0	0
Phototransduction Pathway	0.698	0.273	-0.258	CNGA3,CNGB1,GNB1,GNB5,GRK1,GUCA1A,GUCA1B,PRKACA,PRKAG2,PRKAR1A,PRKAR1B,PRKAR2A,RCVRN,RGS9,SAG	15	6	0.4			0	0
Cell Cycle Regulation by BTG Family Proteins	0.687	0.289	#NUM!	E2F2,PPM1L,PPP2CA,PPP2CB,PPP2R1B,PPP2R2B,PPP2R2C,PPP2R2D,PPP2R5C,PPP2R5D,PTPA	11	0	0			7	0.636364
tRNA Charging	0.687	0.289	-3.317	AARS1,AARS2,CARS1,CARS2,EPRS1,FARS2,LARS2,NARS2,SARS1,TARS2,YARS1	11	0	0			0	0
Transcriptional and post-translational regulation of MITF-M expression and activity	0.776	0.274	-3.207	AKT3,CDH1,CREBBP,EPRS1,GSK3B,HDAC1,MAPK1,MITF,RPS6KA1,SIRT1,TFEB,TFEC,WNT3A,XPO1	14	4	0.285714			0	0
Neurotransmitter clearance	0.673	0.4	-2	ALDH2,MAOA,SLC6A3,SLC6A4	4	0	0			0	0
RUNX1 and FOXP3 control the development of regulatory T lymphocytes (Tregs)	0.673	0.4	0	CBFB,FOXP3,NFATC2,RUNX1	4	0	0			0	0
Th1 Pathway	0.689	0.246	-5.292	APH1B,CD247,CD4,CD8A,GRB2,IL12RB1,IL12RB2,IL6R,JAK1,JAK3,LGALS9,MAP2K6,NFATC1,NFATC2,NFATC3,NOTCH1,NOTCH2,NOTCH3,PIK3C2A,PIK3C2B,PIK3CB,PIK3CD,PIK3R3,PIK3R4,PIK3R5,PIK3R6,RUNX3,STAT3,VAV1	29	4	0.137931			0	0
Signaling by FGFR2	0.683	0.26	-4.359	BRAF,CBL,FGF1,FGF18,FGFR2,FRS2,GRB2,HNRNPM,MAPK1,MKNK1,PLCG1,POLR2A,PPP2CA,PPP2CB,PTPN11,RBFOX2,SOS1,SRC,TIA1	19	5	0.263158			3	0.157895
Activation of the pre-replicative complex	0.675	0.294	-3.162	CDC45,MCM5,POLA1,POLA2,POLE,PRIM2,RPA1,RPA2,RPA3,RPA4	10	0	0			0	0
RNA polymerase II transcribes snRNA genes	0.682	0.256	-4.583	CCNT1,CDK7,ELL,INTS1,INTS3,INTS4,INTS7,INTS9,PHAX,POLR2A,POU2F1,POU2F2,RPAP2,RPRD1B,RPRD2,SNAPC4,SP1,SSU72,SUPT5H,ZC3H8,ZNF143	21	1	0.047619			1	0.047619
Pyroptosis Signaling Pathway	0.682	0.253	-1.606	CASP9,DHX9,ELAVL1,GSDME,IL1R1,MAPK1,MAPK14,NAIP,NEK7,NGFR,NLRP1,NLRP12,NLRP13,NLRP2,NLRP4,NLRP5,PRKACA,PRKAG2,PRKAR1A,PRKAR1B,PRKAR2A,RHOA,TNFRSF1B	23	8	0.347826			0	0
Role of PKR in Interferon Induction and Antiviral Response	0.683	0.242	-3.545	APAF1,ATF3,BID,CASP9,HSP90AA1,HSPA4,HSPA5,IKBKB,IKBKE,IKBKG,JAK1,MAP2K3,MAP2K6,MAPK1,MAPK14,MAPK8,MAPK9,MAVS,MSR1,NLRP1,NLRP12,NLRP13,NLRP2,NLRP4,NLRP5,PDGFB,PDGFRB,RELB,SCARA5,SP1,STAT3,TP53	32	8	0.25			0	0
Protein ubiquitination	0.664	0.3	-3	UBA1,UBE2D2,UBE2E1,UBE2G1,UBE2G2,UBE2H,UBE2T,USP7,USP9X	9	0	0			0	0
iNOS Signaling	0.667	0.277	-3.317	CREBBP,IKBKB,IKBKE,IKBKG,IRAK2,JAK1,JAK3,LBP,MAPK1,MAPK14,NOS2,RELB,TAB1	13	5	0.384615			0	0
IL-10 Signaling	0.672	0.238	-0.507	AKT2,AKT3,BLVRA,CCN4,CREB3L1,CREB3L2,CREB5,CREBBP,GSK3B,IKBKB,IKBKE,IKBKG,IL1R1,IL4R,IL6R,IL6ST,INPP5D,JAK1,MAP2K3,MAP2K6,MAP4K4,MAPK1,MAPK14,MAPK8,MTOR,NOS2,PBX1,PKM,PRKAG2,RELB,SIRT1,SP1,STAT3,STAT5A,STAT5B,TAB1	36	12	0.333333			0	0
WNT ligand biogenesis and trafficking	0.655	0.308	-2.828	WNT2B,WNT3,WNT3A,WNT4,WNT5B,WNT7A,WNT7B,WNT9B	8	0	0			0	0
Cardiomyocyte Differentiation via BMP Receptors	0.655	0.308	-1.342	ACVRL1,BMP7,BMPR1A,BMPR1B,BMPR2,GATA4,MYL2,SMAD6	8	4	0.5			0	0
DNA Double-Strand Break Repair by Non-Homologous End Joining	0.651	0.357	-2.236	ATM,PARP1,PRKDC,RAD50,WRN	5	2	0.4			0	0
Choline Biosynthesis III	0.651	0.357	-2	GPLD1,PCYT1A,PLD1,PLD3,PLD5	5	0	0			0	0
Formation of paraxial mesoderm	0.648	0.318	-2.646	CREBBP,FGFR1,KAT2B,MAML1,NOTCH1,RBPJ,WNT3A	7	1	0.142857			0	0
Gastrin-CREB signalling pathway via PKC and MAPK	0.646	0.333	-2.449	EGFR,GRB2,MAPK1,RPS6KA1,RPS6KA2,SOS1	6	4	0.666667			0	0
Th2 Pathway	0.657	0.241	-3.413	APH1B,BMPR2,CD247,CD4,CHD4,GRB2,IKZF1,IL12RB1,IL12RB2,IL2RB,IL4R,JAK1,JAK3,NFATC2,NOTCH1,NOTCH2,NOTCH3,PIK3C2A,PIK3C2B,PIK3CB,PIK3CD,PIK3R3,PIK3R4,PIK3R5,PIK3R6,RUNX3,STAT5A,STAT5B,STAT6,TGFB1,TGFBR3,VAV1	32	4	0.125			0	0
Role of WNT/GSK-3β Signaling in the Pathogenesis of Influenza	0.648	0.257	-1.897	AXIN1,CSNK1D,CSNK1E,CSNK1G1,GSK3B,NCOA3,NCOA4,SIAH1,TCF7,TCF7L1,TCF7L2,WNT2B,WNT3,WNT3A,WNT4,WNT5B,WNT7A,WNT7B,WNT9B	19	4	0.210526			0	0
Preeclampsia Signaling Pathway	0.655	0.236	1.947	ADORA2B,AKT2,AKT3,CASP9,ELAVL1,ENG,FLT1,GNB1L,GPER1,JAK1,JAK3,KCNMA1,KCNMB1,LIFR,MAPK8,MAPK9,MMP2,MTOR,MYL9,NOS3,PIK3C2A,PIK3C2B,PIK3CB,PIK3CD,PIK3R3,PIK3R4,PIK3R5,PIK3R6,PPP2R2B,PRKAG2,RHOA,RPTOR,RXRA,STAT3,TGFB1,VDR,VEGFA,YAP1	38	10	0.263158			1	0.0263158
TNF signaling	0.609	0.263	-3.873	IKBKB,IKBKE,IKBKG,MADD,MAPKAPK2,OTUD7B,SMPD3,SPPL2A,TAB1,TAX1BP1,TRAF1,TRAF2,UBE2D2,ULK1,USP4	15	2	0.133333			0	0
TNFR2 Signaling	0.601	0.29	-2.646	IKBKB,IKBKE,IKBKG,MAPK8,NAIP,RELB,TNFRSF1B,TRAF1,TRAF2	9	1	0.111111			0	0
Activation of anterior HOX genes in hindbrain during early embryogenesis	0	0.174	-4.583	CREBBP,EGR2,EZH2,KDM6A,KMT2C,KMT2D,MEIS1,NCOA3,NCOA6,NCOR1,PBX1,PKNOX1,POLR2A,RARA,RARB,RARG,RXRA,SUZ12,WDR5,YY1,ZNF335	21	0	0			0	0
Erythrocytes take up oxygen and release carbon dioxide	0.393	0.333	#NUM!	AQP1,CA4,SLC4A1	3	0	0			0	0
Wax and plasmalogen biosynthesis	0.593	0.429	#NUM!	DHRS7B,FAR2,GNPAT	3	0	0			0	0
Aryl hydrocarbon receptor signalling	0.593	0.429	#NUM!	AHRR,ARNT,ARNT2	3	0	0			0	0
Regulation of CDH19 Expression and Function	0.593	0.429	#NUM!	CTNNA1,CTNND1,JUP	3	0	0			0	0
Thioredoxin Pathway	0.593	0.429	#NUM!	NXN,TXNRD1,TXNRD2	3	0	0			0	0
Inositol Pyrophosphates Biosynthesis	0.593	0.429	#NUM!	IP6K1,IP6K2,IP6K3	3	0	0			0	0
Glycoaminoglycan-protein Linkage Region Biosynthesis	0.593	0.429	#NUM!	B3GAT1,XYLT1,XYLT2	3	0	0			0	0
Telomere Maintenance	0	0.177	-4.69	ANKRD28,ATRX,BLM,DNA2,LIG1,POLA1,POLA2,POLD1,POLD3,POLR2A,PPP6C,PPP6R3,PRIM2,RFC2,RPA1,RPA2,RPA3,RUVBL1,TERF2,TERT,WRAP53,WRN	22	0	0			1	0.0454545
TCR signaling	0.569	0.236	-5.477	BTRC,CARD11,CD247,CD4,ENAH,EVL,FBXW11,FYB1,IKBKB,IKBKG,INPP5D,LCK,NCK1,PAK1,PDPK1,PIK3CB,PLCG1,PLCG2,PSMA1,PSMB2,PSMB7,PSME4,PTPRJ,SKP1,UBE2D2,UBE2N,UBE2V1,VASP,WAS,ZAP70	30	4	0.133333			1	0.0333333
Th1 and Th2 Activation Pathway	0.594	0.232	#NUM!	APH1B,BMPR2,CD247,CD4,CD8A,CHD4,GRB2,IKZF1,IL12RB1,IL12RB2,IL2RB,IL4R,IL6R,JAK1,JAK3,LGALS9,MAP2K6,NFATC1,NFATC2,NFATC3,NOTCH1,NOTCH2,NOTCH3,PIK3C2A,PIK3C2B,PIK3CB,PIK3CD,PIK3R3,PIK3R4,PIK3R5,PIK3R6,RUNX3,STAT3,STAT5A,STAT5B,STAT6,TGFB1,TGFBR3,VAV1	39	5	0.128205			0	0
RAF-independent MAPK1/3 activation	0.579	0.304	-2.646	IL6R,IL6ST,JAK1,MAP2K1,MAP2K2,MAPK1,PTPN11	7	4	0.571429			1	0.142857
Interleukin-7 signaling	0	0.179	-2.646	JAK1,JAK3,PIK3R3,SMARCA4,STAT3,STAT5A,STAT5B	7	2	0.285714			0	0
Nucleotide salvage	0.579	0.304	-2.646	ADA,ADK,AMPD2,AMPD3,CDA,GMPR,TK2	7	0	0			0	0
Vitamin-C Transport	0.579	0.304	-2.236	LRRC8A,LRRC8B,NXN,SLC23A2,SLC2A1,TXNRD1,TXNRD2	7	0	0			0	0
Death Receptor Signaling	0.583	0.245	-4.025	ACTB,APAF1,BID,CASP9,CRADD,DFFB,IKBKB,IKBKE,IKBKG,LIMK1,LMNA,MAP4K4,MAPK8,NAIP,PARP1,PARP12,PARP16,RELB,ROCK1,SPTAN1,TNFRSF1B,TNKS,TRAF2	23	4	0.173913			0	0
Pyruvate metabolism	0.576	0.265	-3.464	ARMC8,GID4,HAGH,MAEA,ME3,MKLN1,NEK1,PC,PDK3,PDPR,PKM,RMND5A,WDR26	13	2	0.153846			0	0
RHO GTPases activate KTN1	0.569	0.364	-2	KIF5A,KLC1,RAC1,RHOA	4	0	0			0	0
NAD biosynthesis II (from tryptophan)	0.569	0.364	-2	HAAO,NADSYN1,NMNAT2,QPRT	4	0	0			0	0
Regulation of TP53 Activity through Methylation	0.569	0.316	-2.449	ATM,EHMT1,KMT5A,MDM4,SMYD2,TP53	6	1	0.166667			0	0
Purine Nucleotides Degradation II (Aerobic)	0.806	0.35	-2.236	ADA,ADARB2,GDA,IMPDH1,NT5C2,NT5M	6	0	0			0	0
Tumor Microenvironment Pathway	0.583	0.23	-6.325	AKT2,AKT3,BRAF,CD44,COL1A1,FGF1,FGF18,IL6R,ITGA5,LEPR,LGALS9,MAP2K1,MAP2K2,MAPK1,MMP15,MMP17,MMP2,MMP28,MRAS,NOS2,PDGFB,PIK3C2A,PIK3C2B,PIK3CB,PIK3CD,PIK3R3,PIK3R4,PIK3R5,PIK3R6,RAC1,RAF1,RALA,RALB,RELB,SLC16A1,SLC2A1,STAT3,TGFB1,TGFB2,TIAM1,VEGFA	41	8	0.195122			0	0
Dermatan Sulfate Degradation (Metazoa)	0.565	0.333	-2.236	CEMIP,CEMIP2,HEXB,HEXD,OGA	5	0	0			0	0
TWEAK Signaling	0.569	0.278	-1.414	APAF1,BID,CASP9,IKBKB,IKBKE,IKBKG,NAIP,RELB,TRAF1,TRAF2	10	0	0			0	0
Phagosome Maturation	0.704	0.239	#NUM!	ATP6V0A1,ATP6V0A2,ATP6V0A4,ATP6V0D1,ATP6V1E1,CANX,CTSB,CTSH,CTSS,DYNC1H1,DYNC1I1,DYNC2H1,DYNC2I1,DYNC2I2,DYNC2LI1,DYNLRB2,GOSR1,LAMP1,NAPA,NCF1,NCF2,NOS1,NOX4,NSF,RAB5C,RAC1,STX1A,STX1B,TPO,TUBA1C,TUBA8,VPS33A,VPS37B,VPS37C,VPS41,VPS45	36	0	0			0	0
Fatty Acid β-oxidation I	0.552	0.281	-2.828	ACSBG1,ACSBG2,ACSF2,ACSL6,IVD,SCP2,SDS,SLC27A1,SLC27A6	9	0	0			0	0
Induction of Apoptosis by HIV1	0.555	0.254	-3.207	APAF1,BID,CASP9,DFFB,IKBKB,IKBKE,IKBKG,MAPK8,MAPK9,NAIP,NGFR,RELB,TNFRSF1B,TP53,TRAF1,TRAF2	16	2	0.125			0	0
NRF2-mediated Oxidative Stress Response	0.583	0.227	-5.196	ABCC1,ABCC4,ACTB,CREBBP,CYP2A7,DNAJA3,DNAJB12,DNAJB6,DNAJC11,DNAJC17,DNAJC6,DNAJC7,DNAJC8,EPHX1,FKBP5,GCLC,GSK3B,HSP90AA1,MAP2K1,MAP2K2,MAP2K3,MAP2K5,MAP2K6,MAPK1,MAPK14,MAPK8,MAPK9,MRAS,PIK3C2A,PIK3C2B,PIK3CB,PIK3CD,PIK3R3,PIK3R4,PIK3R5,PIK3R6,PPIB,PRKCB,PRKCD,PRKCE,PRKCH,PRKCI,PRKCZ,RAF1,RALA,RALB,RBX1,SCARB1,TXNRD1	49	18	0.367347			0	0
Role of JAK family kinases in IL-6-type Cytokine Signaling	0.544	0.247	-3.3	HSP90AA1,IL6R,IL6ST,JAK1,LBP,LIFR,MAPK1,MAPK14,MAPK8,MAPK9,OSMR,PIAS1,PTPN11,STAT3,STAT5A,STAT5B,TGFB1,TGFB2,VEGFA	19	5	0.263158			1	0.0526316
mRNA 3 Prime End Processing Signaling Pathway	0.545	0.24	-3.545	BRCA1,CD44,CNOT1,CNOT10,CNOT11,CNOT2,CNOT3,CNOT4,CPEB1,CSTF2T,CSTF3,DIS3L2,E2F2,EIF4G3,ELAVL1,MAPK1,MBNL1,PAPOLG,PCBP3,PIP5K1A,SRRM1,SUPT5H,SYMPK,TUT4	24	1	0.0416667			0	0
MTOR signalling	0.534	0.286	-2.828	AKT2,EEF2K,EIF4B,MTOR,RPS6KB1,RPTOR,SLC38A9,TSC2	8	4	0.5			0	0
NGF processing	0.523	0.5	#NUM!	PCSK5,PCSK6	2	0	0			0	0
Threonine catabolism	0.72	0.667	#NUM!	SDS,SDSL	2	0	0			0	0
Pentose Phosphate Pathway (Oxidative Branch)	0.523	0.5	#NUM!	H6PD,PGD	2	0	0			0	0
2-ketoglutarate Dehydrogenase Complex	0.523	0.5	#NUM!	DHTKD1,OGDH	2	0	0			0	0
Heme Degradation	0.523	0.5	#NUM!	BLVRA,HMOX2	2	0	0			0	0
Coenzyme A Biosynthesis	0.523	0.5	#NUM!	DCAKD,PPCDC	2	0	0			0	0
Phenylethylamine Degradation I	0.523	0.5	#NUM!	ALDH2,ALDH3A2	2	0	0			0	0
Methylmalonyl Pathway	0.523	0.5	#NUM!	PCCA,PCCB	2	0	0			0	0
Melatonin Degradation II	0.523	0.5	#NUM!	MAOA,SMOX	2	0	0			0	0
Lactose Degradation III	0.523	0.5	#NUM!	GLB1,GLB1L3	2	0	0			0	0
Metabolism of water-soluble vitamins and cofactors	0.53	0.244	-4.472	ABCC1,ACACA,ACACB,DCAKD,FLAD1,HLCS,LDLRAP1,MCCC1,NFS1,PC,PCCA,PCCB,PDXK,PPCDC,SLC23A2,SLC25A16,SLC25A42,SLC2A1,SLC52A1,TPK1	20	0	0			0	0
Other interleukin signaling	0.523	0.292	-2.646	CD4,CSF1R,CSF3R,IL16,IL34,JAK1,STX1A	7	2	0.285714			0	0
Growth hormone receptor signaling	0.523	0.292	-2.646	GHR,MAPK1,PRLR,SH2B1,STAT3,STAT5A,STAT5B	7	1	0.142857			0	0
Mitochondrial Fatty Acid Beta-Oxidation	0.523	0.27	-3.162	ACAD10,ACBD6,ACOT11,ACOT7,ACOT9,ACSF2,ACSM3,MECR,PCCA,PCCB	10	0	0			0	0
Role of MAPK Signaling in Promoting the Pathogenesis of Influenza	0.526	0.236	-4.899	ATP6V0A1,ATP6V0A2,ATP6V0A4,ATP6V0D1,ATP6V1E1,BRAF,MAP2K1,MAP2K2,MAP2K3,MAP2K6,MAPK1,MAPK14,MAPK8,MAPK9,MRAS,PLA2G4D,PLA2G4E,PLA2G5,PLA2G6,PLAAT2,PLAAT3,PLB1,RABGEF1,RAF1,RALA,RALB	26	10	0.384615			0	0
Role of IL-17F in Allergic Inflammatory Airway Diseases	0.521	0.261	-3	CREB3L1,CREB3L2,CREB5,CREBBP,MAP2K1,MAP2K2,MAPK1,RAF1,RELB,RPS6KA1,RPS6KA2,RPS6KA5	12	7	0.583333			0	0
DNA damage-induced 14-3-3σ Signaling	0.521	0.261	-0.905	AKT2,AKT3,APAF1,ATM,ATR,BRCA1,CASP9,CCNB3,CDC25C,COP1,TP53,TP73	12	4	0.333333			1	0.0833333
Stearate Biosynthesis I (Animals)	0.283	0.222	-2.828	ACOT7,ACOT9,ACSBG1,ACSBG2,ACSF2,ACSL6,DHCR24,HSD17B12,PNPLA1,SIRT1,SLC27A1,SLC27A6,TBXAS1,TECR	14	0	0			0	0
Interleukin-1 family signaling	0.5	0.231	-5.292	ALOX5,BTRC,FBXW11,IKBKB,IKBKG,IL1R1,IRAK2,MAP2K1,MAP2K6,MAP3K3,MAPK8,PSMA1,PSMB2,PSMB7,PSME4,PTPN11,PTPN12,PTPN14,PTPN2,PTPN23,PTPN4,PTPN5,PTPN9,RBX1,SKP1,SMAD3,STAT3,TAB1,UBE2N,UBE2V1	30	5	0.166667			8	0.266667
Maturation of TCA enzymes and regulation of TCA cycle	0.507	0.3	-2.449	ACO2,CS,LYRM4,NFS1,SDHA,SDHC	6	0	0			0	0
Regulation of beta-cell development	0.5	0.262	-3.317	AKT2,AKT3,CREBBP,GCK,HNF1B,HNF4G,KAT2B,MAFA,MAML1,NOTCH1,RBPJ	11	3	0.272727			0	0
Gap junction trafficking and regulation	0.5	0.255	-3.606	ACTB,CLTB,CLTC,CLTCL1,DAB2,DNM1,DNM2,GJB5,GJC1,SRC,TJP1,TUBA1C,TUBA8	13	1	0.0769231			0	0
Transcriptional regulation of granulopoiesis	0	0.148	-2.309	CBFB,CSF3R,DEK,FLI1,IL6R,KMT2A,PML,RARA,RUNX1,RXRA,STAT3,TFDP1,TFDP2	13	0	0			0	0
Platelet Adhesion to exposed collagen	0.493	0.312	-2.236	ADAMTS13,COL1A1,GP6,ITGA1,VWF	5	0	0			0	0
Superpathway of Citrulline Metabolism	0.493	0.312	-2.236	ASL,ASS1,NOS1,NOS2,NOS3	5	0	0			0	0
Acetyl-CoA Biosynthesis III (from Citrate)	0.49	1	#NUM!	ACLY	1	0	0			0	0
Thiamin Salvage III	0.49	1	#NUM!	TPK1	1	0	0			0	0
Adenine and Adenosine Salvage VI	0.49	1	#NUM!	ADK	1	0	0			0	0
Phosphatidylethanolamine Biosynthesis III	0.49	1	#NUM!	PTDSS2	1	0	0			0	0
Alanine Biosynthesis III	0.49	1	#NUM!	NFS1	1	0	0			0	0
Miro GTPase Cycle	0.49	0.375	#NUM!	MFN2,MYO19,TRAK1	3	0	0			0	0
NFE2L2 regulates pentose phosphate pathway genes	0.49	0.375	#NUM!	CREBBP,PGD,TKT	3	0	0			0	0
NFE2L2 regulating MDR associated enzymes	0.49	0.375	#NUM!	ABCC1,ABCC3,CREBBP	3	0	0			0	0
Reversible hydration of carbon dioxide	0.49	0.333	-2	CA12,CA4,CA5A,CA5B	4	0	0			0	0
GP1b-IX-V activation signalling	0.49	0.333	-2	COL1A1,RAF1,SRC,VWF	4	2	0.5			0	0
Signaling by LTK	0.49	0.333	-2	GRB2,PIK3CB,SOS1,TNK2	4	1	0.25			0	0
Interconversion of nucleotide di- and triphosphates	0.49	0.276	-2.828	AK2,AK4,AK5,AK8,CMPK1,CTPS2,RRM1,TXNRD1	8	0	0			0	0
Noradrenaline and Adrenaline Degradation	0.552	0.281	-2.449	ALDH1A2,ALDH1A3,ALDH2,ALDH3A2,ALDH3B1,ALDH7A1,MAOA,SMOX	8	0	0			0	0
Deadenylation-dependent mRNA decay	0.49	0.25	-3.742	CNOT1,CNOT10,CNOT11,CNOT2,CNOT3,CNOT4,DDX6,EDC3,EIF4B,PARN,SKIC3,TNKS1BP1,TUT4,XRN1	14	0	0			0	0
Resolution of Abasic Sites (AP sites)	0.487	0.263	-3.162	LIG1,PARG,PARP1,POLD1,POLD3,POLE,RFC2,RPA1,RPA2,RPA3	10	0	0			0	0
HMGB1 Signaling	0.49	0.226	-5.488	AKT2,AKT3,FNBP1,IL1R1,KAT2B,KAT6B,MAP2K1,MAP2K2,MAP2K3,MAP2K5,MAP2K6,MAPK1,MAPK14,MAPK8,MAPK9,MRAS,NGFR,PIK3C2A,PIK3C2B,PIK3CB,PIK3CD,PIK3R3,PIK3R4,PIK3R5,PIK3R6,RAC1,RALA,RALB,RELB,RHOA,RHOBTB2,RHOD,SP1,TGFB1,TGFB2,TNFRSF1B	36	12	0.333333			0	0
Late endosomal microautophagy	0.463	0.265	-3	CFTR,CHMP4B,CHMP7,HDAC6,MVB12A,MVB12B,PCNT,VPS37B,VPS37C	9	0	0			0	0
Signaling by Retinoic Acid	0.36	0.244	-3.317	ALDH1A2,ALDH1A3,CPT1A,CYP26B1,DHRS3,PDK3,PPARD,RARA,RARB,RARG,RXRA	11	1	0.0909091			0	0
Synthesis of DNA	0.446	0.228	-5.292	ANAPC1,ANAPC5,ANAPC7,CDC23,CDC27,CDC45,DNA2,GINS2,GINS3,LIG1,MCM5,POLA1,POLA2,POLD1,POLD3,POLE,PRIM2,PSMA1,PSMB2,PSMB7,PSME4,RBX1,RFC2,RPA1,RPA2,RPA3,SKP1,UBE2E1	28	0	0			0	0
IL-17A Signaling in Fibroblasts	0.46	0.237	-4.359	COL1A1,ELAVL1,GSK3B,IGF2BP2,IKBKB,IKBKE,IKBKG,MAPK1,MAPK14,MAPK8,MAPK9,P4HA1,P4HA2,P4HB,PRKCB,RELB,STAT3,TGFB1,TRAF2	19	6	0.315789			0	0
Retinoic acid Mediated Apoptosis Signaling	0.452	0.246	-3.606	APAF1,BID,CASP9,DAP3,PARP1,PARP12,PARP16,RARA,RARB,RARG,RXRA,TNFRSF10C,TNFRSF10D,TNKS	14	0	0			0	0
Signaling by NTRK3 (TRKC)	0.439	0.267	-2.828	CASP9,GRB2,NTF3,NTRK3,PLCG1,PTPRS,SOS1,SRC	8	2	0.25			1	0.125
Transcriptional regulation of pluripotent stem cells	0.429	0.294	-2	EPAS1,FOXP1,NR5A1,PBX1,STAT3	5	0	0			0	0
Zygotic genome activation (ZGA)	0.429	0.294	-2.236	CREBBP,TEAD4,TP53,TUT4,YAP1	5	0	0			0	0
Pregnenolone Biosynthesis	0.315	0.263	-2.236	CYP11A1,CYP26B1,CYP46A1,MICAL2,MICAL3	5	0	0			0	0
Spliceosomal Cycle	0.429	0.245	-3.464	AQR,CTNNBL1,CWC25,DDX42,DDX46,DHX38,DHX8,EFTUD2,ISY1,PPIE,PRPF40B,SF3A3,SNRNP200	13	0	0			0	0
TAK1-dependent IKK and NF-kappa-B activation	0.422	0.25	-3.317	IKBKB,IKBKG,IRAK2,NLRC5,NLRX1,TAB1,TP53,TRAF2,UBE2N,UBE2V1,USP18	11	1	0.0909091			0	0
Interleukin-20 family signaling	0.418	0.269	-2.646	IL22RA1,JAK1,JAK3,PTPN11,STAT3,STAT5A,STAT5B	7	2	0.285714			1	0.142857
MSP-RON Signaling Pathway	0.418	0.241	#NUM!	ACTB,ITGAM,MST1R,NOS2,PIK3C2A,PIK3C2B,PIK3CB,PIK3CD,PIK3R3,PIK3R4,PIK3R5,PIK3R6,PRKCZ,RPS6KA2	14	4	0.285714			0	0
Role of JAK2 in Hormone-like Cytokine Signaling	0.418	0.241	-2.887	CCND3,GHR,HLTF,JAK1,LEPR,PRLR,PTPN11,SCGB1A1,SH2B1,SH2B3,STAT3,STAT5A,STAT5B,VEGFA	14	1	0.0714286			1	0.0714286
Mitophagy	0.399	0.25	-3.162	CSNK2A2,CSNK2A3,MAP1LC3A,MFN2,PINK1,SRC,UBE2D2,UBE2N,UBE2V1,ULK1	10	5	0.5			0	0
Serine biosynthesis	0.72	0.667	#NUM!	PHGDH,SERINC5,SRR	3	0	0			0	0
Ubiquinol-10 Biosynthesis (Eukaryotic)	0.297	0.25	-2.449	BCKDHA,CYP11A1,CYP26B1,CYP46A1,MICAL2,MICAL3	6	0	0			0	0
TCA Cycle II (Eukaryotic)	0.393	0.273	-2.449	ACO2,CS,OGDH,OGDHL,SDHA,SDHC	6	0	0			0	0
Formation of xylulose-5-phosphate	0.389	0.4	#NUM!	CRYL1,XYLB	2	0	0			0	0
2-oxobutanoate Degradation I	0.389	0.4	#NUM!	PCCA,PCCB	2	0	0			0	0
Folate Polyglutamylation	0.389	0.4	#NUM!	MTHFD1L,SHMT1	2	0	0			0	0
Nicotinate metabolism	0.29	0.241	-2.828	NADK,NADSYN1,NMNAT2,NNMT,PARP16,PTGIS,QPRT,RNLS	8	0	0			0	0
Interleukin-4 and Interleukin-13 signaling	0.393	0.225	-4.082	ALOX5,F13A1,FSCN1,HSP90AA1,IL4R,IL6R,ITGAM,ITGAX,JAK1,JAK3,LAMA5,LBP,MAOA,MMP2,NOS2,OPRD1,POU2F1,RORA,RORC,STAT3,STAT6,TGFB1,TNFRSF1B,TP53,VEGFA	25	2	0.08			0	0
Formation of definitive endoderm	0.367	0.278	-2.236	CDH1,GATA4,MIXL1,SMAD3,TCF7L2	5	0	0			0	0
Histidine Degradation VI	0.283	0.25	-2.236	CYP11A1,CYP26B1,CYP46A1,MICAL2,MICAL3	5	0	0			0	0
Amino acids regulate mTORC1	0.362	0.236	-3.606	ATP6V0D1,ATP6V1E1,CASTOR2,DEPDC5,FLCN,MTOR,NPRL3,RPTOR,SESN2,SH3BP4,SLC38A9,SZT2,WDR59	13	1	0.0769231			0	0
Kinetochore Metaphase Signaling Pathway	0.336	0.222	-0.229	ANAPC1,ANAPC5,ANAPC7,CDC23,CDC27,DNAH1,DNAH10,DNAH3,DSN1,ENSA,ESPL1,INCENP,KIF2C,KNL1,KNTC1,MAD1L1,PPP2R5C,PPP2R5D,SMC1A,STAG1,STAG2,STAG3	22	0	0			1	0.0454545
Oxytocin in Spinal Neurons Signaling Pathway	0.348	0.25	-2.121	ABCC8,CAMKK1,CAMKK2,GNA11,NOS1,PRKG1,SMARCC2,TRPV1	8	3	0.375			0	0
Toll-like Receptor Cascades	0.348	0.25	-2.828	BPI,DNM1,DNM2,ITGAM,LBP,PIK3R4,PLCG2,PTPN4	8	1	0.125			1	0.125
Metabolism of nitric oxide: NOS3 activation and regulation	0.429	0.294	-2	DDAH1,DNM2,HSP90AA1,NOS3	4	0	0			0	0
Tryptophan catabolism	0.341	0.286	-2	HAAO,KYAT1,SLC3A2,SLC7A5	4	0	0			0	0
Formation of axial mesoderm	0.341	0.286	-2	SMAD3,TCF7,TEAD4,YAP1	4	0	0			0	0
Assembly of RNA Polymerase III Complex	0.341	0.286	-2	BDP1,BRF1,GTF3C1,GTF3C5	4	0	0			0	0
Pyrimidine Deoxyribonucleotides De Novo Biosynthesis I	0.283	0.25	-2.449	AK4,AK5,AK8,CMPK1,NME7,RRM1	6	0	0			0	0
RAB geranylgeranylation	0.346	0.231	-3.873	PTP4A2,RAB15,RAB1A,RAB20,RAB27A,RAB30,RAB31,RAB35,RAB37,RAB3C,RAB40B,RAB40C,RAB43,RAB5C,RAB6B	15	0	0			1	0.0666667
Cohesin Chromatin Regulation Pathway	0	0.186	-6.581	ANAPC1,ANAPC5,ANAPC7,ATM,ATR,ATRX,CCNB3,CDC23,CDC27,CDCA5,CDHR2,CELSR1,ESCO1,ESPL1,ESR1,FAT1,FTO,HP1BP3,INCENP,KNL1,MAU2,MECP2,MED1,MED12L,MED14,MED15,MED24,MED26,NCAPD2,NCAPD3,NCAPG2,NCAPH,NIPBL,NUMA1,PCDH1,PCDH15,POLR2A,POLR2J2/POLR2J3,PPM1L,PPP2CA,PPP2CB,PPP2R1B,PPP2R2B,PPP2R2C,PPP2R2D,PPP2R5C,PPP2R5D,PTPA,SMC1A,STAG1,STAG2,STAG3,WAPL	53	2	0.0377358			7	0.132075
Fatty acyl-CoA biosynthesis	0.336	0.243	-3	ACACA,ACLY,ACSBG1,ACSBG2,ACSF3,ACSL6,HACD2,HSD17B12,TECR	9	0	0			0	0
Folate Signaling Pathway	0.331	0.232	-3.051	ADARB2,ALDH1L1,ALDH1L2,IL6ST,JAK1,JAK3,MAPK1,MTHFD1L,PFAS,SHMT1,SRC,STAT3,TP53	13	4	0.307692			0	0
Sleep REM Signaling Pathway	2.16	0.362	-3.128	CHRM3,CREB3L1,CREB3L2,CREB5,CREBBP,HOMER1,LIMK1,MAPK1,MKNK1,NGFR,PDE4A,PRKACA,PRKAG2,PRKAR1A,PRKAR1B,PRKAR2A,RPS6KA1,RPS6KA2,RPS6KA5,RPS6KB1,RPS6KC1,TGFB1,TGFB2	23	13	0.565217			0	0
ATF6 (ATF6-alpha) activates chaperone genes	0.315	0.3	#NUM!	ATF6,HSPA5,NFYC	3	0	0			0	0
Urea cycle	0.315	0.3	#NUM!	ASL,ASS1,NMRAL1	3	0	0			0	0
Creatine metabolism	0.315	0.3	#NUM!	CKMT2,SLC6A11,SLC6A7	3	0	0			0	0
Ketone body metabolism	0.315	0.3	#NUM!	AACS,BDH1,HMGCL	3	0	0			0	0
NAD Phosphorylation and Dephosphorylation	0.315	0.3	#NUM!	NADK,NNT,PXYLP1	3	0	0			0	0
Pentose Phosphate Pathway	0.315	0.3	#NUM!	H6PD,PGD,TKT	3	0	0			0	0
FOXO-mediated transcription	0.315	0.263	-2.236	AKT2,AKT3,CREBBP,KAT2B,SIRT1	5	2	0.4			0	0
Apelin Liver Signaling Pathway	0.315	0.263	-2.236	COL1A1,GSK3B,MAPK8,MAPK9,PDGFRB	5	4	0.8			0	0
Role of MAPK Signaling in Inhibiting the Pathogenesis of Influenza	0.311	0.224	-3.873	BRAF,MAP2K1,MAP2K2,MAP2K3,MAP2K6,MAPK1,MAPK14,MAPK8,MAPK9,PLA2G4D,PLA2G4E,PLA2G5,PLA2G6,PLAAT2,PLAAT3,PLB1,RAF1	17	10	0.588235			0	0
MyD88-independent TLR4 cascade	0.301	0.237	-3	IKBKB,IKBKE,IKBKG,IRAK2,PTPN11,TAB1,UBE2D2,UBE2N,UBE2V1	9	1	0.111111			1	0.111111
Pyrimidine Ribonucleotides Interconversion	0.301	0.237	-3	AK4,AK5,AK8,CANT1,CMPK1,CTPS2,DHX9,NME7,SLC25A42	9	0	0			0	0
Inhibition of Matrix Metalloproteases	0.301	0.237	1.134	ADAM12,HSPG2,LRP1,MMP15,MMP17,MMP2,MMP28,THBS2,TIMP2	9	0	0			0	0
Tumoricidal Function of Hepatic Natural Killer Cells	0.297	0.25	-2.236	APAF1,BID,CASP9,DFFB,ITGAL,PRF1	6	0	0			0	0
DAP12 interactions	0.294	0.233	-3.162	GRB2,LCK,PIK3CB,PLCG1,PLCG2,RAC1,SOS1,SYK,VAV2,VAV3	10	2	0.2			0	0
Transport of vitamins, nucleosides, and related molecules	0.294	0.233	-3.162	SLC27A1,SLC27A6,SLC28A1,SLC29A1,SLC29A3,SLC29A4,SLCO2A1,SLCO2B1,SLCO3A1,SLCO4A1	10	0	0			0	0
Choline catabolism	0.292	0.333	#NUM!	ALDH7A1,SARDH	2	0	0			0	0
SLC15A4:TASL-dependent IRF5 activation	0.292	0.333	#NUM!	IKBKB,IKBKG	2	0	0			0	0
Arginine Biosynthesis IV	0.292	0.333	#NUM!	ASL,ASS1	2	0	0			0	0
Creatine-phosphate Biosynthesis	0.292	0.333	#NUM!	CKMT2,MAP4K4	2	1	0.5			0	0
Acyl-CoA Hydrolysis	0.292	0.333	#NUM!	ACOT7,ACOT9	2	0	0			0	0
Chondroitin and Dermatan Biosynthesis	0.292	0.333	#NUM!	CHSY1,CSGALNACT1	2	0	0			0	0
Glycine Cleavage Complex	0.292	0.333	#NUM!	GLDC,OCA2	2	0	0			0	0
UDP-N-acetyl-D-glucosamine Biosynthesis II	0.292	0.333	#NUM!	GFPT1,GFPT2	2	0	0			0	0
Salvage Pathways of Pyrimidine Deoxyribonucleotides	0.292	0.333	#NUM!	CDA,TK2	2	0	0			0	0
GDP-mannose Biosynthesis	0.292	0.333	#NUM!	GPI,PMM2	2	0	0			0	0
NoRC negatively regulates rRNA expression	0	0.144	-3.873	ARID4B,BAZ2A,CDK7,DNMT1,DNMT3B,ERCC3,GTF2H3,HDAC1,POLR1A,SAP130,SAP30BP,SIN3A,SIN3B,SUDS3,TTF1	15	1	0.0666667			0	0
Processing of Capped Intron-Containing Pre-mRNA	0.283	0.207	-7.746	AAAS,AQR,C9orf78,CCAR1,CCDC12,CSTF2T,CSTF3,CTNNBL1,CWC25,CWC27,DDX42,DDX46,DHX35,DHX38,DHX8,DHX9,DNAJC8,EFTUD2,GLE1,GPATCH1,HNRNPM,HNRNPR,ISY1,LUC7L3,MTREX,NUP107,NUP155,NUP160,NUP188,NUP205,NUP210,NUP214,NUP85,NUP88,NUP93,NUP98,POLR2A,POM121,POM121C,PPIE,PPIL2,PRPF3,PRPF6,PRPF8,RANBP2,RBM39,RBM5,SARNP,SART1,SF3A3,SNRNP200,SNRNP35,SNRNP40,SRRM1,SUGP1,SYMPK,U2SURP,USP39,WDR70,ZRSR2	60	0	0			0	0
Transport of glycerol from adipocytes to the liver by Aquaporins	0.283	0.5	#NUM!	AQP7	1	0	0			0	0
Alanine metabolism	0.283	0.5	#NUM!	GPT2	1	0	0			0	0
Asparagine Degradation I	0.283	0.5	#NUM!	ASRGL1	1	0	0			0	0
UDP-D-xylose and UDP-D-glucuronate Biosynthesis	0.283	0.5	#NUM!	UXS1	1	0	0			0	0
Dolichol and Dolichyl Phosphate Biosynthesis	0.283	0.5	#NUM!	DHDDS	1	0	0			0	0
β-alanine Degradation I	0.283	0.5	#NUM!	ABAT	1	0	0			0	0
Choline Degradation I	0.283	0.5	#NUM!	ALDH7A1	1	0	0			0	0
Alanine Degradation III	0.283	0.5	#NUM!	GPT2	1	0	0			0	0
Flavin Biosynthesis IV (Mammalian)	0.283	0.5	#NUM!	FLAD1	1	0	0			0	0
Alanine Biosynthesis II	0.283	0.5	#NUM!	GPT2	1	0	0			0	0
GDP-L-fucose Biosynthesis II (from L-fucose)	0.283	0.5	#NUM!	FCSK	1	0	0			0	0
4-hydroxyproline Degradation I	0.283	0.5	#NUM!	HOGA1	1	0	0			0	0
Thyroid Hormone Biosynthesis	0.283	0.5	#NUM!	TPO	1	0	0			0	0
L-glutamine Biosynthesis II (tRNA-dependent)	0.283	0.5	#NUM!	GATB	1	0	0			0	0
GDP-L-fucose Biosynthesis I (from GDP-D-mannose)	0.283	0.5	#NUM!	GMDS	1	0	0			0	0
Cardiolipin Biosynthesis II	0.283	0.5	#NUM!	PGS1	1	0	0			0	0
Putrescine Biosynthesis III	0.283	0.5	#NUM!	AZIN2	1	0	0			0	0
Glycine Biosynthesis I	0.283	0.5	#NUM!	SHMT1	1	0	0			0	0
Multiple Sclerosis Signaling Pathway	0.29	0.21	-5.864	ASIC1,BID,BRAF,C3,C5,C6,C9,CAPN1,CAPN11,CAPN2,CAPN3,CAPN5,CAPN8,CAPN9,CTNNA3,EZH2,GRIN1,GRIN2A,JARID2,MAPK1,MAPK14,MBP,MTF2,NCOA3,NFATC2,NLRP1,NLRP12,NR1H3,P2RX4,PARP1,PARP12,PARP16,PPARD,PPARG,RNF213,SLC4A1,SLC8A1,SLC8B1,SUZ12,TGFB1,TGFB2,TNKS,UBR2,YY1	44	3	0.0681818			0	0
UFMylation Signaling Pathway	0.283	0.222	-2.673	ABCG1,AKT2,AKT3,ASCC1,ATM,CDK5RAP3,EIF4G3,ERN1,ESR1,GSK3B,NR1H3,RAD50,RPN1,TP53	14	5	0.357143			0	0
SUMOylation of transcription factors	0.283	0.25	-2.236	MITF,PIAS1,TP53,TP53BP1,UBE2I	5	0	0			0	0
Valine Degradation I	0.283	0.25	-2.236	ABAT,BCAT1,BCKDHA,HIBADH,SDS	5	0	0			0	0
Aggrephagy	0.28	0.227	-3.162	CFTR,DYNC1H1,DYNC1I1,HDAC6,HSP90AA1,PCNT,TUBA1C,TUBA8,UBE2N,UBE2V1	10	0	0			0	0
MIF Regulation of Innate Immunity	0.28	0.227	-2.121	MAPK1,MAPK8,MAPK9,NOS2,PLA2G4D,PLA2G4E,PLA2G5,PLA2G6,RELB,TP53	10	3	0.3			0	0
MyD88 cascade initiated on plasma membrane	0.273	0.24	-2.449	IKBKB,IKBKG,IRAK2,TAB1,UBE2N,UBE2V1	6	1	0.166667			0	0
Erythrocytes take up carbon dioxide and release oxygen	0.175	0.231	#NUM!	AQP1,CA4,SLC4A1	3	0	0			0	0
Phenylalanine and tyrosine metabolism	0.269	0.273	#NUM!	ASRGL1,HPD,KYAT1	3	0	0			0	0
Pexophagy	0.269	0.273	#NUM!	ATM,EPAS1,USP30	3	1	0.333333			0	0
NFE2L2 regulating tumorigenic genes	0.269	0.273	#NUM!	CREBBP,NOTCH1,SP1	3	0	0			0	0
Purine Nucleotides De Novo Biosynthesis II	0.269	0.273	#NUM!	GMPS,IMPDH1,PFAS	3	0	0			0	0
Necroptosis Signaling Pathway	0.28	0.211	-5.477	AXL,CAMK2A,CAMK2B,CAMK2G,CAPN1,CAPN11,CAPN2,CAPN3,CAPN5,CAPN8,CAPN9,CHP1,DAPK1,IKBKB,IKBKG,JAK1,MERTK,NGFR,PLA2G4D,PLA2G4E,PLA2G5,PLA2G6,PPP3CB,PPP3CC,TAB1,TIMM44,TNFRSF1B,TNIP1,TP53,TRAF2,TRPM7,TYRO3	32	9	0.28125			2	0.0625
Post-translational modification: synthesis of GPI-anchored proteins	0.275	0.215	-4.359	ALPL,CNTN3,CNTN4,CNTN5,GPLD1,LSAMP,LYPD5,MDGA1,NEGR1,NTM,NTNG1,NTNG2,OPCML,OTOA,PIGB,PIGL,PIGU,PIGX,PLAUR,TECTA	20	0	0			1	0.05
Surfactant metabolism	0.267	0.233	-2.646	ABCA3,ADGRF5,ADORA2A,ADORA2B,CTSH,DMBT1,TTF1	7	0	0			0	0
PRC2 methylates histones and DNA	0	0.111	-2.828	DNMT1,DNMT3A,DNMT3B,EZH2,JARID2,MTF2,PHF19,SUZ12	8	0	0			0	0
Processing of SMDT1	0.252	0.25	-2	AFG3L2,MCU,MICU1,SPG7	4	0	0			0	0
Adenosine Nucleotides Degradation II	0.429	0.294	#NUM!	ADA,ADARB2,NT5C2,NT5M	4	0	0			0	0
Meiotic recombination	0	0.126	-3.317	ATM,BLM,BRCA1,MLH1,RAD50,RAD51,RAD51C,RPA1,RPA2,RPA3,TOP3A	11	1	0.0909091			0	0
Branched-chain amino acid catabolism	0.242	0.238	-2.236	BCAT1,BCKDHA,HIBADH,IVD,MCCC1	5	0	0			0	0
Fertilization	0.236	0.231	-2.449	B4GALT1,CATSPER3,CATSPERD,CATSPERG,HVCN1,ZP3	6	0	0			0	0
B Cell Receptor Signaling	0.283	0.205	-6.932	ABL1,AKT2,AKT3,CAMK2A,CAMK2B,CAMK2G,CARD10,CD22,CREB3L1,CREB3L2,CREB5,CREBBP,EBF1,ETS1,GAB2,GRB2,GSK3B,IKBKB,IKBKE,IKBKG,INPP5B,INPP5D,INPP5K,MAP2K1,MAP2K2,MAP2K3,MAP2K6,MAP3K10,MAP3K12,MAP3K15,MAP3K2,MAP3K3,MAP3K6,MAPK1,MAPK14,MAPK8,MAPK9,MRAS,MTOR,NFAT5,NFATC1,NFATC2,NFATC3,PAX5,PDPK1,PIK3AP1,PIK3C2A,PIK3C2B,PIK3CB,PIK3CD,PIK3R3,PIK3R4,PIK3R5,PIK3R6,PLCG2,POU2F2,PPP3CB,PPP3CC,PRKCB,PTK2,PTK2B,P…	75	30	0.4			3	0.04
TYSND1 cleaves peroxisomal proteins	0.228	0.286	#NUM!	ACOX1,SCP2	2	0	0			0	0
Epithelial-Mesenchymal Transition (EMT) during gastrulation	0.228	0.286	#NUM!	CDH1,FGFR1	2	1	0.5			0	0
Urea Cycle	0.315	0.3	#NUM!	ASL,ASS1	2	0	0			0	0
Phosphatidylcholine Biosynthesis I	0.228	0.286	#NUM!	CHKA,PCYT1A	2	0	0			0	0
Adenine and Adenosine Salvage III	0.49	0.375	#NUM!	ADA,ADARB2	2	0	0			0	0
Purine Ribonucleosides Degradation to Ribose-1-phosphate	0.49	0.375	#NUM!	ADA,ADARB2	2	0	0			0	0
Sphingomyelin Metabolism	0.228	0.286	#NUM!	SGMS1,SMPD3	2	0	0			0	0
Pyrimidine Ribonucleotides De Novo Biosynthesis	0.228	0.22	-3	AK4,AK5,AK8,CANT1,CMPK1,CTPS2,DHX9,NME7,SLC25A42	9	0	0			0	0
Zn Homeostasis Signaling Pathway	0.253	0.2	-8.897	ADCY1,ADCY10,ADCY2,ADCY3,ADCY5,ADCY7,ADCY9,ADCYAP1R1,ADGRA1,ADGRA2,ADGRB1,ADGRB2,ADGRD1,ADGRD2,ADGRE2,ADGRE5,ADGRF5,ADGRG1,ADGRG2,ADGRG3,ADGRG5,ADGRG6,ADGRL1,ADGRV1,ADORA1,ADORA2A,ADORA2B,ADORA3,AKT2,AKT3,BCR,BMP1,BMP6,BMP7,C5AR1,CACNA1D,CCR6,CD247,CELSR1,CELSR2,CHP1,CHRM3,CLU,CMKLR1,CREB3L1,CREB3L2,CREB5,CREBBP,CRHR1,CRHR2,DRD2,ENPP6,GABBR2,GDPD1,GHRHR,GLP1R,GNA11,GNAQ,GPER1,GPR107,GPR137B,GPR14…	174	19	0.109195			2	0.0114943
Pathogen Induced Cytokine Storm Signaling Pathway	0.242	0.203	-6.574	AP3B1,C3,C5,CCL26,CCR6,CDH1,CERT1,CIITA,COL11A1,COL13A1,COL16A1,COL17A1,COL18A1,COL1A1,COL20A1,COL21A1,COL22A1,COL23A1,COL24A1,COL27A1,COL28A1,COL2A1,COL4A1,COL4A2,COL5A1,COL5A3,COL6A3,COL7A1,COL8A2,COL9A2,COL9A3,CXCL14,GSDME,IL12RB1,IL12RB2,IL1R1,IL21R,IL6R,IL6ST,JAK1,LYST,MAPK1,MAPK14,MAPK6,MAPK8,MAPK9,NGFR,NLRC5,NLRP1,NLRP12,NLRP2,NLRP5,NOS2,PRF1,RAB27A,RORC,RYR1,RYR2,RYR3,SLC2A1,SLC2A5,STAT3,…	69	7	0.101449			0	0
Vitamin D (calciferol) metabolism	0.214	0.25	#NUM!	LDLRAP1,UBE2I,VDR	3	0	0			0	0
HDR through MMEJ (alt-NHEJ)	0.214	0.25	#NUM!	PARP1,POLQ,RAD50	3	0	0			0	0
Lysine catabolism	0.214	0.25	#NUM!	ALDH7A1,DHTKD1,PHYKPL	3	0	0			0	0
Z-decay: degradation of maternal mRNAs by zygotically expressed factors	0.214	0.25	#NUM!	DIS3L2,EIF4B,TUT4	3	0	0			0	0
γ-glutamyl Cycle	0.0916	0.2	#NUM!	ANPEP,GCLC,GGT1	3	0	0			0	0
Agranulocyte Adhesion and Diapedesis	0.275	0.208	#NUM!	ACTB,C5,C5AR1,CCL26,CCR6,CDH5,CLDN10,CLDN11,CLDN12,CLDN14,CLDN4,CXCL14,GLG1,GNAI1,GNAI2,HRH1,ICAM2,IL1R1,ITGA5,JAM3,MMP15,MMP17,MMP2,MMP28,MSN,MYH10,MYH11,MYH14,MYH3,MYH7B,MYH9,MYL2,MYL9,MYO10,MYO18A,MYO18B,MYO1H,MYO5C,PODXL,RDX	40	0	0			0	0
Metabolism of folate and pterines	0.208	0.235	-2	ALDH1L1,ALDH1L2,MTHFD1L,SHMT1	4	0	0			0	0
Signaling by Type 1 Insulin-like Growth Factor 1 Receptor (IGF1R)	0.208	0.235	-2	GRB2,IGF1R,PIK3CB,SOS1	4	0	0			0	0
Chaperone Mediated Autophagy	0.206	0.227	-2.236	CFTR,GFAP,HDAC6,HSP90AA1,PCNT	5	0	0			0	0
ERCC6 (CSB) and EHMT2 (G9a) positively regulate rRNA expression	0	0.108	-2.828	CHD3,CHD4,ERCC6,GATAD2A,GATAD2B,HDAC1,MTA3,TTF1	8	0	0			0	0
Retinol Biosynthesis	0.201	0.214	-2.449	BCO1,CES3,CES4A,CES5A,DAGLB,DHRS3,LIPC,LIPE,PLB1	9	0	0			0	0
PKCθ Signaling in T Lymphocytes	0.207	0.201	-6.708	CACNA1A,CACNA1B,CACNA1C,CACNA1D,CACNA1E,CACNA1F,CACNA1G,CACNA1H,CACNA1I,CACNA1S,CACNA2D1,CACNA2D2,CACNA2D3,CACNA2D4,CACNB1,CACNG1,CACNG2,CACNG4,CACNG5,CACNG7,CAMK2A,CAMK2B,CAMK2G,CARD11,CATSPER3,CD247,CD4,CHP1,GRB2,IKBKB,IKBKE,IKBKG,ITPR1,ITPR2,ITPR3,LCK,MAP3K10,MAP3K12,MAP3K15,MAP3K2,MAP3K3,MAP3K6,MAPK1,MAPK8,MRAS,NFAT5,NFATC1,NFATC2,NFATC3,PIK3C2A,PIK3C2B,PIK3CB,PIK3CD,PIK3R3,PIK3R4,PIK3R5,PIK3…	71	14	0.197183			2	0.028169
Peroxisomal protein import	0.179	0.206	-3.606	ACOX1,ACOX2,ACOX3,GNPAT,HMGCL,IDE,LONP2,NOS2,PEX14,SCP2,UBE2D2,USP9X,ZFAND6	13	0	0			0	0
RHO GTPases regulate CFTR trafficking	0.175	0.333	#NUM!	CFTR	1	0	0			0	0
MTF1 activates gene expression	0.175	0.333	#NUM!	CSRP1	1	0	0			0	0
Metabolism of vitamin K	0.175	0.333	#NUM!	VKORC1L1	1	0	0			0	0
Intracellular oxygen transport	0.175	0.333	#NUM!	MB	1	0	0			0	0
Diphthamide Biosynthesis	0.175	0.333	#NUM!	DPH6	1	0	0			0	0
Methylglyoxal Degradation I	0.175	0.333	#NUM!	HAGH	1	0	0			0	0
5-aminoimidazole Ribonucleotide Biosynthesis I	0.175	0.333	#NUM!	PFAS	1	0	0			0	0
Glycine Biosynthesis III	0.175	0.333	#NUM!	MGAT4A	1	0	0			0	0
1,25-dihydroxyvitamin D3 Biosynthesis	0.175	0.333	#NUM!	POR	1	0	0			0	0
Glutathione Biosynthesis	#N/A	#N/A	#NUM!	GCLC	1	0	0			0	0
Geranylgeranyldiphosphate Biosynthesis	0.175	0.333	#NUM!	FNTB	1	0	0			0	0
Anandamide Degradation	0.175	0.333	#NUM!	FAAH	1	0	0			0	0
1D-myo-inositol Hexakisphosphate Biosynthesis V (from Ins(1,3,4)P3)	0.175	0.333	#NUM!	ITPK1	1	0	0			0	0
TEC Kinase Signaling	0.181	0.199	-6.633	ACTB,BLK,CD247,FNBP1,GNA11,GNA12,GNAI1,GNAI2,GNAL,GNAO1,GNAQ,GNAZ,GNB1,GNB1L,GNB5,GNG4,GNG7,GTF2I,HCK,ITGA1,ITGA11,ITGA2B,ITGA3,ITGA5,ITGA7,ITGA9,ITGAE,ITGAL,ITGAM,ITGAV,ITGAX,ITGB4,ITGB5,ITGB6,JAK1,JAK3,LCK,MAPK8,MAPK9,MRAS,PAK1,PAK4,PAK6,PIK3C2A,PIK3C2B,PIK3CB,PIK3CD,PIK3R3,PIK3R4,PIK3R5,PIK3R6,PLCG1,PLCG2,PRKCB,PRKCD,PRKCE,PRKCH,PRKCI,PRKCZ,PTK2,PTK2B,RAC1,RELB,RHOA,RHOBTB2,RHOD,SRC,STAT3,STAT…	75	20	0.266667			0	0
Toll Like Receptor 3 (TLR3) Cascade	0.175	0.212	-2.646	IKBKB,IKBKE,IKBKG,TAB1,UBE2D2,UBE2N,UBE2V1	7	0	0			0	0
Phosphatidylglycerol Biosynthesis II (Non-plastidic)	0.175	0.214	-2.449	AGPAT3,AGPAT4,LPCAT1,MBOAT1,PGS1,TAMM41	6	0	0			0	0
Signaling by NODAL	0.175	0.217	-2	CRIPTO,LEFTY1,MAPK1,PCSK6,SMAD3	5	1	0.2			0	0
Formation of the nephric duct	0.175	0.222	-2	MECOM,PAX2,PAX8,RET	4	1	0.25			0	0
POU5F1 (OCT4), SOX2, NANOG activate genes related to proliferation	0.175	0.231	#NUM!	CRIPTO,EPHA1,STAT3	3	1	0.333333			0	0
SUMOylation of immune response proteins	0.175	0.231	#NUM!	IKBKE,IKBKG,UBE2I	3	0	0			0	0
Guanosine Nucleotides Degradation III	0.175	0.231	#NUM!	GDA,NT5C2,NT5M	3	0	0			0	0
Regulation of NFE2L2 gene expression	0.175	0.25	#NUM!	CREBBP,NOTCH1	2	0	0			0	0
Formation of intermediate mesoderm	0.175	0.25	#NUM!	PAX2,PAX8	2	0	0			0	0
Phosphatidylethanolamine Biosynthesis II	0.175	0.25	#NUM!	CHKA,ETNK2	2	0	0			0	0
Role of Chondrocytes in Rheumatoid Arthritis Signaling Pathway	0.173	0.2	-3.78	ASIC1,CAMKK2,CAPN2,CASP9,CHP1,GNB1L,IL1R1,IL6R,IL6ST,ITGA5,LRP1,MAPK1,MAPK14,MAPK9,MMP15,MMP17,MMP2,MMP28,MTOR,NGFR,NOS2,PPP3CB,PPP3CC,PRKAG2,RPTOR,STAT3,TNFRSF1B,VEGFA	28	6	0.214286			2	0.0714286
Iron uptake and transport	0.166	0.203	-3.464	ATP6V0A1,ATP6V0A2,ATP6V0A4,ATP6V0D1,ATP6V1E1,FLVCR1,GLRX3,HMOX2,SKP1,SLC11A2,STEAP3,TFR2	12	0	0			0	0
Nonhomologous End-Joining (NHEJ)	0	0.149	-3.162	ATM,BRCA1,HERC2,NSD2,PRKDC,RAD50,RNF8,TP53BP1,UBE2N,UIMC1	10	2	0.2			0	0
Bile acid and bile salt metabolism	0.16	0.205	-3	ABCC3,ACOX2,CYP46A1,OSBPL2,OSBPL3,OSBPL7,OSBPL9,RXRA,SCP2	9	0	0			0	0
Retinoid metabolism and transport	0.16	0.205	-3	AGRN,BCO1,GPC5,HSPG2,LDLR,LRP1,LRP8,PLB1,SDC3	9	0	0			0	0
NGF-stimulated transcription	0.158	0.205	-2.828	ATF1,CHD4,DNM2,EGR2,EGR3,MEF2D,SH3GL3,TCF12	8	0	0			0	0
Energy dependent regulation of mTOR by LKB1-AMPK	0.152	0.207	-2.449	MTOR,PRKAG2,RPTOR,SLC38A9,STRADA,TSC2	6	3	0.5			0	0
Peroxisomal lipid metabolism	0.152	0.207	-2.449	ACOX1,ACOX2,ACOX3,ACOXL,ALDH3A2,SCP2	6	0	0			0	0
Methionine Degradation I (to Homocysteine)	0.143	0.211	-2	AHCYL2,EHMT1,MGMT,PRMT8	4	0	0			0	0
Acetylcholine binding and downstream events	0.137	0.214	#NUM!	CHRNA4,CHRNA5,CHRNB4	3	0	0			0	0
Nucleotide biosynthesis	0.137	0.214	#NUM!	GMPS,IMPDH1,PFAS	3	0	0			0	0
Urate Biosynthesis/Inosine 5'-phosphate Degradation	0.137	0.214	#NUM!	IMPDH1,NT5C2,NT5M	3	0	0			0	0
Colanic Acid Building Blocks Biosynthesis	0.137	0.214	#NUM!	GMDS,GPI,PMM2	3	0	0			0	0
RHO GTPases Activate Rhotekin and Rhophilins	0.128	0.222	#NUM!	RHOA,RHPN2	2	0	0			0	0
Atorvastatin ADME	0.128	0.222	#NUM!	ABCB1,SLCO2B1	2	0	0			0	0
Cellular response to mitochondrial stress	0.579	0.304	#NUM!	EIF2S3,OMA1	2	0	0			0	0
Folate Transformations I	0.128	0.222	#NUM!	MTHFD1L,SHMT1	2	0	0			0	0
FOXO-mediated transcription of oxidative stress, metabolic and neuronal genes	0.128	0.2	#NUM!	GCK,HDAC1,PLXNA4,SIN3A,SMAD3,SREBF1	6	1	0.166667			0	0
Inflammasome pathway	0.113	0.2	#NUM!	CTSB,NAIP,NEK7,NLRP1	4	1	0.25			0	0
NR1D1 (REV-ERBA) represses gene expression	#N/A	#N/A	#NUM!	NCOR1	1	0	0			0	0
Carnitine synthesis	0.111	0.25	#NUM!	SHMT1	1	0	0			0	0
Transcription from mitochondrial promoters	0.111	0.25	#NUM!	MTERF1	1	0	0			0	0
Lysosomal oligosaccharide catabolism	0.111	0.25	#NUM!	MAN2B2	1	0	0			0	0
Branched-chain α-keto acid Dehydrogenase Complex	0.111	0.25	#NUM!	BCKDHA	1	0	0			0	0
Spermine and Spermidine Degradation I	0.111	0.25	#NUM!	SMOX	1	0	0			0	0
Catecholamine Biosynthesis	0.111	0.25	#NUM!	DDC	1	0	0			0	0
Taurine Biosynthesis	0.111	0.25	#NUM!	CSAD	1	0	0			0	0
D-glucuronate Degradation I	0.111	0.25	#NUM!	CRYL1	1	0	0			0	0
Oxidized GTP and dGTP Detoxification	0.111	0.25	#NUM!	DDX6	1	0	0			0	0
NAD Biosynthesis III	0.111	0.25	#NUM!	NMNAT2	1	0	0			0	0
Molybdenum Cofactor Biosynthesis	0.111	0.25	#NUM!	NFS1	1	0	0			0	0
Pentose phosphate pathway	0.315	0.3	#NUM!	PGD,SHPK,TKT	3	0	0			0	0
Response of EIF2AK1 (HRI) to heme deficiency	0.49	0.276	#NUM!	ATF3,EIF2S3,GRB10	3	0	0			0	0
Telomere Extension by Telomerase	0.108	0.2	#NUM!	RAD50,TERF2,TNKS	3	0	0			0	0
mRNA Editing	0.0916	0.2	#NUM!	ADAR,ADARB1	2	0	0			0	0
RHOBTB3 ATPase cycle	0.0916	0.2	#NUM!	HTR7,RHOBTB3	2	0	0			0	0
Prostanoid Biosynthesis	0.0916	0.2	#NUM!	PTGIS,TBXAS1	2	0	0			0	0
Transmission across Electrical Synapses	0.0639	0.2	#NUM!	GJC1	1	0	0			0	0
Melanin biosynthesis	0.0639	0.2	#NUM!	OCA2	1	0	0			0	0
Intestinal absorption	0.0639	0.2	#NUM!	SLC2A5	1	0	0			0	0
Formation of lateral plate mesoderm	0.0639	0.2	#NUM!	GATA4	1	0	0			0	0
NFE2L2 regulating ER-stress associated genes	0.0639	0.2	#NUM!	CREBBP	1	0	0			0	0
Tetrahydrofolate Salvage from 5,10-methenyltetrahydrofolate	0.0639	0.2	#NUM!	MTHFD1L	1	0	0			0	0
Serotonin and Melatonin Biosynthesis	0.0639	0.2	#NUM!	DDC	1	0	0			0	0
Glycerol Degradation I	0.0639	0.2	#NUM!	GK5	1	0	0			0	0
NAD Salvage Pathway III	0.0639	0.2	#NUM!	NMNAT2	1	0	0			0	0
Lysine Degradation II	0.0639	0.2	#NUM!	ALDH7A1	1	0	0			0	0
Myo-inositol Biosynthesis	0.0639	0.2	#NUM!	IMPA2	1	0	0			0	0
Lysine Degradation V	0.0639	0.2	#NUM!	ALDH7A1	1	0	0			0	0
Galactose Degradation I (Leloir Pathway)	0.0639	0.2	#NUM!	GALM	1	0	0			0	0
dTMP De Novo Biosynthesis	0.0639	0.2	#NUM!	SHMT1	1	0	0			0	0
Tyrosine Degradation I	0.0639	0.2	#NUM!	HPD	1	0	0			0	0
Immunogenic Cell Death Signaling Pathway	0	0.131	-3.317	CASP9,DAPK1,DAPK2,HSP90AA1,HSPA4,HSPA5,LRP1,NGFR,PRF1,ROCK1,TNFRSF1B	11	3	0.272727			0	0
Macrophage Classical Activation Signaling Pathway	0	0.133	-0.894	ACO2,BPI,CIITA,EZH2,IKBKB,IKBKG,IRF8,JAK1,JARID2,LBP,MERTK,MTF2,NCF2,NOS2,PKM,PPARG,SDHA,SDHC,STAT3,STAT6,SUZ12,TGFB1,TGFB2,YY1	24	2	0.0833333			0	0
Chaperone Mediated Autophagy Signaling Pathway	0	0.138	2.213	ATP6V0A1,ATP6V0A2,ATP6V0A4,ATP6V0D1,ATP6V1E1,BMAL1,CD247,CHP1,CREBBP,GFAP,HDAC6,HK2,HSP90AA1,HSPA4,HSPA5,HTT,IGF1R,IKBKB,KAT2B,LRRK2,MAPK1,MAPK14,MAPKAP1,MAPT,MEF2A,MEF2D,MMP15,MMP17,MMP2,MMP28,MTOR,NCOR1,NCOR2,NFATC2,NOS3,PAX2,PDPK1,PHLPP1,PIK3C2A,PIK3C2B,PIK3CB,PIK3CD,PIK3R3,PIK3R4,PIK3R5,PIK3R6,PPP3CB,PPP3CC,PRKAG2,PRR5,PRR5L,PSMA1,PSMB2,PSMB7,RAC1,RARA,RICTOR,SNX10,TP53	59	7	0.118644			2	0.0338983
NOD1/2 Signaling Pathway	0	0.151	-3.657	ARHGEF7,ERBIN,ERN1,HSP90AA1,HSPA4,HSPA5,IKBKB,IKBKE,IKBKG,MAP2K1,MAP2K2,MAP2K3,MAP2K6,MAP4K4,MAPK1,MAPK14,MAPK8,MAPK9,MAPKAPK2,MAVS,NLRP12,NOS2,RAC1,SLC15A1,TGFB1,TGFB2,TRAF2	27	11	0.407407			0	0
ISGylation Signaling Pathway	0	0.157	-1	ARIH1,CREBBP,FLNB,HDAC6,IRF8,ITGA3,ITGAL,JAK1,MAPK8,MAPK9,NEDD4,NFAT5,RTN4,TP53,UBE2N,USP18	16	3	0.1875			0	0
NFKBIE Signaling Pathway	0	0.0683	-0.728	ANKRD28,ANKRD44,ANKRD52,CD247,DYSF,IKBKB,IKBKE,IKBKG,MAP3K3,NGFR,PPP6C,PPP6R1,PPP6R2,PPP6R3,RELB,TNFRSF1B,TRAF2	17	1	0.0588235			1	0.0588235
G alpha (i) signalling events	0	0.151	-6.164	ADCY1,ADCY2,ADCY3,ADCY5,ADCY7,ADCY9,ADORA1,ADORA3,C3,C5,C5AR1,CCR6,GABBR2,GNAI1,GNAI2,GNAZ,GNB1,GNB5,GNG4,GNG7,GPER1,GPSM2,GRM4,GRM6,GRM7,LPAR5,NPY4R,OPRD1,PSAP,PYY,RGS10,RGS12,RGS3,RGS6,RGS7,RGS9,SRC,TAS1R1,TAS1R2	39	1	0.025641			0	0
Cellular response to hypoxia	0	0.171	-3.606	ARNT,CREBBP,EGLN3,EPAS1,LIMD1,PSMA1,PSMB2,PSMB7,PSME4,RBX1,UBE2D2,VEGFA,WTIP	13	0	0			0	0
Mitochondrial protein import	0	0.0923	-2.449	ACO2,CHCHD3,CS,PITRM1,SAMM50,TIMM44	6	0	0			0	0
Mitochondrial iron-sulfur cluster biogenesis	0	0.154	#NUM!	LYRM4,NFS1	2	0	0			0	0
Caspase activation via Death Receptors in the presence of ligand	0	0.0625	#NUM!	TRAF2	1	0	0			0	0
Formation of Fibrin Clot (Clotting Cascade)	0	0.0513	#NUM!	F13A1,VWF	2	0	0			0	0
Defensins	0	0.0444	#NUM!	CCR6,CD4	2	0	0			0	0
Antimicrobial peptides	0	0.122	-2.449	BPI,BPIFB1,BPIFB4,CHGA,CLU,LTF	6	0	0			0	0
Signaling by Activin	0	0.158	#NUM!	MAPK1,SMAD3,TGFBR3	3	1	0.333333			0	0
Phase II - Conjugation of compounds	0	0.0721	-2.646	BPNT1,GCLC,GGT1,NNMT,SULT2B1,SULT4A1,TPST1	7	0	0			0	0
Eukaryotic Translation Elongation	0	0.0345	#NUM!	EEF1D	1	0	0			0	0
Activation of Matrix Metalloproteinases	0	0.152	-2.236	COL18A1,MMP15,MMP17,MMP2,TIMP2	5	0	0			0	0
Sulfur amino acid metabolism	0	0.0714	#NUM!	CSAD,SQOR	2	0	0			0	0
Gamma carboxylation, hypusinylation, hydroxylation, and arylsulfatase activation	0	0.18	-3.317	ARSB,ARSG,BGLAP,DPH6,DPH7,DRG2,FN3KRP,GAS6,STS,SUMF1,TPST1	11	0	0			0	0
MyD88:MAL(TIRAP) cascade initiated on plasma membrane	0	0.143	-2.449	IKBKB,IKBKG,IRAK2,TAB1,UBE2N,UBE2V1	6	1	0.166667			0	0
Complement cascade	0	0.0511	-2.646	C3,C5,C5AR1,C6,C9,CLU,CPN1	7	0	0			0	0
Trafficking and processing of endosomal TLR	0	0.154	#NUM!	CTSB,CTSS	2	0	0			0	0
NLR signaling pathways	0.128	0.196	-3.317	CASP9,IKBKB,IKBKG,IRAK2,MAP2K6,MAPK14,NLRP1,PSTPIP1,TAB1,UBE2N,UBE2V1	11	3	0.272727			0	0
DDX58/IFIH1-mediated induction of interferon-alpha/beta	0	0.148	-3.464	CREBBP,HSP90AA1,IKBKB,IKBKE,IKBKG,MAVS,NLRC5,NLRX1,RNF216,TAX1BP1,TRAF2,UBE2D2	12	0	0			0	0
Regulation of Apoptosis	0	0.111	-2.449	ARHGAP10,OMA1,PSMA1,PSMB2,PSMB7,PSME4	6	0	0			0	0
SRP-dependent cotranslational protein targeting to membrane	0	0.0488	-2	RPN1,SEC61G,SRP68,SRPRB	4	0	0			0	0
Cytosolic sensors of pathogen-associated DNA	0	0.188	-3.464	CRCP,CREBBP,DHX9,IKBKB,IKBKG,LRRFIP1,NLRP4,POLR3A,POLR3B,POLR3E,PRKDC,STAT6	12	1	0.0833333			0	0
Cellular hexose transport	0	0.182	-2	SLC2A1,SLC2A7,SLC45A3,SLC5A10	4	0	0			0	0
Metabolism of porphyrins	0	0.192	-2.236	ABCC1,BLVRA,FLVCR1,HMOX2,SLCO2B1	5	0	0			0	0
Cholesterol biosynthesis	0	0.111	#NUM!	DHCR24,SREBF1,SREBF2	3	0	0			0	0
Metabolism of steroid hormones	0	0.139	-2.236	CYP11A1,CYP19A1,HSD17B12,STARD3,STS	5	0	0			0	0
Signaling by NOTCH2	0	0.171	-2.449	APH1B,CNTN1,MAML1,NEURL1,NOTCH2,RBPJ	6	0	0			0	0
Immunoregulatory interactions between a Lymphoid and a non-Lymphoid cell	0	0.0444	-4.243	C3,CD160,CD22,CD247,CD300A,CD300LF,CD300LG,CD8A,CD96,CDH1,COL17A1,COL1A1,COL2A1,ICAM2,ITGA3,ITGAL,NECTIN2,PILRA	18	0	0			0	0
Metabolism of Angiotensinogen to Angiotensins	0	0.176	#NUM!	ACE,ANPEP,MME	3	0	0			0	0
Cell surface interactions at the vascular wall	0	0.157	-5.831	ANGPT2,CD44,CEACAM1,COL1A1,F11R,GAS6,GLG1,GP6,GRB2,INPP5D,ITGA3,ITGA5,ITGAL,ITGAM,ITGAV,ITGAX,JAM3,LCK,MAG,MERTK,PIK3CB,PLCG1,PPIA,PPIL2,PTPN11,SDC3,SLC16A1,SLC3A2,SLC7A5,SLC7A8,SOS1,SRC,TGFB1,TNFRSF10D	34	3	0.0882353			1	0.0294118
Generic Transcription Pathway	0	0.171	-8.544	CREBBP,ESR1,ESRRB,ESRRG,HDAC1,HDAC11,HDAC4,HDAC5,HDAC6,HDAC7,HDAC9,HNF4G,KAT2B,MAML1,MED1,MED14,MED15,MED24,MED26,NCOR1,NCOR2,NOTCH1,NOTCH2,NOTCH3,NR1H3,NR1I2,NR2C1,NR2C2,NR4A1,NR5A1,PGR,PPARA,PPARD,PPARG,PRDM7,RARA,RARB,RARG,RBPJ,RORA,RORB,RORC,RXRA,TBL1X,TBL1XR1,THRA,THRB,VDR,ZFP1,ZFP90,ZKSCAN1,ZKSCAN5,ZNF114,ZNF160,ZNF19,ZNF254,ZNF263,ZNF273,ZNF274,ZNF282,ZNF331,ZNF398,ZNF41,ZNF420,ZNF506,ZNF5…	73	0	0			0	0
RNA Polymerase II Transcription	0	0.135	-4.472	AFF4,CCNT1,CDK7,CSTF2T,CSTF3,CTDP1,DHX38,ELL,ERCC3,GTF2H3,MLLT1,POLR2A,RTF1,SARNP,SRRM1,SUPT5H,SUPT6H,SYMPK,TAF12,TAF4	20	1	0.05			1	0.05
Metabolism of amine-derived hormones	0	0.167	#NUM!	DDC,SLC5A5,TPO	3	0	0			0	0
Peptide hormone biosynthesis	0	0.0833	#NUM!	PCSK1	1	0	0			0	0
Phase I - Functionalization of compounds	0.15	0.198	-4.583	ACSS1,ACSS2,AHRR,ALDH2,ARNT,ARNT2,BPHL,CES3,CYP11A1,CYP19A1,CYP26B1,CYP2A7,CYP46A1,CYP4B1,EPHX1,MAOA,POR,PTGIS,RXRA,SMOX,TBXAS1	21	0	0			0	0
Synthesis of Lipoxins (LX)	#N/A	#N/A	#NUM!	ALOX5	1	0	0			0	0
Arachidonic acid metabolism	#N/A	#N/A	-2.646	ABCC1,ALOX5,ALOXE3,CYP4B1,FAAH,GGT1,MAPKAPK2	7	1	0.142857			0	0
Synthesis of Prostaglandins (PG) and Thromboxanes (TX)	0	0.133	#NUM!	PTGIS,TBXAS1	2	0	0			0	0
Binding and Uptake of Ligands by Scavenger Receptors	0	0.0924	-3.317	COL1A1,COL4A1,COL4A2,HSP90AA1,LRP1,MSR1,SCARA5,SCARB1,SSC5D,STAB1,STAB2	11	0	0			0	0
Selenoamino acid metabolism	0	0.0533	-2.236	EEFSEC,EPRS1,NNMT,SARS1,TXNRD1	5	0	0			0	0
Fc epsilon receptor (FCERI) signaling	0	0.186	-5.099	BTRC,CARD11,FBXW11,GAB2,GRB2,IKBKB,IKBKG,ITPR1,ITPR2,ITPR3,LAT2,MAPK1,MAPK8,MAPK9,NFATC1,NFATC2,NFATC3,PAK1,PDPK1,PIK3CB,PLCG1,PLCG2,PPP3CB,PSMA1,PSMB2,PSMB7,PSME4,RAC1,RASGRP4,SKP1,SOS1,SYK,TAB1,UBE2D2,UBE2N,UBE2V1,VAV1,VAV2,VAV3	39	6	0.153846			1	0.025641
Senescence-Associated Secretory Phenotype (SASP)	0	0.109	-3.464	ANAPC1,ANAPC5,ANAPC7,CDC23,CDC27,CDK6,EHMT1,MAPK1,RPS6KA1,RPS6KA2,STAT3,UBE2E1	12	4	0.333333			0	0
DNA Damage/Telomere Stress Induced Senescence	0	0.0897	-2.646	ATM,CABIN1,LMNB1,RAD50,TERF2,TP53,UBN1	7	1	0.142857			0	0
Cytosolic iron-sulfur cluster assembly	0	0.0769	#NUM!	POLD1	1	0	0			0	0
Processing and activation of SUMO	0	0.182	#NUM!	SAE1,UBE2I	2	0	0			0	0
Detoxification of Reactive Oxygen Species	0	0.189	-2.646	NCF1,NCF2,NOX4,NOX5,P4HB,TXNRD1,TXNRD2	7	0	0			0	0
HSP90 chaperone cycle for steroid hormone receptors in the presence of ligand	0	0.175	-3.162	ACTR1A,CAPZA2,CAPZB,DYNC1H1,DYNC1I1,FKBP5,HSP90AA1,PGR,TUBA1C,TUBA8	10	0	0			0	0
Metabolism of polyamines	0	0.1	-2.449	AZIN2,PSMA1,PSMB2,PSMB7,PSME4,SMOX	6	0	0			0	0
Platelet Aggregation (Plug Formation)	0	0.154	#NUM!	COL1A1,VWF	2	0	0			0	0
Class A/1 (Rhodopsin-like receptors)	0	0.0964	-5.657	ADORA1,ADORA2A,ADORA2B,ADORA3,C3,C5,C5AR1,CCR6,CHRM3,CMKLR1,DRD2,ECE1,GPER1,GPR143,HRH1,HRH2,HTR7,INSL3,LPAR5,NLN,NPFFR1,NPS,NPSR1,NPY4R,NTSR1,OPRD1,P2RY6,PSAP,PTAFR,PYY,QRFP,TACR2	32	0	0			0	0
Signaling by ROBO receptors	0	0.159	-5.916	ABL1,ARHGAP39,CAP2,CLASP1,CLASP2,DAG1,DCC,ENAH,EVL,LHX4,MYO9B,NCK1,NCK2,NELL2,NTN1,PAK1,PAK4,PAK6,PPP3CB,PRKACA,PRKAR2A,PSMA1,PSMB2,PSMB7,PSME4,RAC1,RBX1,RHOA,ROBO1,ROBO2,SLIT1,SLIT3,SOS1,SRC,SRGAP1,SRGAP2,SRGAP3,USP33,VASP	39	7	0.179487			1	0.025641
ATF4 activates genes in response to endoplasmic reticulum stress	0	0.148	-1	ATF3,ATF6,NFYC,PARN	4	0	0			0	0
Regulation of Insulin-like Growth Factor (IGF) transport and uptake by IGFBPs	0	0.169	-4.583	APLP2,C3,FAM20A,FAM20C,FBN1,GAS6,GOLM1,LAMB2,LAMC1,LTBP1,MBTPS1,MGAT4A,MMP2,P4HB,PAPPA2,PCSK9,QSOX1,RCN1,SHISA5,STC2,WFS1	21	0	0			0	0
Olfactory Signaling Pathway	0	0.0676	-2	ADCY3,ANO2,CNGB1,GNAL,GNB1	5	0	0			0	0
ABC-family proteins mediated transport	0.269	0.212	-4.472	ABCA3,ABCA4,ABCA8,ABCB1,ABCB4,ABCB5,ABCB9,ABCC1,ABCC10,ABCC11,ABCC3,ABCC4,ABCC6,ABCG1,CFTR,EIF2S3,PSMA1,PSMB2,PSMB7,PSME4	20	0	0			0	0
Glyoxylate metabolism and glycine degradation	0	0.158	#NUM!	GLDC,HOGA1,OGDH	3	0	0			0	0
Incretin synthesis, secretion, and inactivation	0	0.167	-2	GATA4,GNB1,PCSK1,TCF7L2	4	0	0			0	0
G alpha (q) signalling events	0	0.149	-5.099	CHRM3,GNA11,GNAQ,GNB1,GNB5,GNG4,GNG7,GPR143,GRK2,GRK5,GRM5,HRH1,KALRN,LPAR5,NPFFR1,NPS,NPSR1,NTSR1,P2RY6,PIK3R3,PLCB2,PTAFR,QRFP,RGS3,TACR2,TRIO	26	3	0.115385			0	0
Class C/3 (Metabotropic glutamate/pheromone receptors)	0	0.175	-2.646	GABBR2,GRM4,GRM5,GRM6,GRM7,TAS1R1,TAS1R2	7	0	0			0	0
Synthesis, secretion, and deacylation of Ghrelin	0	0.105	#NUM!	CRHR2,PCSK1	2	0	0			0	0
SIRT1 negatively regulates rRNA expression	0	0.0119	#NUM!	SIRT1	1	0	0			0	0
Passive transport by Aquaporins	0	0.154	#NUM!	AQP1,AQP7	2	0	0			0	0
Regulation of mRNA stability by proteins that bind AU-rich elements	0	0.156	-3.742	ANP32A,ELAVL1,MAPK14,MAPKAPK2,NUP214,PARN,PRKCD,PSMA1,PSMB2,PSMB7,PSME4,TNPO1,XPO1,XRN1	14	3	0.214286			0	0
Regulation of mitotic cell cycle	0	0.146	-3.606	ANAPC1,ANAPC5,ANAPC7,BTRC,CDC14A,CDC23,CDC27,PSMA1,PSMB2,PSMB7,PSME4,SKP1,UBE2E1	13	0	0			1	0.0769231
Mitotic G1 phase and G1/S transition	0	0.189	-2.985	ABL1,AKT2,AKT3,CABLES1,CCND3,CDC45,CDK6,CDK7,E2F2,HDAC1,MYBL2,POLA1,POLA2,PPP2CA,PPP2CB,PPP2R1B,PRIM2,PSMA1,PSMB2,PSMB7,SKP1,SRC,TFDP1,TFDP2,TOP2A	25	6	0.24			3	0.12
RIPK1-mediated regulated necrosis	0	0.0938	#NUM!	HSP90AA1,PDCD6IP,TRAF2	3	0	0			0	0
B-WICH complex positively regulates rRNA expression	0	0.0899	-2.828	ACTB,BAZ1B,DEK,ERCC6,GSK3B,KAT2B,MYO1C,POLR1A	8	1	0.125			0	0
DNA methylation	0	0.0476	#NUM!	DNMT1,DNMT3A,DNMT3B	3	0	0			0	0
Hedgehog ligand biogenesis	0	0.106	-2.646	GPC5,P4HB,PSMA1,PSMB2,PSMB7,PSME4,SCUBE2	7	0	0			0	0
Mitochondrial translation	0	0.0909	-3.162	DAP3,MRPL37,MRPL48,MRPL58,MRPS10,MRPS21,MRPS22,MRPS25,MRPS27,MRPS5	10	0	0			0	0
Pyroptosis	0	0.148	-2	CHMP4B,CHMP7,GSDME,TP53	4	0	0			0	0
Activated PKN1 stimulates transcription of AR regulated genes KLK2 and KLK3	0	0.0308	#NUM!	KDM4C,PKN1	2	1	0.5			0	0
TNFR2 non-canonical NF-kB pathway	0	0.087	-2.449	PSMA1,PSMB2,PSMB7,PSME4,TNFRSF1B,TRAF2	6	0	0			0	0
TNFs bind their physiological receptors	0	0.172	-2.236	EDAR,EDARADD,TNFRSF13B,TNFRSF1B,TNFRSF8	5	0	0			0	0
NIK-->noncanonical NF-kB signaling	0	0.131	-2.828	BTRC,FBXW11,PSMA1,PSMB2,PSMB7,PSME4,RELB,SKP1	8	0	0			0	0
Regulation of TLR by endogenous ligand	0	0.0909	#NUM!	GSDME,LBP	2	0	0			0	0
Cargo concentration in the ER	0	0.176	-2.449	CNIH3,COL7A1,LMAN2L,SAR1B,SEC24A,TGFA	6	0	0			0	0
Interleukin-10 signaling	0	0.111	-2.236	IL1R1,JAK1,PTAFR,STAT3,TNFRSF1B	5	1	0.2			0	0
Major pathway of rRNA processing in the nucleolus and cytosol	0	0.0678	-3.464	CSNK1D,CSNK1E,DHX37,EBNA1BP2,MTREX,NOL11,NOL9,PDCD11,PELP1,UTP20,UTP4,UTP6	12	2	0.166667			0	0
Keratinization	0	0.0602	-3.606	CAPN1,EVPL,JUP,KAZN,KRT7,KRT8,KRT80,PCSK6,PKP1,PKP2,PKP4,PPL,ST14	13	0	0			0	0
DNA Replication Pre-Initiation	0	0.0775	-3.317	ANAPC1,ANAPC5,ANAPC7,CDC23,CDC27,KPNA6,MCM5,PSMA1,PSMB2,PSMB7,UBE2E1	11	0	0			0	0
S Phase	0	0.178	-4.243	AKT2,AKT3,CABLES1,CDCA5,CDK7,ESCO1,GSK3B,PSMA1,PSMB2,PSMB7,PSME4,SKP1,SMC1A,STAG1,STAG2,TFDP1,TFDP2,WAPL	18	4	0.222222			0	0
mRNA Capping	0	0.172	-2.236	CDK7,ERCC3,GTF2H3,POLR2A,SUPT5H	5	1	0.2			0	0
Eukaryotic Translation Initiation	0	0.0829	-2.646	EIF2B3,EIF2S3,EIF3B,EIF3C,EIF3H,EIF3K,EIF4B	7	0	0			0	0
Eukaryotic Translation Termination	0	0.0345	#NUM!	APEH	1	0	0			0	0
RNA Polymerase I Transcription	0	0.118	-3.606	CDK7,CHD3,CHD4,ERCC3,ERCC6,GATAD2A,GATAD2B,GTF2H3,HDAC1,KAT2B,MTA3,POLR1A,TTF1	13	1	0.0769231			0	0
Processing of Capped Intronless Pre-mRNA	0	0.103	#NUM!	CSTF2T,CSTF3,SYMPK	3	0	0			0	0
TRAIL signaling	0	0.125	#NUM!	TNFRSF10D	1	0	0			0	0
Dissolution of Fibrin Clot	0	0.154	#NUM!	PLAUR,SERPINB6	2	0	0			0	0
Nucleosome assembly	0	0.0423	#NUM!	KNL1,RSF1,RUVBL1	3	0	0			0	0
Advanced glycosylation endproduct receptor signaling	0	0.154	#NUM!	CAPZA2,MAPK1	2	1	0.5			0	0
Butyrophilin (BTN) family interactions	0	0.0833	#NUM!	PPL	1	0	0			0	0
E3 ubiquitin ligases ubiquitinate target proteins	0	0.153	-3	HLTF,PEX14,PRKDC,RAD18,RNF144A,RTF1,UBE2D2,UBE2E1,UBE2N	9	1	0.111111			0	0
Protein methylation	0	0.118	#NUM!	CAMKMT,ETFBKMT	2	0	0			0	0
Digestion	0	0.136	#NUM!	CHIT1,MGAM,PIR	3	0	0			0	0
Regulation of RUNX2 expression and activity	0	0.164	-3	CBFB,ESR1,GSK3B,HIVEP3,PPARGC1B,PSMA1,PSMB2,PSMB7,PSME4,RBX1,SKP1,SMURF1	12	1	0.0833333			0	0
Cristae formation	0	0.182	-2.236	APOO,ATP5MC2,CHCHD3,CHCHD6,DNAJC11,SAMM50	6	0	0			0	0
Gene and protein expression by JAK-STAT signaling after IL-12 stimulation	0	0.162	0.816	ARF1,LMNB1,MSN,PITPNA,PPIA,RALA	6	0	0			0	0
Neddylation	0	0.191	-6.782	ASB9,BRCA1,BTRC,CCNF,COMMD1,COMMD5,COMMD7,COP1,COPS3,CUL4A,CUL9,DCAF6,DCAF7,DDB1,DPP3,EPAS1,FBXL13,FBXL19,FBXL20,FBXL7,FBXO10,FBXO11,FBXO17,FBXO21,FBXO27,FBXO31,FBXW10,FBXW11,FBXW4,FBXW8,GAN,LMO7,NAE1,NPLOC4,NUB1,PSMA1,PSMB2,PSMB7,PSME4,RBX1,SKP1,SPSB1,SPSB4,UBE2D2,WDR5,WDTC1,ZBTB16	47	0	0			0	0
Nucleotide catabolism	0	0.114	-2	GDA,NT5C2,NT5M,SAMHD1	4	0	0			0	0
Post-translational protein phosphorylation	0	0.178	-4.359	APLP2,C3,FAM20A,FAM20C,FBN1,GAS6,GOLM1,LAMB2,LAMC1,LTBP1,MBTPS1,MGAT4A,P4HB,PCSK9,QSOX1,RCN1,SHISA5,STC2,WFS1	19	0	0			0	0
Glutamate and glutamine metabolism	0	0.0714	#NUM!	KYAT1	1	0	0			0	0
Metabolism of cofactors	0	0.12	#NUM!	COQ8A,HSP90AA1,NOS3	3	0	0			0	0
Triglyceride metabolism	0	0.184	-2.646	AGMO,DGAT2,LIPE,LPIN1,LPIN3,MGLL,PRKACA	7	1	0.142857			0	0
Glycogen metabolism	0	0.115	#NUM!	GAA,PHKA2,PHKB	3	2	0.666667			0	0
OAS antiviral response	0	0.111	#NUM!	OAS3	1	0	0			0	0
Interferon alpha/beta signaling	0	0.117	-3	ADAR,IP6K2,IRF8,JAK1,MX2,OAS3,PTPN11,SAMHD1,USP18	9	1	0.111111			1	0.111111
Endosomal Sorting Complex Required For Transport (ESCRT)	0	0.194	-2.449	CHMP4B,CHMP7,MVB12A,MVB12B,VPS37B,VPS37C	6	0	0			0	0
Nonsense-Mediated Decay (NMD)	0	0.0373	-2.236	PPP2CA,SMG1,SMG5,SMG6,UPF1	5	1	0.2			1	0.2
Class I peroxisomal membrane protein import	0	0.15	#NUM!	ALDH3A2,PEX14,PXMP4	3	0	0			0	0
Insertion of tail-anchored proteins into the endoplasmic reticulum membrane	0	0.182	-2	ALDH3A2,OTOF,SEC61G,STX1A	4	0	0			0	0
Lipophagy	0	0.111	#NUM!	PRKAG2	1	1	1			0	0
FOXO-mediated transcription of cell death genes	0	0.188	#NUM!	CREBBP,NFYC,PINK1	3	1	0.333333			0	0
FOXO-mediated transcription of cell cycle genes	0	0.0588	#NUM!	SMAD3	1	0	0			0	0
Response of EIF2AK4 (GCN2) to amino acid deficiency	0	0.0672	-2	ATF3,EIF2AK4,EIF2S3,GCN1	4	0	0			0	0
Alpha-protein kinase 1 signaling pathway	0	0.0909	#NUM!	TAB1	1	0	0			0	0
RAS processing	0	0.0417	#NUM!	FNTB	1	0	0			0	0
Sensory perception of taste	0	0.17	-2.828	GNB1,GRM4,ITPR3,PLCB2,SCNN1B,TAS1R1,TAS1R2,TRPM4	8	0	0			0	0
Aspirin ADME	0	0.0909	-2	ABCC3,SLC16A1,SLC22A7,SLCO2B1	4	0	0			0	0
MyD88 dependent cascade initiated on endosome	0	0.194	-2.449	IKBKB,IKBKG,IRAK2,TAB1,UBE2N,UBE2V1	6	1	0.166667			0	0
Expression and translocation of olfactory receptors	0	0.00493	#NUM!	EBF1,REEP1	2	0	0			0	0
Germ layer formation at gastrulation	0	0.176	#NUM!	MIXL1,SMAD3,TCF7	3	0	0			0	0
Prednisone ADME	0	0.1	#NUM!	ABCB1	1	0	0			0	0
Amyloid fiber formation	0	0.106	-3.464	APH1B,GGA1,GGA2,GGA3,GSN,HSPG2,LTF,SIAH1,SORL1,TSPAN14,TSPAN15,USP9X	12	0	0			0	0
NFE2L2 regulating anti-oxidant/detoxification enzymes	0	0.15	#NUM!	CREBBP,GCLC,TXNRD1	3	0	0			0	0
Signaling by the B Cell Receptor (BCR)	0	0.19	-5.657	BLK,BTRC,CARD11,CD22,FBXW11,GRB2,IKBKB,IKBKG,ITPR1,ITPR2,ITPR3,NCK1,NFATC1,NFATC2,NFATC3,ORAI1,ORAI2,PIK3AP1,PIK3CD,PLCG2,PPIA,PPP3CB,PRKCB,PSMA1,PSMB2,PSMB7,PSME4,SH3KBP1,SKP1,SOS1,STIM1,SYK,VAV1	33	3	0.0909091			1	0.030303
Coagulation System	0	0.0857	#NUM!	F13A1,PLAUR,VWF	3	0	0			0	0
LXR/RXR Activation	0	0.179	-0.775	ABCG1,ACACA,APOH,C3,C9,CLU,IL1R1,ITIH4,LBP,LDLR,MLXIPL,MSR1,NCOR1,NCOR2,NGFR,NOS2,NR1H3,RELB,RXRA,SERPINF1,SREBF1,TNFRSF1B	22	0	0			0	0
CGAS-STING Signaling Pathway	0	0.113	-3.873	ABCC1,ATP6V0A1,ATP6V0A2,ATP6V0A4,ATP6V0D1,ATP6V1E1,CCL26,IKBKB,IKBKE,IKBKG,LRRC8A,MAP1LC3A,STAT6,TGFB1,TGFB2	15	0	0			0	0
FXR/RXR Activation	0	0.141	-1.225	ABCB4,AIFM2,AKT2,AKT3,CREBBP,CYP19A1,FGFR4,LIPC,MAPK8,MAPK9,MLXIPL,NCK1,NR1H3,NR1I2,PPARA,PPARG,PRKAG2,RARA,RXRA,SCARB1,SLC22A7,SRC,SREBF1,TGFB1,TGFB2	25	7	0.28			0	0
Hematoma Resolution Signaling Pathway	0	0.155	1.151	AXL,BMAL1,C3,C5,C6,C9,GRIN1,GRIN2A,GSK3B,IL4R,ITGAM,LRP1,LTF,MAPK1,MAPK14,MAPK8,MAPK9,MERTK,MMP15,MMP17,MMP2,MMP28,NDUFA10,NDUFA12,NDUFB2,NDUFS4,NOS1,NOX4,PPARG,PRKAG2,RHOA,SQOR,SRC,STAT3,STAT6,TGFB1,TGFB2,TUBA1C,TUBA8	39	9	0.230769			0	0
Ribosomal Quality Control Signaling Pathway	0	0.0662	-3.873	AGO1,AGO2,AGO3,AGO4,ASCC2,GTPBP2,NPLOC4,PSMA1,PSMB2,PSMB7,PSME4,TCF25,TRIP4,USP10,XRN1	15	0	0			0	0
Protein repair	0	0.167	#NUM!	MSRA	1	0	0			0	0
rRNA modification in the nucleus and cytosol	0	0.103	-2.646	DHX37,NAT10,NOL11,PDCD11,UTP20,UTP4,UTP6	7	0	0			0	0
Cardiogenesis	0	0.148	-2	GATA4,MYOCD,TBX1,WDR5	4	0	0			0	0
Paracetamol ADME	0	0.138	-2	ABCC1,ABCC3,ABCC4,GGT1	4	0	0			0	0
NFE2L2 regulating inflammation associated genes	0	0.167	#NUM!	CREBBP	1	0	0			0	0
Chromatin modifications during the maternal to zygotic transition (MZT)	0	0.058	-2	KDM6A,KDM6B,STPG4,TET3	4	0	0			0	0
Replacement of protamines by nucleosomes in the male pronucleus	0	0.0244	#NUM!	SRPK1	1	1	1			0	0
Somitogenesis	0	0.0893	-2.236	NOTCH1,PSMA1,PSMB2,PSMB7,RBPJ	5	0	0			0	0
Specification of primordial germ cells	0	0.0833	#NUM!	CBFA2T2	1	0	0			0	0
Formation of the ureteric bud	0	0.19	#NUM!	GFRA1,PAX2,RET,ROBO2	4	1	0.25			0	0
Formation of the posterior neural plate	0	0.1	#NUM!	WNT3A	1	0	0			0	0
Specification of the neural plate border	0	0.176	#NUM!	PAX7,TCF7L1,WNT3A	3	0	0			0	0
Mitochondrial RNA degradation	0	0.12	#NUM!	LRPPRC,PNPT1,SUPV3L1	3	0	0			0	0
Mitochondrial protein degradation	0	0.143	-3.742	ACO2,AFG3L2,ALDH2,BDH1,CLPX,COX5A,CS,MRPS10,OGDH,OMA1,PCCB,PRKACA,SPG7,SUCLG2	14	1	0.0714286			0	0
Respiratory electron transport	0	0.124	-3.317	COA1,COX5A,COX7A2L,ETFA,NDUFA10,NDUFA12,NDUFB2,NDUFS4,SDHA,SDHC,TRAP1	11	0	0			0	0
Protein lipoylation	0	0.1	#NUM!	NFU1	1	0	0			0	0
Formation of ATP by chemiosmotic coupling	0	0.05	#NUM!	ATP5MC2	1	0	0			0	0
Complex I biogenesis	0	0.118	-2.828	ACAD9,COA1,NDUFA10,NDUFA12,NDUFAF2,NDUFB2,NDUFS4,NUBPL	8	0	0			0	0
Complex IV assembly	0	0.0625	#NUM!	COA1,COX5A,COX7A2L	3	0	0			0	0
Complex III assembly	0	0.154	-2	LETM1,LYRM4,NFS1,UQCC1	4	0	0			0	0
Irritable Bowel Syndrome Signaling Pathway	0	0.174	-4.429	ABCB1,CDH1,FNBP1,FOXP3,HERC2,IKBKB,IKBKG,IL12RB1,IL12RB2,IL1R1,IL21R,IL22RA1,IL6R,MMP15,MMP17,MMP2,MMP28,MYL10,MYL2,MYL9,MYLK,PIK3C2A,PIK3C2B,PIK3CB,PIK3CD,PIK3R3,PIK3R4,PIK3R5,PIK3R6,RAC1,RHOA,RHOBTB2,RHOD,ROCK1,RORC,STAT3,TAB1,TGFB1,TGFB2,TNIP1,TRAF2,WNT2B,WNT3,WNT3A,WNT4,WNT5B,WNT7A,WNT7B,WNT9B	49	3	0.0612245			0	0
TRIM21 Intracellular Antibody Signaling Pathway	0	0.0588	-1.414	BCL9,ELAVL1,GMPS,IKBKB,IKBKG,IRF8,JAK1,MAP1LC3A,PSMA1,PSMB2,PSMB7,PSME4,TAB1,TFEB,TP53,UBE2N,USP7,YAP1	18	1	0.0555556			0	0
ID3 Signaling Pathway	0	0.08	-2.53	ACVRL1,AKT2,AKT3,ALPL,AMHR2,ANAPC1,ANAPC5,ANAPC7,BMAL1,BMP6,BMP7,BMPR1A,BMPR1B,BMPR2,CCND3,CD247,CDC23,CDC27,EGFR,ESR1,LCK,MAPK1,MECP2,MRAS,NCF1,NCF2,NOX4,PAX5,PTK2B,RAC1,RALA,RALB,SMAD3,SMAD6,SREBF1,TCF12,TCF7L1,TGFB1,TGFB2,VEGFA	40	10	0.25			1	0.025
Activation of IRF by Cytosolic Pattern Recognition Receptors	0	0.159	-2.333	ADAR,CREBBP,IKBKB,IKBKE,IKBKG,MAPK8,MAPK9,MAVS,PPIB,RELB	10	2	0.2			0	0
Role of RIG1-like Receptors in Antiviral Innate Immunity	0	0.159	-2.236	CREBBP,IKBKB,IKBKE,IKBKG,MAVS,RELB,TRAF2	7	0	0			0	0
Role of Pattern Recognition Receptors in Recognition of Bacteria and Viruses	0	0.188	-4.69	C3,C5,C5AR1,MAPK1,MAPK8,MAPK9,MAVS,OAS3,PIK3C2A,PIK3C2B,PIK3CB,PIK3CD,PIK3R3,PIK3R4,PIK3R5,PIK3R6,PLCG2,PRKCB,PRKCD,PRKCE,PRKCH,PRKCI,PRKCZ,RELB,SYK,TGFB1,TGFB2	27	11	0.407407			0	0
Role of NFAT in Regulation of the Immune Response	0	0.12	-6.532	AKT2,AKT3,CABIN1,CD247,CD4,CHP1,CSNK1D,CSNK1E,CSNK1G1,GATA4,GNA11,GNA12,GNAI1,GNAI2,GNAL,GNAO1,GNAQ,GNAZ,GNB1,GNB1L,GNB5,GNG4,GNG7,GRB2,GSK3B,IKBKB,IKBKE,IKBKG,IPO5,ITPR1,ITPR2,ITPR3,KPNA6,LCK,MAP2K1,MAP2K2,MAPK1,MEF2A,MEF2B,MEF2D,MRAS,NFAT5,NFATC1,NFATC2,NFATC3,ORAI1,PIK3C2A,PIK3C2B,PIK3CB,PIK3CD,PIK3R3,PIK3R4,PIK3R5,PIK3R6,PLCB2,PLCG1,PLCG2,PPP3CB,PPP3CC,RAF1,RALA,RALB,RCAN3,RELB,SOS1,SYK,TNPO1…	69	14	0.202899			2	0.0289855
FcγRIIB Signaling in B Lymphocytes	0	0.158	-3.9	CACNA1A,CACNA1B,CACNA1C,CACNA1D,CACNA1E,CACNA1F,CACNA1G,CACNA1H,CACNA1I,CACNA1S,CACNA2D1,CACNA2D2,CACNA2D3,CACNA2D4,CACNB1,CACNG1,CACNG2,CACNG4,CACNG5,CACNG7,CATSPER3,GRB2,INPP5D,ITPR1,ITPR2,ITPR3,MAPK8,MAPK9,MRAS,PDPK1,PIK3C2A,PIK3C2B,PIK3CB,PIK3CD,PIK3R3,PIK3R4,PIK3R5,PIK3R6,PLCG2,RALA,RALB,SOS1,SYK	43	5	0.116279			0	0
CCR5 Signaling in Macrophages	0	0.177	-4	CACNA1A,CACNA1B,CACNA1C,CACNA1D,CACNA1E,CACNA1F,CACNA1G,CACNA1H,CACNA1I,CACNA1S,CACNA2D1,CACNA2D2,CACNA2D3,CACNA2D4,CACNB1,CACNG1,CACNG2,CACNG4,CACNG5,CACNG7,CATSPER3,CD247,CD4,GNA11,GNA12,GNAI1,GNAI2,GNAL,GNAO1,GNAQ,GNAZ,GNB1,GNB1L,GNB5,GNG4,GNG7,ITPR1,ITPR2,ITPR3,MAPK1,MAPK14,MAPK8,MAPK9,MRAS,PLCG1,PLCG2,PRKCB,PRKCD,PRKCE,PRKCH,PRKCI,PRKCZ,PTK2B	53	11	0.207547			0	0
Calcium-induced T Lymphocyte Apoptosis	0	0.105	-4.6	ATP2A1,ATP2A2,ATP2A3,CABIN1,CAPN2,CD247,CD4,CHP1,HDAC1,ITPR1,ITPR2,ITPR3,LCK,MEF2D,NFATC2,NR4A1,ORAI1,PLCG1,PPP3CB,PPP3CC,PRKCB,PRKCD,PRKCE,PRKCH,PRKCI,PRKCZ,ZAP70	27	8	0.296296			2	0.0740741
Cytotoxic T Lymphocyte-mediated Apoptosis of Target Cells	0	0.0268	-2.449	APAF1,BID,CASP9,CD247,DFFB,PRF1	6	0	0			0	0
IL-17 Signaling	0	0.152	-4.914	AKT2,AKT3,GSK3B,HSP90AA1,JAK1,MAP2K3,MAP2K6,MAPK1,MAPK14,MAPK8,MAPK9,MMP2,MRAS,NOS2,PIK3C2A,PIK3C2B,PIK3CB,PIK3CD,PIK3R3,PIK3R4,PIK3R5,PIK3R6,RALA,RALB,TGFB1,TGFB2,TRAF2,VEGFA	28	11	0.392857			0	0
Airway Pathology in Chronic Obstructive Pulmonary Disease	0	0.0536	#NUM!	FGF1,FGF18,MMP2,PRF1,TGFB1,TGFB2	6	0	0			0	0
CTLA4 Signaling in Cytotoxic T Lymphocytes	0	0.188	-0.124	AKT2,AKT3,AP1B1,AP1G1,AP1M1,AP2A1,AP2A2,AP2B1,ARF1,BLK,CARD11,CBLB,CD247,CD8A,CLTB,CLTC,CLTCL1,FOXP3,FYB1,GPLD1,GRB2,GSK3B,HCK,ITGA3,ITGAL,LCK,MAPK1,MAPK14,MAPK8,MAPK9,MRAS,NCK1,NFAT5,NFATC1,NFATC2,NFATC3,PIK3C2A,PIK3C2B,PIK3CB,PIK3CD,PIK3R3,PIK3R4,PIK3R5,PIK3R6,PLCG1,PLCG2,PLD1,PLD3,PLD5,PPM1L,PPP2CA,PPP2CB,PPP2R1B,PPP2R2B,PPP2R2C,PPP2R2D,PPP2R5C,PPP2R5D,PTPA,PTPN11,RAC1,RALA,RALB,SRC,TGFB1,TGFB…	70	13	0.185714			8	0.114286
Airway Inflammation in Asthma	0	0.0606	#NUM!	TGFB1,TGFB2	2	0	0			0	0
T Helper Cell Differentiation	0	0.0522	#NUM!	CD247,FOXP3,IL12RB1,IL12RB2,IL21R,IL4R,IL6R,IL6ST,NGFR,RORC,STAT3,STAT6,TGFB1,TNFRSF1B	14	0	0			0	0
CD28 Signaling in T Helper Cells	0	0.146	-6.332	ACTR2,ACTR3,AKT2,AKT3,ARPC1A,ARPC1B,CARD11,CD247,CD4,CHP1,GRB2,IKBKB,IKBKE,IKBKG,ITPR1,ITPR2,ITPR3,LCK,MAP2K1,MAP2K2,MAPK8,MAPK9,NFAT5,NFATC1,NFATC2,NFATC3,PAK1,PDPK1,PIK3C2A,PIK3C2B,PIK3CB,PIK3CD,PIK3R3,PIK3R4,PIK3R5,PIK3R6,PLCG1,PPP3CB,PPP3CC,PTPN11,RAC1,RELB,SYK,VAV1,WAS,ZAP70	46	12	0.26087			3	0.0652174
IL-15 Signaling	0	0.121	-5.477	AKT2,AKT3,GNB1L,IL2RB,JAK1,JAK3,LCK,MAP2K1,MAP2K2,MAPK1,MAPK14,MRAS,MTOR,PIK3C2A,PIK3C2B,PIK3CB,PIK3CD,PIK3R3,PIK3R4,PIK3R5,PIK3R6,RAF1,RALA,RALB,RELB,RPS6KB1,RPTOR,STAT3,STAT5A,STAT5B,STAT6,SYK	32	14	0.4375			0	0
Role of Cytokines in Mediating Communication between Immune Cells	0	0.0192	#NUM!	TGFB1	1	0	0			0	0
Dendritic Cell Maturation	0	0.103	-6.083	AKT2,AKT3,CD247,COL18A1,COL1A1,COL2A1,COL5A3,CREB3L1,CREB3L2,CREB5,CREBBP,DDR2,FSCN1,IKBKB,IKBKE,IKBKG,IRF8,LEPR,MAPK1,MAPK14,MAPK8,MAPK9,NGFR,PIK3C2A,PIK3C2B,PIK3CB,PIK3CD,PIK3R3,PIK3R4,PIK3R5,PIK3R6,PLCB2,PLCG1,PLCG2,PLCH1,PLCH2,PLCL2,RELB,TAB1,TNFRSF1B	40	8	0.2			0	0
ICOS-ICOSL Signaling in T Helper Cells	0	0.135	-5.488	AKT2,AKT3,CAMK2A,CAMK2B,CAMK2G,CD247,CD4,CHP1,GAB2,GRB2,IKBKB,IKBKE,IKBKG,IL2RB,INPP5D,ITPR1,ITPR2,ITPR3,LCK,NFAT5,NFATC1,NFATC2,NFATC3,PDPK1,PIK3C2A,PIK3C2B,PIK3CB,PIK3CD,PIK3R3,PIK3R4,PIK3R5,PIK3R6,PLCG1,PLEKHA2,PLEKHA4,PPP3CB,PPP3CC,RAC1,RELB,VAV1,ZAP70	41	9	0.219512			2	0.0487805
Lipid Antigen Presentation by CD1	0	0.0282	-2.449	AP2A1,AP2A2,AP2B1,CANX,CD247,PSAP	6	0	0			0	0
Type I Diabetes Mellitus Signaling	0	0.0721	-3.9	APAF1,BID,CASP9,CD247,IKBKB,IKBKE,IKBKG,IL1R1,JAK1,MAP2K3,MAP2K6,MAPK1,MAPK14,MAPK8,MAPK9,NGFR,NOS2,PIAS1,PRF1,RELB,TNFRSF1B,TRAF2	22	7	0.318182			0	0
Primary Immunodeficiency Signaling	0	0.173	#NUM!	ADA,CD4,CD8A,CIITA,IKBKG,JAK3,LCK,TNFRSF13B,ZAP70	9	3	0.333333			0	0
Allograft Rejection Signaling	0	0.008	#NUM!	CD247,PRF1	2	0	0			0	0
Autoimmune Thyroid Disease Signaling	0	0.0159	#NUM!	CD247,PRF1,TG,TPO	4	0	0			0	0
Graft-versus-Host Disease Signaling	0	0.00823	#NUM!	CD247,PRF1	2	0	0			0	0
p70S6K Signaling	0	0.176	-4.627	AKT2,AKT3,EEF2K,EGFR,GNAI1,GNAI2,GNAQ,GRB2,IL4R,JAK1,MAP2K1,MAP2K2,MAPK1,MAPT,MRAS,MTOR,PDPK1,PIK3C2A,PIK3C2B,PIK3CB,PIK3CD,PIK3R3,PIK3R4,PIK3R5,PIK3R6,PLCB2,PLCG1,PLCG2,PLCH1,PLCH2,PLCL2,PLD1,PPM1L,PPP2CA,PPP2CB,PPP2R1B,PPP2R2B,PPP2R2C,PPP2R2D,PPP2R5C,PPP2R5D,PRKCB,PRKCD,PRKCE,PRKCH,PRKCI,PRKCZ,PTPA,RAF1,RALA,RALB,RPS6KB1,SOS1,SRC,SYK,YWHAE	56	21	0.375			7	0.125
Cleavage and Polyadenylation of Pre-mRNA	0	0.154	#NUM!	CSTF2T,CSTF3	2	0	0			0	0
G Protein Signaling Mediated by Tubby	0	0.123	-5.477	ABL1,CD247,FYB1,GNA11,GNA12,GNAI1,GNAI2,GNAL,GNAO1,GNAQ,GNAZ,GNB1,GNB1L,GNB5,GNG4,GNG7,GRB2,IFT122,IFT140,INSR,LCK,MERTK,MRAS,NCK1,PLCB2,PLCG1,PLCG2,THRA,THRB,TUB,VAV1,VAV2,VAV3	33	4	0.121212			0	0
Communication between Innate and Adaptive Immune Cells	0	0.0086	#NUM!	CD247,CD4,CD8A,TNFRSF13B	4	0	0			0	0
Crosstalk between Dendritic Cells and Natural Killer Cells	0	0.14	-2.828	ACTB,CAMK2A,CAMK2B,CAMK2G,FSCN1,IL2RB,ITGAL,NECTIN2,PRF1,RELB,TLN1,TLN2,TNFRSF1B	13	3	0.230769			0	0
Systemic Lupus Erythematosus Signaling	0	0.0728	#NUM!	AKT2,AKT3,C5,C6,C9,CBL,CD22,CD247,EFTUD2,GRB2,IL6R,INPP5D,LCK,LSM12,LSM14A,MAPK1,MRAS,MTOR,NFAT5,NFATC1,NFATC2,NFATC3,PIK3C2A,PIK3C2B,PIK3CB,PIK3CD,PIK3R3,PIK3R4,PIK3R5,PIK3R6,PLCG1,PLCG2,PRPF3,PRPF40B,PRPF6,PRPF8,RALA,RALB,SART1,SNRNP200,SNRNP35,SNRNP40,SOS1	43	6	0.139535			0	0
CDC42 Signaling	0	0.178	-4.964	ACTR2,ACTR3,ARPC1A,ARPC1B,BAIAP2,CD247,CDC42BPA,CLIP1,DIAPH1,DIAPH3,EXOC3,EXOC4,EXOC6,EXOC6B,EXOC7,FGD3,FNBP1L,GSK3B,IQGAP1,IQGAP2,IQGAP3,ITGA1,ITGA11,ITGA2B,ITGA3,ITGA5,ITGA7,ITGA9,ITGAE,ITGAL,ITGAM,ITGAV,ITGAX,ITGB4,ITGB5,ITGB6,LIMK1,LLGL1,MAPK1,MAPK14,MAPK8,MAPK9,MPRIP,MYL10,MYL2,MYL9,MYLK,PAK1,PAK4,PARD3,PPP1R12A,PPP1R12B,PRKCI,PRKCZ,RAF1,RALA,SRC,TNK2,VAV1,VAV2,WAS	61	15	0.245902			2	0.0327869
EIF2 Signaling	0	0.173	-3.528	ACTB,AGO1,AGO2,AGO3,AGO4,AKT2,AKT3,ATF3,EIF1,EIF2AK4,EIF2B3,EIF2S3,EIF3B,EIF3C,EIF3H,EIF3K,EIF4G3,GRB2,GSK3B,HSPA5,IGF1R,INSR,MAP2K1,MAP2K2,MAPK1,MRAS,NOX4,PDPK1,PIK3C2A,PIK3C2B,PIK3CB,PIK3CD,PIK3R3,PIK3R4,PIK3R5,PIK3R6,RAF1,RALA,RALB,SOS1,SREBF1,VEGFA	42	10	0.238095			0	0
Phospholipase C Signaling	0	0.167	-7.608	ADCY1,ADCY10,ADCY2,ADCY3,ADCY5,ADCY7,ADCY9,AHNAK,ARHGEF1,ARHGEF10,ARHGEF11,ARHGEF12,ARHGEF17,ARHGEF18,ARHGEF2,ARHGEF3,ARHGEF4,ARHGEF7,CD247,CHP1,CREB3L1,CREB3L2,CREB5,CREBBP,FNBP1,GNAQ,GNB1,GNB1L,GNB5,GNG4,GNG7,GPLD1,GRB2,HDAC1,HDAC11,HDAC4,HDAC5,HDAC6,HDAC7,HDAC9,ITGA1,ITGA11,ITGA2B,ITGA3,ITGA5,ITGA7,ITGA9,ITGAE,ITGAL,ITGAM,ITGAV,ITGAX,ITGB4,ITGB5,ITGB6,ITPR1,ITPR2,ITPR3,LCK,MAP2K1,MAP2K2,MAPK1,…	109	14	0.12844			4	0.0366972
Altered T Cell and B Cell Signaling in Rheumatoid Arthritis	0	0.00846	#NUM!	CD247,RELB,TGFB1,TNFRSF13B	4	0	0			0	0
Atherosclerosis Signaling	0	0.148	-4.123	ALOX5,ALOXE3,CLU,COL18A1,COL1A1,COL2A1,COL5A3,GLG1,MSR1,PDGFB,PLA2G4D,PLA2G4E,PLA2G5,PLA2G6,PLAAT2,PLAAT3,PLB1,RELB,TGFB1	19	0	0			0	0
Neuroprotective Role of THOP1 in Alzheimer's Disease	0	0.167	-0.302	ACE,CTRL,ECE1,HPN,HTRA1,IDE,MAPT,MME,PRKACA,PRKAG2,PRKAR1A,PRKAR1B,PRKAR2A,RELN,ST14,TMPRSS2,TMPRSS4,TMPRSS9,YWHAE	19	5	0.263158			0	0
Regulation of IL-2 Expression in Activated and Anergic T Lymphocytes	0	0.133	-4.902	CARD11,CD247,CHP1,GRB2,IKBKB,IKBKE,IKBKG,LCK,MAP2K1,MAP2K2,MAPK1,MAPK8,MAPK9,MRAS,NFAT5,NFATC1,NFATC2,NFATC3,PLCG1,PLCG2,PPP3CB,PPP3CC,RAC1,RAF1,RALA,RALB,RELB,SMAD3,SOS1,TGFB1,TGFB2,VAV1,VAV2,VAV3,ZAP70	35	8	0.228571			2	0.0571429
Granzyme A Signaling	0	0.141	1.667	ANP32A,LMNB1,LMNB2,MBP,NDUFA10,NDUFA12,NDUFB2,NDUFS4,PARP1,PRF1	10	0	0			0	0
NUR77 Signaling in T Lymphocytes	0	0.1	-3.024	APAF1,CABIN1,CASP9,CD247,CHP1,HDAC1,HDAC7,HDAC9,MAP2K1,MAP2K2,MAP2K5,MAP3K2,MAP3K3,MAPK1,MEF2D,NFATC1,NR4A1,PPP3CB,PPP3CC,PRKCB,PRKCD,PRKCE,PRKCH,PRKCI,PRKCZ,RXRA,SIN3A,SIN3B	28	12	0.428571			2	0.0714286
Role of Hypercytokinemia/hyperchemokinemia in the Pathogenesis of Influenza	0	0.0253	#NUM!	JAK1,OAS3	2	1	0.5			0	0
Antiproliferative Role of TOB in T Cell Signaling	0	0.031	0.378	CD247,MAPK1,RPS6KA1,SKP1,SMAD3,TGFB1,TGFB2	7	2	0.285714			0	0
OX40 Signaling Pathway	0	0.0245	-1.342	CD247,CD4,MAPK8,MAPK9,RELB,TRAF2	6	2	0.333333			0	0
PI3K Signaling in B Lymphocytes	0	0.174	-6.731	ABL1,AKT2,AKT3,ATF1,ATF3,ATF6,ATF7,BLK,C3,CAMK2A,CAMK2B,CAMK2G,CARD10,CBL,CHP1,IKBKB,IKBKE,IKBKG,IL4R,INPP5D,ITPR1,ITPR2,ITPR3,MAP2K1,MAP2K2,MAPK1,MRAS,NFAT5,NFATC1,NFATC2,NFATC3,PDPK1,PIK3AP1,PIK3CB,PIK3CD,PLCB2,PLCG1,PLCG2,PLCH1,PLCH2,PLCL2,PLEKHA2,PLEKHA4,PPP3CB,PPP3CC,PRKCB,PRKCI,PRKCZ,RAC1,RAF1,RALA,RALB,RELB,SYK,VAV1,VAV2,VAV3	57	16	0.280702			2	0.0350877
Extrinsic Prothrombin Activation Pathway	0	0.0625	#NUM!	F13A1	1	0	0			0	0
MIF-mediated Glucocorticoid Regulation	0	0.167	-2	MAPK1,PLA2G4D,PLA2G4E,PLA2G5,PLA2G6,RELB	6	1	0.166667			0	0
Intrinsic Prothrombin Activation Pathway	0	0.122	-2.236	COL18A1,COL1A1,COL2A1,COL5A3,F13A1	5	0	0			0	0
Assembly of RNA Polymerase II Complex	0	0.14	-2.646	CDK7,ERCC3,GTF2H3,POLR2A,POLR2J2/POLR2J3,TAF12,TAF4	7	1	0.142857			0	0
Assembly of RNA Polymerase I Complex	0	0.0833	#NUM!	POLR1A	1	0	0			0	0
IL-17A Signaling in Gastric Cells	0	0.192	-2.236	EGFR,MAPK1,MAPK14,MAPK8,MAPK9	5	5	1			0	0
Role of JAK1, JAK2 and TYK2 in Interferon Signaling	0	0.185	#NUM!	JAK1,PTPN2,RAF1,RELB,STAT3	5	2	0.4			1	0.2
Embryonic Stem Cell Differentiation into Cardiac Lineages	0	0.1	#NUM!	GATA4	1	0	0			0	0
Hematopoiesis from Pluripotent Stem Cells	0	0.0126	#NUM!	CD247,CD4,CD8A	3	0	0			0	0
Estrogen-mediated S-phase Entry	0	0.115	#NUM!	E2F2,ESR1,TFDP1	3	0	0			0	0
Bupropion Degradation	0	0.167	#NUM!	CYP19A1,CYP2A7,CYP4B1,POR	4	0	0			0	0
Sphingosine and Sphingosine-1-phosphate Metabolism	0	0.111	#NUM!	ACER3	1	0	0			0	0
Retinoate Biosynthesis I	0	0.152	-2	ALDH1A2,ALDH1A3,DHRS3,DHRS7C,HSD17B6	5	0	0			0	0
Thyroid Hormone Metabolism II (via Conjugation and/or Degradation)	0	0.0769	#NUM!	CSGALNACT1,EXT2,LARGE1	3	0	0			0	0
Nicotine Degradation III	0	0.13	-2.236	CSGALNACT1,CYP19A1,CYP2A7,CYP4B1,EXT2,LARGE1,POR	7	0	0			0	0
Glutaryl-CoA Degradation	0	0.0667	#NUM!	CDYL,TBXAS1	2	0	0			0	0
Isoleucine Degradation I	0	0.118	#NUM!	BCAT1,SDS	2	0	0			0	0
Androgen Biosynthesis	0	0.0769	#NUM!	HSD17B6	1	0	0			0	0
CDP-diacylglycerol Biosynthesis I	0	0.192	-2.236	AGPAT3,AGPAT4,LPCAT1,MBOAT1,TAMM41	5	0	0			0	0
Ketogenesis	0	0.182	#NUM!	BDH1,HMGCL	2	0	0			0	0
The Visual Cycle	0	0.0476	#NUM!	DHRS3	1	0	0			0	0
Sucrose Degradation V (Mammalian)	0	0.125	#NUM!	GALM	1	0	0			0	0
Melatonin Degradation I	0	0.117	-2.236	CSGALNACT1,CYP19A1,CYP2A7,CYP4B1,EXT2,LARGE1,POR	7	0	0			0	0
NAD Salvage Pathway II	0	0.182	-2	NMNAT2,NT5C2,NT5M,PXYLP1	4	0	0			0	0
Estrogen Biosynthesis	0	0.154	-2	CYP19A1,CYP2A7,CYP4B1,HSD17B12,HSD17B6,POR	6	0	0			0	0
Leukotriene Biosynthesis	0	0.143	#NUM!	ALOX5,GGT1	2	0	0			0	0
Histidine Degradation III	0	0.125	#NUM!	MTHFD1L	1	0	0			0	0
Pentose Phosphate Pathway (Non-oxidative Branch)	0	0.167	#NUM!	TKT	1	0	0			0	0
Glycogen Degradation III	0	0.167	#NUM!	GAA,MGAM	2	0	0			0	0
Cholesterol Biosynthesis I	0	0.0769	#NUM!	DHCR24	1	0	0			0	0
Glutathione-mediated Detoxification	0	0.037	#NUM!	ANPEP	1	0	0			0	0
Nicotine Degradation II	0	0.117	-2.236	CSGALNACT1,CYP19A1,CYP2A7,CYP4B1,EXT2,LARGE1,POR	7	0	0			0	0
Selenocysteine Biosynthesis II (Archaea and Eukaryotes)	0	0.167	#NUM!	SARS1	1	0	0			0	0
Serotonin Degradation	0	0.185	-2.828	ALDH1A2,ALDH1A3,ALDH2,ALDH3A2,ALDH3B1,ALDH7A1,CSGALNACT1,EXT2,LARGE1,MAOA,SMOX	11	0	0			0	0
Bile Acid Biosynthesis, Neutral Pathway	0	0.0714	#NUM!	SCP2	1	0	0			0	0
Tryptophan Degradation to 2-amino-3-carboxymuconate Semialdehyde	0	0.167	#NUM!	HAAO	1	0	0			0	0
Tryptophan Degradation III (Eukaryotic)	0	0.0909	#NUM!	CDYL,HAAO,TBXAS1	3	0	0			0	0
Ketolysis	0	0.125	#NUM!	BDH1	1	0	0			0	0
Triacylglycerol Biosynthesis	0	0.169	-2.828	AGPAT3,AGPAT4,DGAT2,LPCAT1,LPIN1,LPIN3,MBOAT1,PLPP4,PNPLA1,SIRT1	10	0	0			0	0
Ceramide Degradation	0	0.143	#NUM!	ACER3	1	0	0			0	0
Glycolysis I	0	0.16	-2	FBP2,GPI,PFKP,PKM	4	0	0			0	0
Cholesterol Biosynthesis II (via 24,25-dihydrolanosterol)	0	0.0769	#NUM!	DHCR24	1	0	0			0	0
Gluconeogenesis I	0	0.115	#NUM!	FBP2,GPI,ME3	3	0	0			0	0
Methylglyoxal Degradation III	0	0.05	#NUM!	HSD17B12	1	0	0			0	0
Dolichyl-diphosphooligosaccharide Biosynthesis	0	0.167	#NUM!	ALG6,ALG8	2	0	0			0	0
Cholesterol Biosynthesis III (via Desmosterol)	0	0.0769	#NUM!	DHCR24	1	0	0			0	0
Superpathway of Melatonin Degradation	0	0.138	-2.646	CSGALNACT1,CYP19A1,CYP2A7,CYP4B1,EXT2,LARGE1,MAOA,POR,SMOX	9	0	0			0	0
Acetone Degradation I (to Methylglyoxal)	0	0.143	#NUM!	CYP19A1,CYP2A7,CYP4B1,HSD17B12,POR	5	0	0			0	0
Superpathway of Methionine Degradation	0	0.171	-2.449	AHCYL2,EHMT1,MGMT,PCCA,PCCB,PRMT8	6	0	0			0	0
Superpathway of Geranylgeranyldiphosphate Biosynthesis I (via Mevalonate)	0	0.0588	#NUM!	FNTB	1	0	0			0	0
Superpathway of Cholesterol Biosynthesis	0	0.0357	#NUM!	DHCR24	1	0	0			0	0
Cysteine Biosynthesis III (mammalia)	0	0.182	-2	AHCYL2,EHMT1,MGMT,PRMT8	4	0	0			0	0
Granulocyte Adhesion and Diapedesis	0	0.174	#NUM!	C5,C5AR1,CCL26,CCR6,CDH5,CLDN10,CLDN11,CLDN12,CLDN14,CLDN4,CSF3R,CXCL14,GLG1,GNAI1,GNAI2,HRH1,HRH2,ICAM2,IL1R1,ITGAM,JAM3,MMP15,MMP17,MMP2,MMP28,MSN,NGFR,RDX,SDC3,TNFRSF1B	30	0	0			0	0
Oxidative Phosphorylation	0	0.098	-3	ATP5MC2,ATPAF2,COX5A,COX7A2L,ENOX1,NDUFA10,NDUFA12,NDUFB2,NDUFS4,SDHA,SDHC	11	0	0			0	0
Toll-like Receptor Signaling	0	0.182	-3	IKBKB,IKBKG,IRAK2,LBP,MAP2K3,MAP2K6,MAP4K4,MAPK1,MAPK14,MAPK8,PPARA,RELB,TAB1,TRAF1	14	7	0.5			0	0
SAPK/JNK Signaling	0	0.136	-5.24	CD247,CRK,GNA12,GNB1,GNB1L,GNB5,GNG4,GNG7,GRB2,LCK,MAP3K10,MAP3K12,MAP3K2,MAP3K3,MAP4K1,MAP4K2,MAP4K3,MAP4K4,MAPK8,MAPK8IP1,MAPK8IP3,MAPK9,MINK1,MRAS,NFATC1,NFATC3,PIK3C2A,PIK3C2B,PIK3CB,PIK3CD,PIK3R3,PIK3R4,PIK3R5,PIK3R6,RAC1,RALA,RALB,SOS1,TAB1,TP53,TRAF2	41	13	0.317073			0	0
Interferon Signaling	0	0.108	#NUM!	JAK1,MED14,PIAS1,PTPN2	4	1	0.25			1	0.25
IL-4 Signaling	0	0.184	-8.246	AKT2,AKT3,ANO1,CD247,CERT1,COL11A1,COL13A1,COL16A1,COL17A1,COL18A1,COL1A1,COL20A1,COL21A1,COL22A1,COL23A1,COL24A1,COL27A1,COL28A1,COL2A1,COL4A1,COL4A2,COL5A1,COL5A3,COL6A3,COL7A1,COL8A2,COL9A2,COL9A3,CREB3L1,CREB3L2,CREB5,CREBBP,GNAI1,GNAI2,GNB1L,GRB2,IL4R,JAK1,JAK3,MAOA,MAPK1,MAPK14,MAPKAP1,MRAS,MTOR,NFATC2,PIK3C2A,PIK3C2B,PIK3CB,PIK3CD,PIK3R3,PIK3R4,PIK3R5,PIK3R6,PRR5,PRR5L,RALA,RALB,RICTOR,RPS…	68	10	0.147059			0	0
Antigen Presentation Pathway	0	0.0789	#NUM!	CANX,CIITA,NLRC5	3	0	0			0	0
NF-κB Signaling	0	0.173	-7.298	AKT2,AKT3,BMPR1A,BMPR1B,BMPR2,BRAF,BTRC,CARD10,CARD11,CD247,CREBBP,CSNK2A2,CSNK2A3,EGFR,FGFR1,FGFR2,FGFR4,FLT1,FLT4,GHR,GSK3B,HDAC1,IGF1R,IGF2R,IKBKB,IKBKG,IL1R1,INSR,LCK,MAP2K6,MAP3K3,MAP4K4,MAPK8,MRAS,NGFR,NTRK1,NTRK2,NTRK3,PDGFRB,PIK3C2A,PIK3C2B,PIK3CB,PIK3CD,PIK3R3,PIK3R4,PIK3R5,PIK3R6,PLCG2,PRKACA,PRKCB,PRKCZ,RAF1,RALA,RALB,RELB,TAB1,TGFA,TGFBR3,TNFRSF1B,TNIP1,TRAF2,UBE2N,UBE2V1,ZAP70	64	30	0.46875			0	0
T Cell Receptor Signaling	0	0.165	-6.604	AKT2,AKT3,CARD11,CBL,CD247,CD4,CD8A,CHP1,FYB1,GNB1L,GRB2,GSK3B,IKBKB,IKBKE,IKBKG,ITGA3,ITGAL,LCK,MAP2K1,MAP2K2,MAP2K3,MAP2K6,MAPK1,MAPK14,MAPK8,MRAS,MTOR,NCK1,NFAT5,NFATC1,NFATC2,NFATC3,PIK3C2A,PIK3C2B,PIK3CB,PIK3CD,PIK3R3,PIK3R4,PIK3R5,PIK3R6,PLCG1,PLCG2,PPP3CB,PPP3CC,PTK2B,PTPN11,PTPRH,RAC1,RAF1,RALA,RALB,RELB,RPTOR,SHC3,SKAP1,SOS1,TCF7,TCF7L1,TCF7L2,VAV1,VAV2,VAV3,ZAP70	63	16	0.253968			4	0.0634921
Sirtuin Signaling Pathway	0	0.177	-2.111	ACLY,ACSS2,AGTRAP,ATG13,ATG16L2,ATG4B,ATG7,BMAL1,CDH1,CPT1A,DOT1L,EPAS1,GABPB2,GSK3B,MAP1LC3A,MAPK1,MAPK6,MTOR,NDRG1,NDUFA10,NDUFA12,NDUFB2,NDUFS4,NEDD4,NOS2,NOS3,NR1H3,PARP1,PFKFB3,POLR1A,PPARA,PPARG,PRKDC,RARB,RELB,RPTOR,SDHA,SDHC,SIRT1,SLC2A1,SP1,SREBF1,STAT3,TIMM44,TP53,TP53BP1,TP73,TUBA1C,TUBA8,WRN,XPC	51	5	0.0980392			0	0
Th17 Activation Pathway	0	0.0764	-3.441	CCR6,CD247,FOXP3,HSP90AA1,IL12RB1,IL12RB2,IL1R1,IL21R,IL6R,IRAK2,JAK1,JAK3,MTOR,NFAT5,NFATC1,NFATC2,NFATC3,RELB,RORA,RORC,RUNX1,STAT3	22	4	0.181818			0	0
SPINK1 Pancreatic Cancer Pathway	0	0.185	2.828	CELA2B,CPA4,CPD,CPN1,CPQ,CTRC,CTRL,CTSB,SMAD3,TGFB1	10	0	0			0	0
BAG2 Signaling Pathway	0	0.193	-1.732	CTSB,HSP90AA1,HSPA4,HSPA5,MAPK1,MAPK14,MAPKAPK2,MAPT,PINK1,PSMA1,PSMB2,PSMB7,PSME4,RELB,SP1,TP53	16	4	0.25			0	0
FAT10 Signaling Pathway	0	0.127	#NUM!	HTT,NUB1,PSMA1,PSMB2,PSMB7,PSME4,UBA1	7	0	0			0	0
T Cell Exhaustion Signaling Pathway	0	0.138	-2.03	AKT2,AKT3,BMPR2,CD247,FOXP1,IL12RB1,IL12RB2,IL6R,JAK1,JAK3,LGALS9,MAPK1,MAPK8,MAPK9,MRAS,MTOR,NFAT5,NFATC1,NFATC2,NFATC3,PIK3C2A,PIK3C2B,PIK3CB,PIK3CD,PIK3R3,PIK3R4,PIK3R5,PIK3R6,PLCG1,PLCG2,PPM1L,PPP2CA,PPP2CB,PPP2R1B,PPP2R2B,PPP2R2C,PPP2R2D,PPP2R5C,PPP2R5D,PTPA,PTPN11,RALA,RALB,SMAD3,STAT3,TCF7,TGFB1,TGFBR3,VEGFA,ZAP70	50	11	0.22			8	0.16
Systemic Lupus Erythematosus in T Cell Signaling Pathway	0	0.186	-4.628	AKT2,AKT3,CASP9,CBL,CD247,CD44,CHP1,CREB3L1,CREB3L2,CREB5,CREBBP,DNMT1,ESR1,FNBP1,FOXP3,GNA12,GNAI1,GNAI2,GNB1L,GRB2,ITGAL,ITPR1,LEPR,MAP2K1,MAP2K2,MAP2K3,MAP2K5,MAP2K6,MAPK1,MRAS,MSN,MTOR,NFATC2,NOS1,NOS2,NOS3,ORAI1,PIK3C2A,PIK3C2B,PIK3CB,PIK3CD,PIK3R3,PIK3R4,PIK3R5,PIK3R6,PLCG1,PPM1L,PPP2CA,PPP2CB,PPP2R1B,PPP2R2B,PPP2R2C,PPP2R2D,PPP2R5C,PPP2R5D,PPP3CB,PPP3CC,PTK2,PTPA,RAC1,RALA,RALB,RDX,RHOA,RH…	76	14	0.184211			9	0.118421
Systemic Lupus Erythematosus in B Cell Signaling Pathway	0	0.148	-6.078	AKT2,AKT3,BLK,CARD11,CBL,CCND3,CD22,CD5,CHP1,GRB2,GSK3B,HCK,IL6R,IL6ST,INPP5B,INPP5D,INPP5K,JAK1,LCK,MAP2K1,MAP2K2,MAP4K4,MAPK1,MAVS,MRAS,MTOR,NFAT5,NFATC1,NFATC2,NFATC3,PDPK1,PIK3AP1,PIK3C2A,PIK3C2B,PIK3CB,PIK3CD,PIK3R3,PIK3R4,PIK3R5,PIK3R6,PLCG2,PPP3CB,PPP3CC,PRKCB,PRKCD,PRKCE,PRKCH,PRKCI,PRKCZ,PTPN11,RAC1,RAF1,RALA,RALB,RELB,SHC2,SHC3,SOS1,SRC,STAT3,SYK,SYNJ2,TGFB1,TGFB2,TRAF1,TRAF2,VAV1	67	23	0.343284			3	0.0447761
Xenobiotic Metabolism AHR Signaling Pathway	0	0.193	-1.387	AHRR,ALDH1A2,ALDH1A3,ALDH1L1,ALDH1L2,ALDH2,ALDH3A2,ALDH3B1,ALDH5A1,ALDH7A1,ARNT,CREBBP,HDAC4,HDAC5,HSP90AA1,RELB	16	0	0			0	0
Coronavirus Pathogenesis Pathway	0	0.159	1.461	ABL1,ACE,CASP9,DPP9,E2F2,HDAC1,HDAC11,HDAC4,HDAC5,HDAC6,HDAC7,HDAC9,IKBKB,JAK1,MAPK1,MAPK14,MAPK8,MAPK9,MAVS,NUP98,OAS3,RELB,SIN3A,SMAD3,STAT3,TFDP1,TGFB1,TMPRSS2,TNPO1,TP53,ZC3HAV1	31	6	0.193548			0	0
Coronavirus Replication Pathway	0	0.0741	-2.646	ACE,COPG1,COPZ1,GSK3B,PI4KB,TMPRSS2,TUBA1C,TUBA8	8	1	0.125			0	0
Complement System	0	0.189	#NUM!	C3,C5,C5AR1,C6,C9,ITGAM,ITGAX	7	0	0			0	0
