# Supplementary material for: Genomic mapping reveals cisplatin disruption of protein phosphorylation signalling genome-wide
Source: Metallomics. 2026 Jun 5;18(1):mfag016. doi: 10.1093/mtomcs/mfag016 (PMC13309786; doi:10.1093/mtomcs/mfag016)
Supplement: mfag016_Supplemental_Files [file mfag016_supplemental_files.zip › Supplementary Table S9 Protein Kinase A signaling-moleculars.xlsx]

## Sheet: Sheet1
Supplementary Table S9. Protein Kinase A signaling-moleculars
Symbol	Entrez Gene Name	Enrichment Fold of Cisplatin Damage	Location	Type(s)	protein kinase or not	No. of protein kinase	% of protein kinase	No. of kinase	% of kinase
PRKAG2	protein kinase AMP-activated non-catalytic subunit gamma 2	251.159	Cytoplasm	kinase	protein kinase	28	0.184211	28	1
PRKCE	protein kinase C epsilon	160.605	Cytoplasm	kinase	protein kinase
ADCY5	adenylate cyclase 5	137.045	Plasma Membrane	enzyme	#N/A
MYLK	myosin light chain kinase	135.611	Cytoplasm	kinase	protein kinase
PRKCB	protein kinase C beta	132.961	Cytoplasm	kinase	protein kinase
PDE4D	phosphodiesterase 4D	130.443	Cytoplasm	enzyme	#N/A
PLCG2	phospholipase C gamma 2	123.674	Cytoplasm	enzyme	#N/A
PTPRD	protein tyrosine phosphatase receptor type D	123.307	Plasma Membrane	phosphatase	#N/A
PTPRF	protein tyrosine phosphatase receptor type F	118.937	Plasma Membrane	phosphatase	#N/A
RYR1	ryanodine receptor 1	118.605	Cytoplasm	ion channel	#N/A
PRKCZ	protein kinase C zeta	114.906	Cytoplasm	kinase	protein kinase
ADCY9	adenylate cyclase 9	114.819	Plasma Membrane	enzyme	#N/A
PTK2	protein tyrosine kinase 2	114.382	Cytoplasm	kinase	protein kinase
CAMK2B	calcium/calmodulin dependent protein kinase II beta	113.424	Cytoplasm	kinase	protein kinase
PRKAR1B	protein kinase cAMP-dependent type I regulatory subunit beta	111.673	Cytoplasm	kinase	protein kinase
NFATC2	nuclear factor of activated T cells 2	104.506	Nucleus	transcription regulator	#N/A
ADCY1	adenylate cyclase 1	100.456	Plasma Membrane	enzyme	#N/A
NTN1	netrin 1	100.328	Extracellular Space	growth factor	#N/A
ADCY2	adenylate cyclase 2	100.18	Plasma Membrane	enzyme	#N/A
SMAD3	SMAD family member 3	99.725	Nucleus	transcription regulator	#N/A
RYR2	ryanodine receptor 2	99.483	Plasma Membrane	ion channel	#N/A
ITPR1	inositol 1,4,5-trisphosphate receptor type 1	93.405	Cytoplasm	ion channel	#N/A
PTPRM	protein tyrosine phosphatase receptor type M	93.196	Plasma Membrane	phosphatase	#N/A
CREB5	cAMP responsive element binding protein 5	92.609	Nucleus	transcription regulator	#N/A
FLNB	filamin B	92.527	Cytoplasm	other	#N/A
PDE1C	phosphodiesterase 1C	86.105	Cytoplasm	enzyme	#N/A
PTPRE	protein tyrosine phosphatase receptor type E	83.351	Plasma Membrane	phosphatase	#N/A
PDE2A	phosphodiesterase 2A	82.084	Cytoplasm	enzyme	#N/A
CNGB1	cyclic nucleotide gated channel subunit beta 1	78.864	Plasma Membrane	ion channel	#N/A
AKAP13	A-kinase anchoring protein 13	78.466	Cytoplasm	other	#N/A
NFAT5	nuclear factor of activated T cells 5	77.757	Nucleus	transcription regulator	#N/A
PDE9A	phosphodiesterase 9A	77.438	Cytoplasm	enzyme	#N/A
PTPRJ	protein tyrosine phosphatase receptor type J	75.384	Plasma Membrane	phosphatase	#N/A
PTK2B	protein tyrosine kinase 2 beta	73.851	Cytoplasm	kinase	protein kinase
CREBBP	CREB binding protein	72.962	Nucleus	transcription regulator	#N/A
EYA2	EYA transcriptional coactivator and phosphatase 2	69.892	Nucleus	phosphatase	#N/A
PTPRU	protein tyrosine phosphatase receptor type U	69.214	Plasma Membrane	phosphatase	#N/A
PDE8A	phosphodiesterase 8A	67.042	Cytoplasm	enzyme	#N/A
ADD3	adducin 3	66.961	Cytoplasm	other	#N/A
UBASH3B	ubiquitin associated and SH3 domain containing B	65.998	Other	enzyme	#N/A
PRKAR2A	protein kinase cAMP-dependent type II regulatory subunit alpha	65.522	Cytoplasm	kinase	protein kinase
AKAP9	A-kinase anchoring protein 9	63.013	Cytoplasm	other	#N/A
PTPN4	protein tyrosine phosphatase non-receptor type 4	62.868	Cytoplasm	phosphatase	#N/A
ADCY3	adenylate cyclase 3	61.905	Plasma Membrane	enzyme	#N/A
GNB1	G protein subunit beta 1	61.474	Plasma Membrane	enzyme	#N/A
YWHAE	tyrosine 3-monooxygenase/tryptophan 5-monooxygenase activation protein epsilon	61.053	Cytoplasm	other	#N/A
ADCY7	adenylate cyclase 7	59.618	Plasma Membrane	enzyme	#N/A
ADD2	adducin 2	59.475	Cytoplasm	other	#N/A
PTPRS	protein tyrosine phosphatase receptor type S	58.86	Plasma Membrane	phosphatase	#N/A
MYH10	myosin heavy chain 10	58.352	Cytoplasm	enzyme	#N/A
CAMK2A	calcium/calmodulin dependent protein kinase II alpha	57.855	Cytoplasm	kinase	protein kinase
ITPR2	inositol 1,4,5-trisphosphate receptor type 2	57.832	Cytoplasm	ion channel	#N/A
ANAPC5	anaphase promoting complex subunit 5	57.495	Nucleus	other	#N/A
GNG4	G protein subunit gamma 4	57.426	Plasma Membrane	other	#N/A
PDE8B	phosphodiesterase 8B	56.731	Cytoplasm	enzyme	#N/A
ANAPC1	anaphase promoting complex subunit 1	55.047	Nucleus	other	#N/A
PTPN9	protein tyrosine phosphatase non-receptor type 9	54.534	Cytoplasm	phosphatase	#N/A
PHKA2	phosphorylase kinase regulatory subunit alpha 2	54.467	Cytoplasm	kinase	protein kinase
PDE4B	phosphodiesterase 4B	53.841	Cytoplasm	enzyme	#N/A
PPP3CC	protein phosphatase 3 catalytic subunit gamma	53.532	Cytoplasm	phosphatase	#N/A
RYR3	ryanodine receptor 3	52.434	Plasma Membrane	ion channel	#N/A
GNAQ	G protein subunit alpha q	50.429	Plasma Membrane	enzyme	#N/A
PTPRT	protein tyrosine phosphatase receptor type T	50.291	Plasma Membrane	phosphatase	#N/A
RAF1	Raf-1 proto-oncogene, serine/threonine kinase	50.076	Cytoplasm	kinase	protein kinase
TGFB2	transforming growth factor beta 2	47.63	Extracellular Space	growth factor	#N/A
CAMK2G	calcium/calmodulin dependent protein kinase II gamma	46.151	Cytoplasm	kinase	protein kinase
PDE4C	phosphodiesterase 4C	46.049	Cytoplasm	enzyme	#N/A
PLCG1	phospholipase C gamma 1	45.397	Cytoplasm	enzyme	#N/A
PTPN11	protein tyrosine phosphatase non-receptor type 11	44.59	Cytoplasm	phosphatase	#N/A
PLCH2	phospholipase C eta 2	44.333	Cytoplasm	enzyme	#N/A
TCF7	transcription factor 7	43.913	Nucleus	transcription regulator	#N/A
PRKCD	protein kinase C delta	43.862	Cytoplasm	kinase	protein kinase
PTPN14	protein tyrosine phosphatase non-receptor type 14	42.833	Cytoplasm	phosphatase	#N/A
TCF7L2	transcription factor 7 like 2	42.613	Nucleus	transcription regulator	#N/A
GLI3	GLI family zinc finger 3	41.977	Nucleus	transcription regulator	#N/A
MYLK3	myosin light chain kinase 3	41.592	Cytoplasm	kinase	protein kinase
PTPN12	protein tyrosine phosphatase non-receptor type 12	40.947	Cytoplasm	phosphatase	#N/A
TCF7L1	transcription factor 7 like 1	40.267	Nucleus	transcription regulator	#N/A
BRAF	B-Raf proto-oncogene, serine/threonine kinase	39.938	Cytoplasm	kinase	protein kinase
PRKCH	protein kinase C eta	39.734	Cytoplasm	kinase	protein kinase
CDC27	cell division cycle 27	38.689	Nucleus	other	#N/A
PTPN5	protein tyrosine phosphatase non-receptor type 5	38.615	Plasma Membrane	phosphatase	#N/A
MTMR7	myotubularin related protein 7	38.48	Cytoplasm	phosphatase	#N/A
PTPRR	protein tyrosine phosphatase receptor type R	37.362	Plasma Membrane	phosphatase	#N/A
NFATC1	nuclear factor of activated T cells 1	37.358	Nucleus	transcription regulator	#N/A
GSK3B	glycogen synthase kinase 3 beta	37.014	Nucleus	kinase	protein kinase
EYA3	EYA transcriptional coactivator and phosphatase 3	36.565	Nucleus	phosphatase	#N/A
CREB3L1	cAMP responsive element binding protein 3 like 1	35.693	Nucleus	transcription regulator	#N/A
ANAPC7	anaphase promoting complex subunit 7	35.317	Nucleus	other	#N/A
GNAI2	G protein subunit alpha i2	34.656	Plasma Membrane	enzyme	#N/A
ADD1	adducin 1	34.477	Cytoplasm	other	#N/A
ADCY10	adenylate cyclase 10	34.11	Cytoplasm	enzyme	#N/A
NGFR	nerve growth factor receptor	33.557	Plasma Membrane	transmembrane receptor	#N/A
PDE4A	phosphodiesterase 4A	33.143	Cytoplasm	enzyme	#N/A
MYL2	myosin light chain 2	32.574	Cytoplasm	other	#N/A
GNG7	G protein subunit gamma 7	32.569	Plasma Membrane	other	#N/A
PRKCI	protein kinase C iota	32.499	Cytoplasm	kinase	protein kinase
PLCL2	phospholipase C like 2	32.268	Cytoplasm	enzyme	#N/A
PTPN3	protein tyrosine phosphatase non-receptor type 3	32.119	Cytoplasm	phosphatase	#N/A
VASP	vasodilator stimulated phosphoprotein	31.795	Plasma Membrane	other	#N/A
ITPR3	inositol 1,4,5-trisphosphate receptor type 3	31.715	Cytoplasm	ion channel	#N/A
PXN	paxillin	31.699	Cytoplasm	other	#N/A
CNGA3	cyclic nucleotide gated channel subunit alpha 3	29.529	Plasma Membrane	ion channel	#N/A
MAP2K2	mitogen-activated protein kinase kinase 2	29.259	Cytoplasm	kinase	protein kinase
NFATC3	nuclear factor of activated T cells 3	28.695	Nucleus	transcription regulator	#N/A
RHOA	ras homolog family member A	28.601	Cytoplasm	enzyme	#N/A
PTPRG	protein tyrosine phosphatase receptor type G	28.37	Plasma Membrane	phosphatase	#N/A
PTPRQ	protein tyrosine phosphatase receptor type Q	27.921	Extracellular Space	other	#N/A
PLCH1	phospholipase C eta 1	27.695	Cytoplasm	enzyme	#N/A
RELB	RELB proto-oncogene, NF-kB subunit	27.398	Nucleus	transcription regulator	#N/A
PTPN2	protein tyrosine phosphatase non-receptor type 2	27.365	Cytoplasm	phosphatase	#N/A
PTCH1	patched 1	27.241	Plasma Membrane	transmembrane receptor	#N/A
CDC14B	cell division cycle 14B	27.198	Nucleus	phosphatase	#N/A
CHP1	calcineurin like EF-hand protein 1	26.793	Nucleus	transcription regulator	#N/A
DUSP22	dual specificity phosphatase 22	26.695	Cytoplasm	phosphatase	#N/A
GDPD1	glycerophosphodiester phosphodiesterase domain containing 1	26.057	Cytoplasm	enzyme	#N/A
MYL10	myosin light chain 10	25.664	Cytoplasm	other	#N/A
TGFB1	transforming growth factor beta 1	25.544	Extracellular Space	growth factor	#N/A
MAPK1	mitogen-activated protein kinase 1	25.306	Cytoplasm	kinase	protein kinase
GNB5	G protein subunit beta 5	25.304	Plasma Membrane	enzyme	#N/A
CDC23	cell division cycle 23	25.139	Nucleus	enzyme	#N/A
PDE10A	phosphodiesterase 10A	25.082	Cytoplasm	enzyme	#N/A
PRKACA	protein kinase cAMP-activated catalytic subunit alpha	24.902	Cytoplasm	kinase	protein kinase
MYL9	myosin light chain 9	24.897	Cytoplasm	other	#N/A
AKAP1	A-kinase anchoring protein 1	24.701	Cytoplasm	other	#N/A
PRKAR1A	protein kinase cAMP-dependent type I regulatory subunit alpha	24.426	Cytoplasm	kinase	protein kinase
PDE3B	phosphodiesterase 3B	24.185	Cytoplasm	enzyme	#N/A
PHKB	phosphorylase kinase regulatory subunit beta	24.119	Cytoplasm	kinase	protein kinase
PTPRB	protein tyrosine phosphatase receptor type B	23.941	Plasma Membrane	transmembrane receptor	#N/A
MAP2K1	mitogen-activated protein kinase kinase 1	23.785	Cytoplasm	kinase	protein kinase
ATF1	activating transcription factor 1	23.774	Nucleus	transcription regulator	#N/A
FLNC	filamin C	23.525	Cytoplasm	other	#N/A
TNNI1	troponin I1, slow skeletal type	22.786	Cytoplasm	other	#N/A
PTPRH	protein tyrosine phosphatase receptor type H	22.699	Plasma Membrane	phosphatase	#N/A
PTCH2	patched 2	22.662	Plasma Membrane	transmembrane receptor	#N/A
CDC25C	cell division cycle 25C	22.597	Nucleus	phosphatase	#N/A
CREB3L2	cAMP responsive element binding protein 3 like 2	22.577	Nucleus	transcription regulator	#N/A
DUSP15	dual specificity phosphatase 15	22.41	Cytoplasm	phosphatase	#N/A
LIPE	lipase E, hormone sensitive type	22.383	Cytoplasm	enzyme	#N/A
PLCB2	phospholipase C beta 2	22.132	Cytoplasm	enzyme	#N/A
ENPP6	ectonucleotide pyrophosphatase/phosphodiesterase 6	22.077	Cytoplasm	enzyme	#N/A
PPP3CB	protein phosphatase 3 catalytic subunit beta	21.902	Plasma Membrane	phosphatase	#N/A
GRK1	G protein-coupled receptor kinase 1	21.666	Plasma Membrane	kinase	protein kinase
PTPN23	protein tyrosine phosphatase non-receptor type 23	21.628	Cytoplasm	phosphatase	#N/A
NOS3	nitric oxide synthase 3	21.533	Cytoplasm	enzyme	#N/A
ROCK1	Rho associated coiled-coil containing protein kinase 1	21.411	Cytoplasm	kinase	protein kinase
GNAI1	G protein subunit alpha i1	21.245	Plasma Membrane	enzyme	#N/A
GNB1L	G protein subunit beta 1 like	21.227	Cytoplasm	other	#N/A
DCC	DCC netrin 1 receptor	20.86	Plasma Membrane	transmembrane receptor	#N/A
AKAP8	A-kinase anchoring protein 8	20.511	Nucleus	other	#N/A
PDE1B	phosphodiesterase 1B	20.34	Cytoplasm	enzyme	#N/A
PPP2CA	protein phosphatase 2 catalytic subunit alpha	20.156	Cytoplasm	phosphatase	#N/A
